# Supplementary material for: Integrative analysis of microRNA and mRNA expression profiles in fetal rat model with anorectal malformation
Source: PeerJ. 2018 Oct 24;6:e5774. doi: 10.7717/peerj.5774 (PMC6203938; doi:10.7717/peerj.5774)
Supplement: Table S1 [file peerj-06-5774-s001.xls]

## Sheet: case VS control  Cluster data
systematic_name	case-1	case-4	case-5	control-2	control-3	control-5
rno-miR-1-3p	5.23611	4.08211	4.40774	8.82532	8.47228	6.73489
rno-miR-10b-5p	8.03464	7.80996	8.75131	6.52057	7.04285	6.80874
rno-miR-122-5p	4.91167	-3.17599	-3.32191	6.83915	7.7775	6.99481
rno-miR-128-3p	4.95378	3.78776	4.47035	6.18975	5.94307	5.16081
rno-miR-133a-3p	3.16089	2.92605	3.09369	5.38914	5.09465	4.00338
rno-miR-133a-5p	-3.10342	-3.17599	-3.32191	4.25248	3.84094	3.31164
rno-miR-133b-3p	7.1161	6.6212	7.33209	10.4319	10.347	8.49949
rno-miR-136-3p	-3.10342	-3.17599	-0.359647	3.59524	3.29562	3.06287
rno-miR-136-5p	-3.10342	-3.17599	-0.498639	3.16089	3.0347	3.09369
rno-miR-144-5p	-3.10342	-3.17599	-3.32191	3.26033	0.669686	2.77983
rno-miR-183-5p	5.61955	5.85598	5.29169	3.84094	4.75475	4.55673
rno-miR-1b	5.98665	5.71495	5.65026	7.74087	7.51399	6.52057
rno-miR-200a-3p	6.69206	6.9058	6.31041	4.98984	5.74302	5.85598
rno-miR-206-3p	7.31572	3.94554	6.83915	10.9972	10.6271	8.82532
rno-miR-221-3p	4.32101	4.30497	3.91186	2.4313	2.47297	3.12199
rno-miR-3084a-3p	2.90874	2.75544	2.63264	-0.359647	0.490979	-3.10342
rno-miR-30c-2-3p	-3.10342	-3.17599	-1.46023	2.80161	3.09369	2.92605
rno-miR-326-3p	3.44147	3.69714	3.12199	-3.24737	0.548254	-3.10342
rno-miR-347	3.31164	3.53052	3.1928	4.94515	5.12325	4.03128
rno-miR-3559-5p	4.94515	4.37744	4.18027	3.0347	3.31164	3.91186
rno-miR-376b-3p	4.73028	4.39537	4.782	5.98665	5.77412	5.48019
rno-miR-381-3p	4.58506	3.96561	4.0695	5.80404	5.70544	4.92832
rno-miR-411-5p	4.45866	3.59524	4.45866	5.43991	5.23611	4.90514
rno-miR-431	6.21632	6.04143	6.27155	8.03464	7.624	6.6212
rno-miR-451-5p	6.0099	6.80874	6.6212	8.55815	7.9295	7.51399
rno-miR-486	4.60508	4.74214	4.1653	6.55216	6.16804	5.71495
rno-miR-495	4.03128	3.4228	3.62205	5.61955	5.43991	4.40774
rno-miR-503-5p	6.13697	5.18078	5.94307	7.624	7.21353	6.75392
rno-miR-542-5p	4.49558	4.19067	4.60508	5.77412	5.34549	5.32086
rno-miR-543-3p	-3.10342	-3.17599	-0.390163	4.47035	3.86773	3.22744
rno-miR-598-3p	3.08099	4.782	4.96038	0.716393	0.524813	3.08099
rno-miR-99a-5p	8.10063	7.46721	7.80996	9.31558	8.49949	8.86971
rno-miR-99b-3p	2.77983	0.669686	-1.49374	4.40774	4.87494	3.53052
