# Supplementary material for: Integrative analysis of microRNA and mRNA expression profiles in fetal rat model with anorectal malformation
Source: PeerJ. 2018 Oct 24;6:e5774. doi: 10.7717/peerj.5774 (PMC6203938; doi:10.7717/peerj.5774)
Supplement: Table S2 [file peerj-06-5774-s002.xls]

## Sheet: case VS control 2 Databases
GeneID	systematic_name	Symbol	description
290344	rno-miR-136-3p	Adam28	ADAM metallopeptidase domain 28
64670	rno-miR-200a-3p	Gabarapl2	GABA(A) receptor-associated protein like 2
24318	rno-miR-326-3p	Drd2	dopamine receptor D2
300053	rno-miR-542-5p	Kifc2	kinesin family member C2
363646	rno-miR-10b-5p	Eral1	Era-like 12S mitochondrial rRNA chaperone 1
50554	rno-miR-542-5p	Smad4	SMAD family member 4
83721	rno-miR-128-3p	Dvl1	dishevelled segment polarity protein 1
25716	rno-miR-136-5p	Syt1	synaptotagmin 1
303346	rno-miR-495	Nsrp1	nuclear speckle splicing regulatory protein 1
361810	rno-miR-543-3p	Fkbp5	FK506 binding protein 5
25033	rno-miR-543-3p	Sstr1	somatostatin receptor 1
54260	rno-miR-10b-5p	Itpkb	inositol-trisphosphate 3-kinase B
59115	rno-miR-136-5p	Ninj2	ninjurin 2
85424	rno-miR-381-3p	Elf1	E74-like factor 1
54319	rno-miR-128-3p	Ezr	ezrin
298549	rno-miR-495	Mtfr1l	mitochondrial fission regulator 1-like
319113	rno-miR-136-5p	Yrdc	yrdC N(6)-threonylcarbamoyltransferase domain containing
360967	rno-miR-200a-3p	Rnf185	ring finger protein 185
29423	rno-miR-495	Gap43	growth associated protein 43
365751	rno-miR-411-5p	Trim55	tripartite motif-containing 55
500292	rno-miR-133a-3p	Cidec	cell death-inducing DFFA-like effector c
64152	rno-miR-381-3p	Chp1	calcineurin-like EF-hand protein 1
290833	rno-miR-326-3p	Tm2d2	TM2 domain containing 2
59265	rno-miR-326-3p	Phlpp1	PH domain and leucine rich repeat protein phosphatase 1
83689	rno-miR-598-3p	Cd164	CD164 molecule
393088	rno-miR-30c-2-3p	Pcdha6	protocadherin alpha 6
286932	rno-miR-133a-3p	Vps54	VPS54 GARP complex subunit
171361	rno-miR-133a-3p	Eef1a1	eukaryotic translation elongation factor 1 alpha 1
25059	rno-miR-495	Hk2	hexokinase 2
407756	rno-miR-376b-3p	Btla	B and T lymphocyte associated
24689	rno-miR-451-5p	Prps2	phosphoribosyl pyrophosphate synthetase 2
366061	rno-miR-381-3p	Galnt3	polypeptide N-acetylgalactosaminyltransferase 3
25336	rno-miR-221-3p	Nfyb	nuclear transcription factor Y subunit beta
305999	rno-miR-30c-2-3p	Nkx3-1	NK3 homeobox 1
300733	rno-miR-136-5p	Tspan3	tetraspanin 3
25289	rno-miR-128-3p	Adcy6	adenylate cyclase 6
94172	rno-miR-221-3p	Slc27a1	solute carrier family 27 member 1
79223	rno-miR-200a-3p	Gk	glycerol kinase
393087	rno-miR-411-5p	Pcdha5	protocadherin alpha 5
308958	rno-miR-206-3p	Cdr2	cerebellar degeneration-related protein 2
266764	rno-miR-326-3p	Tbkbp1	TBK1 binding protein 1
362890	rno-miR-133a-3p	Tspan31	tetraspanin 31
116741	rno-miR-495	Pcdha4	protocadherin alpha 4
66028	rno-miR-183-5p	Arl6ip5	ADP-ribosylation factor like GTPase 6 interacting protein 5
360584	rno-miR-543-3p	Ggnbp2	gametogenetin binding protein 2
93667	rno-miR-598-3p	Olfm1	olfactomedin 1
304543	rno-miR-200a-3p	Mlec	malectin
58835	rno-miR-128-3p	Phgdh	phosphoglycerate dehydrogenase
303336	rno-miR-128-3p	Wsb1	WD repeat and SOCS box-containing 1
298792	rno-miR-376b-3p	Ypel5	yippee-like 5
315707	rno-miR-200a-3p	Csk	c-src tyrosine kinase
498910	rno-miR-431	Arl2bp	ADP-ribosylation factor like GTPase 2 binding protein
116482	rno-miR-221-3p	Sacm1l	SAC1 suppressor of actin mutations 1-like (yeast)
117020	rno-miR-128-3p	Mcf2l	MCF.2 cell line derived transforming sequence-like
302593	rno-miR-206-3p	Tceal1	transcription elongation factor A like 1
498008	rno-miR-543-3p	Hexim1	hexamethylene bis-acetamide inducible 1
245920	rno-miR-183-5p	Cxcl10	C-X-C motif chemokine ligand 10
29230	rno-miR-133b-3p	Sqle	squalene epoxidase
309172	rno-miR-1-3p	Frmd8	FERM domain containing 8
497863	rno-miR-376b-3p	Tmem186	transmembrane protein 186
81684	rno-miR-200a-3p	Mipep	mitochondrial intermediate peptidase
292022	rno-miR-495	Ddx19a	DEAD-box helicase 19A
360853	rno-miR-543-3p	Uchl5	ubiquitin C-terminal hydrolase L5
192245	rno-miR-122-5p	Hspb6	heat shock protein family B (small) member 6
25696	rno-miR-376b-3p	Vldlr	very low density lipoprotein receptor
94188	rno-miR-200a-3p	Zfp423	zinc finger protein 423
306809	rno-miR-200a-3p	Bicd2	BICD cargo adaptor 2
306000	rno-miR-221-3p	Slc25a37	solute carrier family 25 member 37
25126	rno-miR-200a-3p	Stat5b	signal transducer and activator of transcription 5B
84487	rno-miR-495	Slc17a6	solute carrier family 17 member 6
50687	rno-miR-503-5p	L1cam	L1 cell adhesion molecule
315134	rno-miR-376b-3p	Josd1	Josephin domain containing 1
60431	rno-miR-221-3p	Vapb	VAMP (vesicle-associated membrane protein)-associated protein B and C
117043	rno-miR-376b-3p	RragB	Ras-related GTP binding B
116658	rno-miR-381-3p	Cntn4	contactin 4
363283	rno-miR-122-5p	Cops8	COP9 signalosome subunit 8
170914	rno-miR-183-5p	Nap1l3	nucleosome assembly protein 1-like 3
83839	rno-miR-411-5p	Calb1	calbindin 1
64524	rno-miR-206-3p	Tkt	transketolase
24508	rno-miR-133a-3p	Irf1	interferon regulatory factor 1
246244	rno-miR-543-3p	Tax1bp1	Tax1 binding protein 1
60331	rno-miR-133b-3p	Atxn3	ataxin 3
25216	rno-miR-495	Sdc1	syndecan 1
304138	rno-miR-1-3p	Cyyr1	cysteine and tyrosine rich 1
29682	rno-miR-136-5p	Kcnq3	potassium voltage-gated channel subfamily Q member 3
81920	rno-miR-495	Ube2d3	ubiquitin-conjugating enzyme E2D 3
25152	rno-miR-1-3p	Map1a	microtubule-associated protein 1A
361940	rno-miR-200a-3p	Pgrmc2	progesterone receptor membrane component 2
290783	rno-miR-10b-5p	Tusc3	tumor suppressor candidate 3
305451	rno-miR-381-3p	Tnip2	TNFAIP3 interacting protein 2
25259	rno-miR-30c-2-3p	Gp5	glycoprotein V (platelet)
308875	rno-miR-30c-2-3p	Rhog	ras homolog family member G
54398	rno-miR-503-5p	Ppt2	palmitoyl-protein thioesterase 2
500069	rno-miR-200a-3p	Cep41	centrosomal protein 41
29735	rno-miR-495	Slc16a7	solute carrier family 16 member 7
29191	rno-miR-136-5p	Tac3	tachykinin 3
29276	rno-miR-326-3p	Csrp1	cysteine and glycine-rich protein 1
24165	rno-miR-136-5p	Ada	adenosine deaminase
361796	rno-miR-543-3p	Abhd16a	abhydrolase domain containing 16A
315114	rno-miR-543-3p	C1qtnf6	C1q and tumor necrosis factor related protein 6
287595	rno-miR-136-3p	Dhx40	DEAH-box helicase 40
89812	rno-miR-495	Pip4k2b	phosphatidylinositol-5-phosphate 4-kinase type 2 beta
299145	rno-miR-542-5p	Rhoj	ras homolog family member J
299145	rno-miR-128-3p	Rhoj	ras homolog family member J
302678	rno-miR-1-3p	Syap1	synapse associated protein 1
84396	rno-miR-598-3p	Atp1b4	ATPase Na+/K+ transporting family member beta 4
84411	rno-miR-381-3p	Ick	intestinal cell (MAK-like) kinase
64154	rno-miR-30c-2-3p	Gosr2	golgi SNAP receptor complex member 2
289144	rno-miR-381-3p	Cacybp	calcyclin binding protein
116647	rno-miR-136-5p	Nlgn1	neuroligin 1
94272	rno-miR-221-3p	Clic5	chloride intracellular channel 5
60669	rno-miR-133b-3p	Cmklr1	chemerin chemokine-like receptor 1
574523	rno-miR-200a-3p	Ugt1a5	UDP glucuronosyltransferase family 1 member A5
117041	rno-miR-133b-3p	Nln	neurolysin
289883	rno-miR-200a-3p	Tmed5	transmembrane p24 trafficking protein 5
171373	rno-miR-183-5p	Slc12a5	solute carrier family 12 member 5
25231	rno-miR-431	Onecut1	one cut homeobox 1
296480	rno-miR-543-3p	Tpd52l2	tumor protein D52-like 2
313519	rno-miR-503-5p	Gpbp1l1	GC-rich promoter binding protein 1-like 1
29140	rno-miR-30c-2-3p	Snn	stannin
366507	rno-miR-381-3p	Lzic	leucine zipper and CTNNBIP1 domain containing
294972	rno-miR-411-5p	Mccc1	methylcrotonoyl-CoA carboxylase 1
302593	rno-miR-495	Tceal1	transcription elongation factor A like 1
305482	rno-miR-99a-5p	Mtmr3	myotubularin related protein 3
305031	rno-miR-200a-3p	Brox	BRO1 domain and CAAX motif containing
170908	rno-miR-133b-3p	Tesk2	testis-specific kinase 2
63885	rno-miR-495	Pde10a	phosphodiesterase 10A
58954	rno-miR-381-3p	Klf6	Kruppel-like factor 6
308451	rno-miR-598-3p	Itpkc	inositol-trisphosphate 3-kinase C
116831	rno-miR-542-5p	Fxyd3	FXYD domain-containing ion transport regulator 3
286974	rno-miR-326-3p	Chst15	carbohydrate (N-acetylgalactosamine 4-sulfate 6-O) sulfotransferase 15
24874	rno-miR-200a-3p	Vhl	von Hippel-Lindau tumor suppressor
311849	rno-miR-30c-2-3p	Crat	carnitine O-acetyltransferase
25099	rno-miR-200a-3p	Foxa2	forkhead box A2
309376	rno-miR-326-3p	Zfyve27	zinc finger FYVE-type containing 27
305302	rno-miR-133b-3p	Rasl11b	RAS-like family 11 member B
50555	rno-miR-128-3p	Ugt8	UDP glycosyltransferase 8
252900	rno-miR-381-3p	Dgat2	diacylglycerol O-acyltransferase 2
140935	rno-miR-326-3p	Afap1	actin filament associated protein 1
313668	rno-miR-495	Ddi2	DNA-damage inducible protein 2
305348	rno-miR-183-5p	Lias	lipoic acid synthetase
498910	rno-miR-183-5p	Arl2bp	ADP-ribosylation factor like GTPase 2 binding protein
314245	rno-miR-30c-2-3p	Zbtb25	zinc finger and BTB domain containing 25
94338	rno-miR-99b-3p	Smpd3	sphingomyelin phosphodiesterase 3
24560	rno-miR-1-3p	Cd200	Cd200 molecule
85260	rno-miR-326-3p	Entpd6	ectonucleoside triphosphate diphosphohydrolase 6
54348	rno-miR-1-3p	Stk39	serine threonine kinase 39
85245	rno-miR-221-3p	Kpna2	karyopherin subunit alpha 2
290291	rno-miR-200a-3p	Cab39l	calcium binding protein 39-like
309828	rno-miR-206-3p	Tspyl4	TSPY-like 4
25544	rno-miR-200a-3p	Sele	selectin E
245919	rno-miR-133a-3p	Impg2	interphotoreceptor matrix proteoglycan 2
315265	rno-miR-1-3p	Twf1	twinfilin actin-binding protein 1
305623	rno-miR-376b-3p	Tmem175	transmembrane protein 175
304325	rno-miR-326-3p	Tmem184a	transmembrane protein 184A
291180	rno-miR-200a-3p	Epdr1	ependymin related 1
316328	rno-miR-431	Kansl3	KAT8 regulatory NSL complex subunit 3
361946	rno-miR-122-5p	Supt20	suppressor of Ty 20
306977	rno-miR-381-3p	Zkscan3	zinc finger with KRAB and SCAN domains 3
361944	rno-miR-200a-3p	Elf2	E74-like factor 2
363227	rno-miR-1-3p	Nabp1	nucleic acid binding protein 1
305455	rno-miR-133a-3p	Nelfa	negative elongation factor complex member A
83629	rno-miR-136-5p	Slc12a2	solute carrier family 12 member 2
24765	rno-miR-495	Scg2	secretogranin II
25096	rno-miR-1-3p	Pld1	phospholipase D1
24854	rno-miR-30c-2-3p	Clu	clusterin
25380	rno-miR-221-3p	Anxa1	annexin A1
170908	rno-miR-10b-5p	Tesk2	testis-specific kinase 2
29142	rno-miR-495	Vnn1	vanin 1
171048	rno-miR-10b-5p	Tspan8	tetraspanin 8
360468	rno-miR-10b-5p	Emp2	epithelial membrane protein 2
360967	rno-miR-326-3p	Rnf185	ring finger protein 185
83633	rno-miR-411-5p	Gabbr2	gamma-aminobutyric acid type B receptor subunit 2
63840	rno-miR-30c-2-3p	Per2	period circadian clock 2
300674	rno-miR-503-5p	Arcn1	archain 1
309828	rno-miR-1-3p	Tspyl4	TSPY-like 4
291877	rno-miR-200a-3p	Nudt21	nudix hydrolase 21
64680	rno-miR-136-5p	Crhr2	corticotropin releasing hormone receptor 2
25377	rno-miR-128-3p	Ambp	alpha-1-microglobulin/bikunin precursor
29737	rno-miR-10b-5p	Kcnab1	potassium voltage-gated channel subfamily A member regulatory beta subunit 1
363093	rno-miR-411-5p	Mns1	meiosis-specific nuclear structural 1
25413	rno-miR-183-5p	Cpt2	carnitine palmitoyltransferase 2
29279	rno-miR-1-3p	Meox2	mesenchyme homeobox 2
300799	rno-miR-128-3p	Dapk2	death-associated protein kinase 2
306071	rno-miR-221-3p	Lcp1	lymphocyte cytosolic protein 1
300463	rno-miR-495	Herpud2	HERPUD family member 2
29474	rno-miR-1-3p	Coro1b	coronin 1B
302967	rno-miR-381-3p	Paqr4	progestin and adipoQ receptor family member 4
156873	rno-miR-543-3p	Kcnk15	potassium two pore domain channel subfamily K member 15
24370	rno-miR-495	Foxg1	forkhead box G1
114125	rno-miR-495	Dll3	delta like canonical Notch ligand 3
306141	rno-miR-381-3p	Spry2	sprouty RTK signaling antagonist 2
84510	rno-miR-598-3p	Stmn2	stathmin 2
25293	rno-miR-30c-2-3p	Aqp4	aquaporin 4
301442	rno-miR-136-3p	Sumo1	small ubiquitin-like modifier 1
310849	rno-miR-133b-3p	Sgms2	sphingomyelin synthase 2
393087	rno-miR-136-3p	Pcdha5	protocadherin alpha 5
310378	rno-miR-136-5p	Nnt	nicotinamide nucleotide transhydrogenase
64322	rno-miR-542-5p	Dap	death-associated protein
83801	rno-miR-381-3p	Ptms	parathymosin
60427	rno-miR-431	Kitlg	KIT ligand
29336	rno-miR-381-3p	Sigmar1	sigma non-opioid intracellular receptor 1
64322	rno-miR-183-5p	Dap	death-associated protein
337868	rno-miR-495	Myod1	myogenic differentiation 1
29641	rno-miR-200a-3p	Adam7	ADAM metallopeptidase domain 7
25617	rno-miR-495	Hspa5	heat shock protein family A member 5
58921	rno-miR-326-3p	Foxm1	forkhead box M1
294804	rno-miR-376b-3p	Rai14	retinoic acid induced 14
60669	rno-miR-133a-3p	Cmklr1	chemerin chemokine-like receptor 1
29721	rno-miR-200a-3p	Hivep2	human immunodeficiency virus type I enhancer binding protein 2
112400	rno-miR-221-3p	Nrg1	neuregulin 1
303749	rno-miR-30c-2-3p	Ogfod3	2-oxoglutarate and iron-dependent oxygenase domain containing 3
362750	rno-miR-200a-3p	Atl1	atlastin GTPase 1
29443	rno-miR-128-3p	Ahcy	adenosylhomocysteinase
79248	rno-miR-381-3p	Abca2	ATP binding cassette subfamily A member 2
25464	rno-miR-99a-5p	Icam1	intercellular adhesion molecule 1
116779	rno-miR-30c-2-3p	Pcdha12	protocadherin alpha 12
65272	rno-miR-128-3p	Kcnk10	potassium two pore domain channel subfamily K member 10
58967	rno-miR-495	Sfmbt1	Scm-like with four mbt domains 1
80881	rno-miR-206-3p	Serp1	stress-associated endoplasmic reticulum protein 1
362303	rno-miR-543-3p	Klhl7	kelch-like family member 7
59265	rno-miR-200a-3p	Phlpp1	PH domain and leucine rich repeat protein phosphatase 1
65137	rno-miR-495	Ruvbl1	RuvB-like AAA ATPase 1
116742	rno-miR-221-3p	Pcdha13	protocadherin alpha 13
24241	rno-miR-99b-3p	Calca	calcitonin-related polypeptide alpha
303306	rno-miR-221-3p	Srr	serine racemase
25181	rno-miR-30c-2-3p	Bgn	biglycan
296478	rno-miR-200a-3p	Zgpat	zinc finger CCCH-type and G-patch domain containing
289992	rno-miR-598-3p	Fermt2	fermitin family member 2
116781	rno-miR-495	Pcdha8	protocadherin alpha 8
298943	rno-miR-200a-3p	Bcap29	B-cell receptor-associated protein 29
297801	rno-miR-411-5p	Xkr4	XK related 4
114498	rno-miR-495	Dmrt1	doublesex and mab-3 related transcription factor 1
266805	rno-miR-133a-3p	Has3	hyaluronan synthase 3
29274	rno-miR-221-3p	Rnf4	ring finger protein 4
362423	rno-miR-206-3p	Rassf4	Ras association domain family member 4
171123	rno-miR-200a-3p	Rph3al	rabphilin 3A-like (without C2 domains)
290669	rno-miR-128-3p	Gatad2a	GATA zinc finger domain containing 2A
303803	rno-miR-136-5p	Klhl24	kelch-like family member 24
310411	rno-miR-376b-3p	Cog6	component of oligomeric golgi complex 6
292168	rno-miR-183-5p	Mcoln2	mucolipin 2
294276	rno-miR-122-5p	Brd2	bromodomain containing 2
64668	rno-miR-495	Mbl2	mannose-binding lectin (protein C) 2
307861	rno-miR-221-3p	Terf2ip	TERF2 interacting protein
56813	rno-miR-133a-3p	Pth1r	parathyroid hormone 1 receptor
114592	rno-miR-10b-5p	Aurkb	aurora kinase B
81920	rno-miR-30c-2-3p	Ube2d3	ubiquitin-conjugating enzyme E2D 3
25237	rno-miR-133b-3p	Acvrl1	activin A receptor like type 1
89814	rno-miR-10b-5p	Tnfsf4	tumor necrosis factor superfamily member 4
309420	rno-miR-543-3p	Fam122a	family with sequence similarity 122A
307403	rno-miR-326-3p	Csf1r	colony stimulating factor 1 receptor
25731	rno-miR-326-3p	Syt3	synaptotagmin 3
25014	rno-miR-411-5p	Acat1	acetyl-CoA acetyltransferase 1
114593	rno-miR-206-3p	Nppc	natriuretic peptide C
66025	rno-miR-326-3p	Lpar3	lysophosphatidic acid receptor 3
117259	rno-miR-376b-3p	Tra2b	transformer 2 beta homolog (Drosophila)
29662	rno-miR-495	Gdi2	GDP dissociation inhibitor 2
287828	rno-miR-183-5p	Hn1	hematological and neurological expressed 1
24253	rno-miR-543-3p	Cebpb	CCAAT/enhancer binding protein beta
308134	rno-miR-133a-3p	Tmem35	transmembrane protein 35
29682	rno-miR-221-3p	Kcnq3	potassium voltage-gated channel subfamily Q member 3
140940	rno-miR-495	Arf3	ADP-ribosylation factor 3
300838	rno-miR-411-5p	Tmod3	tropomodulin 3
500941	rno-miR-495	Msantd4	Myb/SANT DNA binding domain containing 4 with coiled-coils
171413	rno-miR-543-3p	Spata6	spermatogenesis associated 6
24930	rno-miR-381-3p	Cd8a	CD8a molecule
81531	rno-miR-495	Pfn2	profilin 2
293627	rno-miR-136-3p	Tspan4	tetraspanin 4
56064	rno-miR-381-3p	Nptn	neuroplastin
29140	rno-miR-1-3p	Snn	stannin
304024	rno-miR-376b-3p	Cpox	coproporphyrinogen oxidase
364594	rno-miR-136-3p	Tlr3	toll-like receptor 3
54355	rno-miR-495	Rassf5	Ras association domain family member 5
24805	rno-miR-133a-3p	Syt2	synaptotagmin 2
292640	rno-miR-543-3p	Vta1	vesicle trafficking 1
65151	rno-miR-133a-3p	Rida	reactive intermediate imine deaminase A homolog
295228	rno-miR-122-5p	Gpatch4	G patch domain containing 4
114856	rno-miR-495	Dusp1	dual specificity phosphatase 1
362722	rno-miR-10b-5p	Tmem18	transmembrane protein 18
117259	rno-miR-183-5p	Tra2b	transformer 2 beta homolog (Drosophila)
308795	rno-miR-183-5p	Mesdc1	mesoderm development candidate 1
362630	rno-miR-381-3p	Srsf10	serine and arginine rich splicing factor 10
56725	rno-miR-183-5p	Cript	CXXC repeat containing interactor of PDZ3 domain
306439	rno-miR-495	Gpm6a	glycoprotein m6a
84481	rno-miR-381-3p	Arid4b	AT-rich interaction domain 4B
192129	rno-miR-1-3p	Vmp1	vacuole membrane protein 1
286934	rno-miR-381-3p	Havcr1	hepatitis A virus cellular receptor 1
60341	rno-miR-221-3p	Camkk1	calcium/calmodulin-dependent protein kinase kinase 1
117559	rno-miR-183-5p	Sv2a	synaptic vesicle glycoprotein 2a
315608	rno-miR-495	Ube4a	ubiquitination factor E4A
192275	rno-miR-133b-3p	Dad1	defender against cell death 1
64124	rno-miR-431	Adgrl4	adhesion G protein-coupled receptor L4
290046	rno-miR-99b-3p	Hnrnpc	heterogeneous nuclear ribonucleoprotein C
293448	rno-miR-543-3p	Uqcrc2	ubiquinol cytochrome c reductase core protein 2
170641	rno-miR-136-3p	Adgrl3	adhesion G protein-coupled receptor L3
25716	rno-miR-1-3p	Syt1	synaptotagmin 1
25600	rno-miR-30c-2-3p	Utrn	utrophin
81659	rno-miR-326-3p	Gak	cyclin G associated kinase
24400	rno-miR-431	Gnb1	G protein subunit beta 1
25302	rno-miR-200a-3p	Chrna7	cholinergic receptor nicotinic alpha 7 subunit
301416	rno-miR-206-3p	Coq10b	coenzyme Q10B
361309	rno-miR-221-3p	Paip2	poly(A) binding protein interacting protein 2
303439	rno-miR-206-3p	Mmd	monocyte to macrophage differentiation-associated
83526	rno-miR-381-3p	Atrn	attractin
54276	rno-miR-1-3p	Neurod2	neuronal differentiation 2
361788	rno-miR-128-3p	Prr3	proline rich 3
29637	rno-miR-495	Hmgcs1	3-hydroxy-3-methylglutaryl-CoA synthase 1
64625	rno-miR-326-3p	Bid	BH3 interacting domain death agonist
171548	rno-miR-221-3p	Dkk3	dickkopf WNT signaling pathway inhibitor 3
296318	rno-miR-122-5p		NDRG family member 3
29497	rno-miR-326-3p	Ptbp1	polypyrimidine tract binding protein 1
295401	rno-miR-431	Plppr4	phospholipid phosphatase related 4
361238	rno-miR-411-5p	Pxdc1	PX domain containing 1
84424	rno-miR-221-3p	Tle3	transducin-like enhancer of split 3
25255	rno-miR-495	Dyrk1a	dual specificity tyrosine phosphorylation regulated kinase 1A
295106	rno-miR-1-3p	Ift80	intraflagellar transport 80
29209	rno-miR-128-3p	Casq2	calsequestrin 2
311039	rno-miR-206-3p	Galnt13	polypeptide N-acetylgalactosaminyltransferase 13
124461	rno-miR-200a-3p	Pacsin2	protein kinase C and casein kinase substrate in neurons 2
297418	rno-miR-543-3p	Gkn1	gastrokine 1
56813	rno-miR-133b-3p	Pth1r	parathyroid hormone 1 receptor
50658	rno-miR-221-3p	Mapk9	mitogen-activated protein kinase 9
63847	rno-miR-128-3p	Fxyd6	FXYD domain-containing ion transport regulator 6
297995	rno-miR-1-3p	Chmp5	charged multivesicular body protein 5
290912	rno-miR-495	Arglu1	arginine and glutamate rich 1
308113	rno-miR-206-3p	Cnksr3	Cnksr family member 3
25297	rno-miR-326-3p	Cacnb3	calcium voltage-gated channel auxiliary subunit beta 3
24420	rno-miR-128-3p	Gspt1	G1 to S phase transition 1
25358	rno-miR-183-5p	Timp3	TIMP metallopeptidase inhibitor 3
360970	rno-miR-543-3p	Cabp7	calcium binding protein 7
308267	rno-miR-136-3p	Tab2	TGF-beta activated kinase 1/MAP3K7 binding protein 2
306455	rno-miR-326-3p	Cdkn2aip	CDKN2A interacting protein
360468	rno-miR-326-3p	Emp2	epithelial membrane protein 2
60331	rno-miR-495	Atxn3	ataxin 3
307947	rno-miR-411-5p	Set	SET nuclear proto-oncogene
288701	rno-miR-206-3p	Srsf9	serine and arginine rich splicing factor 9
24898	rno-miR-128-3p	Slc6a3	solute carrier family 6 member 3
192350	rno-miR-543-3p	Cdk12	cyclin-dependent kinase 12
24335	rno-miR-122-5p	Epo	erythropoietin
170899	rno-miR-503-5p	Kcnk2	potassium two pore domain channel subfamily K member 2
170907	rno-miR-376b-3p	Serinc5	serine incorporator 5
303470	rno-miR-495	Kat7	lysine acetyltransferase 7
393085	rno-miR-30c-2-3p	Pcdha1	protocadherin alpha 1
54311	rno-miR-133a-3p	Timm17a	translocase of inner mitochondrial membrane 17 homolog A (yeast)
303831	rno-miR-183-5p	Eif4a2	eukaryotic translation initiation factor 4A2
29184	rno-miR-495	Cd36	CD36 molecule
64194	rno-miR-381-3p	Insig1	insulin induced gene 1
297804	rno-miR-1-3p	Plag1	PLAG1 zinc finger
444983	rno-miR-136-5p	Apold1	apolipoprotein L domain containing 1
361810	rno-miR-200a-3p	Fkbp5	FK506 binding protein 5
288077	rno-miR-431	Hcls1	hematopoietic cell specific Lyn substrate 1
245920	rno-miR-10b-5p	Cxcl10	C-X-C motif chemokine ligand 10
296731	rno-miR-200a-3p	Nub1	negative regulator of ubiquitin-like proteins 1
317247	rno-miR-183-5p	Nap1l2	nucleosome assembly protein 1-like 2
94204	rno-miR-128-3p	Ece1	endothelin converting enzyme 1
294292	rno-miR-99b-3p	Nudt3	nudix hydrolase 3
83626	rno-miR-495	Ugcg	UDP-glucose ceramide glucosyltransferase
363455	rno-miR-543-3p	Chrdl1	chordin-like 1
363192	rno-miR-133a-3p	Klhdc3	kelch domain containing 3
24329	rno-miR-133b-3p	Egfr	epidermal growth factor receptor
25359	rno-miR-381-3p	Tmpo	thymopoietin
361321	rno-miR-543-3p	Atg12	autophagy related 12
25716	rno-miR-133a-3p	Syt1	synaptotagmin 1
25106	rno-miR-1-3p	Rgn	regucalcin
360492	rno-miR-381-3p	Hn1l	hematological and neurological expressed 1-like
289508	rno-miR-206-3p	Rchy1	ring finger and CHY zinc finger domain containing 1
140935	rno-miR-495	Afap1	actin filament associated protein 1
25675	rno-miR-136-5p	Hmgcr	3-hydroxy-3-methylglutaryl-CoA reductase
312135	rno-miR-326-3p	Tmem168	transmembrane protein 168
261730	rno-miR-1-3p	Aurka	aurora kinase A
79237	rno-miR-10b-5p	Hhex	hematopoietically expressed homeobox
287278	rno-miR-376b-3p	Cdkn2aipnl	CDKN2A interacting protein N-terminal like
25274	rno-miR-136-5p	Tst	thiosulfate sulfurtransferase
304346	rno-miR-200a-3p	Mblac1	metallo-beta-lactamase domain containing 1
299511	rno-miR-200a-3p		retinol dehydrogenase 16 (all-trans)
288475	rno-miR-326-3p	Nptx2	neuronal pentraxin 2
316067	rno-miR-30c-2-3p	Xylb	xylulokinase homolog (H. influenzae)
113894	rno-miR-128-3p	Sqstm1	sequestosome 1
259275	rno-miR-128-3p	Ostf1	osteoclast stimulating factor 1
266770	rno-miR-30c-2-3p	Soat2	sterol O-acyltransferase 2
60669	rno-miR-136-5p	Cmklr1	chemerin chemokine-like receptor 1
171410	rno-miR-326-3p	Acsbg1	acyl-CoA synthetase bubblegum family member 1
24888	rno-miR-133a-3p	Bcl2l1	Bcl2-like 1
362048	rno-miR-495	Tspan5	tetraspanin 5
309111	rno-miR-1-3p	Slc25a22	solute carrier family 25 member 22
300838	rno-miR-133b-3p	Tmod3	tropomodulin 3
290500	rno-miR-495	Ggact	gamma-glutamylamine cyclotransferase
114507	rno-miR-326-3p	Slc5a3	solute carrier family 5 member 3
171138	rno-miR-221-3p	Kcne2	potassium voltage-gated channel subfamily E regulatory subunit 2
361352	rno-miR-543-3p	Pqlc1	PQ loop repeat containing 1
54702	rno-miR-326-3p	Egln3	egl-9 family hypoxia-inducible factor 3
60431	rno-miR-183-5p	Vapb	VAMP (vesicle-associated membrane protein)-associated protein B and C
246334	rno-miR-200a-3p	Tp63	tumor protein p63
81676	rno-miR-133b-3p	Hnmt	histamine N-methyltransferase
25176	rno-miR-542-5p	Slc25a5	solute carrier family 25 member 5
25694	rno-miR-200a-3p	Has2	hyaluronan synthase 2
300519	rno-miR-133b-3p	Esam	endothelial cell adhesion molecule
574523	rno-miR-128-3p	Ugt1a5	UDP glucuronosyltransferase family 1 member A5
29290	rno-miR-133a-3p	Adora1	adenosine A1 receptor
83526	rno-miR-133b-3p	Atrn	attractin
171061	rno-miR-495	Mrpl17	mitochondrial ribosomal protein L17
29510	rno-miR-183-5p	Pctp	phosphatidylcholine transfer protein
310626	rno-miR-30c-2-3p	Tmem79	transmembrane protein 79
361959	rno-miR-10b-5p	Kpna4	karyopherin subunit alpha 4
116656	rno-miR-128-3p	Cdc123	cell division cycle 123
317312	rno-miR-30c-2-3p	Mospd1	motile sperm domain containing 1
81812	rno-miR-30c-2-3p	Thra	thyroid hormone receptor alpha
54320	rno-miR-411-5p	Pdpn	podoplanin
78975	rno-miR-128-3p	Prkaa2	protein kinase AMP-activated catalytic subunit alpha 2
289992	rno-miR-30c-2-3p	Fermt2	fermitin family member 2
58857	rno-miR-495	Vapa	VAMP (vesicle-associated membrane protein)-associated protein A
290666	rno-miR-543-3p	Sugp1	SURP and G patch domain containing 1
25050	rno-miR-1-3p	Camk4	calcium/calmodulin-dependent protein kinase IV
291948	rno-miR-381-3p	Pgrmc1	progesterone receptor membrane component 1
360468	rno-miR-133a-3p	Emp2	epithelial membrane protein 2
64047	rno-miR-200a-3p	Lrat	lecithin-retinol acyltransferase (phosphatidylcholine-retinol-O-acyltransferase)
305848	rno-miR-133b-3p	Zfp219	zinc finger protein 219
29540	rno-miR-326-3p	Hsd17b7	hydroxysteroid (17-beta) dehydrogenase 7
84470	rno-miR-128-3p	Gnpat	glyceronephosphate O-acyltransferase
303608	rno-miR-133a-3p	Ftsj3	FtsJ homolog 3
361178	rno-miR-543-3p	Tfdp1	transcription factor Dp-1
25358	rno-miR-221-3p	Timp3	TIMP metallopeptidase inhibitor 3
25243	rno-miR-326-3p	Arnt2	aryl hydrocarbon receptor nuclear translocator 2
296627	rno-miR-136-3p	Asb6	ankyrin repeat and SOCS box-containing 6
81516	rno-miR-128-3p	Smad7	SMAD family member 7
288701	rno-miR-381-3p	Srsf9	serine and arginine rich splicing factor 9
361228	rno-miR-136-5p	Adtrp	androgen-dependent TFPI-regulating protein
64356	rno-miR-30c-2-3p	Nrgn	neurogranin
246334	rno-miR-495	Tp63	tumor protein p63
29357	rno-miR-326-3p	Smad2	SMAD family member 2
362048	rno-miR-30c-2-3p	Tspan5	tetraspanin 5
314352	rno-miR-495	Sel1l	SEL1L ERAD E3 ligase adaptor subunit
80843	rno-miR-133a-3p	Sec61a1	Sec61 translocon alpha 1 subunit
54348	rno-miR-128-3p	Stk39	serine threonine kinase 39
53372	rno-miR-326-3p	Nup54	nucleoporin 54
29256	rno-miR-133a-3p	Oprl1	opioid related nociceptin receptor 1
84357	rno-miR-206-3p	Sh3kbp1	SH3 domain-containing kinase-binding protein 1
83841	rno-miR-1-3p	Sdcbp	syndecan binding protein
316742	rno-miR-1-3p	Tgif1	TGFB-induced factor homeobox 1
29374	rno-miR-1-3p	Cct4	chaperonin containing TCP1 subunit 4
360498	rno-miR-30c-2-3p	Jmjd8	jumonji domain containing 8
296731	rno-miR-503-5p	Nub1	negative regulator of ubiquitin-like proteins 1
113948	rno-miR-136-5p	Bbs2	Bardet-Biedl syndrome 2
58840	rno-miR-381-3p	Mapk6	mitogen-activated protein kinase 6
84024	rno-miR-543-3p	Pon1	paraoxonase 1
54319	rno-miR-376b-3p	Ezr	ezrin
304138	rno-miR-206-3p	Cyyr1	cysteine and tyrosine rich 1
619566	rno-miR-128-3p	Cdca7l	cell division cycle associated 7 like
24603	rno-miR-30c-2-3p	Npr1	natriuretic peptide receptor 1
29130	rno-miR-1-3p	Syn3	synapsin III
362453	rno-miR-206-3p	Crebl2	cAMP responsive element binding protein-like 2
499108	rno-miR-381-3p	Sertad3	SERTA domain containing 3
24827	rno-miR-200a-3p	Tgfa	transforming growth factor alpha
493574	rno-miR-206-3p	Ispd	isoprenoid synthase domain containing
304138	rno-miR-495	Cyyr1	cysteine and tyrosine rich 1
291394	rno-miR-136-5p	Cndp2	CNDP dipeptidase 2 (metallopeptidase M20 family)
361233	rno-miR-381-3p	Ssr1	signal sequence receptor subunit 1
83507	rno-miR-30c-2-3p	Parg	poly (ADP-ribose) glycohydrolase
116658	rno-miR-503-5p	Cntn4	contactin 4
366872	rno-miR-598-3p	Cep83	centrosomal protein 83
294091	rno-miR-206-3p	Ifit2	interferon-induced protein with tetratricopeptide repeats 2
25371	rno-miR-381-3p	Adprh	ADP-ribosylarginine hydrolase
116742	rno-miR-495	Pcdha13	protocadherin alpha 13
396552	rno-miR-200a-3p	Ugt1a9	UDP glucuronosyltransferase family 1 member A9
310808	rno-miR-376b-3p	Slc35a3	solute carrier family 35 member A3
299982	rno-miR-495	Ankrd46	ankyrin repeat domain 46
297604	rno-miR-133b-3p	Ltbr	lymphotoxin beta receptor
81651	rno-miR-495	Cspg4	chondroitin sulfate proteoglycan 4
117514	rno-miR-200a-3p	Txnip	thioredoxin interacting protein
311098	rno-miR-381-3p	Xirp2	xin actin-binding repeat containing 2
50621	rno-miR-326-3p	Slc23a1	solute carrier family 23 member 1
362453	rno-miR-1-3p	Crebl2	cAMP responsive element binding protein-like 2
64200	rno-miR-495	Hnrnpf	heterogeneous nuclear ribonucleoprotein F
29410	rno-miR-128-3p	Neurog1	neurogenin 1
287543	rno-miR-128-3p	Tnfaip1	TNF alpha induced protein 1
310614	rno-miR-30c-2-3p	Gatad2b	GATA zinc finger domain containing 2B
117280	rno-miR-1-3p	Hnrnpu	heterogeneous nuclear ribonucleoprotein U
290796	rno-miR-136-5p	Saraf	store-operated calcium entry-associated regulatory factor
25668	rno-miR-122-5p	Cd38	CD38 molecule
292464	rno-miR-128-3p	Katna1	katanin catalytic subunit A1
362750	rno-miR-381-3p	Atl1	atlastin GTPase 1
25662	rno-miR-136-5p	Igfbp2	insulin-like growth factor binding protein 2
59324	rno-miR-1-3p	Kcnk1	potassium two pore domain channel subfamily K member 1
310411	rno-miR-30c-2-3p	Cog6	component of oligomeric golgi complex 6
311047	rno-miR-495	Cytip	cytohesin 1 interacting protein
309262	rno-miR-411-5p	Nsdhl	NAD(P) dependent steroid dehydrogenase-like
29592	rno-miR-221-3p	Bcat1	branched chain amino acid transaminase 1
81675	rno-miR-128-3p	Gyg1	glycogenin 1
25300	rno-miR-30c-2-3p	Cd247	Cd247 molecule
291948	rno-miR-451-5p	Pgrmc1	progesterone receptor membrane component 1
81801	rno-miR-30c-2-3p	Stc1	stanniocalcin 1
292534	rno-miR-495	Tsen34	tRNA splicing endonuclease subunit 34
65033	rno-miR-411-5p	Stx12	syntaxin 12
292206	rno-miR-200a-3p	Trip13	thyroid hormone receptor interactor 13
85246	rno-miR-30c-2-3p	Gas7	growth arrest specific 7
25204	rno-miR-99b-3p	Pcsk1	proprotein convertase subtilisin/kexin type 1
84551	rno-miR-133b-3p	Slc7a8	solute carrier family 7 member 8
24908	rno-miR-495	Dnajb9	DnaJ heat shock protein family (Hsp40) member B9
300674	rno-miR-206-3p	Arcn1	archain 1
309109	rno-miR-326-3p	Tmem80	transmembrane protein 80
84597	rno-miR-381-3p	Fut9	fucosyltransferase 9
192360	rno-miR-326-3p	Eml2	echinoderm microtubule associated protein like 2
116647	rno-miR-381-3p	Nlgn1	neuroligin 1
65272	rno-miR-495	Kcnk10	potassium two pore domain channel subfamily K member 10
266777	rno-miR-128-3p	Nptx1	neuronal pentraxin 1
60565	rno-miR-30c-2-3p	Syt6	synaptotagmin 6
94198	rno-miR-495	Psmb1	proteasome subunit beta 1
289036	rno-miR-221-3p	Adipor1	adiponectin receptor 1
81674	rno-miR-136-5p	Gtf2f2	general transcription factor IIF subunit 2
364981	rno-miR-543-3p	Scoc	short coiled-coil protein
296462	rno-miR-200a-3p	Mtg2	mitochondrial ribosome-associated GTPase 2
140931	rno-miR-136-3p	Hnrnph1	heterogeneous nuclear ribonucleoprotein H1
286939	rno-miR-30c-2-3p	Clmp	CXADR-like membrane protein
296635	rno-miR-326-3p	Plpp7	phospholipid phosphatase 7
362490	rno-miR-326-3p	Tmem55a	transmembrane protein 55A
362701	rno-miR-200a-3p	Capn13	calpain 13
501550	rno-miR-543-3p	Trappc2	trafficking protein particle complex 2
361627	rno-miR-128-3p	Zfp143	zinc finger protein 143
25615	rno-miR-200a-3p	Sdc2	syndecan 2
288557	rno-miR-128-3p	Mospd3	motile sperm domain containing 3
315222	rno-miR-451-5p	Arsa	arylsulfatase A
291796	rno-miR-206-3p	Usp14	ubiquitin specific peptidase 14
316575	rno-miR-495	Trip12	thyroid hormone receptor interactor 12
497815	rno-miR-543-3p	Nrcam	neuronal cell adhesion molecule
303924	rno-miR-128-3p	Upk1b	uroplakin 1B
24558	rno-miR-206-3p	Mog	myelin oligodendrocyte glycoprotein
64525	rno-miR-10b-5p	Tceb1	transcription elongation factor B subunit 1
114505	rno-miR-381-3p	Klf4	Kruppel like factor 4
84014	rno-miR-411-5p	Ralbp1	ralA binding protein 1
64161	rno-miR-206-3p	Pi4ka	phosphatidylinositol 4-kinase alpha
266759	rno-miR-495	Hspa4	heat shock protein family A member 4
171028	rno-miR-381-3p	Atp12a	ATPase H+/K+ transporting non-gastric alpha2 subunit
25298	rno-miR-543-3p	Cck	cholecystokinin
309591	rno-miR-206-3p	Trim39	tripartite motif-containing 39
117537	rno-miR-99b-3p	Klhl41	kelch-like family member 41
360838	rno-miR-503-5p	Lypd1	Ly6/Plaur domain containing 1
363227	rno-miR-128-3p	Nabp1	nucleic acid binding protein 1
312132	rno-miR-10b-5p	Tmem106b	transmembrane protein 106B
25594	rno-miR-495	Ppp1cb	protein phosphatase 1 catalytic subunit beta
84556	rno-miR-200a-3p	Rims1	regulating synaptic membrane exocytosis 1
287942	rno-miR-326-3p	Crkl	v-crk avian sarcoma virus CT10 oncogene homolog-like
619549	rno-miR-30c-2-3p	Plpp6	phospholipid phosphatase 6
114495	rno-miR-326-3p	Map2k6	mitogen-activated protein kinase kinase 6
56064	rno-miR-495	Nptn	neuroplastin
84356	rno-miR-128-3p	Abcd2	ATP binding cassette subfamily D member 2
25468	rno-miR-200a-3p	Kcna2	potassium voltage-gated channel subfamily A member 2
58868	rno-miR-183-5p	Fzd1	frizzled class receptor 1
54281	rno-miR-133b-3p	Furin	furin (paired basic amino acid cleaving enzyme)
361757	rno-miR-495	Opalin	oligodendrocytic myelin paranodal and inner loop protein
79120	rno-miR-206-3p	Arf4	ADP-ribosylation factor 4
313264	rno-miR-543-3p	Trim32	tripartite motif-containing 32
287280	rno-miR-128-3p	Skp1	S-phase kinase-associated protein 1
366567	rno-miR-133a-3p	Dnajc5g	DnaJ heat shock protein family (Hsp40) member C5 gamma
266680	rno-miR-411-5p	St18	suppression of tumorigenicity 18
259275	rno-miR-206-3p	Ostf1	osteoclast stimulating factor 1
56083	rno-miR-543-3p	Tgm2	transglutaminase 2
288599	rno-miR-376b-3p	Eif4h	eukaryotic translation initiation factor 4H
24908	rno-miR-10b-5p	Dnajb9	DnaJ heat shock protein family (Hsp40) member B9
117043	rno-miR-381-3p	RragB	Ras-related GTP binding B
361437	rno-miR-183-5p	Dbndd1	dysbindin (dystrobrevin binding protein 1) domain containing 1
362334	rno-miR-326-3p	Tmem140	transmembrane protein 140
113894	rno-miR-221-3p	Sqstm1	sequestosome 1
83472	rno-miR-411-5p	Ugdh	UDP-glucose 6-dehydrogenase
245920	rno-miR-133a-3p	Cxcl10	C-X-C motif chemokine ligand 10
63840	rno-miR-543-3p	Per2	period circadian clock 2
24861	rno-miR-128-3p	Ugt1a1	UDP glucuronosyltransferase family 1 member A1
317191	rno-miR-543-3p	Apool	apolipoprotein O-like
315664	rno-miR-136-5p	Kdelc2	KDEL motif containing 2
309391	rno-miR-543-3p	Cox15	COX15 cytochrome c oxidase assembly homolog
306141	rno-miR-542-5p	Spry2	sprouty RTK signaling antagonist 2
25643	rno-miR-495	Gnai3	G protein subunit alpha i3
56769	rno-miR-200a-3p	Ndufaf3	NADH:ubiquinone oxidoreductase complex assembly factor 3
308796	rno-miR-183-5p	Mesdc2	mesoderm development candidate 2
29721	rno-miR-206-3p	Hivep2	human immunodeficiency virus type I enhancer binding protein 2
24914	rno-miR-30c-2-3p	Lox	lysyl oxidase
497967	rno-miR-206-3p	Zfp830	zinc finger protein 830
316742	rno-miR-543-3p	Tgif1	TGFB-induced factor homeobox 1
25434	rno-miR-206-3p	Sparcl1	SPARC like 1
362401	rno-miR-200a-3p	Tmem43	transmembrane protein 43
116778	rno-miR-495	Pcdha10	protocadherin alpha 10
362251	rno-miR-543-3p	Rbm39	RNA binding motif protein 39
500727	rno-miR-206-3p	Cdca4	cell division cycle associated 4
81925	rno-miR-542-5p	Cds1	CDP-diacylglycerol synthase 1
29647	rno-miR-128-3p	Cask	calcium/calmodulin dependent serine protein kinase
295401	rno-miR-495	Plppr4	phospholipid phosphatase related 4
50864	rno-miR-128-3p	Ntm	neurotrimin
312777	rno-miR-376b-3p	Etv6	ets variant 6
25237	rno-miR-1-3p	Acvrl1	activin A receptor like type 1
171083	rno-miR-376b-3p	Itfg1	integrin alpha FG-GAP repeat containing 1
25406	rno-miR-200a-3p	Cd44	CD44 molecule (Indian blood group)
311039	rno-miR-411-5p	Galnt13	polypeptide N-acetylgalactosaminyltransferase 13
24451	rno-miR-326-3p	Hmox1	heme oxygenase 1
116482	rno-miR-495	Sacm1l	SAC1 suppressor of actin mutations 1-like (yeast)
59324	rno-miR-206-3p	Kcnk1	potassium two pore domain channel subfamily K member 1
282845	rno-miR-543-3p	Rnf34	ring finger protein 34
499672	rno-miR-30c-2-3p	Cdc42se1	CDC42 small effector 1
29578	rno-miR-495	Hnrnpa1	heterogeneous nuclear ribonucleoprotein A1
26295	rno-miR-543-3p	Ogt	O-linked N-acetylglucosamine (GlcNAc) transferase
289388	rno-miR-128-3p	G0s2	G0/G1switch 2
59265	rno-miR-495	Phlpp1	PH domain and leucine rich repeat protein phosphatase 1
65129	rno-miR-200a-3p	Cldn1	claudin 1
294254	rno-miR-495	Hspa1b	heat shock 70kD protein 1B (mapped)
29259	rno-miR-200a-3p	Sell	selectin L
29150	rno-miR-1-3p	Matr3	matrin 3
499672	rno-miR-206-3p	Cdc42se1	CDC42 small effector 1
81737	rno-miR-221-3p	Ntf3	neurotrophin 3
140941	rno-miR-495	Siah1	siah E3 ubiquitin protein ligase 1
678759	rno-miR-431	Ndufa10	NADH dehydrogenase (ubiquinone) 1 alpha subcomplex 10
83534	rno-miR-200a-3p	Tpp1	tripeptidyl peptidase 1
294753	rno-miR-136-5p	Mocs2	molybdenum cofactor synthesis 2
116482	rno-miR-183-5p	Sacm1l	SAC1 suppressor of actin mutations 1-like (yeast)
29251	rno-miR-495	F2	coagulation factor II
288449	rno-miR-495	Katnal1	katanin p60 subunit A-like 1
261736	rno-miR-495	Cops2	COP9 signalosome subunit 2
317218	rno-miR-99a-5p	Itm2a	integral membrane protein 2A
393086	rno-miR-411-5p	Pcdha2	protocadherin alpha 2
290997	rno-miR-128-3p	Uimc1	ubiquitin interaction motif containing 1
303831	rno-miR-381-3p	Eif4a2	eukaryotic translation initiation factor 4A2
114860	rno-miR-133b-3p	Gale	UDP-galactose-4-epimerase
360477	rno-miR-495	Glyr1	glyoxylate reductase 1 homolog
305340	rno-miR-543-3p	Rbm47	RNA binding motif protein 47
25043	rno-miR-376b-3p	Eln	elastin
65154	rno-miR-122-5p	Wisp1	WNT1 inducible signaling pathway protein 1
287598	rno-miR-381-3p	Ska2	spindle and kinetochore associated complex subunit 2
25682	rno-miR-122-5p	Ppard	peroxisome proliferator-activated receptor delta
114021	rno-miR-200a-3p	Ebna1bp2	EBNA1 binding protein 2
289508	rno-miR-1-3p	Rchy1	ring finger and CHY zinc finger domain containing 1
29223	rno-miR-200a-3p	Ak4	adenylate kinase 4
78962	rno-miR-598-3p	Per3	period circadian clock 3
54241	rno-miR-128-3p	Cltc	clathrin heavy chain
304791	rno-miR-200a-3p	Dstyk	dual serine/threonine and tyrosine protein kinase
117519	rno-miR-503-5p	Keap1	Kelch-like ECH-associated protein 1
29278	rno-miR-133b-3p	Lasp1	LIM and SH3 protein 1
353256	rno-miR-411-5p	Gtf2i	general transcription factor II I
192211	rno-miR-495	Prom2	prominin 2
364298	rno-miR-10b-5p	Tmem55b	transmembrane protein 55B
25358	rno-miR-128-3p	Timp3	TIMP metallopeptidase inhibitor 3
362110	rno-miR-206-3p	Cdk9	cyclin-dependent kinase 9
291713	rno-miR-206-3p	Rit2	Ras-like without CAAX 2
171028	rno-miR-543-3p	Atp12a	ATPase H+/K+ transporting non-gastric alpha2 subunit
50690	rno-miR-381-3p	Slc6a8	solute carrier family 6 member 8
309082	rno-miR-183-5p	Clrn3	clarin 3
29221	rno-miR-543-3p	Arg1	arginase 1
362110	rno-miR-128-3p	Cdk9	cyclin-dependent kinase 9
84357	rno-miR-543-3p	Sh3kbp1	SH3 domain-containing kinase-binding protein 1
290741	rno-miR-133a-3p	Dctd	dCMP deaminase
307545	rno-miR-495	Elp2	elongator acetyltransferase complex subunit 2
314442	rno-miR-122-5p	Wars	tryptophanyl-tRNA synthetase
312777	rno-miR-326-3p	Etv6	ets variant 6
24604	rno-miR-381-3p	Npy	neuropeptide Y
366854	rno-miR-495	Fbxo7	F-box protein 7
296635	rno-miR-431	Plpp7	phospholipid phosphatase 7
313588	rno-miR-128-3p	Snip1	Smad nuclear interacting protein 1
406163	rno-miR-542-5p	Gpsm3	G-protein signaling modulator 3
361663	rno-miR-1-3p	Lhpp	phospholysine phosphohistidine inorganic pyrophosphate phosphatase
81613	rno-miR-598-3p	Ceacam1	carcinoembryonic antigen related cell adhesion molecule 1
363452	rno-miR-542-5p	Otud5	OTU deubiquitinase 5
29218	rno-miR-543-3p	Rcn2	reticulocalbin 2
191575	rno-miR-200a-3p	Nme1	NME/NM23 nucleoside diphosphate kinase 1
192211	rno-miR-133a-3p	Prom2	prominin 2
83584	rno-miR-381-3p	Casp6	caspase 6
29332	rno-miR-542-5p	Stmn1	stathmin 1
298081	rno-miR-128-3p	Trmt10b	tRNA methyltransferase 10B
314730	rno-miR-495	Ikbip	IKBKB interacting protein
81512	rno-miR-411-5p	Lect1	leukocyte cell derived chemotaxin 1
29190	rno-miR-10b-5p	Pdyn	prodynorphin
29300	rno-miR-206-3p	Gata6	GATA binding protein 6
307210	rno-miR-495	Timm21	translocase of inner mitochondrial membrane 21
94338	rno-miR-381-3p	Smpd3	sphingomyelin phosphodiesterase 3
309995	rno-miR-495	Xrcc4	X-ray repair cross complementing 4
300253	rno-miR-133a-3p	Eif4b	eukaryotic translation initiation factor 4B
362401	rno-miR-451-5p	Tmem43	transmembrane protein 43
298577	rno-miR-326-3p	Ubxn10	UBX domain protein 10
305895	rno-miR-30c-2-3p	Dcaf11	DDB1 and CUL4 associated factor 11
293497	rno-miR-1-3p	Kctd13	potassium channel tetramerization domain containing 13
362890	rno-miR-133b-3p	Tspan31	tetraspanin 31
25694	rno-miR-381-3p	Has2	hyaluronan synthase 2
312132	rno-miR-376b-3p	Tmem106b	transmembrane protein 106B
408217	rno-miR-411-5p	Usp11	ubiquitin specific peptidase 11
24803	rno-miR-1-3p	Vamp2	vesicle-associated membrane protein 2
170673	rno-miR-122-5p	Palm	paralemmin
113961	rno-miR-495	Gorasp2	golgi reassembly stacking protein 2
60562	rno-miR-495	Stx6	syntaxin 6
304850	rno-miR-381-3p	Rnf2	ring finger protein 2
308163	rno-miR-542-5p	Ccr6	C-C motif chemokine receptor 6
315863	rno-miR-495	Ube3d	ubiquitin protein ligase E3D
298340	rno-miR-381-3p	Slc6a14	solute carrier family 6 member 14
29290	rno-miR-133b-3p	Adora1	adenosine A1 receptor
362004	rno-miR-543-3p	Gdap2	ganglioside-induced differentiation-associated-protein 2
308937	rno-miR-381-3p	Wee1	WEE1 G2 checkpoint kinase
113906	rno-miR-431	Hspb8	heat shock protein family B (small) member 8
85383	rno-miR-133a-3p	Nol3	nucleolar protein 3
393089	rno-miR-411-5p	Pcdha7	protocadherin alpha 7
170922	rno-miR-542-5p	Ilk	integrin-linked kinase
114901	rno-miR-495	Sorbs2	sorbin and SH3 domain containing 2
24669	rno-miR-99b-3p	Ppp1cc	protein phosphatase 1 catalytic subunit gamma
64536	rno-miR-495	Esm1	endothelial cell-specific molecule 1
192245	rno-miR-30c-2-3p	Hspb6	heat shock protein family B (small) member 6
59322	rno-miR-543-3p	Cnksr2	connector enhancer of kinase suppressor of Ras 2
170520	rno-miR-542-5p	Cygb	cytoglobin
362326	rno-miR-30c-2-3p	Tspan12	tetraspanin 12
305880	rno-miR-128-3p	Lrp10	LDL receptor related protein 10
25467	rno-miR-495	Irs1	insulin receptor substrate 1
293067	rno-miR-495	Zfand6	zinc finger AN1-type containing 6
295401	rno-miR-451-5p	Plppr4	phospholipid phosphatase related 4
54309	rno-miR-30c-2-3p	Syt5	synaptotagmin 5
24783	rno-miR-200a-3p	Slc9a2	solute carrier family 9 member A2
65168	rno-miR-495	Scamp2	secretory carrier membrane protein 2
361924	rno-miR-495	Mynn	myoneurin
362339	rno-miR-136-5p	Creb3l2	cAMP responsive element binding protein 3-like 2
502643	rno-miR-122-5p	Ypel4	yippee-like 4
366061	rno-miR-128-3p	Galnt3	polypeptide N-acetylgalactosaminyltransferase 3
25312	rno-miR-326-3p	Dmp1	dentin matrix acidic phosphoprotein 1
117526	rno-miR-128-3p	Tbp	TATA box binding protein
360426	rno-miR-326-3p	Pla2g6	phospholipase A2 group VI
365407	rno-miR-326-3p	Cpsf7	cleavage and polyadenylation specific factor 7
58812	rno-miR-503-5p	Apln	apelin
117033	rno-miR-1-3p	Mmp12	matrix metallopeptidase 12
315047	rno-miR-495	Laptm4b	lysosomal protein transmembrane 4 beta
360764	rno-miR-183-5p	Zfp655	zinc finger protein 655
81657	rno-miR-542-5p	Gabbr1	gamma-aminobutyric acid type B receptor subunit 1
117050	rno-miR-598-3p	Arl5a	ADP-ribosylation factor like GTPase 5A
362011	rno-miR-128-3p	Dram2	DNA-damage regulated autophagy modulator 2
315405	rno-miR-495	Dcun1d5	defective in cullin neddylation 1 domain containing 5
29300	rno-miR-1-3p	Gata6	GATA binding protein 6
64200	rno-miR-128-3p	Hnrnpf	heterogeneous nuclear ribonucleoprotein F
303902	rno-miR-136-5p	Dirc2	disrupted in renal carcinoma 2
116780	rno-miR-495	Pcdha3	protocadherin alpha 3
64831	rno-miR-543-3p	Ireb2	iron responsive element binding protein 2
309301	rno-miR-128-3p	Rcl1	RNA terminal phosphate cyclase-like 1
29131	rno-miR-326-3p	Cartpt	CART prepropeptide
293779	rno-miR-1-3p	Glyat	glycine-N-acyltransferase
116724	rno-miR-495	Epb41l3	erythrocyte membrane protein band 4.1-like 3
59299	rno-miR-136-5p	Trdn	triadin
296851	rno-miR-495	Pon2	paraoxonase 2
360709	rno-miR-381-3p	Tfg	Trk-fused gene
301416	rno-miR-128-3p	Coq10b	coenzyme Q10B
316533	rno-miR-503-5p	Chpf	chondroitin polymerizing factor
360468	rno-miR-133b-3p	Emp2	epithelial membrane protein 2
498335	rno-miR-200a-3p	Cxcl13	C-X-C motif chemokine ligand 13
89803	rno-miR-128-3p	Sfrp4	secreted frizzled-related protein 4
25650	rno-miR-200a-3p	Atp1b1	ATPase Na+/K+ transporting subunit beta 1
361846	rno-miR-200a-3p	Vps26a	VPS26 retromer complex component A
393085	rno-miR-136-3p	Pcdha1	protocadherin alpha 1
290912	rno-miR-128-3p	Arglu1	arginine and glutamate rich 1
301252	rno-miR-495	Hsp90ab1	heat shock protein 90kDa alpha family class B member 1
79011	rno-miR-411-5p	Camkv	CaM kinase-like vesicle-associated
24312	rno-miR-376b-3p	Dhfr	dihydrofolate reductase
64001	rno-miR-200a-3p	Cyb5a	cytochrome b5 type A
291981	rno-miR-206-3p	Nutf2	nuclear transport factor 2
79220	rno-miR-133b-3p	Grid2	glutamate ionotropic receptor delta type subunit 2
308291	rno-miR-543-3p	Phactr2	phosphatase and actin regulator 2
290783	rno-miR-136-5p	Tusc3	tumor suppressor candidate 3
361207	rno-miR-200a-3p	Tmed9	transmembrane p24 trafficking protein 9
300253	rno-miR-376b-3p	Eif4b	eukaryotic translation initiation factor 4B
289419	rno-miR-543-3p	Nuak2	NUAK family kinase 2
117045	rno-miR-200a-3p	Eif4e	eukaryotic translation initiation factor 4E
114505	rno-miR-1-3p	Klf4	Kruppel like factor 4
305795	rno-miR-206-3p	Abhd6	abhydrolase domain containing 6
294292	rno-miR-495	Nudt3	nudix hydrolase 3
288092	rno-miR-381-3p	Tmem39a	transmembrane protein 39a
304988	rno-miR-376b-3p	Mnda	myeloid cell nuclear differentiation antigen
294708	rno-miR-381-3p	Sgtb	small glutamine rich tetratricopeptide repeat containing beta
308958	rno-miR-1-3p	Cdr2	cerebellar degeneration-related protein 2
24329	rno-miR-133a-3p	Egfr	epidermal growth factor receptor
287768	rno-miR-381-3p	Smndc1	survival motor neuron domain containing 1
54241	rno-miR-1-3p	Cltc	clathrin heavy chain
293847	rno-miR-133a-3p	Dusp9	dual specificity phosphatase 9
65133	rno-miR-133b-3p	Aqp3	aquaporin 3
303803	rno-miR-381-3p	Klhl24	kelch-like family member 24
310411	rno-miR-381-3p	Cog6	component of oligomeric golgi complex 6
498538	rno-miR-376b-3p	Trim35	tripartite motif-containing 35
309591	rno-miR-543-3p	Trim39	tripartite motif-containing 39
58945	rno-miR-326-3p	Dynll1	dynein light chain LC8-type 1
246332	rno-miR-1-3p	Uhmk1	U2AF homology motif (UHM) kinase 1
83515	rno-miR-122-5p	Ptbp3	polypyrimidine tract binding protein 3
192359	rno-miR-495	Zc3h14	zinc finger CCCH type containing 14
81520	rno-miR-122-5p	Marcksl1	MARCKS-like 1
24877	rno-miR-381-3p	Vsnl1	visinin-like 1
29274	rno-miR-206-3p	Rnf4	ring finger protein 4
25297	rno-miR-431	Cacnb3	calcium voltage-gated channel auxiliary subunit beta 3
246334	rno-miR-221-3p	Tp63	tumor protein p63
64458	rno-miR-376b-3p	Scrg1	stimulator of chondrogenesis 1
116742	rno-miR-136-3p	Pcdha13	protocadherin alpha 13
315134	rno-miR-206-3p	Josd1	Josephin domain containing 1
296346	rno-miR-128-3p	Oser1	oxidative stress responsive serine-rich 1
313994	rno-miR-411-5p	Klf11	Kruppel-like factor 11
29149	rno-miR-200a-3p	Strn	striatin
29624	rno-miR-136-3p	Alox5ap	arachidonate 5-lipoxygenase activating protein
245966	rno-miR-10b-5p	Tmem150a	transmembrane protein 150A
293098	rno-miR-376b-3p	Tmem135	transmembrane protein 135
315524	rno-miR-99b-3p	Tmem45b	transmembrane protein 45b
192129	rno-miR-206-3p	Vmp1	vacuole membrane protein 1
315265	rno-miR-376b-3p	Twf1	twinfilin actin-binding protein 1
117553	rno-miR-543-3p	Uba3	ubiquitin-like modifier activating enzyme 3
291969	rno-miR-128-3p	Atp6v0d1	ATPase H+ transporting V0 subunit D1
29259	rno-miR-30c-2-3p	Sell	selectin L
299923	rno-miR-206-3p	Ndrg1	N-myc downstream regulated 1
25298	rno-miR-503-5p	Cck	cholecystokinin
171517	rno-miR-200a-3p	Gpc2	glypican 2
304124	rno-miR-128-3p	Cldn8	claudin 8
25316	rno-miR-411-5p	Ms4a2	membrane spanning 4-domains A2
58954	rno-miR-543-3p	Klf6	Kruppel-like factor 6
83472	rno-miR-128-3p	Ugdh	UDP-glucose 6-dehydrogenase
305166	rno-miR-10b-5p	Gpat3	glycerol-3-phosphate acyltransferase 3
306527	rno-miR-136-3p	Dusp26	dual specificity phosphatase 26 (putative)
29755	rno-miR-128-3p	Colq	collagen-like tail subunit (single strand of homotrimer) of asymmetric acetylcholinesterase
363924	rno-miR-200a-3p	Rad9b	RAD9 checkpoint clamp component B
84014	rno-miR-495	Ralbp1	ralA binding protein 1
299938	rno-miR-128-3p	Mrpl13	mitochondrial ribosomal protein L13
360230	rno-miR-381-3p	Stk40	serine/threonine kinase 40
25029	rno-miR-136-5p	Calcrl	calcitonin receptor-like
296318	rno-miR-128-3p		NDRG family member 3
298648	rno-miR-183-5p	Tardbp	TAR DNA binding protein
314399	rno-miR-200a-3p	Ubr7	ubiquitin protein ligase E3 component n-recognin 7 (putative)
317399	rno-miR-10b-5p	Ddx21	DEAD-box helicase 21
25492	rno-miR-495	Nfia	nuclear factor I/A
29733	rno-miR-495	S1pr1	sphingosine-1-phosphate receptor 1
308384	rno-miR-326-3p	Sae1	SUMO1 activating enzyme subunit 1
289992	rno-miR-376b-3p	Fermt2	fermitin family member 2
83526	rno-miR-133a-3p	Atrn	attractin
24948	rno-miR-136-5p	Fmr1	fragile X mental retardation 1
498999	rno-miR-183-5p	Ahrr	aryl-hydrocarbon receptor repressor
50577	rno-miR-206-3p	Galr1	galanin receptor 1
25285	rno-miR-122-5p	Igfbp5	insulin-like growth factor binding protein 5
361813	rno-miR-543-3p	Stk38	serine/threonine kinase 38
155812	rno-miR-122-5p	Trim9	tripartite motif-containing 9
499328	rno-miR-376b-3p	Rfk	riboflavin kinase
303306	rno-miR-99a-5p	Srr	serine racemase
24660	rno-miR-451-5p	Pmp22	peripheral myelin protein 22
25300	rno-miR-543-3p	Cd247	Cd247 molecule
307491	rno-miR-206-3p	Hars2	histidyl-tRNA synthetase 2
294673	rno-miR-495	Hexb	hexosaminidase subunit beta
300983	rno-miR-542-5p	Abhd14b	abhydrolase domain containing 14b
288022	rno-miR-206-3p	Ccdc50	coiled-coil domain containing 50
94189	rno-miR-381-3p	Gosr1	golgi SNAP receptor complex member 1
25664	rno-miR-128-3p	Pparg	peroxisome proliferator-activated receptor gamma
25183	rno-miR-206-3p	Gdi1	GDP dissociation inhibitor 1
29501	rno-miR-136-5p	Slc12a4	solute carrier family 12 member 4
246325	rno-miR-221-3p	Kcnh8	potassium voltage-gated channel subfamily H member 8
84510	rno-miR-128-3p	Stmn2	stathmin 2
305455	rno-miR-133b-3p	Nelfa	negative elongation factor complex member A
24567	rno-miR-133b-3p	Mt1	metallothionein 1
303493	rno-miR-543-3p	Snx11	sorting nexin 11
60325	rno-miR-200a-3p	Serpinb2	serpin family B member 2
81919	rno-miR-543-3p	Fut1	fucosyltransferase 1
59112	rno-miR-495	Hand1	heart and neural crest derivatives expressed 1
59073	rno-miR-10b-5p	Lxn	latexin
192204	rno-miR-183-5p	Ehd4	EH-domain containing 4
64154	rno-miR-221-3p	Gosr2	golgi SNAP receptor complex member 2
252900	rno-miR-128-3p	Dgat2	diacylglycerol O-acyltransferase 2
56725	rno-miR-411-5p	Cript	CXXC repeat containing interactor of PDZ3 domain
310663	rno-miR-30c-2-3p	Tnfaip8l2	TNF alpha induced protein 8 like 2
361323	rno-miR-128-3p	Commd10	COMM domain containing 10
313771	rno-miR-136-5p	Cptp	ceramide-1-phosphate transfer protein
192181	rno-miR-495	Podxl	podocalyxin-like
305910	rno-miR-381-3p	Pspc1	paraspeckle component 1
24673	rno-miR-133a-3p	Ppp2cb	protein phosphatase 2 catalytic subunit beta
300053	rno-miR-543-3p	Kifc2	kinesin family member C2
301013	rno-miR-495	Shisa5	shisa family member 5
60577	rno-miR-10b-5p	Slc15a2	solute carrier family 15 member 2
306000	rno-miR-128-3p	Slc25a37	solute carrier family 25 member 37
24899	rno-miR-10b-5p	Smcp	sperm mitochondria-associated cysteine-rich protein
309591	rno-miR-376b-3p	Trim39	tripartite motif-containing 39
289481	rno-miR-10b-5p	Gk2	glycerol kinase 2
117243	rno-miR-221-3p	Acsl6	acyl-CoA synthetase long-chain family member 6
50662	rno-miR-543-3p	Runx1	runt-related transcription factor 1
65048	rno-miR-221-3p	Fat2	FAT atypical cadherin 2
361944	rno-miR-133b-3p	Elf2	E74-like factor 2
79239	rno-miR-99b-3p	Hmox2	heme oxygenase 2
113990	rno-miR-128-3p	Hmgn3	high mobility group nucleosomal binding domain 3
54705	rno-miR-543-3p	Pdp1	pyruvate dehyrogenase phosphatase catalytic subunit 1
24777	rno-miR-376b-3p	Slc10a1	solute carrier family 10 member 1
25501	rno-miR-200a-3p	Nxph1	neurexophilin 1
117526	rno-miR-1-3p	Tbp	TATA box binding protein
298875	rno-miR-381-3p	Laptm4a	lysosomal protein transmembrane 4 alpha
113976	rno-miR-381-3p	Acsl4	acyl-CoA synthetase long-chain family member 4
245959	rno-miR-200a-3p	Slc25a3	solute carrier family 25 member 3
286965	rno-miR-543-3p	Abra	actin-binding Rho activating protein
24323	rno-miR-1-3p	Edn1	endothelin 1
25289	rno-miR-183-5p	Adcy6	adenylate cyclase 6
300519	rno-miR-376b-3p	Esam	endothelial cell adhesion molecule
24817	rno-miR-326-3p	Hnf1a	HNF1 homeobox A
303478	rno-miR-200a-3p	Ube2z	ubiquitin-conjugating enzyme E2Z
245981	rno-miR-128-3p	Rpl15	ribosomal protein L15
289419	rno-miR-128-3p	Nuak2	NUAK family kinase 2
50560	rno-miR-30c-2-3p	Ip6k1	inositol hexakisphosphate kinase 1
303165	rno-miR-431	Zfp672	zinc finger protein 672
295588	rno-miR-543-3p	Rnd3	Rho family GTPase 3
252928	rno-miR-326-3p	Timm13	translocase of inner mitochondrial membrane 13
292008	rno-miR-136-5p	Txnl4b	thioredoxin-like 4B
286988	rno-miR-495	Pnrc1	proline-rich nuclear receptor coactivator 1
25716	rno-miR-128-3p	Syt1	synaptotagmin 1
83841	rno-miR-206-3p	Sdcbp	syndecan binding protein
113961	rno-miR-381-3p	Gorasp2	golgi reassembly stacking protein 2
65134	rno-miR-30c-2-3p	Stx5	syntaxin 5
24477	rno-miR-376b-3p	Ibsp	integrin-binding sialoprotein
29633	rno-miR-30c-2-3p	Ndst1	N-deacetylase/N-sulfotransferase 1
54259	rno-miR-133a-3p	Inpp5d	inositol polyphosphate-5-phosphatase D
290923	rno-miR-200a-3p	Aga	aspartylglucosaminidase
319113	rno-miR-10b-5p	Yrdc	yrdC N(6)-threonylcarbamoyltransferase domain containing
362751	rno-miR-206-3p	Tmx1	thioredoxin-related transmembrane protein 1
294289	rno-miR-136-5p	Zbtb9	zinc finger and BTB domain containing 9
78975	rno-miR-183-5p	Prkaa2	protein kinase AMP-activated catalytic subunit alpha 2
305848	rno-miR-326-3p	Zfp219	zinc finger protein 219
116641	rno-miR-200a-3p	Lgals8	galectin 8
170908	rno-miR-221-3p	Tesk2	testis-specific kinase 2
84594	rno-miR-543-3p	Nfs1	NFS1 cysteine desulfurase
308129	rno-miR-133b-3p	Iyd	iodotyrosine deiodinase
114520	rno-miR-136-3p	Strn3	striatin 3
300519	rno-miR-133a-3p	Esam	endothelial cell adhesion molecule
63887	rno-miR-543-3p	Nmu	neuromedin U
291906	rno-miR-451-5p	Aktip	AKT interacting protein
63938	rno-miR-136-3p	Hibadh	3-hydroxyisobutyrate dehydrogenase
116744	rno-miR-543-3p	Lpar1	lysophosphatidic acid receptor 1
287280	rno-miR-376b-3p	Skp1	S-phase kinase-associated protein 1
361094	rno-miR-133a-3p	Ubac2	UBA domain containing 2
309172	rno-miR-128-3p	Frmd8	FERM domain containing 8
83515	rno-miR-381-3p	Ptbp3	polypyrimidine tract binding protein 3
24335	rno-miR-128-3p	Epo	erythropoietin
25385	rno-miR-543-3p	Faslg	Fas ligand
116741	rno-miR-206-3p	Pcdha4	protocadherin alpha 4
117559	rno-miR-128-3p	Sv2a	synaptic vesicle glycoprotein 2a
287479	rno-miR-411-5p	Shpk	sedoheptulokinase
309591	rno-miR-1-3p	Trim39	tripartite motif-containing 39
305880	rno-miR-122-5p	Lrp10	LDL receptor related protein 10
295062	rno-miR-122-5p	Wwtr1	WW domain containing transcription regulator 1
304743	rno-miR-598-3p	Ccdc93	coiled-coil domain containing 93
25240	rno-miR-431	Aqp1	aquaporin 1
314245	rno-miR-136-5p	Zbtb25	zinc finger and BTB domain containing 25
290880	rno-miR-128-3p	Adprhl1	ADP-ribosylhydrolase like 1
24335	rno-miR-326-3p	Epo	erythropoietin
364788	rno-miR-200a-3p	Arl5b	ADP-ribosylation factor like GTPase 5B
306260	rno-miR-128-3p	Capn7	calpain 7
25100	rno-miR-128-3p	Foxa3	forkhead box A3
296840	rno-miR-128-3p	Rbm48	RNA binding motif protein 48
79216	rno-miR-381-3p	Gdf10	growth differentiation factor 10
170819	rno-miR-183-5p	Il24	interleukin 24
313323	rno-miR-136-3p	Psip1	PC4 and SFRS1 interacting protein 1
363118	rno-miR-543-3p	Nmnat3	nicotinamide nucleotide adenylyltransferase 3
287422	rno-miR-133a-3p	Per1	period circadian clock 1
171396	rno-miR-543-3p	Sulf1	sulfatase 1
114505	rno-miR-598-3p	Klf4	Kruppel like factor 4
79212	rno-miR-542-5p	Slc6a1	solute carrier family 6 member 1
24840	rno-miR-543-3p	Tnp2	transition protein 2
315500	rno-miR-411-5p	Eepd1	endonuclease/exonuclease/phosphatase family domain containing 1
24482	rno-miR-381-3p	Igf1	insulin-like growth factor 1
266735	rno-miR-495	Adgrg2	adhesion G protein-coupled receptor G2
252920	rno-miR-128-3p	Olfm3	olfactomedin 3
287828	rno-miR-128-3p	Hn1	hematological and neurological expressed 1
246142	rno-miR-133a-3p	Bmf	Bcl2 modifying factor
24251	rno-miR-495	Cd53	Cd53 molecule
361233	rno-miR-495	Ssr1	signal sequence receptor subunit 1
301965	rno-miR-10b-5p	Tert	telomerase reverse transcriptase
246332	rno-miR-200a-3p	Uhmk1	U2AF homology motif (UHM) kinase 1
25187	rno-miR-200a-3p	Htr2c	5-hydroxytryptamine receptor 2C
314322	rno-miR-431	Fos	FBJ osteosarcoma oncogene
85249	rno-miR-431	Pex11a	peroxisomal biogenesis factor 11 alpha
29146	rno-miR-598-3p	Jag1	jagged 1
362301	rno-miR-128-3p	Tmub1	transmembrane and ubiquitin-like domain containing 1
24924	rno-miR-543-3p	Ptn	pleiotrophin
361309	rno-miR-200a-3p	Paip2	poly(A) binding protein interacting protein 2
29150	rno-miR-381-3p	Matr3	matrin 3
303493	rno-miR-326-3p	Snx11	sorting nexin 11
24918	rno-miR-495	Stat5a	signal transducer and activator of transcription 5A
303553	rno-miR-30c-2-3p	Rnd2	Rho family GTPase 2
25467	rno-miR-543-3p	Irs1	insulin receptor substrate 1
315134	rno-miR-128-3p	Josd1	Josephin domain containing 1
299923	rno-miR-133b-3p	Ndrg1	N-myc downstream regulated 1
89816	rno-miR-495	Picalm	phosphatidylinositol binding clathrin assembly protein
25509	rno-miR-431	Pax6	paired box 6
83825	rno-miR-543-3p	Dclk1	doublecortin-like kinase 1
315548	rno-miR-503-5p	Srpra	SRP receptor alpha subunit
58819	rno-miR-543-3p	Txnrd1	thioredoxin reductase 1
60434	rno-miR-326-3p	Bcl2l2	Bcl2-like 2
313588	rno-miR-200a-3p	Snip1	Smad nuclear interacting protein 1
81919	rno-miR-326-3p	Fut1	fucosyltransferase 1
84587	rno-miR-495	Plcl1	phospholipase C-like 1
300089	rno-miR-431	Pmm1	phosphomannomutase 1
305251	rno-miR-431	Rassf6	Ras association domain family member 6
246307	rno-miR-128-3p	Asrgl1	asparaginase like 1
81675	rno-miR-200a-3p	Gyg1	glycogenin 1
308796	rno-miR-128-3p	Mesdc2	mesoderm development candidate 2
363118	rno-miR-495	Nmnat3	nicotinamide nucleotide adenylyltransferase 3
117548	rno-miR-451-5p	Kif1b	kinesin family member 1B
25312	rno-miR-598-3p	Dmp1	dentin matrix acidic phosphoprotein 1
24379	rno-miR-136-5p	Gad1	glutamate decarboxylase 1
79257	rno-miR-128-3p		axin 1
171086	rno-miR-381-3p	Trak2	trafficking kinesin protein 2
25752	rno-miR-431	Cd6	Cd6 molecule
361789	rno-miR-495	Atat1	alpha tubulin acetyltransferase 1
192147	rno-miR-543-3p	Polr2m	polymerase (RNA) II subunit M
50689	rno-miR-1-3p	Mapk3	mitogen activated protein kinase 3
29209	rno-miR-326-3p	Casq2	calsequestrin 2
170845	rno-miR-381-3p	Ndel1	nudE neurodevelopment protein 1-like 1
366061	rno-miR-136-5p	Galnt3	polypeptide N-acetylgalactosaminyltransferase 3
293098	rno-miR-1-3p	Tmem135	transmembrane protein 135
24596	rno-miR-128-3p	Ngfr	nerve growth factor receptor
140923	rno-miR-183-5p	Bnip3l	BCL2/adenovirus E1B interacting protein 3-like
498999	rno-miR-495	Ahrr	aryl-hydrocarbon receptor repressor
25316	rno-miR-128-3p	Ms4a2	membrane spanning 4-domains A2
25338	rno-miR-206-3p	Ninj1	ninjurin 1
114511	rno-miR-128-3p	Emb	embigin
54321	rno-miR-1-3p	Cnn3	calponin 3
29148	rno-miR-495	Myog	myogenin
29726	rno-miR-495	Slc22a5	solute carrier family 22 member 5
25325	rno-miR-326-3p	Il10	interleukin 10
25358	rno-miR-543-3p	Timp3	TIMP metallopeptidase inhibitor 3
114214	rno-miR-99a-5p	Dffa	DNA fragmentation factor subunit alpha
302593	rno-miR-1-3p	Tceal1	transcription elongation factor A like 1
29189	rno-miR-221-3p	Fdx1	ferredoxin 1
116781	rno-miR-411-5p	Pcdha8	protocadherin alpha 8
79426	rno-miR-206-3p	Zfp36	zinc finger protein 36
316742	rno-miR-598-3p	Tgif1	TGFB-induced factor homeobox 1
29497	rno-miR-10b-5p	Ptbp1	polypyrimidine tract binding protein 1
499302	rno-miR-326-3p	Gal3st3	galactose-3-O-sulfotransferase 3
114554	rno-miR-326-3p	Pi4k2a	phosphatidylinositol 4-kinase type 2 alpha
29222	rno-miR-376b-3p	Ptma	prothymosin alpha
24907	rno-miR-495	Dmd	dystrophin
363227	rno-miR-543-3p	Nabp1	nucleic acid binding protein 1
65172	rno-miR-495	Limk1	LIM domain kinase 1
362751	rno-miR-128-3p	Tmx1	thioredoxin-related transmembrane protein 1
309399	rno-miR-495	Abhd17b	abhydrolase domain containing 17B
315435	rno-miR-326-3p	Panx1	Pannexin 1
24772	rno-miR-543-3p	Cxcl12	C-X-C motif chemokine ligand 12
80843	rno-miR-128-3p	Sec61a1	Sec61 translocon alpha 1 subunit
81804	rno-miR-326-3p	Stxbp2	syntaxin binding protein 2
58840	rno-miR-221-3p	Mapk6	mitogen-activated protein kinase 6
298096	rno-miR-326-3p	Wdr31	WD repeat domain 31
81668	rno-miR-495	Gnrhr	gonadotropin releasing hormone receptor
306012	rno-miR-543-3p	Polr3d	polymerase (RNA) III subunit D
84427	rno-miR-30c-2-3p	Grb7	growth factor receptor bound protein 7
84481	rno-miR-99b-3p	Arid4b	AT-rich interaction domain 4B
54293	rno-miR-136-5p	Rgs3	regulator of G-protein signaling 3
276720	rno-miR-133a-3p	Kcnj14	potassium voltage-gated channel subfamily J member 14
282585	rno-miR-495	Mrfap1	Morf4 family associated protein 1
84356	rno-miR-503-5p	Abcd2	ATP binding cassette subfamily D member 2
310635	rno-miR-543-3p	Arhgef2	Rho/Rac guanine nucleotide exchange factor 2
288701	rno-miR-128-3p	Srsf9	serine and arginine rich splicing factor 9
80881	rno-miR-122-5p	Serp1	stress-associated endoplasmic reticulum protein 1
65208	rno-miR-326-3p	Dpysl5	dihydropyrimidinase-like 5
314949	rno-miR-543-3p	Rad21	RAD21 cohesin complex component
114095	rno-miR-495	Stxbp3	syntaxin binding protein 3
116551	rno-miR-200a-3p	Pdk1	pyruvate dehydrogenase kinase 1
361726	rno-miR-133a-3p	Sdhaf2	succinate dehydrogenase complex assembly factor 2
309172	rno-miR-206-3p	Frmd8	FERM domain containing 8
315939	rno-miR-326-3p	Pxylp1	2-phosphoxylose phosphatase 1
29168	rno-miR-136-3p	Ubd	ubiquitin D
29433	rno-miR-136-5p	Pak3	p21 (RAC1) activated kinase 3
64827	rno-miR-326-3p	Crisp1	cysteine-rich secretory protein 1
170899	rno-miR-376b-3p	Kcnk2	potassium two pore domain channel subfamily K member 2
24782	rno-miR-30c-2-3p	Slc9a1	solute carrier family 9 member A1
83626	rno-miR-133a-3p	Ugcg	UDP-glucose ceramide glucosyltransferase
317413	rno-miR-381-3p	Morf4l2	mortality factor 4 like 2
311549	rno-miR-200a-3p	Xkr7	XK related 7
29292	rno-miR-133b-3p	Ftl1	ferritin light chain 1
117045	rno-miR-206-3p	Eif4e	eukaryotic translation initiation factor 4E
25187	rno-miR-10b-5p	Htr2c	5-hydroxytryptamine receptor 2C
29222	rno-miR-1-3p	Ptma	prothymosin alpha
116780	rno-miR-221-3p	Pcdha3	protocadherin alpha 3
301033	rno-miR-128-3p	Lrrc2	leucine rich repeat containing 2
25449	rno-miR-200a-3p	Fshr	follicle stimulating hormone receptor
80881	rno-miR-183-5p	Serp1	stress-associated endoplasmic reticulum protein 1
303493	rno-miR-206-3p	Snx11	sorting nexin 11
25245	rno-miR-495	Bdkrb2	bradykinin receptor B2
493810	rno-miR-136-5p	Capza2	capping actin protein of muscle Z-line alpha subunit 2
24268	rno-miR-381-3p	Cp	ceruloplasmin (ferroxidase)
297699	rno-miR-136-5p	Strap	serine/threonine kinase receptor associated protein
65134	rno-miR-431	Stx5	syntaxin 5
89814	rno-miR-30c-2-3p	Tnfsf4	tumor necrosis factor superfamily member 4
29509	rno-miR-10b-5p	Slc22a6	solute carrier family 22 member 6
308937	rno-miR-200a-3p	Wee1	WEE1 G2 checkpoint kinase
50685	rno-miR-543-3p	Myl12b	myosin light chain 12B
293451	rno-miR-99b-3p	Hs3st2	heparan sulfate-glucosamine 3-sulfotransferase 2
85256	rno-miR-543-3p	Slc2a8	solute carrier family 2 member 8
362701	rno-miR-136-5p	Capn13	calpain 13
116744	rno-miR-122-5p	Lpar1	lysophosphatidic acid receptor 1
170465	rno-miR-411-5p	Acaa2	acetyl-CoA acyltransferase 2
293098	rno-miR-200a-3p	Tmem135	transmembrane protein 135
303336	rno-miR-503-5p	Wsb1	WD repeat and SOCS box-containing 1
316742	rno-miR-206-3p	Tgif1	TGFB-induced factor homeobox 1
54281	rno-miR-133a-3p	Furin	furin (paired basic amino acid cleaving enzyme)
295934	rno-miR-495	Chst1	carbohydrate sulfotransferase 1
29433	rno-miR-122-5p	Pak3	p21 (RAC1) activated kinase 3
60325	rno-miR-376b-3p	Serpinb2	serpin family B member 2
29735	rno-miR-200a-3p	Slc16a7	solute carrier family 16 member 7
58921	rno-miR-30c-2-3p	Foxm1	forkhead box M1
292771	rno-miR-503-5p	Sipa1l3	signal-induced proliferation-associated 1 like 3
292657	rno-miR-122-5p	Slc1a5	solute carrier family 1 member 5
24603	rno-miR-128-3p	Npr1	natriuretic peptide receptor 1
81741	rno-miR-122-5p	Cdk16	cyclin-dependent kinase 16
308113	rno-miR-200a-3p	Cnksr3	Cnksr family member 3
29609	rno-miR-542-5p	Pitx3	paired-like homeodomain 3
315548	rno-miR-30c-2-3p	Srpra	SRP receptor alpha subunit
24831	rno-miR-200a-3p	Thrb	thyroid hormone receptor beta
58961	rno-miR-543-3p	Azin1	antizyme inhibitor 1
79248	rno-miR-133b-3p	Abca2	ATP binding cassette subfamily A member 2
29279	rno-miR-543-3p	Meox2	mesenchyme homeobox 2
298943	rno-miR-411-5p	Bcap29	B-cell receptor-associated protein 29
171044	rno-miR-326-3p	Sstr3	somatostatin receptor 3
311530	rno-miR-431	Nanp	N-acetylneuraminic acid phosphatase
287927	rno-miR-376b-3p	Ube2v2	ubiquitin conjugating enzyme E2 V2
117152	rno-miR-543-3p	Cand1	cullin-associated and neddylation-dissociated 1
308890	rno-miR-133a-3p	Btbd10	BTB domain containing 10
25204	rno-miR-431	Pcsk1	proprotein convertase subtilisin/kexin type 1
25425	rno-miR-381-3p	Ctsh	cathepsin H
25371	rno-miR-200a-3p	Adprh	ADP-ribosylarginine hydrolase
64536	rno-miR-128-3p	Esm1	endothelial cell-specific molecule 1
64443	rno-miR-133a-3p	Gpr88	G-protein coupled receptor 88
59316	rno-miR-326-3p	Nxph4	neurexophilin 4
286758	rno-miR-128-3p	Aqp11	aquaporin 11
315741	rno-miR-200a-3p	Paqr5	progestin and adipoQ receptor family member 5
25716	rno-miR-133b-3p	Syt1	synaptotagmin 1
500566	rno-miR-326-3p	Stpg1	sperm-tail PG-rich repeat containing 1
353256	rno-miR-381-3p	Gtf2i	general transcription factor II I
60577	rno-miR-495	Slc15a2	solute carrier family 15 member 2
361730	rno-miR-495	Tkfc	triokinase and FMN cyclase
362518	rno-miR-128-3p	Tmem246	transmembrane protein 246
291078	rno-miR-200a-3p	Prpf4b	pre-mRNA processing factor 4B
192204	rno-miR-122-5p	Ehd4	EH-domain containing 4
311936	rno-miR-376b-3p	Rnf32	ring finger protein 32
24239	rno-miR-183-5p	Cacna1c	calcium voltage-gated channel subunit alpha1 C
192215	rno-miR-326-3p	Slc9a5	solute carrier family 9 member A5
117243	rno-miR-503-5p	Acsl6	acyl-CoA synthetase long-chain family member 6
29140	rno-miR-543-3p	Snn	stannin
361845	rno-miR-326-3p	Eif4ebp2	eukaryotic translation initiation factor 4E binding protein 2
313387	rno-miR-381-3p	Usp1	ubiquitin specific peptidase 1
317413	rno-miR-495	Morf4l2	mortality factor 4 like 2
25351	rno-miR-133b-3p	Slc2a2	solute carrier family 2 member 2
83580	rno-miR-128-3p	Thbd	thrombomodulin
282838	rno-miR-1-3p	Gm2a	GM2 ganglioside activator
54318	rno-miR-326-3p	Eif2s1	eukaryotic translation initiation factor 2 subunit 1 alpha
300035	rno-miR-10b-5p	Pycrl	pyrroline-5-carboxylate reductase-like
54259	rno-miR-183-5p	Inpp5d	inositol polyphosphate-5-phosphatase D
25035	rno-miR-326-3p	Cyb5r3	cytochrome b5 reductase 3
304850	rno-miR-543-3p	Rnf2	ring finger protein 2
24251	rno-miR-206-3p	Cd53	Cd53 molecule
24251	rno-miR-1-3p	Cd53	Cd53 molecule
24888	rno-miR-136-3p	Bcl2l1	Bcl2-like 1
58961	rno-miR-206-3p	Azin1	antizyme inhibitor 1
29564	rno-miR-183-5p	Dync1i1	dynein cytoplasmic 1 intermediate chain 1
113976	rno-miR-543-3p	Acsl4	acyl-CoA synthetase long-chain family member 4
317675	rno-miR-1-3p	Tph2	tryptophan hydroxylase 2
317247	rno-miR-411-5p	Nap1l2	nucleosome assembly protein 1-like 2
315134	rno-miR-431	Josd1	Josephin domain containing 1
170907	rno-miR-411-5p	Serinc5	serine incorporator 5
292771	rno-miR-326-3p	Sipa1l3	signal-induced proliferation-associated 1 like 3
79218	rno-miR-183-5p	Gng5	G protein subunit gamma 5
78956	rno-miR-128-3p	Scn9a	sodium voltage-gated channel alpha subunit 9
313668	rno-miR-133b-3p	Ddi2	DNA-damage inducible protein 2
303907	rno-miR-495	Wdr5b	WD repeat domain 5B
25096	rno-miR-136-3p	Pld1	phospholipase D1
287437	rno-miR-30c-2-3p	Tnfsf13	tumor necrosis factor superfamily member 13
65168	rno-miR-128-3p	Scamp2	secretory carrier membrane protein 2
246771	rno-miR-206-3p	Slc25a25	solute carrier family 25 member 25
25181	rno-miR-128-3p	Bgn	biglycan
140924	rno-miR-1-3p	Il2rg	interleukin 2 receptor subunit gamma
94270	rno-miR-133b-3p	Nnat	neuronatin
192350	rno-miR-136-5p	Cdk12	cyclin-dependent kinase 12
50664	rno-miR-326-3p	Gnao1	G protein subunit alpha o1
25162	rno-miR-136-3p	Sp4	Sp4 transcription factor
79124	rno-miR-1-3p	Anxa4	annexin A4
114521	rno-miR-376b-3p	Tdg	thymine-DNA glycosylase
497815	rno-miR-221-3p	Nrcam	neuronal cell adhesion molecule
289144	rno-miR-543-3p	Cacybp	calcyclin binding protein
308796	rno-miR-376b-3p	Mesdc2	mesoderm development candidate 2
361458	rno-miR-543-3p	Akap7	A-kinase anchoring protein 7
64549	rno-miR-598-3p	Inhbc	inhibin beta C subunit
309142	rno-miR-128-3p	Tesmin	testis expressed metallothionein like protein
307098	rno-miR-503-5p	Net1	neuroepithelial cell transforming 1
25065	rno-miR-411-5p	Slc12a1	solute carrier family 12 member 1
171548	rno-miR-495	Dkk3	dickkopf WNT signaling pathway inhibitor 3
64026	rno-miR-1-3p	Casp7	caspase 7
83531	rno-miR-183-5p	Vdac2	voltage-dependent anion channel 2
84348	rno-miR-543-3p	Ackr3	atypical chemokine receptor 3
295455	rno-miR-326-3p	Slc39a8	solute carrier family 39 member 8
300756	rno-miR-411-5p	Arih1	ariadne RBR E3 ubiquitin protein ligase 1
65180	rno-miR-1-3p	Kcnd2	potassium voltage-gated channel subfamily D member 2
64862	rno-miR-183-5p	Map1lc3b	microtubule-associated protein 1 light chain 3 beta
140928	rno-miR-543-3p	Pde11a	phosphodiesterase 11A
292464	rno-miR-183-5p	Katna1	katanin catalytic subunit A1
288111	rno-miR-495	Spice1	spindle and centriole associated protein 1
64622	rno-miR-411-5p	Adnp	activity-dependent neuroprotector homeobox
306141	rno-miR-183-5p	Spry2	sprouty RTK signaling antagonist 2
362334	rno-miR-451-5p	Tmem140	transmembrane protein 140
29610	rno-miR-1-3p	Tgfbr3	transforming growth factor beta receptor 3
360492	rno-miR-543-3p	Hn1l	hematological and neurological expressed 1-like
306439	rno-miR-543-3p	Gpm6a	glycoprotein m6a
24330	rno-miR-495	Egr1	early growth response 1
64469	rno-miR-495	Slc30a4	solute carrier family 30 member 4
313878	rno-miR-495	Galnt14	polypeptide N-acetylgalactosaminyltransferase 14
54355	rno-miR-128-3p	Rassf5	Ras association domain family member 5
303165	rno-miR-381-3p	Zfp672	zinc finger protein 672
305348	rno-miR-543-3p	Lias	lipoic acid synthetase
309111	rno-miR-206-3p	Slc25a22	solute carrier family 25 member 22
314245	rno-miR-183-5p	Zbtb25	zinc finger and BTB domain containing 25
25757	rno-miR-411-5p	Cpt1a	carnitine palmitoyltransferase 1A
117185	rno-miR-381-3p	Neu3	neuraminidase 3
25343	rno-miR-376b-3p	Pdc	phosducin
24803	rno-miR-206-3p	Vamp2	vesicle-associated membrane protein 2
364154	rno-miR-381-3p	Smim14	small integral membrane protein 14
24771	rno-miR-200a-3p	Sdc4	syndecan 4
252853	rno-miR-495	Stx17	syntaxin 17
296466	rno-miR-495	Gid8	GID complex subunit 8
25276	rno-miR-133b-3p	Sycp1	synaptonemal complex protein 1
290842	rno-miR-133b-3p	Gins4	GINS complex subunit 4
29423	rno-miR-451-5p	Gap43	growth associated protein 43
117559	rno-miR-133b-3p	Sv2a	synaptic vesicle glycoprotein 2a
361321	rno-miR-10b-5p	Atg12	autophagy related 12
363091	rno-miR-495	Myzap	myocardial zonula adherens protein
291874	rno-miR-495	Nup93	nucleoporin 93
25106	rno-miR-206-3p	Rgn	regucalcin
83629	rno-miR-495	Slc12a2	solute carrier family 12 member 2
298075	rno-miR-543-3p	Ncbp1	nuclear cap binding protein subunit 1
116665	rno-miR-495	Rere	arginine-glutamic acid dipeptide repeats
314352	rno-miR-183-5p	Sel1l	SEL1L ERAD E3 ligase adaptor subunit
289150	rno-miR-128-3p	Cenpl	centromere protein L
25103	rno-miR-30c-2-3p	Chrnb4	cholinergic receptor nicotinic beta 4 subunit
246771	rno-miR-326-3p	Slc25a25	solute carrier family 25 member 25
690244	rno-miR-495	Sumo2	small ubiquitin-like modifier 2
314246	rno-miR-381-3p	Zbtb1	zinc finger and BTB domain containing 1
54320	rno-miR-543-3p	Pdpn	podoplanin
170956	rno-miR-543-3p	Ythdc1	YTH domain containing 1
24788	rno-miR-598-3p	Sord	sorbitol dehydrogenase
500941	rno-miR-10b-5p	Msantd4	Myb/SANT DNA binding domain containing 4 with coiled-coils
60329	rno-miR-200a-3p	Neurog3	neurogenin 3
407756	rno-miR-136-5p	Btla	B and T lymphocyte associated
24827	rno-miR-543-3p	Tgfa	transforming growth factor alpha
65201	rno-miR-381-3p	Clip1	CAP-GLY domain containing linker protein 1
298598	rno-miR-122-5p	Necap2	NECAP endocytosis associated 2
365407	rno-miR-495	Cpsf7	cleavage and polyadenylation specific factor 7
81516	rno-miR-543-3p	Smad7	SMAD family member 7
25338	rno-miR-1-3p	Ninj1	ninjurin 1
297604	rno-miR-326-3p	Ltbr	lymphotoxin beta receptor
314462	rno-miR-133a-3p	Trmt61a	tRNA methyltransferase 61A
29524	rno-miR-10b-5p	Limk2	LIM domain kinase 2
81649	rno-miR-128-3p	Mapk14	mitogen activated protein kinase 14
117548	rno-miR-381-3p	Kif1b	kinesin family member 1B
306071	rno-miR-136-5p	Lcp1	lymphocyte cytosolic protein 1
394223	rno-miR-221-3p	Pcdha11	protocadherin alpha 11
83727	rno-miR-133b-3p	Fbn1	fibrillin 1
314322	rno-miR-543-3p	Fos	FBJ osteosarcoma oncogene
84490	rno-miR-128-3p	Fen1	flap structure-specific endonuclease 1
298517	rno-miR-326-3p	Mrps15	mitochondrial ribosomal protein S15
500705	rno-miR-543-3p	Efcab11	EF-hand calcium binding domain 11
304983	rno-miR-122-5p	Tagln2	transgelin 2
308543	rno-miR-200a-3p	Plekhf1	pleckstrin homology and FYVE domain containing 1
246060	rno-miR-221-3p	Cdkn1c	cyclin-dependent kinase inhibitor 1C
301416	rno-miR-200a-3p	Coq10b	coenzyme Q10B
171138	rno-miR-1-3p	Kcne2	potassium voltage-gated channel subfamily E regulatory subunit 2
310614	rno-miR-495	Gatad2b	GATA zinc finger domain containing 2B
29637	rno-miR-451-5p	Hmgcs1	3-hydroxy-3-methylglutaryl-CoA synthase 1
116506	rno-miR-200a-3p	Calcr	calcitonin receptor
252928	rno-miR-503-5p	Timm13	translocase of inner mitochondrial membrane 13
25033	rno-miR-503-5p	Sstr1	somatostatin receptor 1
50555	rno-miR-200a-3p	Ugt8	UDP glycosyltransferase 8
362490	rno-miR-136-5p	Tmem55a	transmembrane protein 55A
85265	rno-miR-1-3p	Ajuba	ajuba LIM protein
312903	rno-miR-200a-3p	Tram1	translocation associated membrane protein 1
170922	rno-miR-30c-2-3p	Ilk	integrin-linked kinase
83580	rno-miR-1-3p	Thbd	thrombomodulin
292686	rno-miR-326-3p	Fbxo46	F-box protein 46
499709	rno-miR-183-5p	Gar1	GAR1 ribonucleoprotein
65189	rno-miR-200a-3p	Stk3	serine/threonine kinase 3
24669	rno-miR-122-5p	Ppp1cc	protein phosphatase 1 catalytic subunit gamma
54282	rno-miR-326-3p	Padi1	peptidyl arginine deiminase 1
502715	rno-miR-381-3p	Lrrc17	leucine rich repeat containing 17
316035	rno-miR-495	Cmtm6	CKLF-like MARVEL transmembrane domain containing 6
364208	rno-miR-495	Cnrip1	cannabinoid receptor interacting protein 1
300983	rno-miR-221-3p	Abhd14b	abhydrolase domain containing 14b
297387	rno-miR-543-3p	Mob1a	MOB kinase activator 1A
301059	rno-miR-136-3p	Myd88	myeloid differentiation primary response 88
286975	rno-miR-136-5p	Skap1	src kinase associated phosphoprotein 1
298792	rno-miR-183-5p	Ypel5	yippee-like 5
25464	rno-miR-206-3p	Icam1	intercellular adhesion molecule 1
304791	rno-miR-128-3p	Dstyk	dual serine/threonine and tyrosine protein kinase
291534	rno-miR-10b-5p	Rnmt	RNA (guanine-7-) methyltransferase
83580	rno-miR-598-3p	Thbd	thrombomodulin
94338	rno-miR-183-5p	Smpd3	sphingomyelin phosphodiesterase 3
289217	rno-miR-136-5p	Sdhc	succinate dehydrogenase complex subunit C
114553	rno-miR-381-3p	Ncf1	neutrophil cytosolic factor 1
24653	rno-miR-543-3p	Pla2g4a	phospholipase A2 group IVA
79426	rno-miR-1-3p	Zfp36	zinc finger protein 36
60378	rno-miR-411-5p	Lypd3	Ly6/Plaur domain containing 3
287436	rno-miR-133a-3p	Eif4a1	eukaryotic translation initiation factor 4A1
29279	rno-miR-206-3p	Meox2	mesenchyme homeobox 2
290232	rno-miR-206-3p	Tinf2	TERF1 interacting nuclear factor 2
24856	rno-miR-200a-3p	Ttr	transthyretin
362453	rno-miR-495	Crebl2	cAMP responsive element binding protein-like 2
25336	rno-miR-543-3p	Nfyb	nuclear transcription factor Y subunit beta
29554	rno-miR-381-3p	Pdha1	pyruvate dehydrogenase (lipoamide) alpha 1
25390	rno-miR-381-3p	Atp1b3	ATPase Na+/K+ transporting subunit beta 3
192248	rno-miR-543-3p	Cdh13	cadherin 13
498160	rno-miR-200a-3p	Zkscan1	zinc finger with KRAB and SCAN domains 1
305848	rno-miR-381-3p	Zfp219	zinc finger protein 219
25615	rno-miR-128-3p	Sdc2	syndecan 2
361765	rno-miR-30c-2-3p	Btrc	beta-transducin repeat containing E3 ubiquitin protein ligase
29625	rno-miR-543-3p	Crhbp	corticotropin releasing hormone binding protein
361650	rno-miR-133a-3p	Hirip3	HIRA interacting protein 3
298410	rno-miR-543-3p	Cmpk1	cytidine/uridine monophosphate kinase 1
300053	rno-miR-431	Kifc2	kinesin family member C2
287113	rno-miR-221-3p	Rnps1	RNA binding protein S1
85249	rno-miR-598-3p	Pex11a	peroxisomal biogenesis factor 11 alpha
25312	rno-miR-183-5p	Dmp1	dentin matrix acidic phosphoprotein 1
25265	rno-miR-221-3p	P2ry1	purinergic receptor P2Y1
24464	rno-miR-99b-3p	Hp	haptoglobin
94272	rno-miR-122-5p	Clic5	chloride intracellular channel 5
366227	rno-miR-30c-2-3p	Apmap	adipocyte plasma membrane associated protein
282634	rno-miR-122-5p	Pxmp4	peroxisomal membrane protein 4
25454	rno-miR-381-3p	Gfra1	GDNF family receptor alpha 1
114861	rno-miR-10b-5p	Scpep1	serine carboxypeptidase 1
85257	rno-miR-411-5p	Cnga3	cyclic nucleotide gated channel alpha 3
60443	rno-miR-431	Epn2	epsin 2
363982	rno-miR-200a-3p	Yod1	YOD1 deubiquitinase
80773	rno-miR-376b-3p	Cyb5b	cytochrome b5 type B
303478	rno-miR-326-3p	Ube2z	ubiquitin-conjugating enzyme E2Z
29747	rno-miR-543-3p	Kcnmb1	potassium calcium-activated channel subfamily M regulatory beta subunit 1
59324	rno-miR-128-3p	Kcnk1	potassium two pore domain channel subfamily K member 1
499418	rno-miR-495	Spatc1l	spermatogenesis and centriole associated 1-like
362251	rno-miR-411-5p	Rbm39	RNA binding motif protein 39
81640	rno-miR-326-3p	Amd1	adenosylmethionine decarboxylase 1
310808	rno-miR-326-3p	Slc35a3	solute carrier family 35 member A3
25288	rno-miR-200a-3p	Acsl1	acyl-CoA synthetase long-chain family member 1
25464	rno-miR-431	Icam1	intercellular adhesion molecule 1
25639	rno-miR-30c-2-3p	Fkbp1a	FK506 binding protein 1a
81921	rno-miR-200a-3p	Sh3gl3	SH3 domain-containing GRB2-like 3
65042	rno-miR-221-3p	Sfxn3	sideroflexin 3
25389	rno-miR-200a-3p	Atf3	activating transcription factor 3
25708	rno-miR-128-3p	Ucp3	uncoupling protein 3
300791	rno-miR-128-3p	Spg21	spastic paraplegia 21 homolog (human)
360548	rno-miR-326-3p	Tnfsf12	tumor necrosis factor superfamily member 12
361802	rno-miR-326-3p	Hsd17b8	hydroxysteroid (17-beta) dehydrogenase 8
29336	rno-miR-99b-3p	Sigmar1	sigma non-opioid intracellular receptor 1
25482	rno-miR-326-3p	Mras	muscle RAS oncogene homolog
58857	rno-miR-543-3p	Vapa	VAMP (vesicle-associated membrane protein)-associated protein A
65137	rno-miR-136-3p	Ruvbl1	RuvB-like AAA ATPase 1
83615	rno-miR-495	Atp6ap1	ATPase H+ transporting accessory protein 1
29221	rno-miR-503-5p	Arg1	arginase 1
362479	rno-miR-381-3p	Tcea1	transcription elongation factor A (SII) 1
290833	rno-miR-411-5p	Tm2d2	TM2 domain containing 2
290985	rno-miR-136-5p	Isca1	iron-sulfur cluster assembly 1
29223	rno-miR-495	Ak4	adenylate kinase 4
171458	rno-miR-30c-2-3p	Ipmk	inositol polyphosphate multikinase
393086	rno-miR-30c-2-3p	Pcdha2	protocadherin alpha 2
116658	rno-miR-30c-2-3p	Cntn4	contactin 4
286973	rno-miR-221-3p	Elavl2	ELAV like neuron-specific RNA binding protein 2
29146	rno-miR-411-5p	Jag1	jagged 1
64026	rno-miR-206-3p	Casp7	caspase 7
116690	rno-miR-183-5p	Nfasc	neurofascin
116562	rno-miR-136-3p	Il2	interleukin 2
245922	rno-miR-128-3p	Nup58	nucleoporin 58
25231	rno-miR-495	Onecut1	one cut homeobox 1
24645	rno-miR-128-3p	Pgm1	phosphoglucomutase 1
310935	rno-miR-128-3p	Fpgt	fucose-1-phosphate guanylyltransferase
313588	rno-miR-221-3p	Snip1	Smad nuclear interacting protein 1
94203	rno-miR-411-5p	Pgf	placental growth factor
304124	rno-miR-376b-3p	Cldn8	claudin 8
25124	rno-miR-451-5p	Stat1	signal transducer and activator of transcription 1
81682	rno-miR-411-5p	Lum	lumican
116741	rno-miR-136-3p	Pcdha4	protocadherin alpha 4
25614	rno-miR-495	Ptk2	protein tyrosine kinase 2
64638	rno-miR-183-5p	Rpl28	ribosomal protein L28
298490	rno-miR-30c-2-3p	Ppcs	phosphopantothenoylcysteine synthetase
81726	rno-miR-30c-2-3p	Mvd	mevalonate diphosphate decarboxylase
291463	rno-miR-495	Ppic	peptidylprolyl isomerase C
50719	rno-miR-376b-3p	Slc7a5	solute carrier family 7 member 5
29515	rno-miR-133b-3p	Atn1	atrophin 1
361207	rno-miR-495	Tmed9	transmembrane p24 trafficking protein 9
63868	rno-miR-1-3p	Hspd1	heat shock protein family D member 1
25054	rno-miR-451-5p	Ntrk2	neurotrophic receptor tyrosine kinase 2
300253	rno-miR-133b-3p	Eif4b	eukaryotic translation initiation factor 4B
29705	rno-miR-10b-5p	Gabra1	gamma-aminobutyric acid type A receptor alpha1 subunit
171458	rno-miR-200a-3p	Ipmk	inositol polyphosphate multikinase
361321	rno-miR-128-3p	Atg12	autophagy related 12
81751	rno-miR-183-5p	Psen2	presenilin 2
84013	rno-miR-326-3p	Hsd17b12	hydroxysteroid (17-beta) dehydrogenase 12
362599	rno-miR-206-3p	Trappc3	trafficking protein particle complex 3
79120	rno-miR-1-3p	Arf4	ADP-ribosylation factor 4
53982	rno-miR-381-3p	Zfp260	zinc finger protein 260
25124	rno-miR-495	Stat1	signal transducer and activator of transcription 1
288022	rno-miR-221-3p	Ccdc50	coiled-coil domain containing 50
360230	rno-miR-128-3p	Stk40	serine/threonine kinase 40
78956	rno-miR-431	Scn9a	sodium voltage-gated channel alpha subunit 9
29237	rno-miR-381-3p	Penk	proenkephalin
365963	rno-miR-543-3p	Lhx8	LIM homeobox 8
306141	rno-miR-326-3p	Spry2	sprouty RTK signaling antagonist 2
170899	rno-miR-128-3p	Kcnk2	potassium two pore domain channel subfamily K member 2
287633	rno-miR-136-5p	Lrrc59	leucine rich repeat containing 59
499856	rno-miR-376b-3p	Fibin	fin bud initiation factor homolog (zebrafish)
306977	rno-miR-128-3p	Zkscan3	zinc finger with KRAB and SCAN domains 3
305236	rno-miR-122-5p	Cxcl11	C-X-C motif chemokine ligand 11
295645	rno-miR-376b-3p	Slc4a10	solute carrier family 4 member 10
295344	rno-miR-1-3p	St7l	suppression of tumorigenicity 7-like
114114	rno-miR-431	Dnm1l	dynamin 1-like
362912	rno-miR-136-5p	Derl1	derlin 1
24938	rno-miR-1-3p	Grpr	gastrin releasing peptide receptor
301674	rno-miR-376b-3p	Fbxo11	F-box protein 11
29177	rno-miR-495	Hpca	hippocalcin
65142	rno-miR-1-3p	Arl2	ADP-ribosylation factor like GTPase 2
308937	rno-miR-221-3p	Wee1	WEE1 G2 checkpoint kinase
363284	rno-miR-411-5p	Ube2f	ubiquitin-conjugating enzyme E2F (putative)
361627	rno-miR-200a-3p	Zfp143	zinc finger protein 143
29515	rno-miR-133a-3p	Atn1	atrophin 1
79248	rno-miR-495	Abca2	ATP binding cassette subfamily A member 2
29146	rno-miR-200a-3p	Jag1	jagged 1
298250	rno-miR-183-5p	Fggy	FGGY carbohydrate kinase domain containing
81677	rno-miR-30c-2-3p	Itpka	inositol-trisphosphate 3-kinase A
291987	rno-miR-495	Utp4	UTP4 small subunit processome component
361532	rno-miR-326-3p	Sirt2	sirtuin 2
171447	rno-miR-495	Adgrl2	adhesion G protein-coupled receptor L2
25312	rno-miR-495	Dmp1	dentin matrix acidic phosphoprotein 1
302890	rno-miR-221-3p	Cpped1	calcineurin-like phosphoesterase domain containing 1
360426	rno-miR-128-3p	Pla2g6	phospholipase A2 group VI
308961	rno-miR-122-5p	Dctn5	dynactin subunit 5
290556	rno-miR-200a-3p	Gnl3	G protein nucleolar 3
311346	rno-miR-543-3p	Lrrc57	leucine rich repeat containing 57
65201	rno-miR-598-3p	Clip1	CAP-GLY domain containing linker protein 1
85497	rno-miR-136-5p	Klf15	Kruppel-like factor 15
361207	rno-miR-326-3p	Tmed9	transmembrane p24 trafficking protein 9
25567	rno-miR-30c-2-3p	Tnr	tenascin R
84476	rno-miR-543-3p	Strbp	spermatid perinuclear RNA binding protein
171113	rno-miR-30c-2-3p	Blcap	bladder cancer associated protein
315920	rno-miR-1-3p	Vsig1	V-set and immunoglobulin domain containing 1
294783	rno-miR-133a-3p	Wdr70	WD repeat domain 70
309586	rno-miR-206-3p	Trim26	tripartite motif-containing 26
294019	rno-miR-381-3p	Calhm2	calcium homeostasis modulator 2
116721	rno-miR-128-3p	Abcc5	ATP binding cassette subfamily C member 5
304429	rno-miR-136-5p	Psph	phosphoserine phosphatase
25694	rno-miR-495	Has2	hyaluronan synthase 2
29544	rno-miR-200a-3p	Tspyl1	TSPY-like 1
63848	rno-miR-99b-3p	Fxyd7	FXYD domain-containing ion transport regulator 7
117536	rno-miR-326-3p	Nsmf	NMDA receptor synaptonuclear signaling and neuronal migration factor
290666	rno-miR-411-5p	Sugp1	SURP and G patch domain containing 1
24336	rno-miR-543-3p	Epor	erythropoietin receptor
94170	rno-miR-431	Atp6v0e1	ATPase H+ transporting V0 subunit e1
260319	rno-miR-128-3p	Brs3	bombesin receptor subtype 3
29274	rno-miR-200a-3p	Rnf4	ring finger protein 4
292156	rno-miR-99b-3p	Sh3glb1	SH3 domain -containing GRB2-like endophilin B1
25492	rno-miR-381-3p	Nfia	nuclear factor I/A
362093	rno-miR-128-3p	Wdr5	WD repeat domain 5
315550	rno-miR-326-3p	Rpusd4	RNA pseudouridylate synthase domain containing 4
24948	rno-miR-543-3p	Fmr1	fragile X mental retardation 1
85430	rno-miR-376b-3p	Herpud1	homocysteine inducible ER protein with ubiquitin like domain 1
293494	rno-miR-542-5p	Ino80e	INO80 complex subunit E
361944	rno-miR-381-3p	Elf2	E74-like factor 2
498335	rno-miR-381-3p	Cxcl13	C-X-C motif chemokine ligand 13
363924	rno-miR-128-3p	Rad9b	RAD9 checkpoint clamp component B
116778	rno-miR-221-3p	Pcdha10	protocadherin alpha 10
94189	rno-miR-495	Gosr1	golgi SNAP receptor complex member 1
25231	rno-miR-128-3p	Onecut1	one cut homeobox 1
292888	rno-miR-30c-2-3p	Ptov1	prostate tumor overexpressed 1
29431	rno-miR-30c-2-3p	Pak1	p21 (RAC1) activated kinase 1
64631	rno-miR-122-5p	Ube2g1	ubiquitin-conjugating enzyme E2G 1
117101	rno-miR-122-5p	Kcnc3	potassium voltage-gated channel subfamily C member 3
25276	rno-miR-326-3p	Sycp1	synaptonemal complex protein 1
498999	rno-miR-136-3p	Ahrr	aryl-hydrocarbon receptor repressor
24653	rno-miR-206-3p	Pla2g4a	phospholipase A2 group IVA
25205	rno-miR-543-3p	Il6st	interleukin 6 signal transducer
79220	rno-miR-495	Grid2	glutamate ionotropic receptor delta type subunit 2
24644	rno-miR-221-3p	Pgk1	phosphoglycerate kinase 1
171458	rno-miR-128-3p	Ipmk	inositol polyphosphate multikinase
65165	rno-miR-136-3p	Tmed2	transmembrane p24 trafficking protein 2
116502	rno-miR-221-3p	Bak1	BCL2-antagonist/killer 1
362720	rno-miR-200a-3p	Rrm2	ribonucleotide reductase regulatory subunit M2
363869	rno-miR-381-3p	Ubl3	ubiquitin-like 3
338475	rno-miR-122-5p	Nrep	neuronal regeneration related protein
65135	rno-miR-495	Dpys	dihydropyrimidinase
245922	rno-miR-381-3p	Nup58	nucleoporin 58
24904	rno-miR-381-3p	Slc22a1	solute carrier family 22 member 1
298646	rno-miR-326-3p	Agtrap	angiotensin II receptor-associated protein
56064	rno-miR-136-3p	Nptn	neuroplastin
29347	rno-miR-411-5p	Faah	fatty acid amide hydrolase
24693	rno-miR-206-3p	Ptgs1	prostaglandin-endoperoxide synthase 1
54315	rno-miR-122-5p	Ucp2	uncoupling protein 2
266806	rno-miR-133b-3p	Erc1	ELKS/RAB6-interacting/CAST family member 1
304983	rno-miR-133a-3p	Tagln2	transgelin 2
294326	rno-miR-128-3p	RGD1303003	homolog of zebrafish ES1
312787	rno-miR-326-3p	Gpr19	G protein-coupled receptor 19
170904	rno-miR-495	Stk17b	serine/threonine kinase 17b
83498	rno-miR-200a-3p	Hnrnpab	heterogeneous nuclear ribonucleoprotein A/B
25049	rno-miR-495	Atxn1	ataxin 1
116744	rno-miR-221-3p	Lpar1	lysophosphatidic acid receptor 1
81768	rno-miR-183-5p	Rpl22	ribosomal protein L22
83567	rno-miR-1-3p	Mchr1	melanin-concentrating hormone receptor 1
81785	rno-miR-183-5p	Ssrp1	structure specific recognition protein 1
311346	rno-miR-221-3p	Lrrc57	leucine rich repeat containing 57
308410	rno-miR-30c-2-3p	Rtn2	reticulon 2
360548	rno-miR-543-3p	Tnfsf12	tumor necrosis factor superfamily member 12
302499	rno-miR-411-5p	C1galt1c1	C1GALT1-specific chaperone 1
316742	rno-miR-495	Tgif1	TGFB-induced factor homeobox 1
25684	rno-miR-376b-3p	Mep1a	meprin 1 subunit alpha
58961	rno-miR-183-5p	Azin1	antizyme inhibitor 1
29657	rno-miR-200a-3p	Arntl	aryl hydrocarbon receptor nuclear translocator-like
29434	rno-miR-200a-3p	Rasgrp1	RAS guanyl releasing protein 1
363232	rno-miR-495	Bzw1	basic leucine zipper and W2 domains 1
308390	rno-miR-183-5p	Fkrp	fukutin related protein
315548	rno-miR-326-3p	Srpra	SRP receptor alpha subunit
25592	rno-miR-381-3p	Agrn	agrin
114856	rno-miR-411-5p	Dusp1	dual specificity phosphatase 1
83497	rno-miR-122-5p	Ocln	occludin
170566	rno-miR-376b-3p	Slc16a10	solute carrier family 16 member 10
59317	rno-miR-128-3p	Epb41l1	erythrocyte membrane protein band 4.1-like 1
305341	rno-miR-133a-3p	Rhoh	ras homolog family member H
361303	rno-miR-128-3p	Lims2	LIM zinc finger domain containing 2
362418	rno-miR-431	Irak2	interleukin-1 receptor-associated kinase 2
25510	rno-miR-122-5p	Pcp4	Purkinje cell protein 4
305795	rno-miR-10b-5p	Abhd6	abhydrolase domain containing 6
364301	rno-miR-495	Rnase9	ribonuclease A family member 9
94189	rno-miR-128-3p	Gosr1	golgi SNAP receptor complex member 1
24239	rno-miR-381-3p	Cacna1c	calcium voltage-gated channel subunit alpha1 C
393089	rno-miR-495	Pcdha7	protocadherin alpha 7
81651	rno-miR-133a-3p	Cspg4	chondroitin sulfate proteoglycan 4
192181	rno-miR-10b-5p	Podxl	podocalyxin-like
54321	rno-miR-200a-3p	Cnn3	calponin 3
294804	rno-miR-183-5p	Rai14	retinoic acid induced 14
83580	rno-miR-542-5p	Thbd	thrombomodulin
25237	rno-miR-206-3p	Acvrl1	activin A receptor like type 1
60586	rno-miR-326-3p	Clcn4	chloride voltage-gated channel 4
497967	rno-miR-543-3p	Zfp830	zinc finger protein 830
81743	rno-miR-30c-2-3p	Pde2a	phosphodiesterase 2A
64310	rno-miR-381-3p	Arf1	ADP-ribosylation factor 1
24312	rno-miR-30c-2-3p	Dhfr	dihydrofolate reductase
85489	rno-miR-381-3p	Twist1	twist family bHLH transcription factor 1
304815	rno-miR-10b-5p	Elf3	E74-like factor 3
156275	rno-miR-30c-2-3p	Ggt7	gamma-glutamyltransferase 7
58839	rno-miR-128-3p	Nrbf2	nuclear receptor binding factor 2
192126	rno-miR-381-3p	Dab2ip	DAB2 interacting protein
116560	rno-miR-136-5p	Kcnj9	potassium voltage-gated channel subfamily J member 9
360480	rno-miR-411-5p	Cdip1	cell death-inducing p53 target 1
296102	rno-miR-543-3p	Ell3	elongation factor for RNA polymerase II 3
25716	rno-miR-30c-2-3p	Syt1	synaptotagmin 1
83635	rno-miR-543-3p	Gmeb2	glucocorticoid modulatory element binding protein 2
307505	rno-miR-200a-3p	Ctnna1	catenin alpha 1
292657	rno-miR-206-3p	Slc1a5	solute carrier family 1 member 5
89825	rno-miR-221-3p	Nap1l1	nucleosome assembly protein 1-like 1
300253	rno-miR-326-3p	Eif4b	eukaryotic translation initiation factor 4B
299923	rno-miR-1-3p	Ndrg1	N-myc downstream regulated 1
288233	rno-miR-200a-3p	Wrb	tryptophan rich basic protein
299514	rno-miR-543-3p	Mterf3	mitochondrial transcription termination factor 3
83535	rno-miR-503-5p	Kcnj11	potassium voltage-gated channel subfamily J member 11
290741	rno-miR-128-3p	Dctd	dCMP deaminase
25661	rno-miR-206-3p	Fn1	fibronectin 1
114100	rno-miR-183-5p	Sc5d	sterol-C5-desaturase
362778	rno-miR-1-3p	Gskip	GSK3B interacting protein
29702	rno-miR-133a-3p	Eif2ak3	eukaryotic translation initiation factor 2 alpha kinase 3
24400	rno-miR-543-3p	Gnb1	G protein subunit beta 1
25643	rno-miR-221-3p	Gnai3	G protein subunit alpha i3
29195	rno-miR-30c-2-3p	Chad	chondroadherin
362162	rno-miR-128-3p	Arfgap2	ADP-ribosylation factor GTPase activating protein 2
85264	rno-miR-122-5p	Abcg1	ATP binding cassette subfamily G member 1
361749	rno-miR-376b-3p	Il33	interleukin 33
192256	rno-miR-200a-3p	Pja2	praja ring finger ubiquitin ligase 2
25411	rno-miR-30c-2-3p	Cnga2	cyclic nucleotide gated channel alpha 2
361465	rno-miR-1-3p	Echdc1	ethylmalonyl-CoA decarboxylase 1
60382	rno-miR-495	Arfip1	ADP-ribosylation factor interacting protein 1
364678	rno-miR-122-5p	Sfxn1	sideroflexin 1
362535	rno-miR-30c-2-3p	Lurap1l	leucine rich adaptor protein 1-like
171113	rno-miR-206-3p	Blcap	bladder cancer associated protein
59328	rno-miR-128-3p	Smad5	SMAD family member 5
29413	rno-miR-10b-5p	Adra1d	adrenoceptor alpha 1D
363462	rno-miR-543-3p	Gemin8	gem (nuclear organelle) associated protein 8
287765	rno-miR-1-3p	Ddx5	DEAD-box helicase 5
315714	rno-miR-133a-3p	Loxl1	lysyl oxidase-like 1
29209	rno-miR-136-5p	Casq2	calsequestrin 2
406864	rno-miR-122-5p	Clic1	chloride intracellular channel 1
24938	rno-miR-206-3p	Grpr	gastrin releasing peptide receptor
362004	rno-miR-381-3p	Gdap2	ganglioside-induced differentiation-associated-protein 2
64186	rno-miR-200a-3p	Ascl1	achaete-scute family bHLH transcription factor 1
678759	rno-miR-376b-3p	Ndufa10	NADH dehydrogenase (ubiquinone) 1 alpha subcomplex 10
25510	rno-miR-503-5p	Pcp4	Purkinje cell protein 4
317312	rno-miR-122-5p	Mospd1	motile sperm domain containing 1
60434	rno-miR-1-3p	Bcl2l2	Bcl2-like 2
296501	rno-miR-381-3p	Hat1	histone acetyltransferase 1
362599	rno-miR-1-3p	Trappc3	trafficking protein particle complex 3
116677	rno-miR-200a-3p	F2rl1	F2R like trypsin receptor 1
63865	rno-miR-495	Lgmn	legumain
50655	rno-miR-200a-3p	Aco1	aconitase 1
24560	rno-miR-381-3p	Cd200	Cd200 molecule
25514	rno-miR-451-5p	Lypla1	lysophospholipase I
25624	rno-miR-183-5p	Vamp1	vesicle-associated membrane protein 1
499330	rno-miR-381-3p	Nmrk1	nicotinamide riboside kinase 1
64896	rno-miR-381-3p	Nolc1	nucleolar and coiled-body phosphoprotein 1
294753	rno-miR-128-3p	Mocs2	molybdenum cofactor synthesis 2
171358	rno-miR-30c-2-3p	Camk1g	calcium/calmodulin-dependent protein kinase IG
294254	rno-miR-221-3p	Hspa1b	heat shock 70kD protein 1B (mapped)
29274	rno-miR-326-3p	Rnf4	ring finger protein 4
406165	rno-miR-1-3p	Agpat1	1-acylglycerol-3-phosphate O-acyltransferase 1
266772	rno-miR-128-3p	Klhl12	kelch-like family member 12
171574	rno-miR-30c-2-3p	Dnm3	dynamin 3
24217	rno-miR-326-3p	Atp4b	ATPase H+/K+ transporting beta subunit
362326	rno-miR-326-3p	Tspan12	tetraspanin 12
25556	rno-miR-543-3p	Il1rl1	interleukin 1 receptor-like 1
393087	rno-miR-30c-2-3p	Pcdha5	protocadherin alpha 5
304325	rno-miR-128-3p	Tmem184a	transmembrane protein 184A
25325	rno-miR-495	Il10	interleukin 10
63886	rno-miR-128-3p	Abcb9	ATP binding cassette subfamily B member 9
309082	rno-miR-128-3p	Clrn3	clarin 3
293098	rno-miR-128-3p	Tmem135	transmembrane protein 135
362957	rno-miR-30c-2-3p	Ankrd54	ankyrin repeat domain 54
288182	rno-miR-136-3p	Cldnd1	claudin domain containing 1
65042	rno-miR-133a-3p	Sfxn3	sideroflexin 3
29517	rno-miR-503-5p	Sgk1	serum/glucocorticoid regulated kinase 1
297604	rno-miR-133a-3p	Ltbr	lymphotoxin beta receptor
59317	rno-miR-381-3p	Epb41l1	erythrocyte membrane protein band 4.1-like 1
366061	rno-miR-326-3p	Galnt3	polypeptide N-acetylgalactosaminyltransferase 3
85434	rno-miR-200a-3p	Cdc5l	cell division cycle 5-like
65134	rno-miR-133a-3p	Stx5	syntaxin 5
304791	rno-miR-543-3p	Dstyk	dual serine/threonine and tyrosine protein kinase
64030	rno-miR-128-3p	Kit	KIT proto-oncogene receptor tyrosine kinase
502084	rno-miR-128-3p	Rwdd4	RWD domain containing 4
311279	rno-miR-503-5p	Arl14ep	ADP-ribosylation factor like GTPase 14 effector protein
25528	rno-miR-133a-3p	Sirpa	signal-regulatory protein alpha
29733	rno-miR-411-5p	S1pr1	sphingosine-1-phosphate receptor 1
288256	rno-miR-206-3p	Cryzl1	crystallin zeta like 1
25276	rno-miR-133a-3p	Sycp1	synaptonemal complex protein 1
276720	rno-miR-133b-3p	Kcnj14	potassium voltage-gated channel subfamily J member 14
29190	rno-miR-503-5p	Pdyn	prodynorphin
313211	rno-miR-411-5p	Nipsnap3b	nipsnap homolog 3B (C. elegans)
29659	rno-miR-133b-3p	P2rx4	purinergic receptor P2X 4
301442	rno-miR-122-5p	Sumo1	small ubiquitin-like modifier 1
299923	rno-miR-221-3p	Ndrg1	N-myc downstream regulated 1
317385	rno-miR-381-3p	Fus	fused in sarcoma RNA binding protein
171387	rno-miR-30c-2-3p	Rnf39	ring finger protein 39
259275	rno-miR-381-3p	Ostf1	osteoclast stimulating factor 1
293779	rno-miR-206-3p	Glyat	glycine-N-acyltransferase
29317	rno-miR-128-3p	Csrp2	cysteine and glycine-rich protein 2
113976	rno-miR-200a-3p	Acsl4	acyl-CoA synthetase long-chain family member 4
170566	rno-miR-30c-2-3p	Slc16a10	solute carrier family 16 member 10
298875	rno-miR-495	Laptm4a	lysosomal protein transmembrane 4 alpha
63883	rno-miR-128-3p	Kcne3	potassium voltage-gated channel subfamily E regulatory subunit 3
502084	rno-miR-376b-3p	Rwdd4	RWD domain containing 4
298577	rno-miR-543-3p	Ubxn10	UBX domain protein 10
81640	rno-miR-183-5p	Amd1	adenosylmethionine decarboxylase 1
24772	rno-miR-136-5p	Cxcl12	C-X-C motif chemokine ligand 12
287436	rno-miR-10b-5p	Eif4a1	eukaryotic translation initiation factor 4A1
25617	rno-miR-451-5p	Hspa5	heat shock protein family A member 5
116500	rno-miR-326-3p	Snap29	synaptosomal-associated protein 29
25542	rno-miR-128-3p	Ccl3	C-C motif chemokine ligand 3
303356	rno-miR-503-5p	Tmem98	transmembrane protein 98
113976	rno-miR-99a-5p	Acsl4	acyl-CoA synthetase long-chain family member 4
24948	rno-miR-183-5p	Fmr1	fragile X mental retardation 1
64161	rno-miR-1-3p	Pi4ka	phosphatidylinositol 4-kinase alpha
24694	rno-miR-503-5p	Pth	parathyroid hormone
362453	rno-miR-136-5p	Crebl2	cAMP responsive element binding protein-like 2
114095	rno-miR-128-3p	Stxbp3	syntaxin binding protein 3
78956	rno-miR-206-3p	Scn9a	sodium voltage-gated channel alpha subunit 9
54241	rno-miR-206-3p	Cltc	clathrin heavy chain
291439	rno-miR-381-3p	Mbd1	methyl-CpG binding domain protein 1
360477	rno-miR-136-5p	Glyr1	glyoxylate reductase 1 homolog
25450	rno-miR-411-5p	Gabrb1	gamma-aminobutyric acid type A receptor beta 1 subunit
56083	rno-miR-381-3p	Tgm2	transglutaminase 2
500054	rno-miR-495	Pot1	protection of telomeres 1
25558	rno-miR-381-3p	Stxbp1	syntaxin binding protein 1
363099	rno-miR-495	Rsl24d1	ribosomal L24 domain containing 1
305623	rno-miR-128-3p	Tmem175	transmembrane protein 175
301059	rno-miR-1-3p	Myd88	myeloid differentiation primary response 88
290669	rno-miR-495	Gatad2a	GATA zinc finger domain containing 2A
85489	rno-miR-543-3p	Twist1	twist family bHLH transcription factor 1
64088	rno-miR-543-3p	Snx16	sorting nexin 16
362813	rno-miR-1-3p	Nabp2	nucleic acid binding protein 2
140941	rno-miR-381-3p	Siah1	siah E3 ubiquitin protein ligase 1
303565	rno-miR-122-5p	G6pc3	glucose 6 phosphatase catalytic subunit 3
360867	rno-miR-200a-3p	Ccdc181	coiled-coil domain containing 181
81676	rno-miR-431	Hnmt	histamine N-methyltransferase
289757	rno-miR-200a-3p	Polm	polymerase (DNA) mu
363062	rno-miR-200a-3p	Dixdc1	DIX domain containing 1
117105	rno-miR-543-3p	Kcnb2	potassium voltage-gated channel subfamily B member 2
308890	rno-miR-133b-3p	Btbd10	BTB domain containing 10
364298	rno-miR-1-3p	Tmem55b	transmembrane protein 55B
298081	rno-miR-411-5p	Trmt10b	tRNA methyltransferase 10B
116741	rno-miR-1-3p	Pcdha4	protocadherin alpha 4
362687	rno-miR-10b-5p	Srsf7	serine and arginine rich splicing factor 7
117553	rno-miR-431	Uba3	ubiquitin-like modifier activating enzyme 3
365355	rno-miR-598-3p	Rras2	related RAS viral (r-ras) oncogene homolog 2
316290	rno-miR-543-3p	Ogfrl1	opioid growth factor receptor-like 1
252920	rno-miR-381-3p	Olfm3	olfactomedin 3
308820	rno-miR-136-5p	Ccdc90b	coiled-coil domain containing 90B
81732	rno-miR-451-5p	Actr3	ARP3 actin-related protein 3 homolog (yeast)
171040	rno-miR-128-3p	Il11	interleukin 11
288280	rno-miR-133b-3p	Ncam2	neural cell adhesion molecule 2
299261	rno-miR-200a-3p	Moap1	modulator of apoptosis 1
361458	rno-miR-503-5p	Akap7	A-kinase anchoring protein 7
313519	rno-miR-543-3p	Gpbp1l1	GC-rich promoter binding protein 1-like 1
54311	rno-miR-133b-3p	Timm17a	translocase of inner mitochondrial membrane 17 homolog A (yeast)
140923	rno-miR-326-3p	Bnip3l	BCL2/adenovirus E1B interacting protein 3-like
65153	rno-miR-136-5p	Ncs1	neuronal calcium sensor 1
361810	rno-miR-10b-5p	Fkbp5	FK506 binding protein 5
84357	rno-miR-431	Sh3kbp1	SH3 domain-containing kinase-binding protein 1
170956	rno-miR-503-5p	Ythdc1	YTH domain containing 1
309457	rno-miR-326-3p	Pcgf6	polycomb group ring finger 6
81739	rno-miR-495	P2rx3	purinergic receptor P2X 3
362051	rno-miR-381-3p	Lmo4	LIM domain only 4
64366	rno-miR-128-3p	Calu	calumenin
363254	rno-miR-122-5p	Atg9a	autophagy related 9A
25124	rno-miR-122-5p	Stat1	signal transducer and activator of transcription 1
170943	rno-miR-136-3p	Slc25a10	solute carrier family 25 member 10
25255	rno-miR-30c-2-3p	Dyrk1a	dual specificity tyrosine phosphorylation regulated kinase 1A
304322	rno-miR-495	Chst12	carbohydrate (chondroitin 4) sulfotransferase 12
291078	rno-miR-543-3p	Prpf4b	pre-mRNA processing factor 4B
497978	rno-miR-128-3p	Dgke	diacylglycerol kinase epsilon
114593	rno-miR-1-3p	Nppc	natriuretic peptide C
84030	rno-miR-326-3p	Chn1	chimerin 1
360550	rno-miR-376b-3p	Phf23	PHD finger protein 23
114031	rno-miR-206-3p	Fstl3	follistatin like 3
25316	rno-miR-30c-2-3p	Ms4a2	membrane spanning 4-domains A2
114521	rno-miR-221-3p	Tdg	thymine-DNA glycosylase
365022	rno-miR-122-5p	Rnf166	ring finger protein 166
81821	rno-miR-206-3p	Dgkz	diacylglycerol kinase zeta
360704	rno-miR-1-3p	Hmgn1	high mobility group nucleosome binding domain 1
306695	rno-miR-503-5p	Zfp367	zinc finger protein 367
170905	rno-miR-30c-2-3p	Lfng	LFNG O-fucosylpeptide 3-beta-N-acetylglucosaminyltransferase
64553	rno-miR-200a-3p	Akap6	A-kinase anchoring protein 6
116650	rno-miR-30c-2-3p	Srp54a	signal recognition particle 54A
360807	rno-miR-543-3p	Rsrc2	arginine and serine rich coiled-coil 2
192270	rno-miR-543-3p	Plpp3	phospholipid phosphatase 3
266764	rno-miR-542-5p	Tbkbp1	TBK1 binding protein 1
295619	rno-miR-495	Ermn	ermin
24242	rno-miR-206-3p	Calm1	calmodulin 1
315136	rno-miR-326-3p	Cbx6	chromobox 6
64507	rno-miR-183-5p	Fmod	fibromodulin
25647	rno-miR-495	Il7	interleukin 7
83726	rno-miR-326-3p	Ctcf	CCCTC-binding factor
25358	rno-miR-326-3p	Timp3	TIMP metallopeptidase inhibitor 3
64373	rno-miR-381-3p	Rhob	ras homolog family member B
29230	rno-miR-543-3p	Sqle	squalene epoxidase
94272	rno-miR-376b-3p	Clic5	chloride intracellular channel 5
24192	rno-miR-495	Akr1b1	aldo-keto reductase family 1 member B
297804	rno-miR-543-3p	Plag1	PLAG1 zinc finger
50577	rno-miR-411-5p	Galr1	galanin receptor 1
304342	rno-miR-122-5p	Zscan21	zinc finger and SCAN domain containing 21
288257	rno-miR-221-3p	Donson	downstream neighbor of SON
59265	rno-miR-136-5p	Phlpp1	PH domain and leucine rich repeat protein phosphatase 1
360514	rno-miR-200a-3p	Ublcp1	ubiquitin-like domain containing CTD phosphatase 1
25643	rno-miR-133a-3p	Gnai3	G protein subunit alpha i3
300235	rno-miR-128-3p	Dazap2	DAZ associated protein 2
155205	rno-miR-30c-2-3p	Slc36a1	solute carrier family 36 member 1
155812	rno-miR-543-3p	Trim9	tripartite motif-containing 9
500727	rno-miR-326-3p	Cdca4	cell division cycle associated 4
282840	rno-miR-200a-3p	Atf5	activating transcription factor 5
362052	rno-miR-543-3p	Clca2	chloride channel calcium activated 2
311872	rno-miR-495	Zbtb43	zinc finger and BTB domain containing 43
64032	rno-miR-133a-3p	Ctgf	connective tissue growth factor
64030	rno-miR-376b-3p	Kit	KIT proto-oncogene receptor tyrosine kinase
25469	rno-miR-543-3p	Kcna4	potassium voltage-gated channel subfamily A member 4
60568	rno-miR-221-3p	Syt11	synaptotagmin 11
306439	rno-miR-133b-3p	Gpm6a	glycoprotein m6a
298081	rno-miR-10b-5p	Trmt10b	tRNA methyltransferase 10B
315741	rno-miR-495	Paqr5	progestin and adipoQ receptor family member 5
79428	rno-miR-1-3p	Luzp1	leucine zipper protein 1
361465	rno-miR-206-3p	Echdc1	ethylmalonyl-CoA decarboxylase 1
83525	rno-miR-128-3p	Ogfr	opioid growth factor receptor
25614	rno-miR-381-3p	Ptk2	protein tyrosine kinase 2
500419	rno-miR-411-5p	Rmdn1	regulator of microtubule dynamics 1
170907	rno-miR-495	Serinc5	serine incorporator 5
308410	rno-miR-503-5p	Rtn2	reticulon 2
310693	rno-miR-30c-2-3p	Cd5l	Cd5 molecule-like
363071	rno-miR-128-3p	Stra6	stimulated by retinoic acid 6
291981	rno-miR-1-3p	Nutf2	nuclear transport factor 2
170899	rno-miR-183-5p	Kcnk2	potassium two pore domain channel subfamily K member 2
64020	rno-miR-136-5p	Gpr85	G protein-coupled receptor 85
295619	rno-miR-326-3p	Ermn	ermin
54319	rno-miR-495	Ezr	ezrin
312727	rno-miR-206-3p	Tspan11	tetraspanin 11
309986	rno-miR-381-3p	Zcchc9	zinc finger CCHC-type containing 9
317399	rno-miR-183-5p	Ddx21	DEAD-box helicase 21
64191	rno-miR-136-5p	Dhcr7	7-dehydrocholesterol reductase
116641	rno-miR-381-3p	Lgals8	galectin 8
25054	rno-miR-1-3p	Ntrk2	neurotrophic receptor tyrosine kinase 2
289456	rno-miR-495	Hsd17b11	hydroxysteroid (17-beta) dehydrogenase 11
24888	rno-miR-326-3p	Bcl2l1	Bcl2-like 1
116506	rno-miR-326-3p	Calcr	calcitonin receptor
81523	rno-miR-221-3p	Myoc	myocilin
64527	rno-miR-381-3p	Pdap1	PDGFA associated protein 1
287173	rno-miR-136-5p	Bod1	biorientation of chromosomes in cell division 1
50688	rno-miR-326-3p	Cacnb1	calcium voltage-gated channel auxiliary subunit beta 1
81739	rno-miR-221-3p	P2rx3	purinergic receptor P2X 3
81734	rno-miR-133b-3p	Nell2	neural EGFL like 2
192350	rno-miR-495	Cdk12	cyclin-dependent kinase 12
293497	rno-miR-206-3p	Kctd13	potassium channel tetramerization domain containing 13
293098	rno-miR-30c-2-3p	Tmem135	transmembrane protein 135
80881	rno-miR-200a-3p	Serp1	stress-associated endoplasmic reticulum protein 1
114557	rno-miR-495	Wif1	Wnt inhibitory factor 1
54398	rno-miR-326-3p	Ppt2	palmitoyl-protein thioesterase 2
140923	rno-miR-133b-3p	Bnip3l	BCL2/adenovirus E1B interacting protein 3-like
83721	rno-miR-30c-2-3p	Dvl1	dishevelled segment polarity protein 1
260323	rno-miR-200a-3p	Snx27	sorting nexin family member 27
319113	rno-miR-411-5p	Yrdc	yrdC N(6)-threonylcarbamoyltransferase domain containing
497878	rno-miR-495	Nsg2	neuron specific gene family member 2
84586	rno-miR-133a-3p	Fgl2	fibrinogen-like 2
29413	rno-miR-122-5p	Adra1d	adrenoceptor alpha 1D
300084	rno-miR-495	Rbx1	ring-box 1
50577	rno-miR-1-3p	Galr1	galanin receptor 1
64553	rno-miR-431	Akap6	A-kinase anchoring protein 6
89803	rno-miR-495	Sfrp4	secreted frizzled-related protein 4
64553	rno-miR-543-3p	Akap6	A-kinase anchoring protein 6
116589	rno-miR-10b-5p	Serpinb5	serpin family B member 5
81682	rno-miR-495	Lum	lumican
24482	rno-miR-122-5p	Igf1	insulin-like growth factor 1
282844	rno-miR-200a-3p	Rffl	ring finger and FYVE-like domain containing E3 ubiquitin protein ligase
84510	rno-miR-495	Stmn2	stathmin 2
171028	rno-miR-30c-2-3p	Atp12a	ATPase H+/K+ transporting non-gastric alpha2 subunit
140568	rno-miR-326-3p	Chst10	carbohydrate sulfotransferase 10
25694	rno-miR-598-3p	Has2	hyaluronan synthase 2
289034	rno-miR-326-3p	Tmem183a	transmembrane protein 183A
29678	rno-miR-543-3p	Sart1	squamous cell carcinoma antigen recognized by T cells 1
300235	rno-miR-183-5p	Dazap2	DAZ associated protein 2
25361	rno-miR-381-3p	Vcam1	vascular cell adhesion molecule 1
81753	rno-miR-376b-3p	Pth2r	parathyroid hormone 2 receptor
29710	rno-miR-495	Scn8a	sodium voltage-gated channel alpha subunit 8
24184	rno-miR-221-3p	Ak2	adenylate kinase 2
288593	rno-miR-200a-3p	Ccl24	C-C motif chemokine ligand 24
290669	rno-miR-326-3p	Gatad2a	GATA zinc finger domain containing 2A
257634	rno-miR-99b-3p	Lhx1	LIM homeobox 1
305895	rno-miR-326-3p	Dcaf11	DDB1 and CUL4 associated factor 11
297337	rno-miR-128-3p	Rnf181	ring finger protein 181
363285	rno-miR-326-3p	Scly	selenocysteine lyase
294074	rno-miR-381-3p	Cep55	centrosomal protein 55
303439	rno-miR-200a-3p	Mmd	monocyte to macrophage differentiation-associated
116543	rno-miR-326-3p	Ebf1	early B-cell factor 1
25183	rno-miR-1-3p	Gdi1	GDP dissociation inhibitor 1
305166	rno-miR-200a-3p	Gpat3	glycerol-3-phosphate acyltransferase 3
361238	rno-miR-183-5p	Pxdc1	PX domain containing 1
64055	rno-miR-431	Guca2b	guanylate cyclase activator 2B
79220	rno-miR-133a-3p	Grid2	glutamate ionotropic receptor delta type subunit 2
498749	rno-miR-183-5p	Tdp2	tyrosyl-DNA phosphodiesterase 2
297392	rno-miR-431	Tex261	testis expressed 261
364674	rno-miR-30c-2-3p	Tifab	TIFA inhibitor
299923	rno-miR-411-5p	Ndrg1	N-myc downstream regulated 1
83509	rno-miR-30c-2-3p	Slc7a7	solute carrier family 7 member 7
25026	rno-miR-495	Adm	adrenomedullin
312437	rno-miR-133b-3p	Krcc1	lysine-rich coiled-coil 1
316327	rno-miR-133b-3p	Arid5a	AT-rich interaction domain 5A
58980	rno-miR-376b-3p	Slc13a1	solute carrier family 13 member 1
304832	rno-miR-495	Cdc73	cell division cycle 73
293854	rno-miR-495	Srpk3	SRSF protein kinase 3
29150	rno-miR-543-3p	Matr3	matrin 3
64443	rno-miR-133b-3p	Gpr88	G-protein coupled receptor 88
361663	rno-miR-326-3p	Lhpp	phospholysine phosphohistidine inorganic pyrophosphate phosphatase
50621	rno-miR-133b-3p	Slc23a1	solute carrier family 23 member 1
360704	rno-miR-221-3p	Hmgn1	high mobility group nucleosome binding domain 1
362912	rno-miR-431	Derl1	derlin 1
312132	rno-miR-99b-3p	Tmem106b	transmembrane protein 106B
361650	rno-miR-133b-3p	Hirip3	HIRA interacting protein 3
312102	rno-miR-326-3p	Vsig4	V-set and immunoglobulin domain containing 4
311803	rno-miR-206-3p	Lrrc26	leucine rich repeat containing 26
25424	rno-miR-221-3p	Ctse	cathepsin E
297498	rno-miR-503-5p	Crbn	cereblon
287828	rno-miR-495	Hn1	hematological and neurological expressed 1
29413	rno-miR-128-3p	Adra1d	adrenoceptor alpha 1D
114096	rno-miR-381-3p	Idh3a	isocitrate dehydrogenase 3 (NAD+) alpha
116668	rno-miR-200a-3p	Myt1l	myelin transcription factor 1-like
312102	rno-miR-221-3p	Vsig4	V-set and immunoglobulin domain containing 4
362778	rno-miR-128-3p	Gskip	GSK3B interacting protein
393085	rno-miR-495	Pcdha1	protocadherin alpha 1
361944	rno-miR-495	Elf2	E74-like factor 2
64862	rno-miR-495	Map1lc3b	microtubule-associated protein 1 light chain 3 beta
290833	rno-miR-543-3p	Tm2d2	TM2 domain containing 2
114105	rno-miR-128-3p	Cxcl2	C-X-C motif chemokine ligand 2
25549	rno-miR-136-5p	Slc18a2	solute carrier family 18 member A2
59299	rno-miR-543-3p	Trdn	triadin
361286	rno-miR-200a-3p	Msrb2	methionine sulfoxide reductase B2
301059	rno-miR-542-5p	Myd88	myeloid differentiation primary response 88
297801	rno-miR-431	Xkr4	XK related 4
394223	rno-miR-136-3p	Pcdha11	protocadherin alpha 11
301965	rno-miR-326-3p	Tert	telomerase reverse transcriptase
261736	rno-miR-411-5p	Cops2	COP9 signalosome subunit 2
50871	rno-miR-376b-3p	Hpcal1	hippocalcin-like 1
306071	rno-miR-99b-3p	Lcp1	lymphocyte cytosolic protein 1
293886	rno-miR-503-5p	Cdc37l1	cell division cycle 37-like 1
305120	rno-miR-543-3p	Rpap2	RNA polymerase II associated protein 2
363076	rno-miR-10b-5p	Tipin	timeless interacting protein
306000	rno-miR-542-5p	Slc25a37	solute carrier family 25 member 37
246297	rno-miR-128-3p	Myocd	myocardin
24558	rno-miR-1-3p	Mog	myelin oligodendrocyte glycoprotein
295401	rno-miR-376b-3p	Plppr4	phospholipid phosphatase related 4
309082	rno-miR-30c-2-3p	Clrn3	clarin 3
353229	rno-miR-376b-3p	Sgms1	sphingomyelin synthase 1
85245	rno-miR-376b-3p	Kpna2	karyopherin subunit alpha 2
85239	rno-miR-128-3p	Mlycd	malonyl-CoA decarboxylase
64020	rno-miR-381-3p	Gpr85	G protein-coupled receptor 85
114216	rno-miR-200a-3p	S100a3	S100 calcium binding protein A3
59303	rno-miR-543-3p	Tmem33	transmembrane protein 33
361545	rno-miR-30c-2-3p	Rbm42	RNA binding motif protein 42
114505	rno-miR-206-3p	Klf4	Kruppel like factor 4
288772	rno-miR-128-3p	Spryd4	SPRY domain containing 4
58812	rno-miR-128-3p	Apln	apelin
64192	rno-miR-183-5p	Qdpr	quinoid dihydropteridine reductase
192248	rno-miR-30c-2-3p	Cdh13	cadherin 13
79426	rno-miR-221-3p	Zfp36	zinc finger protein 36
83626	rno-miR-503-5p	Ugcg	UDP-glucose ceramide glucosyltransferase
497815	rno-miR-542-5p	Nrcam	neuronal cell adhesion molecule
303332	rno-miR-495	Tmem199	transmembrane protein 199
309591	rno-miR-431	Trim39	tripartite motif-containing 39
84489	rno-miR-99a-5p	Fgfr3	fibroblast growth factor receptor 3
297801	rno-miR-206-3p	Xkr4	XK related 4
362495	rno-miR-200a-3p	Ndufaf4	NADH:ubiquinone oxidoreductase complex assembly factor 4
50621	rno-miR-133a-3p	Slc23a1	solute carrier family 23 member 1
300236	rno-miR-598-3p	Smagp	small cell adhesion glycoprotein
308457	rno-miR-183-5p	Egln2	egl-9 family hypoxia-inducible factor 2
310999	rno-miR-136-5p	Plekhg5	pleckstrin homology and RhoGEF domain containing G5
290046	rno-miR-495	Hnrnpc	heterogeneous nuclear ribonucleoprotein C
297797	rno-miR-381-3p	Atp6v1h	ATPase H+ transporting V1 subunit H
114521	rno-miR-128-3p	Tdg	thymine-DNA glycosylase
65137	rno-miR-326-3p	Ruvbl1	RuvB-like AAA ATPase 1
361726	rno-miR-133b-3p	Sdhaf2	succinate dehydrogenase complex assembly factor 2
85430	rno-miR-451-5p	Herpud1	homocysteine inducible ER protein with ubiquitin like domain 1
25673	rno-miR-200a-3p	Anxa5	annexin A5
84596	rno-miR-133a-3p	Srm	spermidine synthase
25437	rno-miR-200a-3p	Emd	emerin
288182	rno-miR-128-3p	Cldnd1	claudin domain containing 1
113894	rno-miR-503-5p	Sqstm1	sequestosome 1
116742	rno-miR-30c-2-3p	Pcdha13	protocadherin alpha 13
291182	rno-miR-128-3p	Stard3nl	STARD3 N-terminal like
317385	rno-miR-200a-3p	Fus	fused in sarcoma RNA binding protein
116482	rno-miR-133a-3p	Sacm1l	SAC1 suppressor of actin mutations 1-like (yeast)
25204	rno-miR-200a-3p	Pcsk1	proprotein convertase subtilisin/kexin type 1
89820	rno-miR-200a-3p	Prmt3	protein arginine methyltransferase 3
117596	rno-miR-30c-2-3p	Atp6v1b2	ATPase H+ transporting V1 subunit B2
116490	rno-miR-381-3p	Snai1	snail family transcriptional repressor 1
25049	rno-miR-200a-3p	Atxn1	ataxin 1
24407	rno-miR-376b-3p	Grik5	glutamate ionotropic receptor kainate type subunit 5
81819	rno-miR-133b-3p	Pax8	paired box 8
84474	rno-miR-200a-3p	Ddx1	DEAD/H-box helicase 1
291796	rno-miR-431	Usp14	ubiquitin specific peptidase 14
298675	rno-miR-200a-3p	Rer1	retention in endoplasmic reticulum sorting receptor 1
25205	rno-miR-128-3p	Il6st	interleukin 6 signal transducer
50555	rno-miR-122-5p	Ugt8	UDP glycosyltransferase 8
114494	rno-miR-495	Ccna2	cyclin A2
29633	rno-miR-326-3p	Ndst1	N-deacetylase/N-sulfotransferase 1
313453	rno-miR-200a-3p	Tmem255a	transmembrane protein 255A
83526	rno-miR-183-5p	Atrn	attractin
361788	rno-miR-30c-2-3p	Prr3	proline rich 3
313588	rno-miR-495	Snip1	Smad nuclear interacting protein 1
81737	rno-miR-30c-2-3p	Ntf3	neurotrophin 3
303306	rno-miR-411-5p	Srr	serine racemase
170520	rno-miR-122-5p	Cygb	cytoglobin
60466	rno-miR-543-3p	Stx7	syntaxin 7
308326	rno-miR-200a-3p	Zfp667	zinc finger protein 667
124461	rno-miR-183-5p	Pacsin2	protein kinase C and casein kinase substrate in neurons 2
65134	rno-miR-133b-3p	Stx5	syntaxin 5
25376	rno-miR-136-3p	Ambn	ameloblastin
362007	rno-miR-1-3p	Sike1	suppressor of IKBKE 1
304983	rno-miR-206-3p	Tagln2	transgelin 2
81801	rno-miR-326-3p	Stc1	stanniocalcin 1
60562	rno-miR-30c-2-3p	Stx6	syntaxin 6
266713	rno-miR-133a-3p	Mnat1	MNAT CDK-activating kinase assembly factor 1
287543	rno-miR-122-5p	Tnfaip1	TNF alpha induced protein 1
362750	rno-miR-99b-3p	Atl1	atlastin GTPase 1
363062	rno-miR-495	Dixdc1	DIX domain containing 1
246294	rno-miR-200a-3p	Optn	optineurin
85260	rno-miR-30c-2-3p	Entpd6	ectonucleoside triphosphate diphosphohydrolase 6
303336	rno-miR-381-3p	Wsb1	WD repeat and SOCS box-containing 1
287113	rno-miR-133b-3p	Rnps1	RNA binding protein S1
299923	rno-miR-133a-3p	Ndrg1	N-myc downstream regulated 1
300015	rno-miR-122-5p	Them6	thioesterase superfamily member 6
294783	rno-miR-133b-3p	Wdr70	WD repeat domain 70
315648	rno-miR-122-5p	Ppp2r1b	protein phosphatase 2 scaffold subunit A beta
170956	rno-miR-200a-3p	Ythdc1	YTH domain containing 1
366602	rno-miR-200a-3p	Tspan13	tetraspanin 13
362521	rno-miR-136-5p	Tmem38b	transmembrane protein 38B
56611	rno-miR-206-3p	Anxa2	annexin A2
29629	rno-miR-10b-5p	Gria4	glutamate ionotropic receptor AMPA type subunit 4
29485	rno-miR-136-5p	Slc7a3	solute carrier family 7 member 3
24511	rno-miR-543-3p	Itgb1	integrin subunit beta 1
85260	rno-miR-543-3p	Entpd6	ectonucleoside triphosphate diphosphohydrolase 6
291948	rno-miR-200a-3p	Pgrmc1	progesterone receptor membrane component 1
297728	rno-miR-543-3p	Ergic2	ERGIC and golgi 2
24962	rno-miR-128-3p	Cth	cystathionine gamma-lyase
60427	rno-miR-411-5p	Kitlg	KIT ligand
83425	rno-miR-381-3p	Akap12	A-kinase anchoring protein 12
171369	rno-miR-326-3p	Cd40	CD40 molecule
81775	rno-miR-495	Rps21	ribosomal protein S21
54231	rno-miR-543-3p	Car2	carbonic anhydrase 2
81717	rno-miR-133b-3p	Ctbp2	C-terminal binding protein 2
291388	rno-miR-381-3p	Cbln2	cerebellin 2 precursor
291948	rno-miR-1-3p	Pgrmc1	progesterone receptor membrane component 1
50599	rno-miR-128-3p	Kcnj3	potassium voltage-gated channel subfamily J member 3
266805	rno-miR-381-3p	Has3	hyaluronan synthase 3
93667	rno-miR-543-3p	Olfm1	olfactomedin 1
316214	rno-miR-128-3p	Tfeb	transcription factor EB
25595	rno-miR-30c-2-3p	Map2	microtubule-associated protein 2
25550	rno-miR-30c-2-3p	Slc1a1	solute carrier family 1 member 1
363035	rno-miR-136-3p	Zbtb44	zinc finger and BTB domain containing 44
85383	rno-miR-411-5p	Nol3	nucleolar protein 3
64303	rno-miR-411-5p	Pfn1	profilin 1
304832	rno-miR-136-5p	Cdc73	cell division cycle 73
25302	rno-miR-503-5p	Chrna7	cholinergic receptor nicotinic alpha 7 subunit
170907	rno-miR-10b-5p	Serinc5	serine incorporator 5
499417	rno-miR-200a-3p	Sumo3	small ubiquitin-like modifier 3
24330	rno-miR-376b-3p	Egr1	early growth response 1
64033	rno-miR-381-3p	Ccnd2	cyclin D2
501157	rno-miR-376b-3p	Rpe	ribulose-5-phosphate-3-epimerase
50554	rno-miR-431	Smad4	SMAD family member 4
24335	rno-miR-495	Epo	erythropoietin
64457	rno-miR-326-3p	Ndrg4	NDRG family member 4
116718	rno-miR-495	Pex12	peroxisomal biogenesis factor 12
315712	rno-miR-200a-3p	Ccdc33	coiled-coil domain containing 33
494445	rno-miR-183-5p	Srsf2	serine and arginine rich splicing factor 2
84396	rno-miR-543-3p	Atp1b4	ATPase Na+/K+ transporting family member beta 4
[truncated: 2,668 more rows]
