# Supplementary material for: Integrative analysis of microRNA and mRNA expression profiles in fetal rat model with anorectal malformation
Source: PeerJ. 2018 Oct 24;6:e5774. doi: 10.7717/peerj.5774 (PMC6203938; doi:10.7717/peerj.5774)
Supplement: Table S3 [file peerj-06-5774-s003.xls]

## Sheet: case VS control 2 Databases_Bio
Term_ID	Term_description	Term_url	ListHit	ListTotal	PopHit	PopTotal	FoldEnrichment	Genes	GeneSymbols	miRNAs	P_value	-log10(pvalue)	FDR_bh
GO:0006351	transcription, DNA-templated	http://amigo.geneontology.org/amigo/term/GO:0006351	166	2085	730	17184	1.94976	499146;83574;24577;25231;29722;24831;361627;63840;266680;287422;58954;361746;246047;361178;25591;303470;29382;498945;29515;116668;25129;27080;292888;337868;293494;297893;85434;360665;309457;500292;116543;309626;498999;53982;307861;286965;64824;313323;81812;290997;25385;84396;25492;25562;114485;308326;353256;25049;619566;25631;65137;58921;25389;29575;29721;24918;361749;25100;29417;170917;29700;844…	Spib;Rxrg;Myc;Onecut1;Apbb1;Thrb;Zfp143;Per2;St18;Per1;Klf6;Rfx3;Calcoco1;Tfdp1;Parp1;Kat7;Ctbp1;Zfp90;Atn1;Myt1l;Egr4;Hbp1;Ptov1;Myod1;Ino80e;Hdac1;Cdc5l;Jmjd6;Pcgf6;Cidec;Ebf1;Ring1;Ahrr;Zfp260;Terf2ip;Abra;Nab1;Psip1;Thra;Uimc1;Faslg;Atp1b4;Nfia;Tceb3;Dmtf1;Zfp667;Gtf2i;Atxn1;Cdca7l;Smad3;Ruvbl1;Foxm1;Atf3;Tcea2;Hivep2;Stat5a;Il33;Foxa3;Men1;Cry2;Pcbd1;Arid4b;Arntl;Ascl2;Pax8;Meox2;Per3;Rere;C…	rno-miR-136-5p;rno-miR-10b-5p;rno-miR-1-3p;rno-miR-503-5p;rno-miR-376b-3p;rno-miR-183-5p;rno-miR-206-3p;rno-miR-598-3p;rno-miR-122-5p;rno-miR-381-3p;rno-miR-411-5p;rno-miR-542-5p;rno-miR-133b-3p;rno-miR-136-3p;rno-miR-200a-3p;rno-miR-133a-3p;rno-miR-30c-2-3p;rno-miR-128-3p;rno-miR-543-3p;rno-miR-451-5p;rno-miR-99b-3p;rno-miR-221-3p;rno-miR-431;rno-miR-495;rno-miR-326-3p	1.41628e-12	11.8489	5.07878e-09
GO:0045944	positive regulation of transcription from RNA polymerase II promoter	http://amigo.geneontology.org/amigo/term/GO:0045944	197	2085	971	17184	1.74224	301164;83574;81682;26295;25592;84475;24577;81737;25231;314322;29609;29722;293165;24831;24318;25019;361627;24176;60329;314949;24782;192248;114090;287422;58954;361746;286975;246047;25157;25591;191575;25317;29515;83785;24482;116668;25325;311430;50577;29497;25129;337868;296102;316327;297893;24323;54284;116543;300983;304815;498999;114109;29733;288077;304832;286965;29146;24483;305451;313323;81812;25542…	Kat2b;Rxrg;Lum;Ogt;Agrn;Cxcr3;Myc;Ntf3;Onecut1;Fos;Pitx3;Apbb1;Sox6;Thrb;Drd2;Xrcc6;Zfp143;Adrb2;Neurog3;Rad21;Slc9a1;Cdh13;Egr2;Per1;Klf6;Rfx3;Skap1;Calcoco1;Plagl1;Parp1;Nme1;Fgf1;Atn1;Vegfa;Igf1;Myt1l;Il10;Mavs;Galr1;Ptbp1;Egr4;Myod1;Ell3;Arid5a;Hdac1;Edn1;Pitx2;Ebf1;Abhd14b;Elf3;Ahrr;Nkx2-5;S1pr1;Hcls1;Cdc73;Abra;Jag1;Igf2;Tnip2;Psip1;Thra;Ccl3;Nfia;Lmo4;Bmpr1a;Hnf1a;Pth;Ruvbl2;Plag1;Ucn;Atxn…	rno-miR-136-5p;rno-miR-10b-5p;rno-miR-1-3p;rno-miR-503-5p;rno-miR-376b-3p;rno-miR-206-3p;rno-miR-183-5p;rno-miR-598-3p;rno-miR-122-5p;rno-miR-381-3p;rno-miR-411-5p;rno-miR-542-5p;rno-miR-133b-3p;rno-miR-136-3p;rno-miR-200a-3p;rno-miR-133a-3p;rno-miR-30c-2-3p;rno-miR-128-3p;rno-miR-543-3p;rno-miR-451-5p;rno-miR-99b-3p;rno-miR-221-3p;rno-miR-431;rno-miR-99a-5p;rno-miR-495;rno-miR-326-3p	7.5491e-11	10.1221	1.35355e-07
GO:0006915	apoptotic process	http://amigo.geneontology.org/amigo/term/GO:0006915	87	2085	321	17184	2.28746	83529;54702;295238;26295;287768;114214;29722;292156;117044;25682;298296;25425;54259;84488;308543;309591;83584;54355;500292;59265;29431;84480;500348;24825;140945;81920;303478;362011;316348;500566;353229;24888;94204;246334;64026;64322;290652;311742;246244;29517;24596;54237;57025;192126;293668;113894;293067;301013;305251;362711;116502;113898;362704;24335;81649;170819;79257;24835;266610;289419;192275…	Vdac1;Egln3;Dap3;Ogt;Smndc1;Dffa;Apbb1;Sh3glb1;Rraga;Ppard;Pcsk9;Ctsh;Inpp5d;Fgf13;Plekhf1;Trim39;Casp6;Rassf5;Cidec;Phlpp1;Pak1;Bnip3;Bcl2l14;Tf;Rtn3;Ube2d3;Ube2z;Dram2;Pdcl3;Stpg1;Sgms1;Bcl2l1;Ece1;Tp63;Casp7;Dap;Fkbp8;Cdca7;Tax1bp1;Sgk1;Ngfr;Cdk1;Adam15;Dab2ip;Brms1;Sqstm1;Zfand6;Shisa5;Rassf6;Tmem214;Bak1;Prdx5;Bre;Epo;Mapk14;Il24;Axin1;Tnf;Fadd;Nuak2;Dad1;Trim35;Mknk2;Ahr;Kat5;Mfn2;Faim2;Bcl…	rno-miR-136-5p;rno-miR-10b-5p;rno-miR-1-3p;rno-miR-503-5p;rno-miR-376b-3p;rno-miR-183-5p;rno-miR-206-3p;rno-miR-598-3p;rno-miR-122-5p;rno-miR-381-3p;rno-miR-411-5p;rno-miR-542-5p;rno-miR-133b-3p;rno-miR-136-3p;rno-miR-200a-3p;rno-miR-133a-3p;rno-miR-30c-2-3p;rno-miR-128-3p;rno-miR-543-3p;rno-miR-451-5p;rno-miR-99b-3p;rno-miR-221-3p;rno-miR-431;rno-miR-99a-5p;rno-miR-495;rno-miR-326-3p	3.5556e-10	9.44909	4.25012e-07
GO:0007568	aging	http://amigo.geneontology.org/amigo/term/GO:0007568	74	2085	262	17184	2.37668	307505;24653;25698;29221;116502;24693;25043;25662;24335;83612;24370;50664;314322;114205;94338;24854;24176;25675;25358;85382;25106;298942;84395;24558;54315;29413;25125;24599;24898;25454;64831;25708;24888;24241;24165;25670;24268;25054;83785;25438;89808;25549;64026;25265;83629;289144;25325;54281;84575;25164;291439;24482;246060;117029;171138;64701;24770;25458;114592;29597;64045;83615;25467;24586;2959…	Ctnna1;Pla2g4a;Ass1;Arg1;Bak1;Ptgs1;Eln;Igfbp2;Epo;Slc32a1;Foxg1;Gnao1;Fos;Crcp;Smpd3;Clu;Adrb2;Hmgcr;Timp3;Ngb;Rgn;Dld;Slc34a2;Mog;Ucp2;Adra1d;Stat3;Nos2;Slc6a3;Gfra1;Ireb2;Ucp3;Bcl2l1;Calca;Ada;Il15;Cp;Ntrk2;Vegfa;Eno3;Cx3cl1;Slc18a2;Casp7;P2ry1;Slc12a2;Cacybp;Il10;Furin;Fads1;Cdkn2b;Mbd1;Igf1;Cdkn1c;Ccr5;Kcne2;Rpn2;Ccl2;Gss;Aurkb;P2ry2;Glrx;Atp6ap1;Irs1;Ncam1;Atp2b1;Penk;Srebf2;Pth1r;Adm;Tacr3…	rno-miR-136-5p;rno-miR-10b-5p;rno-miR-1-3p;rno-miR-503-5p;rno-miR-376b-3p;rno-miR-206-3p;rno-miR-183-5p;rno-miR-122-5p;rno-miR-381-3p;rno-miR-411-5p;rno-miR-542-5p;rno-miR-133b-3p;rno-miR-136-3p;rno-miR-200a-3p;rno-miR-133a-3p;rno-miR-30c-2-3p;rno-miR-128-3p;rno-miR-543-3p;rno-miR-451-5p;rno-miR-99b-3p;rno-miR-221-3p;rno-miR-431;rno-miR-99a-5p;rno-miR-495;rno-miR-326-3p	1.67028e-09	8.77721	1.49741e-06
GO:0042493	response to drug	http://amigo.geneontology.org/amigo/term/GO:0042493	115	2085	505	17184	1.92801	24577;25662;314322;24318;25288;24782;25696;316742;117033;24379;24165;191575;65984;25325;29705;25204;58868;297893;24213;24323;24423;24464;29637;24483;25187;29221;89811;81812;50664;25542;171373;79213;29707;25614;24694;83571;84470;83535;94204;25750;260323;24409;64202;24967;94203;64701;362817;140675;25557;50658;24861;25671;29458;54237;297758;303306;63868;25245;81726;116502;25260;60582;25149;29300;295…	Myc;Igfbp2;Fos;Drd2;Acsl1;Slc9a1;Vldlr;Tgif1;Mmp12;Gad1;Ada;Nme1;Aacs;Il10;Gabra1;Pcsk1;Fzd1;Hdac1;Atp1a3;Edn1;Gstm1;Hp;Hmgcs1;Igf2;Htr2c;Arg1;Vegfb;Thra;Gnao1;Ccl3;Slc12a5;Slc6a11;Gabra5;Ptk2;Pth;Cdkn1b;Gnpat;Kcnj11;Ece1;Maob;Snx27;Grin2a;Calr;Psmb9;Pgf;Rpn2;Cdk2;Gabra4;Star;Mapk9;Ugt1a1;Smad1;Neurod1;Cdk1;Terf1;Srr;Hspd1;Bdkrb2;Mvd;Bak1;Gstt1;Il1rn;Esr2;Gata6;Kcnk3;Dusp6;Pparg;Cdk9;Sord;Park7;T…	rno-miR-136-5p;rno-miR-10b-5p;rno-miR-1-3p;rno-miR-503-5p;rno-miR-376b-3p;rno-miR-206-3p;rno-miR-183-5p;rno-miR-598-3p;rno-miR-122-5p;rno-miR-381-3p;rno-miR-411-5p;rno-miR-542-5p;rno-miR-133b-3p;rno-miR-200a-3p;rno-miR-133a-3p;rno-miR-30c-2-3p;rno-miR-128-3p;rno-miR-543-3p;rno-miR-451-5p;rno-miR-99b-3p;rno-miR-221-3p;rno-miR-431;rno-miR-99a-5p;rno-miR-495;rno-miR-326-3p	4.15625e-09	8.3813	2.98087e-06
GO:0045893	positive regulation of transcription, DNA-templated	http://amigo.geneontology.org/amigo/term/GO:0045893	120	2085	547	17184	1.8574	301164;266805;89816;24577;499108;314322;29609;29722;293165;25019;25682;257634;114090;361178;361746;286975;246047;498945;24482;619436;25325;58868;337868;297893;24874;54284;116543;24954;304815;114109;286965;24825;308875;25492;81507;24817;25631;246334;58921;29417;29700;29657;29192;29361;81819;362817;25336;50658;54244;85497;29458;85424;84410;84354;94188;29357;24335;362479;25149;29300;313519;25664;192…	Kat2b;Has3;Picalm;Myc;Sertad3;Fos;Pitx3;Apbb1;Sox6;Xrcc6;Ppard;Lhx1;Egr2;Tfdp1;Rfx3;Skap1;Calcoco1;Zfp90;Igf1;Med24;Il10;Fzd1;Myod1;Hdac1;Vhl;Pitx2;Ebf1;Insr;Elf3;Nkx2-5;Abra;Tf;Rhog;Nfia;Bmpr1a;Hnf1a;Smad3;Tp63;Foxm1;Men1;Pcbd1;Arntl;Psen1;Sox10;Pax8;Cdk2;Nfyb;Mapk9;Crebbp;Klf15;Neurod1;Elf1;Klf5;Ssbp3;Zfp423;Smad2;Epo;Tcea1;Esr2;Gata6;Gpbp1l1;Pparg;Foxe1;Hand1;Axin1;Snai1;Tnf;Crebl2;Cd38;Tbp;Po…	rno-miR-136-5p;rno-miR-10b-5p;rno-miR-1-3p;rno-miR-503-5p;rno-miR-376b-3p;rno-miR-206-3p;rno-miR-183-5p;rno-miR-598-3p;rno-miR-122-5p;rno-miR-381-3p;rno-miR-411-5p;rno-miR-542-5p;rno-miR-133b-3p;rno-miR-200a-3p;rno-miR-133a-3p;rno-miR-30c-2-3p;rno-miR-128-3p;rno-miR-543-3p;rno-miR-451-5p;rno-miR-99b-3p;rno-miR-221-3p;rno-miR-431;rno-miR-99a-5p;rno-miR-495;rno-miR-326-3p	1.20035e-08	7.92069	6.2019e-06
GO:0001666	response to hypoxia	http://amigo.geneontology.org/amigo/term/GO:0001666	70	2085	255	17184	2.30629	117243;54702;81707;444983;24825;60628;24451;54133;24335;24318;170520;24176;29443;54251;85382;29260;25696;83571;29610;54315;24835;25302;24599;85383;25615;25650;25126;362862;24772;140942;94204;24888;25631;25708;25668;85256;24165;85265;83785;308457;63836;59108;89808;81751;24482;25243;25464;24209;24602;50554;94203;24770;246297;24323;24874;25402;298646;29290;24533;114593;79239;24464;29237;29431;84480;…	Acsl6;Egln3;Mmp14;Apold1;Tf;Cxcr4;Hmox1;Pdlim1;Epo;Drd2;Cygb;Adrb2;Ahcy;Flt1;Ngb;Tlr4;Vldlr;Cdkn1b;Tgfbr3;Ucp2;Tnf;Chrna7;Nos2;Nol3;Sdc2;Atp1b1;Stat5b;Hsp90b1;Cxcl12;Ddit4;Ece1;Bcl2l1;Smad3;Ucp3;Cd38;Slc2a8;Ada;Ajuba;Vegfa;Egln2;Actn4;Mb;Cx3cl1;Psen2;Igf1;Arnt2;Icam1;Ascl2;Nppa;Smad4;Pgf;Ccl2;Myocd;Edn1;Vhl;Casp3;Agtrap;Adora1;Ldha;Nppc;Hmox2;Hp;Penk;Pak1;Bnip3;Adm;Mmp3;Hspd1;Vcam1;P2rx3	rno-miR-136-5p;rno-miR-10b-5p;rno-miR-1-3p;rno-miR-503-5p;rno-miR-376b-3p;rno-miR-206-3p;rno-miR-183-5p;rno-miR-122-5p;rno-miR-381-3p;rno-miR-411-5p;rno-miR-542-5p;rno-miR-133b-3p;rno-miR-136-3p;rno-miR-200a-3p;rno-miR-133a-3p;rno-miR-30c-2-3p;rno-miR-128-3p;rno-miR-543-3p;rno-miR-99b-3p;rno-miR-221-3p;rno-miR-431;rno-miR-99a-5p;rno-miR-495;rno-miR-326-3p	1.21063e-08	7.91699	6.2019e-06
GO:0043066	negative regulation of apoptotic process	http://amigo.geneontology.org/amigo/term/GO:0043066	107	2085	500	17184	1.80504	25661;29702;25682;24782;170910;114090;54315;289777;25425;85383;24165;24962;191575;83785;24446;24482;25325;25129;297893;261730;84480;114109;307505;116457;25647;89811;25675;25614;83571;83722;25405;29151;362862;25631;24888;246334;24918;25734;25617;29192;24686;290652;29361;79120;29290;246244;29517;114856;54237;63868;60427;293067;81710;113898;25268;24335;60582;304577;29300;170819;24329;25106;361303;11…	Fn1;Eif2ak3;Ppard;Slc9a1;Mtdh;Egr2;Ucp2;Fignl1;Ctsh;Nol3;Ada;Cth;Nme1;Vegfa;Hgf;Igf1;Il10;Egr4;Hdac1;Aurka;Bnip3;Nkx2-5;Ctnna1;Mapk8ip1;Il7;Vegfb;Hmgcr;Ptk2;Cdkn1b;Plk2;Ccng1;Ucn;Hsp90b1;Smad3;Bcl2l1;Tp63;Stat5a;Hck;Hspa5;Psen1;Prnp;Fkbp8;Sox10;Arf4;Adora1;Tax1bp1;Sgk1;Dusp1;Cdk1;Hspd1;Kitlg;Zfand6;Msx1;Prdx5;Proc;Epo;Il1rn;Ung;Gata6;Il24;Egfr;Rgn;Lims2;Park7;Stat5b;Cxcr2;Cd38;Amigo2;Nuak2;Tgfa;I…	rno-miR-136-5p;rno-miR-10b-5p;rno-miR-1-3p;rno-miR-503-5p;rno-miR-376b-3p;rno-miR-183-5p;rno-miR-206-3p;rno-miR-122-5p;rno-miR-381-3p;rno-miR-411-5p;rno-miR-542-5p;rno-miR-133b-3p;rno-miR-136-3p;rno-miR-200a-3p;rno-miR-133a-3p;rno-miR-30c-2-3p;rno-miR-128-3p;rno-miR-543-3p;rno-miR-451-5p;rno-miR-221-3p;rno-miR-431;rno-miR-495;rno-miR-326-3p	2.15743e-07	6.66606	8.66879e-05
GO:0043065	positive regulation of apoptotic process	http://amigo.geneontology.org/amigo/term/GO:0043065	76	2085	313	17184	2.03906	498538;56083;24653;25151;305251;24924;64625;114214;313994;25673;116502;66028;64373;63868;29722;287113;25149;29300;25385;116663;24854;24176;25380;25664;307098;24782;170819;114495;29260;292022;24835;24599;116744;54259;24511;140923;266610;303185;24888;297392;24237;65189;117540;24409;29417;304988;311437;81751;25298;297758;29192;192126;83584;294091;140941;171361;24408;29168;27064;25402;117514;60383;24…	Trim35;Tgm2;Pla2g4a;Igf2r;Rassf6;Ptn;Bid;Dffa;Klf11;Anxa5;Bak1;Arl6ip5;Rhob;Hspd1;Apbb1;Rnps1;Esr2;Gata6;Faslg;Dusp6;Clu;Adrb2;Anxa1;Pparg;Net1;Slc9a1;Il24;Map2k6;Tlr4;Ddx19a;Tnf;Nos2;Lpar1;Inpp5d;Itgb1;Bnip3l;Fadd;Flcn;Bcl2l1;Tex261;C6;Stk3;Plscr1;Grin2a;Men1;Mnda;Rassf2;Psen2;Cck;Terf1;Psen1;Dab2ip;Casp6;Ifit2;Siah1;Eef1a1;Grin1;Ubd;Ankrd1;Casp3;Txnip;Rbck1;Ldha;Dnm1l;Mapk9;Bnip3;Ngfr;Pgam5;Neu…	rno-miR-136-5p;rno-miR-10b-5p;rno-miR-1-3p;rno-miR-503-5p;rno-miR-376b-3p;rno-miR-206-3p;rno-miR-183-5p;rno-miR-598-3p;rno-miR-122-5p;rno-miR-381-3p;rno-miR-411-5p;rno-miR-542-5p;rno-miR-133b-3p;rno-miR-136-3p;rno-miR-200a-3p;rno-miR-133a-3p;rno-miR-30c-2-3p;rno-miR-128-3p;rno-miR-543-3p;rno-miR-451-5p;rno-miR-221-3p;rno-miR-431;rno-miR-99a-5p;rno-miR-495;rno-miR-326-3p	2.17566e-07	6.66241	8.66879e-05
GO:0014070	response to organic cyclic compound	http://amigo.geneontology.org/amigo/term/GO:0014070	67	2085	264	17184	2.12789	307505;29177;81801;155423;83574;81682;29637;59299;24825;24483;25690;116502;25260;64366;314322;63868;60582;303306;25149;50664;79212;171028;24807;116663;25492;64032;25380;25358;25664;25614;25288;24782;24329;257648;83571;117033;25125;24898;25315;574523;24629;24888;25124;24409;497778;24482;65984;25757;29183;84575;25204;25164;25464;291439;114024;64033;24408;25402;24533;25557;25406;24861;24464;29573;54…	Ctnna1;Hpca;Stc1;Anxa7;Rxrg;Lum;Hmgcs1;Trdn;Tf;Igf2;Ahr;Bak1;Gstt1;Calu;Fos;Hspd1;Il1rn;Srr;Esr2;Gnao1;Slc6a1;Atp12a;Tacr1;Dusp6;Nfia;Ctgf;Anxa1;Timp3;Pparg;Ptk2;Acsl1;Slc9a1;Egfr;Cacna1b;Cdkn1b;Mmp12;Stat3;Slc6a3;Ephx1;Ugt1a5;Pdgfrb;Bcl2l1;Stat1;Grin2a;Dut;Igf1;Aacs;Cpt1a;Areg;Fads1;Pcsk1;Cdkn2b;Icam1;Mbd1;Acsl3;Ccnd2;Grin1;Casp3;Ldha;Star;Cd44;Ugt1a1;Hp;Slc37a4;Cdk1;Mmp14;Acat1	rno-miR-136-5p;rno-miR-10b-5p;rno-miR-1-3p;rno-miR-503-5p;rno-miR-376b-3p;rno-miR-206-3p;rno-miR-183-5p;rno-miR-598-3p;rno-miR-122-5p;rno-miR-381-3p;rno-miR-411-5p;rno-miR-542-5p;rno-miR-133b-3p;rno-miR-136-3p;rno-miR-200a-3p;rno-miR-133a-3p;rno-miR-30c-2-3p;rno-miR-128-3p;rno-miR-543-3p;rno-miR-451-5p;rno-miR-99b-3p;rno-miR-221-3p;rno-miR-431;rno-miR-99a-5p;rno-miR-495;rno-miR-326-3p	2.94192e-07	6.53137	0.000105497
GO:0007166	cell surface receptor signaling pathway	http://amigo.geneontology.org/amigo/term/GO:0007166	40	2085	121	17184	2.75827	299618;360730;362326;24930;116506;245977;84475;170641;498335;25300;25380;29555;24329;25696;407756;25029;29385;25316;171447;116551;64680;64124;29251;50687;24932;81753;360665;365395;29184;24323;308995;24586;301059;24953;266735;56813;24603;83567;54260;25024	Mknk2;Ostn;Tspan12;Cd8a;Calcr;Adgrf5;Cxcr3;Adgrl3;Cxcl13;Cd247;Anxa1;Vipr2;Egfr;Vldlr;Btla;Calcrl;Cxcr2;Ms4a2;Adgrl2;Pdk1;Crhr2;Adgrl4;F2;L1cam;Cd4;Pth2r;Jmjd6;Clcf1;Cd36;Edn1;Itgal;Ncam1;Myd88;Gcgr;Adgrg2;Pth1r;Npr1;Mchr1;Itpkb;Gipr	rno-miR-136-5p;rno-miR-10b-5p;rno-miR-1-3p;rno-miR-503-5p;rno-miR-376b-3p;rno-miR-183-5p;rno-miR-206-3p;rno-miR-122-5p;rno-miR-381-3p;rno-miR-411-5p;rno-miR-542-5p;rno-miR-133b-3p;rno-miR-136-3p;rno-miR-200a-3p;rno-miR-133a-3p;rno-miR-30c-2-3p;rno-miR-128-3p;rno-miR-543-3p;rno-miR-451-5p;rno-miR-99b-3p;rno-miR-221-3p;rno-miR-431;rno-miR-495;rno-miR-326-3p	3.48133e-07	6.45826	0.000113491
GO:0030335	positive regulation of cell migration	http://amigo.geneontology.org/amigo/term/GO:0030335	50	2085	174	17184	2.40193	365355;81707;290549;25661;81737;313264;25231;170922;84427;25542;369016;245920;25614;54251;192248;24329;307403;116490;25425;116677;24511;170851;64030;24772;25631;24629;25317;83785;24446;63836;89808;25240;25617;25694;24482;81523;54281;24323;288593;54320;25467;24954;29397;25096;29431;192181;171045;29733;287561;24565	Rras2;Mmp14;Selk;Fn1;Ntf3;Trim32;Onecut1;Ilk;Grb7;Ccl3;Myadm;Cxcl10;Ptk2;Flt1;Cdh13;Egfr;Csf1r;Snai1;Ctsh;F2rl1;Itgb1;Map2k1;Kit;Cxcl12;Smad3;Pdgfrb;Fgf1;Vegfa;Hgf;Actn4;Cx3cl1;Aqp1;Hspa5;Has2;Igf1;Myoc;Furin;Edn1;Ccl24;Pdpn;Irs1;Insr;Ccl11;Pld1;Pak1;Podxl;Mmp3;S1pr1;Ccl7;Abcc1	rno-miR-136-5p;rno-miR-10b-5p;rno-miR-1-3p;rno-miR-503-5p;rno-miR-376b-3p;rno-miR-206-3p;rno-miR-183-5p;rno-miR-598-3p;rno-miR-122-5p;rno-miR-381-3p;rno-miR-411-5p;rno-miR-542-5p;rno-miR-133b-3p;rno-miR-136-3p;rno-miR-200a-3p;rno-miR-133a-3p;rno-miR-30c-2-3p;rno-miR-128-3p;rno-miR-543-3p;rno-miR-451-5p;rno-miR-99b-3p;rno-miR-221-3p;rno-miR-431;rno-miR-495;rno-miR-326-3p	4.62e-07	6.33536	0.000138061
GO:0008284	positive regulation of cell proliferation	http://amigo.geneontology.org/amigo/term/GO:0008284	102	2085	482	17184	1.78237	170818;287942;84475;24577;25661;81737;24831;25682;245920;24176;54251;25302;25425;64030;25317;287437;24446;83785;24482;297893;24323;64033;24954;114109;25026;29733;81520;288077;25205;81746;29364;25385;29161;25675;25614;83571;29610;619566;24888;58921;25389;24918;363076;25734;29183;64202;360468;94203;362817;56813;298317;498951;60427;81726;84354;84410;362720;24335;64032;192209;170819;24329;25029;24511…	Icmt;Crkl;Cxcr3;Myc;Fn1;Ntf3;Thrb;Ppard;Cxcl10;Adrb2;Flt1;Chrna7;Ctsh;Kit;Fgf1;Tnfsf13;Hgf;Vegfa;Igf1;Hdac1;Edn1;Ccnd2;Insr;Nkx2-5;Adm;S1pr1;Marcksl1;Hcls1;Il6st;Pggt1b;Cd47;Faslg;Cav3;Hmgcr;Ptk2;Cdkn1b;Tgfbr3;Cdca7l;Bcl2l1;Foxm1;Atf3;Stat5a;Tipin;Hck;Areg;Calr;Emp2;Pgf;Cdk2;Pth1r;Ube2a;Il34;Kitlg;Mvd;Ssbp3;Klf5;Rrm2;Epo;Ctgf;Spdya;Il24;Egfr;Calcrl;Itgb1;Stat5b;Cxcr2;Cxcl12;Tgfa;Ntrk2;Shmt2;F2;Sp…	rno-miR-136-5p;rno-miR-10b-5p;rno-miR-1-3p;rno-miR-503-5p;rno-miR-376b-3p;rno-miR-206-3p;rno-miR-183-5p;rno-miR-598-3p;rno-miR-122-5p;rno-miR-381-3p;rno-miR-411-5p;rno-miR-542-5p;rno-miR-133b-3p;rno-miR-136-3p;rno-miR-200a-3p;rno-miR-133a-3p;rno-miR-30c-2-3p;rno-miR-128-3p;rno-miR-543-3p;rno-miR-451-5p;rno-miR-99b-3p;rno-miR-221-3p;rno-miR-431;rno-miR-99a-5p;rno-miR-495;rno-miR-326-3p	6.46667e-07	6.18932	0.000163118
GO:0032355	response to estradiol	http://amigo.geneontology.org/amigo/term/GO:0032355	51	2085	182	17184	2.34233	25698;50864;24924;64625;24483;25690;24577;25662;114494;25149;79212;25595;24807;64032;25380;64194;25614;24329;29256;84395;83571;29151;25125;24599;29274;25126;83535;24629;25668;83785;114520;114105;29183;25243;64202;291439;83584;29184;79256;64033;362817;25402;117514;261730;24954;29237;114109;114856;24808;171045;89803	Ass1;Ntm;Ptn;Bid;Igf2;Ahr;Myc;Igfbp2;Ccna2;Esr2;Slc6a1;Map2;Tacr1;Ctgf;Anxa1;Insig1;Ptk2;Egfr;Oprl1;Slc34a2;Cdkn1b;Ucn;Stat3;Nos2;Rnf4;Stat5b;Kcnj11;Pdgfrb;Cd38;Vegfa;Strn3;Cxcl2;Areg;Arnt2;Calr;Mbd1;Casp6;Cd36;Hnrnpd;Ccnd2;Cdk2;Casp3;Txnip;Aurka;Insr;Penk;Nkx2-5;Dusp1;Tacr3;Mmp3;Sfrp4	rno-miR-136-5p;rno-miR-10b-5p;rno-miR-1-3p;rno-miR-503-5p;rno-miR-376b-3p;rno-miR-183-5p;rno-miR-206-3p;rno-miR-122-5p;rno-miR-381-3p;rno-miR-411-5p;rno-miR-542-5p;rno-miR-133b-3p;rno-miR-136-3p;rno-miR-200a-3p;rno-miR-133a-3p;rno-miR-30c-2-3p;rno-miR-128-3p;rno-miR-543-3p;rno-miR-451-5p;rno-miR-99b-3p;rno-miR-221-3p;rno-miR-431;rno-miR-495;rno-miR-326-3p	6.70361e-07	6.17369	0.000163118
GO:0001889	liver development	http://amigo.geneontology.org/amigo/term/GO:0001889	42	2085	135	17184	2.59625	170818;25698;25151;29637;24924;29221;25690;25231;81812;24184;29300;24176;298296;79237;24329;24817;25106;29610;114612;25315;25126;25631;574523;117282;58921;24165;24268;192172;363058;497778;24446;65984;25164;24967;79256;64033;50662;24861;24464;64192;25014;29223	Icmt;Ass1;Igf2r;Hmgcs1;Ptn;Arg1;Ahr;Onecut1;Thra;Ak2;Gata6;Adrb2;Pcsk9;Hhex;Egfr;Hnf1a;Rgn;Tgfbr3;Ddx39b;Ephx1;Stat5b;Smad3;Ugt1a5;Hnrnpk;Foxm1;Ada;Cp;Mpst;Cadm1;Dut;Hgf;Aacs;Cdkn2b;Psmb9;Hnrnpd;Ccnd2;Runx1;Ugt1a1;Hp;Qdpr;Acat1;Ak4	rno-miR-136-5p;rno-miR-10b-5p;rno-miR-1-3p;rno-miR-503-5p;rno-miR-376b-3p;rno-miR-206-3p;rno-miR-183-5p;rno-miR-598-3p;rno-miR-122-5p;rno-miR-381-3p;rno-miR-411-5p;rno-miR-133b-3p;rno-miR-136-3p;rno-miR-200a-3p;rno-miR-133a-3p;rno-miR-30c-2-3p;rno-miR-128-3p;rno-miR-543-3p;rno-miR-451-5p;rno-miR-99b-3p;rno-miR-221-3p;rno-miR-431;rno-miR-495;rno-miR-326-3p	6.82311e-07	6.16602	0.000163118
GO:0071407	cellular response to organic cyclic compound	http://amigo.geneontology.org/amigo/term/GO:0071407	34	2085	106	17184	2.67082	84410;29637;360678;24924;24577;25043;25542;25149;25664;24782;361765;83571;24617;79257;24835;58954;117282;29433;25265;117264;117519;24770;85434;25285;27064;25402;25557;25671;59328;301252;29189;29431;25027;114505	Klf5;Hmgcs1;Arhgdia;Ptn;Myc;Eln;Ccl3;Esr2;Pparg;Slc9a1;Btrc;Cdkn1b;Serpine1;Axin1;Tnf;Klf6;Hnrnpk;Pak3;P2ry1;P2ry6;Keap1;Ccl2;Cdc5l;Igfbp5;Ankrd1;Casp3;Star;Smad1;Smad5;Hsp90ab1;Fdx1;Pak1;Slc16a1;Klf4	rno-miR-136-5p;rno-miR-10b-5p;rno-miR-1-3p;rno-miR-503-5p;rno-miR-376b-3p;rno-miR-206-3p;rno-miR-598-3p;rno-miR-122-5p;rno-miR-381-3p;rno-miR-411-5p;rno-miR-542-5p;rno-miR-133b-3p;rno-miR-200a-3p;rno-miR-133a-3p;rno-miR-30c-2-3p;rno-miR-128-3p;rno-miR-543-3p;rno-miR-451-5p;rno-miR-221-3p;rno-miR-431;rno-miR-99a-5p;rno-miR-495;rno-miR-326-3p	4.41618e-06	5.35495	0.000989776
GO:0007420	brain development	http://amigo.geneontology.org/amigo/term/GO:0007420	65	2085	282	17184	1.92864	29177;499529;171093;112400;29637;24924;50621;60628;64625;116502;83825;81737;24336;170641;24370;24184;303306;25149;81812;94270;25019;29553;79213;116658;29737;29707;24465;25405;117018;291969;29332;89819;64521;246333;24772;140942;315707;300186;65151;171447;363058;192110;29417;25509;308589;29192;25243;64457;114024;79120;79256;54284;56718;25557;114095;29598;117557;81859;25716;81676;29733;25014;171039;…	Hpca;Ndufs4;Shank2;Nrg1;Hmgcs1;Ptn;Slc23a1;Cxcr4;Bid;Bak1;Dclk1;Ntf3;Epor;Adgrl3;Foxg1;Ak2;Srr;Esr2;Thra;Nnat;Xrcc6;Kcnk3;Slc6a11;Cntn4;Kcnab1;Gabra5;Hprt1;Ccng1;Kcnh2;Atp6v0d1;Stmn1;Bud31;Tspan2;Pcsk1n;Cxcl12;Ddit4;Csk;Amigo2;Hrsp12;Adgrl2;Cadm1;Pou3f1;Men1;Pax6;Sphk2;Psen1;Arnt2;Ndrg4;Acsl3;Arf4;Hnrnpd;Pitx2;Mtor;Star;Stxbp3;Atp2b1;Tpm3;Sharpin;Syt1;Hnmt;S1pr1;Acat1;Rph3a;Ak4;Slc17a6	rno-miR-136-5p;rno-miR-10b-5p;rno-miR-1-3p;rno-miR-503-5p;rno-miR-376b-3p;rno-miR-183-5p;rno-miR-206-3p;rno-miR-598-3p;rno-miR-122-5p;rno-miR-381-3p;rno-miR-411-5p;rno-miR-542-5p;rno-miR-133b-3p;rno-miR-136-3p;rno-miR-200a-3p;rno-miR-133a-3p;rno-miR-30c-2-3p;rno-miR-128-3p;rno-miR-543-3p;rno-miR-451-5p;rno-miR-99b-3p;rno-miR-221-3p;rno-miR-431;rno-miR-99a-5p;rno-miR-495;rno-miR-326-3p	6.97028e-06	5.15675	0.00147032
GO:0008360	regulation of cell shape	http://amigo.geneontology.org/amigo/term/GO:0008360	36	2085	120	17184	2.49839	155423;360678;24924;362779;25661;85428;25542;50685;170673;25614;83837;360820;307403;85246;116744;64030;299145;84357;309175;25734;83785;295619;29251;64666;25464;24770;288593;54320;294673;499672;116724;29397;54319;81521;59114;287561	Anxa7;Arhgdia;Ptn;Vrk1;Fn1;Rhoq;Ccl3;Myl12b;Palm;Ptk2;Bambi;Pxn;Csf1r;Gas7;Lpar1;Kit;Rhoj;Sh3kbp1;Cdc42ep2;Hck;Vegfa;Ermn;F2;Taok2;Icam1;Ccl2;Ccl24;Pdpn;Hexb;Cdc42se1;Epb41l3;Ccl11;Ezr;Msn;Slc9a3r1;Ccl7	rno-miR-136-5p;rno-miR-10b-5p;rno-miR-1-3p;rno-miR-503-5p;rno-miR-376b-3p;rno-miR-206-3p;rno-miR-183-5p;rno-miR-122-5p;rno-miR-381-3p;rno-miR-411-5p;rno-miR-542-5p;rno-miR-133b-3p;rno-miR-136-3p;rno-miR-200a-3p;rno-miR-133a-3p;rno-miR-30c-2-3p;rno-miR-128-3p;rno-miR-543-3p;rno-miR-99b-3p;rno-miR-221-3p;rno-miR-431;rno-miR-99a-5p;rno-miR-495;rno-miR-326-3p	8.15063e-06	5.08881	0.0015977
GO:0034220	ion transmembrane transport	http://amigo.geneontology.org/amigo/term/GO:0034220	39	2085	136	17184	2.38943	29682;60586;54234;79123;25041;171442;63847;364678;85257;25450;25505;81739;29553;29659;24407;29707;79220;25241;257648;84550;25302;24239;25293;170566;63848;24409;116831;24412;25065;29278;29726;24408;294019;83686;29629;84360;25411;65133;85247	Kcnq3;Clcn4;Cacna1e;Asic1;P2rx6;Svop;Fxyd6;Sfxn1;Cnga3;Gabrb1;P2rx1;P2rx3;Kcnk3;P2rx4;Grik5;Gabra5;Grid2;Aqp5;Cacna1b;Slc24a2;Chrna7;Cacna1c;Aqp4;Slc16a10;Fxyd7;Grin2a;Fxyd3;Grin2d;Slc12a1;Lasp1;Slc22a5;Grin1;Calhm2;Cngb1;Gria4;Clcn3;Cnga2;Aqp3;S100a6	rno-miR-136-5p;rno-miR-10b-5p;rno-miR-1-3p;rno-miR-503-5p;rno-miR-376b-3p;rno-miR-183-5p;rno-miR-206-3p;rno-miR-598-3p;rno-miR-122-5p;rno-miR-381-3p;rno-miR-411-5p;rno-miR-542-5p;rno-miR-133b-3p;rno-miR-200a-3p;rno-miR-133a-3p;rno-miR-30c-2-3p;rno-miR-128-3p;rno-miR-543-3p;rno-miR-99b-3p;rno-miR-221-3p;rno-miR-431;rno-miR-495;rno-miR-326-3p	8.46523e-06	5.07236	0.0015977
GO:0070098	chemokine-mediated signaling pathway	http://amigo.geneontology.org/amigo/term/GO:0070098	23	2085	58	17184	3.29357	84475;60628;308163;60669;25542;245920;282832;305236;171056;117551;24772;29385;84348;89808;114105;29538;117029;24770;288593;246759;29397;298006;287561	Cxcr3;Cxcr4;Ccr6;Cmklr1;Ccl3;Cxcl10;Ccr9;Cxcl11;Cx3cr1;Ccl22;Cxcl12;Cxcr2;Ackr3;Cx3cl1;Cxcl2;Ccl20;Ccr5;Ccl2;Ccl24;Cxcl9;Ccl11;Ccl21;Ccl7	rno-miR-206-3p;rno-miR-183-5p;rno-miR-136-5p;rno-miR-221-3p;rno-miR-30c-2-3p;rno-miR-10b-5p;rno-miR-122-5p;rno-miR-381-3p;rno-miR-411-5p;rno-miR-542-5p;rno-miR-133b-3p;rno-miR-1-3p;rno-miR-128-3p;rno-miR-543-3p;rno-miR-200a-3p;rno-miR-326-3p;rno-miR-133a-3p;rno-miR-376b-3p	1.01514e-05	4.99347	0.00182014
GO:0071347	cellular response to interleukin-1	http://amigo.geneontology.org/amigo/term/GO:0071347	28	2085	82	17184	2.83894	24577;25661;25542;94338;25696;24617;24599;117551;25293;89808;25694;114105;29538;25464;24967;305999;24770;24323;288593;27064;29597;50658;24508;29397;298006;171045;192126;287561	Myc;Fn1;Ccl3;Smpd3;Vldlr;Serpine1;Nos2;Ccl22;Aqp4;Cx3cl1;Has2;Cxcl2;Ccl20;Icam1;Psmb9;Nkx3-1;Ccl2;Edn1;Ccl24;Ankrd1;P2ry2;Mapk9;Irf1;Ccl11;Ccl21;Mmp3;Dab2ip;Ccl7	rno-miR-451-5p;rno-miR-183-5p;rno-miR-206-3p;rno-miR-99b-3p;rno-miR-30c-2-3p;rno-miR-598-3p;rno-miR-221-3p;rno-miR-431;rno-miR-10b-5p;rno-miR-133a-3p;rno-miR-381-3p;rno-miR-99a-5p;rno-miR-133b-3p;rno-miR-1-3p;rno-miR-128-3p;rno-miR-543-3p;rno-miR-495;rno-miR-200a-3p;rno-miR-326-3p;rno-miR-503-5p;rno-miR-376b-3p	1.17045e-05	4.93165	0.00199869
GO:0035690	cellular response to drug	http://amigo.geneontology.org/amigo/term/GO:0035690	28	2085	83	17184	2.80458	364594;65180;24577;29578;24311;25149;29625;24329;24617;117018;24599;191575;83785;29187;25549;25509;24686;305999;24674;24770;171138;24323;27064;24423;78975;24330;81743;64192	Tlr3;Kcnd2;Myc;Hnrnpa1;Ddc;Esr2;Crhbp;Egfr;Serpine1;Kcnh2;Nos2;Nme1;Vegfa;Cd69;Slc18a2;Pax6;Prnp;Nkx3-1;Ppp3ca;Ccl2;Kcne2;Edn1;Ankrd1;Gstm1;Prkaa2;Egr1;Pde2a;Qdpr	rno-miR-451-5p;rno-miR-206-3p;rno-miR-30c-2-3p;rno-miR-183-5p;rno-miR-221-3p;rno-miR-136-5p;rno-miR-431;rno-miR-10b-5p;rno-miR-503-5p;rno-miR-381-3p;rno-miR-411-5p;rno-miR-133b-3p;rno-miR-136-3p;rno-miR-1-3p;rno-miR-128-3p;rno-miR-543-3p;rno-miR-495;rno-miR-200a-3p;rno-miR-326-3p;rno-miR-133a-3p;rno-miR-376b-3p	1.40562e-05	4.85213	0.0022138
GO:0007584	response to nutrient	http://amigo.geneontology.org/amigo/term/GO:0007584	37	2085	129	17184	2.38855	117243;171093;25698;304917;25205;25662;24157;24335;24153;25675;29443;25288;25696;81805;286934;113976;315222;84470;25708;64204;25124;24268;266770;24482;65984;84575;114024;29184;64045;24533;25557;24861;25571;29573;296501;25361;192275	Acsl6;Shank2;Ass1;Serpinc1;Il6st;Igfbp2;Acaa1a;Epo;A2m;Hmgcr;Ahcy;Acsl1;Vldlr;Suox;Havcr1;Acsl4;Arsa;Gnpat;Ucp3;Plec;Stat1;Cp;Soat2;Igf1;Aacs;Fads1;Acsl3;Cd36;Glrx;Ldha;Star;Ugt1a1;Ttpa;Slc37a4;Hat1;Vcam1;Dad1	rno-miR-136-5p;rno-miR-10b-5p;rno-miR-1-3p;rno-miR-503-5p;rno-miR-376b-3p;rno-miR-183-5p;rno-miR-206-3p;rno-miR-598-3p;rno-miR-122-5p;rno-miR-381-3p;rno-miR-411-5p;rno-miR-133b-3p;rno-miR-200a-3p;rno-miR-133a-3p;rno-miR-30c-2-3p;rno-miR-128-3p;rno-miR-543-3p;rno-miR-451-5p;rno-miR-99b-3p;rno-miR-221-3p;rno-miR-431;rno-miR-99a-5p;rno-miR-495;rno-miR-326-3p	1.41989e-05	4.84774	0.0022138
GO:0007155	cell adhesion	http://amigo.geneontology.org/amigo/term/GO:0007155	59	2085	255	17184	1.93332	266805;25216;60427;25376;58982;25661;64373;314641;29364;308023;64032;116658;78958;65154;192270;25614;24558;171056;24477;24771;83708;29365;81613;24511;25650;25567;171396;25544;114511;114901;79559;83764;84348;363058;89808;25694;29259;362048;25259;59115;25464;360468;25338;25277;50687;29184;497815;54320;64350;83689;24217;25406;24586;171297;25393;29576;192181;25361;288280	Has3;Sdc1;Kitlg;Ambn;Ncan;Fn1;Rhob;Pip5k1c;Cd47;Ssx2ip;Ctgf;Cntn4;Bcam;Wisp1;Ppap2b;Ptk2;Mog;Cx3cr1;Ibsp;Sdc4;Mybph;Mpdz;Ceacam1;Itgb1;Atp1b1;Tnr;Sulf1;Sele;Emb;Sorbs2;Alcam;Flot2;Ackr3;Cadm1;Cx3cl1;Has2;Sell;Tspan5;Gp5;Ninj2;Icam1;Emp2;Ninj1;Mfge8;L1cam;Cd36;Nrcam;Pdpn;Itgad;Cd164;Atp4b;Cd44;Ncam1;Nlgn3;Bcan;Wisp2;Podxl;Vcam1;Ncam2	rno-miR-136-5p;rno-miR-10b-5p;rno-miR-1-3p;rno-miR-503-5p;rno-miR-376b-3p;rno-miR-206-3p;rno-miR-183-5p;rno-miR-598-3p;rno-miR-122-5p;rno-miR-381-3p;rno-miR-411-5p;rno-miR-542-5p;rno-miR-133b-3p;rno-miR-136-3p;rno-miR-200a-3p;rno-miR-133a-3p;rno-miR-30c-2-3p;rno-miR-128-3p;rno-miR-543-3p;rno-miR-99b-3p;rno-miR-221-3p;rno-miR-431;rno-miR-99a-5p;rno-miR-495;rno-miR-326-3p	1.64941e-05	4.78267	0.00241412
GO:0006874	cellular calcium ion homeostasis	http://amigo.geneontology.org/amigo/term/GO:0006874	28	2085	84	17184	2.77103	81801;155423;59299;25187;58976;25542;25106;24694;364137;84550;25302;24239;24511;25650;24241;117559;171369;29192;60431;24770;294673;24408;64672;56813;29573;116699;24645;85430	Stc1;Anxa7;Trdn;Htr2c;Slc30a1;Ccl3;Rgn;Pth;Tmem165;Slc24a2;Chrna7;Cacna1c;Itgb1;Atp1b1;Calca;Sv2a;Cd40;Psen1;Vapb;Ccl2;Hexb;Grin1;Pln;Pth1r;Slc37a4;Inpp4b;Pgm1;Herpud1	rno-miR-133a-3p;rno-miR-206-3p;rno-miR-30c-2-3p;rno-miR-136-5p;rno-miR-221-3p;rno-miR-183-5p;rno-miR-99b-3p;rno-miR-451-5p;rno-miR-10b-5p;rno-miR-122-5p;rno-miR-381-3p;rno-miR-411-5p;rno-miR-133b-3p;rno-miR-1-3p;rno-miR-128-3p;rno-miR-543-3p;rno-miR-495;rno-miR-200a-3p;rno-miR-326-3p;rno-miR-503-5p;rno-miR-376b-3p	1.68301e-05	4.77391	0.00241412
GO:0008217	regulation of blood pressure	http://amigo.geneontology.org/amigo/term/GO:0008217	22	2085	56	17184	3.26169	112400;24451;24693;24604;25122;25505;80897;24807;29659;25664;257648;84352;24239;24599;94204;24241;24602;24323;54348;298646;25237;24603	Nrg1;Hmox1;Ptgs1;Npy;Scnn1a;P2rx1;Erap1;Tacr1;P2rx4;Pparg;Cacna1b;Col1a2;Cacna1c;Nos2;Ece1;Calca;Nppa;Edn1;Stk39;Agtrap;Acvrl1;Npr1	rno-miR-183-5p;rno-miR-30c-2-3p;rno-miR-206-3p;rno-miR-221-3p;rno-miR-99b-3p;rno-miR-431;rno-miR-503-5p;rno-miR-381-3p;rno-miR-411-5p;rno-miR-133b-3p;rno-miR-1-3p;rno-miR-128-3p;rno-miR-543-3p;rno-miR-495;rno-miR-200a-3p;rno-miR-326-3p;rno-miR-133a-3p	1.76553e-05	4.75312	0.00243508
GO:0071456	cellular response to hypoxia	http://amigo.geneontology.org/amigo/term/GO:0071456	33	2085	110	17184	2.4962	170465;81801;299923;24924;65180;24451;301965;25043;25139;29300;29553;25682;24400;361532;24176;24782;25696;24617;85383;64831;170899;83785;25240;25464;305999;246297;24323;27064;24330;85489;84480;56718;25245	Acaa2;Stc1;Ndrg1;Ptn;Kcnd2;Hmox1;Tert;Eln;Slc2a4;Gata6;Kcnk3;Ppard;Gnb1;Sirt2;Adrb2;Slc9a1;Vldlr;Serpine1;Nol3;Ireb2;Kcnk2;Vegfa;Aqp1;Icam1;Nkx3-1;Myocd;Edn1;Ankrd1;Egr1;Twist1;Bnip3;Mtor;Bdkrb2	rno-miR-206-3p;rno-miR-30c-2-3p;rno-miR-136-5p;rno-miR-221-3p;rno-miR-183-5p;rno-miR-431;rno-miR-10b-5p;rno-miR-503-5p;rno-miR-122-5p;rno-miR-381-3p;rno-miR-411-5p;rno-miR-99a-5p;rno-miR-133b-3p;rno-miR-1-3p;rno-miR-128-3p;rno-miR-543-3p;rno-miR-495;rno-miR-200a-3p;rno-miR-326-3p;rno-miR-133a-3p;rno-miR-376b-3p	1.9076e-05	4.71951	0.00253357
GO:0050729	positive regulation of inflammatory response	http://amigo.geneontology.org/amigo/term/GO:0050729	20	2085	48	17184	3.45763	364594;89814;56083;24653;288593;24918;361749;29260;24329;89808;24617;25542;24835;94195;117029;81743;25126;63868;25556;29364	Tlr3;Tnfsf4;Tgm2;Pla2g4a;Ccl24;Stat5a;Il33;Tlr4;Egfr;Cx3cl1;Serpine1;Ccl3;Tnf;S100a9;Ccr5;Pde2a;Stat5b;Hspd1;Il1rl1;Cd47	rno-miR-206-3p;rno-miR-30c-2-3p;rno-miR-183-5p;rno-miR-221-3p;rno-miR-431;rno-miR-10b-5p;rno-miR-381-3p;rno-miR-411-5p;rno-miR-542-5p;rno-miR-133b-3p;rno-miR-136-3p;rno-miR-99a-5p;rno-miR-1-3p;rno-miR-128-3p;rno-miR-543-3p;rno-miR-495;rno-miR-200a-3p;rno-miR-326-3p;rno-miR-133a-3p;rno-miR-376b-3p	2.14491e-05	4.66859	0.00274701
GO:0042060	wound healing	http://amigo.geneontology.org/amigo/term/GO:0042060	34	2085	117	17184	2.41816	112400;25216;24483;25661;25682;24176;170819;29474;24617;24771;117033;24599;25615;24791;24629;58954;24914;24827;83785;89808;60325;29251;25265;25240;114105;29538;64507;29597;25402;25671;246294;29431;171045;56718	Nrg1;Sdc1;Igf2;Fn1;Ppard;Adrb2;Il24;Coro1b;Serpine1;Sdc4;Mmp12;Nos2;Sdc2;Sparc;Pdgfrb;Klf6;Lox;Tgfa;Vegfa;Cx3cl1;Serpinb2;F2;P2ry1;Aqp1;Cxcl2;Ccl20;Fmod;P2ry2;Casp3;Smad1;Optn;Pak1;Mmp3;Mtor	rno-miR-136-5p;rno-miR-10b-5p;rno-miR-1-3p;rno-miR-503-5p;rno-miR-376b-3p;rno-miR-183-5p;rno-miR-206-3p;rno-miR-122-5p;rno-miR-381-3p;rno-miR-411-5p;rno-miR-133b-3p;rno-miR-200a-3p;rno-miR-133a-3p;rno-miR-30c-2-3p;rno-miR-128-3p;rno-miR-543-3p;rno-miR-451-5p;rno-miR-99b-3p;rno-miR-221-3p;rno-miR-431;rno-miR-99a-5p;rno-miR-495;rno-miR-326-3p	2.48613e-05	4.60448	0.00307423
GO:0006954	inflammatory response	http://amigo.geneontology.org/amigo/term/GO:0006954	55	2085	238	17184	1.92911	498951;25216;24930;84475;29633;24693;81651;25542;311061;83526;245920;29142;29625;59073;170819;29260;305236;117287;114553;29151;24835;24599;24943;116677;64521;117551;64030;25544;78956;25050;353229;58923;24241;89814;25316;25670;25734;25054;171369;114105;29538;25325;117029;24770;54320;246759;307403;25406;295934;301059;287561;304815;25084;298006;305348	Il34;Sdc1;Cd8a;Cxcr3;Ndst1;Ptgs1;Cspg4;Ccl3;Itgb6;Atrn;Cxcl10;Vnn1;Crhbp;Lxn;Il24;Tlr4;Cxcl11;Park7;Ncf1;Ucn;Tnf;Nos2;Plp1;F2rl1;Tspan2;Ccl22;Kit;Sele;Scn9a;Camk4;Sgms1;Mefv;Calca;Tnfsf4;Ms4a2;Il15;Hck;Ntrk2;Cd40;Cxcl2;Ccl20;Il10;Ccr5;Ccl2;Pdpn;Cxcl9;Csf1r;Cd44;Chst1;Myd88;Ccl7;Elf3;Il4r;Ccl21;Lias	rno-miR-10b-5p;rno-miR-1-3p;rno-miR-503-5p;rno-miR-376b-3p;rno-miR-183-5p;rno-miR-206-3p;rno-miR-122-5p;rno-miR-381-3p;rno-miR-411-5p;rno-miR-542-5p;rno-miR-133b-3p;rno-miR-136-3p;rno-miR-200a-3p;rno-miR-133a-3p;rno-miR-30c-2-3p;rno-miR-128-3p;rno-miR-543-3p;rno-miR-451-5p;rno-miR-99b-3p;rno-miR-221-3p;rno-miR-431;rno-miR-99a-5p;rno-miR-495;rno-miR-326-3p	3.23252e-05	4.49046	0.00376503
GO:0006814	sodium ion transport	http://amigo.geneontology.org/amigo/term/GO:0006814	26	2085	78	17184	2.76931	311651;84484;50621;315611;25122;50622;50690;84396;24782;24783;245956;25650;25390;192215;81826;24777;29710;83629;266998;25065;58980;24213;29726;24217;85426;84487	Slc9a8;Slc4a4;Slc23a1;Scn4b;Scnn1a;Slc23a2;Slc6a8;Atp1b4;Slc9a1;Slc9a2;Scn3b;Atp1b1;Atp1b3;Slc9a5;Slc20a1;Slc10a1;Scn8a;Slc12a2;Slc13a5;Slc12a1;Slc13a1;Atp1a3;Slc22a5;Atp4b;Slc5a7;Slc17a6	rno-miR-451-5p;rno-miR-183-5p;rno-miR-30c-2-3p;rno-miR-598-3p;rno-miR-136-5p;rno-miR-221-3p;rno-miR-431;rno-miR-10b-5p;rno-miR-503-5p;rno-miR-122-5p;rno-miR-381-3p;rno-miR-411-5p;rno-miR-133b-3p;rno-miR-128-3p;rno-miR-543-3p;rno-miR-495;rno-miR-200a-3p;rno-miR-326-3p;rno-miR-133a-3p;rno-miR-376b-3p	3.32182e-05	4.47862	0.00376503
GO:0051592	response to calcium ion	http://amigo.geneontology.org/amigo/term/GO:0051592	27	2085	83	17184	2.7031	290527;24653;155423;25216;85260;25673;317675;79212;24329;29747;24791;266713;25731;24409;25204;24674;24242;297900;79256;81742;24408;117514;29237;25716;114856;25183;25024	Anxa11;Pla2g4a;Anxa7;Sdc1;Entpd6;Anxa5;Tph2;Slc6a1;Egfr;Kcnmb1;Sparc;Mnat1;Syt3;Grin2a;Pcsk1;Ppp3ca;Calm1;Pef1;Hnrnpd;Pde1c;Grin1;Txnip;Penk;Syt1;Dusp1;Gdi1;Gipr	rno-miR-133a-3p;rno-miR-206-3p;rno-miR-30c-2-3p;rno-miR-99b-3p;rno-miR-221-3p;rno-miR-136-5p;rno-miR-183-5p;rno-miR-431;rno-miR-10b-5p;rno-miR-381-3p;rno-miR-411-5p;rno-miR-542-5p;rno-miR-133b-3p;rno-miR-1-3p;rno-miR-128-3p;rno-miR-543-3p;rno-miR-495;rno-miR-200a-3p;rno-miR-326-3p;rno-miR-503-5p;rno-miR-376b-3p	3.35976e-05	4.47369	0.00376503
GO:0006813	potassium ion transport	http://amigo.geneontology.org/amigo/term/GO:0006813	23	2085	65	17184	2.93768	25469;311651;65180;117052;56817;171373;360834;171028;84396;83571;84550;117018;25650;83535;25390;170899;25240;83629;25065;24213;362817;24217;117105	Kcna4;Slc9a8;Kcnd2;Kcnj12;Kcnip2;Slc12a5;Vps4b;Atp12a;Atp1b4;Cdkn1b;Slc24a2;Kcnh2;Atp1b1;Kcnj11;Atp1b3;Kcnk2;Aqp1;Slc12a2;Slc12a1;Atp1a3;Cdk2;Atp4b;Kcnb2	rno-miR-451-5p;rno-miR-206-3p;rno-miR-30c-2-3p;rno-miR-183-5p;rno-miR-598-3p;rno-miR-136-5p;rno-miR-221-3p;rno-miR-431;rno-miR-122-5p;rno-miR-381-3p;rno-miR-411-5p;rno-miR-1-3p;rno-miR-128-3p;rno-miR-543-3p;rno-miR-495;rno-miR-200a-3p;rno-miR-326-3p;rno-miR-503-5p;rno-miR-376b-3p	4.3821e-05	4.35832	0.00476188
GO:0042542	response to hydrogen peroxide	http://amigo.geneontology.org/amigo/term/GO:0042542	25	2085	75	17184	2.76845	24653;25216;24451;116502;50664;81005;373542;117287;24673;24629;24888;25124;24165;59108;29183;83584;25402;117514;24533;25557;24464;114856;54237;63868;361959	Pla2g4a;Sdc1;Hmox1;Bak1;Gnao1;Nptxr;Stk25;Park7;Ppp2cb;Pdgfrb;Bcl2l1;Stat1;Ada;Mb;Areg;Casp6;Casp3;Txnip;Ldha;Star;Hp;Dusp1;Cdk1;Hspd1;Kpna4	rno-miR-136-5p;rno-miR-10b-5p;rno-miR-1-3p;rno-miR-503-5p;rno-miR-376b-3p;rno-miR-206-3p;rno-miR-183-5p;rno-miR-122-5p;rno-miR-381-3p;rno-miR-411-5p;rno-miR-133b-3p;rno-miR-136-3p;rno-miR-200a-3p;rno-miR-133a-3p;rno-miR-30c-2-3p;rno-miR-543-3p;rno-miR-451-5p;rno-miR-99b-3p;rno-miR-221-3p;rno-miR-431;rno-miR-495;rno-miR-326-3p	4.67004e-05	4.33068	0.00492552
GO:0007565	female pregnancy	http://amigo.geneontology.org/amigo/term/GO:0007565	31	2085	106	17184	2.4316	29723;24483;29221;25662;314322;60582;24176;29625;29151;54315;24174;25126;79242;25293;25687;64204;117277;25668;24918;83785;24482;308589;29199;24602;94203;25285;83580;24508;25026;171045;89803	Slc19a1;Igf2;Arg1;Igfbp2;Fos;Il1rn;Adrb2;Crhbp;Ucn;Ucp2;Adra2b;Stat5b;Hpgd;Aqp4;Cald1;Plec;Epn1;Cd38;Stat5a;Vegfa;Igf1;Sphk2;Hfe;Nppa;Pgf;Igfbp5;Thbd;Irf1;Adm;Mmp3;Sfrp4	rno-miR-136-5p;rno-miR-10b-5p;rno-miR-1-3p;rno-miR-503-5p;rno-miR-376b-3p;rno-miR-206-3p;rno-miR-598-3p;rno-miR-122-5p;rno-miR-381-3p;rno-miR-411-5p;rno-miR-542-5p;rno-miR-133b-3p;rno-miR-200a-3p;rno-miR-133a-3p;rno-miR-30c-2-3p;rno-miR-128-3p;rno-miR-543-3p;rno-miR-99b-3p;rno-miR-221-3p;rno-miR-431;rno-miR-495;rno-miR-326-3p	5.03065e-05	4.29838	0.00515426
GO:0007165	signal transduction	http://amigo.geneontology.org/amigo/term/GO:0007165	89	2085	459	17184	1.62474	60449;64562;116564;140928;25662;84427;291609;29659;65154;79557;81005;25302;81613;85249;246047;311430;54355;84014;116457;25205;63994;81651;81667;25614;83803;29610;24771;192211;24599;24918;50871;260323;362423;170917;296318;140935;64457;81742;25096;24596;81743;266766;293067;305251;85257;24336;25450;309962;24407;25664;79237;24329;24835;25126;25434;29385;81826;25316;25660;58812;29184;360709;29576;2523…	Gnb3;Prkab2;Npr2;Pde11a;Igfbp2;Grb7;Ndfip1;P2rx4;Wisp1;Chrna1;Nptxr;Chrna7;Ceacam1;Pex11a;Calcoco1;Mavs;Rassf5;Ralbp1;Mapk8ip1;Il6st;Arhgap17;Cspg4;Gnb2;Ptk2;Prkab1;Tgfbr3;Sdc4;Prom2;Nos2;Stat5a;Hpcal1;Snx27;Rassf4;Cry2;Ndrg3;Afap1;Ndrg4;Pde1c;Pld1;Ngfr;Pde2a;Rcan1;Zfand6;Rassf6;Cnga3;Epor;Gabrb1;Pde8b;Grik5;Pparg;Hhex;Egfr;Tnf;Stat5b;Sparcl1;Cxcr2;Slc20a1;Ms4a2;Cd28;Apln;Cd36;Tfg;Wisp2;Acvrl1;Ar…	rno-miR-136-5p;rno-miR-10b-5p;rno-miR-1-3p;rno-miR-503-5p;rno-miR-376b-3p;rno-miR-183-5p;rno-miR-206-3p;rno-miR-598-3p;rno-miR-122-5p;rno-miR-381-3p;rno-miR-411-5p;rno-miR-542-5p;rno-miR-133b-3p;rno-miR-136-3p;rno-miR-200a-3p;rno-miR-133a-3p;rno-miR-30c-2-3p;rno-miR-128-3p;rno-miR-543-3p;rno-miR-451-5p;rno-miR-99b-3p;rno-miR-221-3p;rno-miR-431;rno-miR-99a-5p;rno-miR-495;rno-miR-326-3p	5.82531e-05	4.23468	0.00580265
GO:0045471	response to ethanol	http://amigo.geneontology.org/amigo/term/GO:0045471	42	2085	168	17184	2.08223	24483;294254;116502;25139;25149;24318;24807;25675;29260;24694;257648;25302;315222;25125;24898;25126;24791;25750;24918;24409;25509;116562;65984;94195;25464;81657;24770;362817;64033;24874;24408;24423;25557;114593;24861;79223;24330;24954;29237;81718;54237;25361	Igf2;Hspa1b;Bak1;Slc2a4;Esr2;Drd2;Tacr1;Hmgcr;Tlr4;Pth;Cacna1b;Chrna7;Arsa;Stat3;Slc6a3;Stat5b;Sparc;Maob;Stat5a;Grin2a;Pax6;Il2;Aacs;S100a9;Icam1;Gabbr1;Ccl2;Cdk2;Ccnd2;Vhl;Grin1;Gstm1;Star;Nppc;Ugt1a1;Gk;Egr1;Insr;Penk;Cdo1;Cdk1;Vcam1	rno-miR-136-5p;rno-miR-10b-5p;rno-miR-1-3p;rno-miR-503-5p;rno-miR-376b-3p;rno-miR-183-5p;rno-miR-206-3p;rno-miR-598-3p;rno-miR-122-5p;rno-miR-381-3p;rno-miR-411-5p;rno-miR-542-5p;rno-miR-133b-3p;rno-miR-136-3p;rno-miR-200a-3p;rno-miR-133a-3p;rno-miR-30c-2-3p;rno-miR-128-3p;rno-miR-543-3p;rno-miR-451-5p;rno-miR-99b-3p;rno-miR-221-3p;rno-miR-431;rno-miR-99a-5p;rno-miR-495;rno-miR-326-3p	6.07844e-05	4.21621	0.00589116
GO:0051260	protein homooligomerization	http://amigo.geneontology.org/amigo/term/GO:0051260	45	2085	187	17184	2.00499	314246;25469;56083;24904;65135;65180;64625;25041;24451;25673;29509;29702;25505;79212;25550;25700;293497;29659;192204;362750;287543;79257;64668;116647;301563;25468;25293;117105;286758;25757;24686;360903;171361;64460;64672;64467;245922;362912;246294;81859;53372;297758;25014;117101;81739	Zbtb1;Kcna4;Tgm2;Slc22a1;Dpys;Kcnd2;Bid;P2rx6;Hmox1;Anxa5;Slc22a6;Eif2ak3;P2rx1;Slc6a1;Slc1a1;Ide;Kctd13;P2rx4;Ehd4;Atl1;Tnfaip1;Axin1;Mbl2;Nlgn1;Mff;Kcna2;Aqp4;Kcnb2;Aqp11;Cpt1a;Prnp;Fgfrl1;Eef1a1;Pex14;Pln;Entpd2;Nupl1;Derl1;Optn;Sharpin;Nup54;Terf1;Acat1;Kcnc3;P2rx3	rno-miR-136-5p;rno-miR-10b-5p;rno-miR-1-3p;rno-miR-503-5p;rno-miR-376b-3p;rno-miR-206-3p;rno-miR-183-5p;rno-miR-598-3p;rno-miR-122-5p;rno-miR-381-3p;rno-miR-411-5p;rno-miR-542-5p;rno-miR-133b-3p;rno-miR-200a-3p;rno-miR-133a-3p;rno-miR-30c-2-3p;rno-miR-128-3p;rno-miR-543-3p;rno-miR-99b-3p;rno-miR-221-3p;rno-miR-431;rno-miR-495;rno-miR-326-3p	7.31223e-05	4.13595	0.00690044
GO:0001525	angiogenesis	http://amigo.geneontology.org/amigo/term/GO:0001525	43	2085	176	17184	2.03495	362326;56611;84410;81707;444983;84475;89811;24451;25661;314442;81651;292804;64373;29702;64032;25614;81649;54251;59112;81527;24617;25029;24174;316348;24765;94268;84348;25670;25317;24827;83785;25277;64536;29279;24874;497815;295490;25237;399475;57025;305156;29733;192126	Tspan12;Anxa2;Klf5;Mmp14;Apold1;Cxcr3;Vegfb;Hmox1;Fn1;Wars;Cspg4;Gpi;Rhob;Eif2ak3;Ctgf;Ptk2;Mapk14;Flt1;Hand1;Nrp2;Serpine1;Calcrl;Adra2b;Pdcl3;Scg2;Efna1;Ackr3;Il15;Fgf1;Tgfa;Vegfa;Mfge8;Esm1;Meox2;Vhl;Nrcam;Emcn;Acvrl1;Adm2;Adam15;Arhgap24;S1pr1;Dab2ip	rno-miR-136-5p;rno-miR-10b-5p;rno-miR-1-3p;rno-miR-376b-3p;rno-miR-206-3p;rno-miR-183-5p;rno-miR-122-5p;rno-miR-381-3p;rno-miR-411-5p;rno-miR-542-5p;rno-miR-133b-3p;rno-miR-136-3p;rno-miR-200a-3p;rno-miR-133a-3p;rno-miR-30c-2-3p;rno-miR-128-3p;rno-miR-543-3p;rno-miR-451-5p;rno-miR-221-3p;rno-miR-431;rno-miR-495;rno-miR-326-3p	7.81651e-05	4.10699	0.00718718
GO:0007611	learning or memory	http://amigo.geneontology.org/amigo/term/GO:0007611	20	2085	54	17184	3.07237	83839;29737;24408;25402;24409;24329;24807;24586;114090;24330;29151;81751;29192;24686;292804;81812;25149;24938;365963;282838	Calb1;Kcnab1;Grin1;Casp3;Grin2a;Egfr;Tacr1;Ncam1;Egr2;Egr1;Ucn;Psen2;Psen1;Prnp;Gpi;Thra;Esr2;Grpr;Lhx8;Gm2a	rno-miR-451-5p;rno-miR-183-5p;rno-miR-30c-2-3p;rno-miR-206-3p;rno-miR-99b-3p;rno-miR-431;rno-miR-10b-5p;rno-miR-503-5p;rno-miR-122-5p;rno-miR-381-3p;rno-miR-411-5p;rno-miR-133b-3p;rno-miR-1-3p;rno-miR-128-3p;rno-miR-543-3p;rno-miR-495;rno-miR-200a-3p;rno-miR-326-3p;rno-miR-133a-3p;rno-miR-376b-3p	8.13846e-05	4.08946	0.00729613
GO:0015031	protein transport	http://amigo.geneontology.org/amigo/term/GO:0015031	57	2085	261	17184	1.8224	94189;286932;365355;25151;63886;81804;116506;24803;246117;298441;312694;361207;116555;298598;252928;60577;25029;64310;171415;363254;303584;83610;500069;64670;29662;29430;312903;252882;192179;360868;310411;63836;297995;245709;140940;362162;295692;81751;29192;25558;25183;361916;300888;79120;80881;24874;291906;289883;245922;65168;304743;24923;287444;116500;266806;54400;171455	Gosr1;Vps54;Rras2;Igf2r;Abcb9;Stxbp2;Calcr;Vamp2;Mcfd2;Nasp;Necap1;Tmed9;Nup107;Necap2;Timm13;Slc15a2;Calcrl;Arf1;Atg3;Atg9a;Plekhm1;Apba2;Cep41;Gabarapl2;Gdi2;Hap1;Tram1;Mamdc4;Gpm6b;Sft2d2;Cog6;Actn4;Chmp5;Exoc8;Arf3;Arfgap2;Nup35;Psen2;Psen1;Stxbp1;Gdi1;Chmp4c;Tmed3;Arf4;Serp1;Vhl;Aktip;Tmed5;Nupl1;Scamp2;Ccdc93;Stx1b;Eif5a;Snap29;Erc1;Bet1l;Exoc2	rno-miR-136-5p;rno-miR-10b-5p;rno-miR-1-3p;rno-miR-503-5p;rno-miR-376b-3p;rno-miR-206-3p;rno-miR-183-5p;rno-miR-598-3p;rno-miR-122-5p;rno-miR-381-3p;rno-miR-411-5p;rno-miR-133b-3p;rno-miR-136-3p;rno-miR-200a-3p;rno-miR-133a-3p;rno-miR-30c-2-3p;rno-miR-128-3p;rno-miR-543-3p;rno-miR-451-5p;rno-miR-221-3p;rno-miR-431;rno-miR-99a-5p;rno-miR-495;rno-miR-326-3p	8.92606e-05	4.04934	0.00780704
GO:0051384	response to glucocorticoid	http://amigo.geneontology.org/amigo/term/GO:0051384	35	2085	132	17184	2.20554	24653;25216;25698;116506;25662;25661;60582;24153;140595;317675;171410;25380;29260;29151;24835;170851;24791;25293;25708;140939;24482;114105;29183;25325;25204;24770;25402;24861;24464;24954;81718;114856;25026;81676;89803	Pla2g4a;Sdc1;Ass1;Calcr;Igfbp2;Fn1;Il1rn;A2m;Gpr83;Tph2;Acsbg1;Anxa1;Tlr4;Ucn;Tnf;Map2k1;Sparc;Aqp4;Ucp3;Trim63;Igf1;Cxcl2;Areg;Il10;Pcsk1;Ccl2;Casp3;Ugt1a1;Hp;Insr;Cdo1;Dusp1;Adm;Hnmt;Sfrp4	rno-miR-136-5p;rno-miR-10b-5p;rno-miR-1-3p;rno-miR-503-5p;rno-miR-376b-3p;rno-miR-206-3p;rno-miR-122-5p;rno-miR-381-3p;rno-miR-411-5p;rno-miR-542-5p;rno-miR-133b-3p;rno-miR-200a-3p;rno-miR-133a-3p;rno-miR-30c-2-3p;rno-miR-128-3p;rno-miR-543-3p;rno-miR-99b-3p;rno-miR-221-3p;rno-miR-431;rno-miR-99a-5p;rno-miR-495;rno-miR-326-3p	9.15659e-05	4.03827	0.00781799
GO:0071356	cellular response to tumor necrosis factor	http://amigo.geneontology.org/amigo/term/GO:0071356	30	2085	106	17184	2.35202	25698;293067;25542;25361;83807;29625;24599;117551;83535;353229;24241;25054;89808;60666;25694;29538;25464;305999;24770;297893;24323;288593;27064;50658;24508;29397;298006;64467;192126;287561	Ass1;Zfand6;Ccl3;Vcam1;Ybx3;Crhbp;Nos2;Ccl22;Kcnj11;Sgms1;Calca;Ntrk2;Cx3cl1;Gpd1;Has2;Ccl20;Icam1;Nkx3-1;Ccl2;Hdac1;Edn1;Ccl24;Ankrd1;Mapk9;Irf1;Ccl11;Ccl21;Entpd2;Dab2ip;Ccl7	rno-miR-451-5p;rno-miR-206-3p;rno-miR-30c-2-3p;rno-miR-183-5p;rno-miR-221-3p;rno-miR-99b-3p;rno-miR-598-3p;rno-miR-431;rno-miR-10b-5p;rno-miR-133a-3p;rno-miR-381-3p;rno-miR-99a-5p;rno-miR-133b-3p;rno-miR-1-3p;rno-miR-128-3p;rno-miR-543-3p;rno-miR-495;rno-miR-200a-3p;rno-miR-326-3p;rno-miR-503-5p;rno-miR-376b-3p	0.000108115	3.96611	0.00901631
GO:0001934	positive regulation of protein phosphorylation	http://amigo.geneontology.org/amigo/term/GO:0001934	42	2085	174	17184	2.00972	29434;498951;56611;26295;25592;24483;56064;64032;25614;24329;29256;114495;79257;307403;29151;24835;192211;303185;25317;83785;171369;29251;25265;116562;29192;311430;50689;116504;58868;305999;83721;64033;291906;360426;113894;50658;25752;24954;29431;364594;56718;64553	Rasgrp1;Il34;Anxa2;Ogt;Agrn;Igf2;Nptn;Ctgf;Ptk2;Egfr;Oprl1;Map2k6;Axin1;Csf1r;Ucn;Tnf;Prom2;Flcn;Fgf1;Vegfa;Cd40;F2;P2ry1;Il2;Psen1;Mavs;Mapk3;Mprip;Fzd1;Nkx3-1;Dvl1;Ccnd2;Aktip;Pla2g6;Sqstm1;Mapk9;Cd6;Insr;Pak1;Tlr3;Mtor;Akap6	rno-miR-1-3p;rno-miR-503-5p;rno-miR-376b-3p;rno-miR-206-3p;rno-miR-183-5p;rno-miR-381-3p;rno-miR-411-5p;rno-miR-542-5p;rno-miR-133b-3p;rno-miR-136-3p;rno-miR-200a-3p;rno-miR-133a-3p;rno-miR-30c-2-3p;rno-miR-128-3p;rno-miR-543-3p;rno-miR-451-5p;rno-miR-99b-3p;rno-miR-221-3p;rno-miR-431;rno-miR-99a-5p;rno-miR-495;rno-miR-326-3p	0.000118063	3.92788	0.00962217
GO:0045909	positive regulation of vasodilation	http://amigo.geneontology.org/amigo/term/GO:0045909	16	2085	38	17184	3.4893	24241;24176;301164;360426;25614;24329;114593;29151;114861;24599;116677;25026;29316;25149;58812;25682	Calca;Adrb2;Kat2b;Pla2g6;Ptk2;Egfr;Nppc;Ucn;Scpep1;Nos2;F2rl1;Adm;Adora2b;Esr2;Apln;Ppard	rno-miR-451-5p;rno-miR-206-3p;rno-miR-183-5p;rno-miR-99b-3p;rno-miR-136-5p;rno-miR-10b-5p;rno-miR-122-5p;rno-miR-503-5p;rno-miR-381-3p;rno-miR-411-5p;rno-miR-133b-3p;rno-miR-1-3p;rno-miR-128-3p;rno-miR-543-3p;rno-miR-495;rno-miR-200a-3p;rno-miR-326-3p;rno-miR-133a-3p	0.000127014	3.89615	0.0101216
GO:0001933	negative regulation of protein phosphorylation	http://amigo.geneontology.org/amigo/term/GO:0001933	24	2085	76	17184	2.62131	26295;369016;116663;192270;25106;305203;266759;117287;25631;295062;29417;25509;81751;64152;116562;29192;24686;83721;25639;54348;298648;24954;56718;192126	Ogt;Myadm;Dusp6;Ppap2b;Rgn;Paqr3;Hspa4;Park7;Smad3;Wwtr1;Men1;Pax6;Psen2;Chp1;Il2;Psen1;Prnp;Dvl1;Fkbp1a;Stk39;Tardbp;Insr;Mtor;Dab2ip	rno-miR-133a-3p;rno-miR-206-3p;rno-miR-30c-2-3p;rno-miR-136-5p;rno-miR-221-3p;rno-miR-183-5p;rno-miR-451-5p;rno-miR-431;rno-miR-99b-3p;rno-miR-122-5p;rno-miR-381-3p;rno-miR-99a-5p;rno-miR-133b-3p;rno-miR-136-3p;rno-miR-1-3p;rno-miR-128-3p;rno-miR-543-3p;rno-miR-495;rno-miR-200a-3p;rno-miR-326-3p;rno-miR-503-5p	0.000131007	3.88271	0.0102129
GO:0010033	response to organic substance	http://amigo.geneontology.org/amigo/term/GO:0010033	37	2085	147	17184	2.09386	24653;25216;29637;29230;25673;25505;79212;25682;116663;25664;25358;25614;25288;192248;84431;25125;54231;24482;84575;25325;64202;83584;64303;25402;85264;25557;50658;24861;79223;24464;29431;24192;25026;114856;63868;114505;81739	Pla2g4a;Sdc1;Hmgcs1;Sqle;Anxa5;P2rx1;Slc6a1;Ppard;Dusp6;Pparg;Timp3;Ptk2;Acsl1;Cdh13;Asah1;Stat3;Car2;Igf1;Fads1;Il10;Calr;Casp6;Pfn1;Casp3;Abcg1;Star;Mapk9;Ugt1a1;Gk;Hp;Pak1;Akr1b1;Adm;Dusp1;Hspd1;Klf4;P2rx3	rno-miR-10b-5p;rno-miR-1-3p;rno-miR-376b-3p;rno-miR-206-3p;rno-miR-183-5p;rno-miR-598-3p;rno-miR-122-5p;rno-miR-381-3p;rno-miR-411-5p;rno-miR-542-5p;rno-miR-133b-3p;rno-miR-200a-3p;rno-miR-133a-3p;rno-miR-30c-2-3p;rno-miR-128-3p;rno-miR-543-3p;rno-miR-451-5p;rno-miR-99b-3p;rno-miR-221-3p;rno-miR-431;rno-miR-495;rno-miR-326-3p	0.000144342	3.84061	0.0108211
GO:0008016	regulation of heart contraction	http://amigo.geneontology.org/amigo/term/GO:0008016	13	2085	26	17184	4.14044	24241;81664;25643;257648;64672;59266;25162;24599;50664;171160;81812;24831;29161	Calca;Gnai2;Gnai3;Cacna1b;Pln;Hcn4;Sp4;Nos2;Gnao1;Hopx;Thra;Thrb;Cav3	rno-miR-30c-2-3p;rno-miR-99b-3p;rno-miR-221-3p;rno-miR-431;rno-miR-10b-5p;rno-miR-503-5p;rno-miR-381-3p;rno-miR-133b-3p;rno-miR-136-3p;rno-miR-128-3p;rno-miR-495;rno-miR-200a-3p;rno-miR-326-3p;rno-miR-133a-3p	0.000144844	3.8391	0.0108211
GO:0048661	positive regulation of smooth muscle cell proliferation	http://amigo.geneontology.org/amigo/term/GO:0048661	24	2085	77	17184	2.58712	56083;24451;25675;361627;65154;25614;54251;192248;24329;24835;25029;25126;171396;24629;266713;25124;83785;89808;24482;24323;301059;24192;29733;56718	Tgm2;Hmox1;Hmgcr;Zfp143;Wisp1;Ptk2;Flt1;Cdh13;Egfr;Tnf;Calcrl;Stat5b;Sulf1;Pdgfrb;Mnat1;Stat1;Vegfa;Cx3cl1;Igf1;Edn1;Myd88;Akr1b1;S1pr1;Mtor	rno-miR-136-5p;rno-miR-10b-5p;rno-miR-1-3p;rno-miR-376b-3p;rno-miR-183-5p;rno-miR-206-3p;rno-miR-122-5p;rno-miR-381-3p;rno-miR-411-5p;rno-miR-542-5p;rno-miR-133b-3p;rno-miR-136-3p;rno-miR-200a-3p;rno-miR-133a-3p;rno-miR-30c-2-3p;rno-miR-128-3p;rno-miR-543-3p;rno-miR-451-5p;rno-miR-221-3p;rno-miR-99a-5p;rno-miR-495;rno-miR-326-3p	0.000154459	3.81119	0.0110778
GO:0030855	epithelial cell differentiation	http://amigo.geneontology.org/amigo/term/GO:0030855	24	2085	77	17184	2.58712	83529;155423;29300;54321;25664;60329;25123;64204;246334;297029;83785;64680;25274;25757;58868;83584;303924;304983;83534;24644;79124;304815;54237;54319	Vdac1;Anxa7;Gata6;Cnn3;Pparg;Neurog3;Tagln;Plec;Tp63;Gstk1;Vegfa;Crhr2;Tst;Cpt1a;Fzd1;Casp6;Upk1b;Tagln2;Tpp1;Pgk1;Anxa4;Elf3;Cdk1;Ezr	rno-miR-183-5p;rno-miR-206-3p;rno-miR-30c-2-3p;rno-miR-221-3p;rno-miR-136-5p;rno-miR-10b-5p;rno-miR-122-5p;rno-miR-381-3p;rno-miR-411-5p;rno-miR-133b-3p;rno-miR-1-3p;rno-miR-128-3p;rno-miR-543-3p;rno-miR-495;rno-miR-200a-3p;rno-miR-326-3p;rno-miR-133a-3p;rno-miR-376b-3p	0.000154459	3.81119	0.0110778
GO:0006366	transcription from RNA polymerase II promoter	http://amigo.geneontology.org/amigo/term/GO:0006366	86	2085	456	17184	1.57821	24577;25231;314322;29609;60329;314949;257634;114090;317399;25157;29515;619436;337868;296102;54284;116543;304815;114109;81812;25492;362051;81507;24817;24694;297804;246334;58921;24918;312777;29657;29361;81819;29279;25336;116665;81674;54244;25671;29458;85424;84410;81710;25149;29300;25664;59112;114521;117560;25126;305311;117526;192110;54264;305999;64709;25159;362339;85489;25337;304342;25401;25690;291…	Myc;Onecut1;Fos;Pitx3;Neurog3;Rad21;Lhx1;Egr2;Ddx21;Plagl1;Atn1;Med24;Myod1;Ell3;Pitx2;Ebf1;Elf3;Nkx2-5;Thra;Nfia;Lmo4;Bmpr1a;Hnf1a;Pth;Plag1;Tp63;Foxm1;Stat5a;Etv6;Arntl;Sox10;Pax8;Meox2;Nfyb;Rere;Gtf2f2;Crebbp;Smad1;Neurod1;Elf1;Klf5;Msx1;Esr2;Gata6;Pparg;Hand1;Tdg;Klf9;Stat5b;Txk;Tbp;Pou3f1;Mafb;Nkx3-1;Nucks1;Gata2;Creb3l2;Twist1;Nfyc;Zscan21;Alx1;Ahr;Myog;Gata4;Cebpb;Stat3;Esrrg;Nkx6-1;Hnrnpk…	rno-miR-136-5p;rno-miR-10b-5p;rno-miR-1-3p;rno-miR-503-5p;rno-miR-376b-3p;rno-miR-183-5p;rno-miR-206-3p;rno-miR-598-3p;rno-miR-122-5p;rno-miR-381-3p;rno-miR-411-5p;rno-miR-542-5p;rno-miR-133b-3p;rno-miR-200a-3p;rno-miR-133a-3p;rno-miR-30c-2-3p;rno-miR-128-3p;rno-miR-543-3p;rno-miR-451-5p;rno-miR-99b-3p;rno-miR-221-3p;rno-miR-431;rno-miR-495;rno-miR-326-3p	0.000174132	3.75912	0.012239
GO:0000122	negative regulation of transcription from RNA polymerase II promoter	http://amigo.geneontology.org/amigo/term/GO:0000122	122	2085	701	17184	1.46136	24577;313994;293165;24831;261736;25682;60329;170910;316742;25696;63840;266680;287422;494021;29382;83785;498945;29515;297893;24323;24874;309457;54284;114592;63837;498999;114109;288077;304832;315136;25385;79426;25492;24817;24694;25049;25631;303185;246334;58921;25389;29417;170917;312777;29192;64202;24209;78962;116665;54244;116674;81743;192126;293668;84410;81710;24370;25149;29300;316164;25664;192274;…	Myc;Klf11;Sox6;Thrb;Cops2;Ppard;Neurog3;Mtdh;Tgif1;Vldlr;Per2;St18;Per1;Lmcd1;Ctbp1;Vegfa;Zfp90;Atn1;Hdac1;Edn1;Vhl;Pcgf6;Pitx2;Aurkb;Tagln3;Ahrr;Nkx2-5;Hcls1;Cdc73;Cbx6;Faslg;Zfp36;Nfia;Hnf1a;Pth;Atxn1;Smad3;Flcn;Tp63;Foxm1;Atf3;Men1;Cry2;Etv6;Psen1;Calr;Ascl2;Per3;Rere;Crebbp;Jdp2;Pde2a;Dab2ip;Brms1;Klf5;Msx1;Foxg1;Esr2;Gata6;Satb1;Pparg;Foxe1;Hhex;Hand1;Tdg;Snai1;Tnf;Efna1;Gfi1;Pou3f1;Rnf2;Hex…	rno-miR-136-5p;rno-miR-10b-5p;rno-miR-1-3p;rno-miR-503-5p;rno-miR-376b-3p;rno-miR-206-3p;rno-miR-183-5p;rno-miR-598-3p;rno-miR-122-5p;rno-miR-381-3p;rno-miR-411-5p;rno-miR-542-5p;rno-miR-133b-3p;rno-miR-136-3p;rno-miR-200a-3p;rno-miR-133a-3p;rno-miR-30c-2-3p;rno-miR-128-3p;rno-miR-543-3p;rno-miR-451-5p;rno-miR-99b-3p;rno-miR-221-3p;rno-miR-431;rno-miR-99a-5p;rno-miR-495;rno-miR-326-3p	0.000178659	3.74798	0.012239
GO:0019233	sensory perception of pain	http://amigo.geneontology.org/amigo/term/GO:0019233	24	2085	78	17184	2.5538	54234;79123;65180;24693;60582;24807;29659;29256;257648;245956;25468;64680;24409;25265;25240;50689;24476;24323;24408;29597;63887;29237;24596;25245	Cacna1e;Asic1;Kcnd2;Ptgs1;Il1rn;Tacr1;P2rx4;Oprl1;Cacna1b;Scn3b;Kcna2;Crhr2;Grin2a;P2ry1;Aqp1;Mapk3;Iapp;Edn1;Grin1;P2ry2;Nmu;Penk;Ngfr;Bdkrb2	rno-miR-133a-3p;rno-miR-183-5p;rno-miR-206-3p;rno-miR-30c-2-3p;rno-miR-136-5p;rno-miR-221-3p;rno-miR-99b-3p;rno-miR-431;rno-miR-122-5p;rno-miR-381-3p;rno-miR-133b-3p;rno-miR-1-3p;rno-miR-128-3p;rno-miR-543-3p;rno-miR-495;rno-miR-200a-3p;rno-miR-326-3p;rno-miR-503-5p;rno-miR-376b-3p	0.000181561	3.74098	0.012239
GO:0006914	autophagy	http://amigo.geneontology.org/amigo/term/GO:0006914	23	2085	73	17184	2.61452	155423;58839;64476;361532;308906;192129;117287;315222;171415;303584;363254;29430;94195;304285;29192;64322;307905;78975;64862;246294;361321;360967;113894	Anxa7;Nrbf2;Mfn2;Sirt2;Trim5;Vmp1;Park7;Arsa;Atg3;Plekhm1;Atg9a;Hap1;S100a9;Tecpr1;Psen1;Dap;Usp10;Prkaa2;Map1lc3b;Optn;Atg12;Rnf185;Sqstm1	rno-miR-10b-5p;rno-miR-1-3p;rno-miR-503-5p;rno-miR-376b-3p;rno-miR-183-5p;rno-miR-206-3p;rno-miR-122-5p;rno-miR-381-3p;rno-miR-542-5p;rno-miR-133b-3p;rno-miR-136-3p;rno-miR-200a-3p;rno-miR-133a-3p;rno-miR-30c-2-3p;rno-miR-128-3p;rno-miR-543-3p;rno-miR-451-5p;rno-miR-99b-3p;rno-miR-221-3p;rno-miR-431;rno-miR-495;rno-miR-326-3p	0.000184302	3.73447	0.012239
GO:0045892	negative regulation of transcription, DNA-templated	http://amigo.geneontology.org/amigo/term/GO:0045892	94	2085	511	17184	1.54046	313994;293165;24831;25019;261736;257634;63840;287422;307947;361746;89814;29382;498945;58868;297893;309457;309626;301442;24839;304815;498999;297093;64824;81812;290997;83571;25049;303185;246334;58921;25389;29417;170917;64322;29657;64202;29361;362375;192126;293668;305910;112400;81710;171548;94188;29357;24370;117553;29300;171109;25664;79237;690244;59112;116490;24835;315936;25668;24241;24388;192110;29…	Klf11;Sox6;Thrb;Xrcc6;Cops2;Lhx1;Per2;Per1;Set;Rfx3;Tnfsf4;Ctbp1;Zfp90;Fzd1;Hdac1;Pcgf6;Ring1;Sumo1;Tnp1;Elf3;Ahrr;Cbx3;Nab1;Thra;Uimc1;Cdkn1b;Atxn1;Flcn;Tp63;Foxm1;Atf3;Men1;Cry2;Dap;Arntl;Calr;Sox10;Lancl2;Dab2ip;Brms1;Pspc1;Nrg1;Msx1;Dkk3;Zfp423;Smad2;Foxg1;Uba3;Gata6;Dusp5;Pparg;Hhex;Sumo2;Hand1;Snai1;Tnf;Zbtb38;Cd38;Calca;Gfi1;Pou3f1;Mterf3;Hexim1;Ilf3;Cdkn1c;Purb;Smad4;Nkx3-1;Pex14;Ankrd1;Z…	rno-miR-136-5p;rno-miR-10b-5p;rno-miR-1-3p;rno-miR-503-5p;rno-miR-376b-3p;rno-miR-183-5p;rno-miR-206-3p;rno-miR-598-3p;rno-miR-122-5p;rno-miR-381-3p;rno-miR-411-5p;rno-miR-542-5p;rno-miR-133b-3p;rno-miR-136-3p;rno-miR-200a-3p;rno-miR-133a-3p;rno-miR-30c-2-3p;rno-miR-128-3p;rno-miR-543-3p;rno-miR-99b-3p;rno-miR-221-3p;rno-miR-431;rno-miR-99a-5p;rno-miR-495;rno-miR-326-3p	0.000191517	3.71779	0.0124869
GO:0035725	sodium ion transmembrane transport	http://amigo.geneontology.org/amigo/term/GO:0035725	26	2085	89	17184	2.42547	311651;79123;50621;84484;315611;25122;83612;50622;25550;171028;24782;24783;84395;84550;59266;245956;78956;192215;81826;29710;25065;29483;58980;24213;295645;59324	Slc9a8;Asic1;Slc23a1;Slc4a4;Scn4b;Scnn1a;Slc32a1;Slc23a2;Slc1a1;Atp12a;Slc9a1;Slc9a2;Slc34a2;Slc24a2;Hcn4;Scn3b;Scn9a;Slc9a5;Slc20a1;Scn8a;Slc12a1;Slc1a3;Slc13a1;Atp1a3;Slc4a10;Kcnk1	rno-miR-183-5p;rno-miR-30c-2-3p;rno-miR-99b-3p;rno-miR-598-3p;rno-miR-206-3p;rno-miR-136-5p;rno-miR-431;rno-miR-10b-5p;rno-miR-503-5p;rno-miR-122-5p;rno-miR-381-3p;rno-miR-411-5p;rno-miR-133b-3p;rno-miR-1-3p;rno-miR-128-3p;rno-miR-543-3p;rno-miR-495;rno-miR-200a-3p;rno-miR-326-3p;rno-miR-133a-3p;rno-miR-376b-3p	0.000199379	3.70032	0.0127674
GO:0009636	response to toxic substance	http://amigo.geneontology.org/amigo/term/GO:0009636	30	2085	111	17184	2.24541	25216;25698;50621;25690;314322;25450;25542;24311;24318;29300;79212;293779;29260;25315;298340;78956;24629;64469;25750;29710;25549;50689;362817;25557;50658;29237;84024;54237;25571;287552	Sdc1;Ass1;Slc23a1;Ahr;Fos;Gabrb1;Ccl3;Ddc;Drd2;Gata6;Slc6a1;Glyat;Tlr4;Ephx1;Slc6a14;Scn9a;Pdgfrb;Slc30a4;Maob;Scn8a;Slc18a2;Mapk3;Cdk2;Star;Mapk9;Penk;Pon1;Cdk1;Ttpa;Blmh	rno-miR-451-5p;rno-miR-206-3p;rno-miR-30c-2-3p;rno-miR-136-5p;rno-miR-221-3p;rno-miR-431;rno-miR-10b-5p;rno-miR-381-3p;rno-miR-411-5p;rno-miR-542-5p;rno-miR-133b-3p;rno-miR-1-3p;rno-miR-128-3p;rno-miR-543-3p;rno-miR-495;rno-miR-200a-3p;rno-miR-326-3p;rno-miR-133a-3p;rno-miR-376b-3p	0.000213138	3.67134	0.013409
GO:0035556	intracellular signal transduction	http://amigo.geneontology.org/amigo/term/GO:0035556	74	2085	382	17184	1.61852	299618;112400;170851;303336;24451;29357;116564;83825;81651;29513;64356;295971;25289;497978;64532;24318;84411;79426;64032;307098;81649;24329;81516;362418;29610;29332;170908;192147;24599;29365;54259;363091;499356;64030;25631;114116;24629;296627;24765;303584;25050;373545;117020;289419;81664;65189;54292;29433;114498;81751;29192;50689;300799;50554;83721;310635;113960;310698;24323;54348;54355;25285;254…	Mknk2;Nrg1;Map2k1;Wsb1;Hmox1;Smad2;Npr2;Dclk1;Cspg4;Mapk13;Nrgn;Depdc7;Adcy6;Dgke;Adcy5;Drd2;Ick;Zfp36;Ctgf;Net1;Mapk14;Egfr;Smad7;Irak2;Tgfbr3;Stmn1;Tesk2;Polr2m;Nos2;Mpdz;Inpp5d;Myzap;Blnk;Kit;Smad3;Cdc42bpa;Pdgfrb;Asb6;Scg2;Plekhm1;Camk4;Prkag2;Mcf2l;Nuak2;Gnai2;Stk3;Rgs12;Pak3;Dmrt1;Psen2;Psen1;Mapk3;Dapk2;Smad4;Dvl1;Arhgef2;Cdc42bpb;Dclk2;Edn1;Stk39;Rassf5;Igfbp5;Casp3;Stk38;Plcl1;Prkaa2;Sgk…	rno-miR-136-5p;rno-miR-10b-5p;rno-miR-1-3p;rno-miR-503-5p;rno-miR-376b-3p;rno-miR-183-5p;rno-miR-206-3p;rno-miR-598-3p;rno-miR-122-5p;rno-miR-381-3p;rno-miR-411-5p;rno-miR-542-5p;rno-miR-133b-3p;rno-miR-136-3p;rno-miR-200a-3p;rno-miR-133a-3p;rno-miR-30c-2-3p;rno-miR-128-3p;rno-miR-543-3p;rno-miR-451-5p;rno-miR-99b-3p;rno-miR-221-3p;rno-miR-431;rno-miR-495;rno-miR-326-3p	0.000242456	3.61537	0.0147529
GO:0032869	cellular response to insulin stimulus	http://amigo.geneontology.org/amigo/term/GO:0032869	30	2085	112	17184	2.22523	301164;117243;26295;24803;25139;85428;313729;25664;298296;64194;24782;24465;24617;25696;54315;117282;25124;25591;25509;24482;24770;29184;362817;64033;25467;25557;24330;24954;29517;29431	Kat2b;Acsl6;Ogt;Vamp2;Slc2a4;Rhoq;Errfi1;Pparg;Pcsk9;Insig1;Slc9a1;Hprt1;Serpine1;Vldlr;Ucp2;Hnrnpk;Stat1;Parp1;Pax6;Igf1;Ccl2;Cd36;Cdk2;Ccnd2;Irs1;Star;Egr1;Insr;Sgk1;Pak1	rno-miR-133a-3p;rno-miR-206-3p;rno-miR-30c-2-3p;rno-miR-136-5p;rno-miR-221-3p;rno-miR-183-5p;rno-miR-451-5p;rno-miR-431;rno-miR-10b-5p;rno-miR-99b-3p;rno-miR-122-5p;rno-miR-381-3p;rno-miR-133b-3p;rno-miR-136-3p;rno-miR-1-3p;rno-miR-128-3p;rno-miR-543-3p;rno-miR-495;rno-miR-200a-3p;rno-miR-503-5p;rno-miR-376b-3p	0.000242727	3.61488	0.0147529
GO:0030154	cell differentiation	http://amigo.geneontology.org/amigo/term/GO:0030154	73	2085	381	17184	1.60014	29434;85424;309641;171411;24840;499146;360730;112400;444983;94188;83825;25231;64373;84476;171413;25682;29161;116663;192274;64032;81507;79237;24782;54251;59112;79257;289586;85246;65193;362453;246334;58921;25157;246254;58967;25317;25734;83785;25100;192179;24660;25509;81512;312777;116668;24907;29361;117152;25177;24209;316626;64191;498407;94203;81819;29222;140941;113894;286908;84489;25159;25099;36194…	Rasgrp1;Elf1;Tcp11;Tmem176b;Tnp2;Spib;Ostn;Nrg1;Apold1;Zfp423;Dclk1;Onecut1;Rhob;Strbp;Spata6;Ppard;Cav3;Dusp6;Foxe1;Ctgf;Bmpr1a;Hhex;Slc9a1;Flt1;Hand1;Axin1;Spata18;Gas7;Nkx6-1;Crebl2;Tp63;Foxm1;Plagl1;Gpsm1;Sfmbt1;Fgf1;Hck;Vegfa;Foxa3;Gpm6b;Pmp22;Pax6;Lect1;Etv6;Myt1l;Dmd;Sox10;Cand1;Fhl1;Ascl2;Hes6;Dhcr7;Purb;Pgf;Pax8;Ptma;Siah1;Sqstm1;Pdlim7;Fgfr3;Gata2;Foxa2;Elf2;Slc7a5;Ggnbp2;Elf3;Twist1;Mt…	rno-miR-136-5p;rno-miR-10b-5p;rno-miR-1-3p;rno-miR-503-5p;rno-miR-376b-3p;rno-miR-206-3p;rno-miR-183-5p;rno-miR-598-3p;rno-miR-122-5p;rno-miR-381-3p;rno-miR-411-5p;rno-miR-133b-3p;rno-miR-200a-3p;rno-miR-133a-3p;rno-miR-30c-2-3p;rno-miR-128-3p;rno-miR-543-3p;rno-miR-451-5p;rno-miR-221-3p;rno-miR-431;rno-miR-99a-5p;rno-miR-495;rno-miR-326-3p	0.00035133	3.45428	0.0208019
GO:0006836	neurotransmitter transport	http://amigo.geneontology.org/amigo/term/GO:0006836	15	2085	38	17184	3.26964	24904;117559;60422;84556;117100;25549;79213;50690;83612;29643;171086;298340;79212;29483;116509	Slc22a1;Sv2a;Slc18a3;Rims1;Slc6a7;Slc18a2;Slc6a11;Slc6a8;Slc32a1;Sv2c;Trak2;Slc6a14;Slc6a1;Slc1a3;Slc6a9	rno-miR-183-5p;rno-miR-30c-2-3p;rno-miR-136-5p;rno-miR-99b-3p;rno-miR-221-3p;rno-miR-381-3p;rno-miR-542-5p;rno-miR-133b-3p;rno-miR-128-3p;rno-miR-543-3p;rno-miR-200a-3p;rno-miR-326-3p;rno-miR-133a-3p;rno-miR-376b-3p	0.000356928	3.44742	0.0208019
GO:0001541	ovarian follicle development	http://amigo.geneontology.org/amigo/term/GO:0001541	19	2085	57	17184	2.76331	117019;307505;64033;29461;170905;25449;60427;373544;83785;84005;24253;25690;25464;25149;81707;64030;29200;117282;24888	Eif2b4;Ctnna1;Ccnd2;Vgf;Lfng;Fshr;Kitlg;Ermp1;Vegfa;Eif2b2;Cebpb;Ahr;Icam1;Esr2;Mmp14;Kit;Inhba;Hnrnpk;Bcl2l1	rno-miR-183-5p;rno-miR-30c-2-3p;rno-miR-206-3p;rno-miR-221-3p;rno-miR-431;rno-miR-381-3p;rno-miR-411-5p;rno-miR-99a-5p;rno-miR-133b-3p;rno-miR-136-3p;rno-miR-1-3p;rno-miR-128-3p;rno-miR-543-3p;rno-miR-495;rno-miR-200a-3p;rno-miR-326-3p;rno-miR-133a-3p;rno-miR-376b-3p	0.000365411	3.43722	0.0208019
GO:0071320	cellular response to cAMP	http://amigo.geneontology.org/amigo/term/GO:0071320	21	2085	67	17184	2.59934	81801;25285;29625;25698;25557;24825;24617;361458;60666;25690;25240;29237;24330;59266;114124;25129;25148;114090;114629;54319;64553	Stc1;Igfbp5;Crhbp;Ass1;Star;Tf;Serpine1;Akap7;Gpd1;Ahr;Aqp1;Penk;Egr1;Hcn4;Akap1;Egr4;Egr3;Egr2;Slc26a3;Ezr;Akap6	rno-miR-183-5p;rno-miR-30c-2-3p;rno-miR-221-3p;rno-miR-431;rno-miR-10b-5p;rno-miR-122-5p;rno-miR-381-3p;rno-miR-411-5p;rno-miR-128-3p;rno-miR-543-3p;rno-miR-495;rno-miR-200a-3p;rno-miR-326-3p;rno-miR-503-5p;rno-miR-376b-3p	0.000365454	3.43717	0.0208019
GO:0007613	memory	http://amigo.geneontology.org/amigo/term/GO:0007613	23	2085	78	17184	2.44621	301164;171093;79123;24483;24693;60582;83722;84550;361845;171056;25302;65272;84490;84488;361309;170899;24409;81751;24482;29192;24213;24408;360426	Kat2b;Shank2;Asic1;Igf2;Ptgs1;Il1rn;Plk2;Slc24a2;Eif4ebp2;Cx3cr1;Chrna7;Kcnk10;Fen1;Fgf13;Paip2;Kcnk2;Grin2a;Psen2;Igf1;Psen1;Atp1a3;Grin1;Pla2g6	rno-miR-451-5p;rno-miR-183-5p;rno-miR-30c-2-3p;rno-miR-206-3p;rno-miR-221-3p;rno-miR-431;rno-miR-10b-5p;rno-miR-122-5p;rno-miR-381-3p;rno-miR-1-3p;rno-miR-128-3p;rno-miR-543-3p;rno-miR-495;rno-miR-200a-3p;rno-miR-326-3p;rno-miR-503-5p;rno-miR-376b-3p	0.000406397	3.39105	0.022771
GO:0031175	neuron projection development	http://amigo.geneontology.org/amigo/term/GO:0031175	32	2085	128	17184	2.07696	25356;295217;24604;81741;50664;25595;116658;81005;85382;29332;29151;24511;116647;25454;246332;298584;29430;84510;60421;25449;81523;29183;309376;58857;50687;170845;50658;24586;25406;362093;317630;58835	Cntn2;Snapin;Npy;Cdk16;Gnao1;Map2;Cntn4;Nptxr;Ngb;Stmn1;Ucn;Itgb1;Nlgn1;Gfra1;Uhmk1;Capzb;Hap1;Stmn2;Prmt1;Fshr;Myoc;Areg;Zfyve27;Vapa;L1cam;Ndel1;Mapk9;Ncam1;Cd44;Wdr5;Bloc1s6;Phgdh	rno-miR-133a-3p;rno-miR-206-3p;rno-miR-30c-2-3p;rno-miR-136-5p;rno-miR-221-3p;rno-miR-598-3p;rno-miR-99b-3p;rno-miR-451-5p;rno-miR-10b-5p;rno-miR-122-5p;rno-miR-381-3p;rno-miR-542-5p;rno-miR-133b-3p;rno-miR-1-3p;rno-miR-128-3p;rno-miR-543-3p;rno-miR-495;rno-miR-200a-3p;rno-miR-326-3p;rno-miR-503-5p;rno-miR-376b-3p	0.000433618	3.36289	0.0237224
GO:0042552	myelination	http://amigo.geneontology.org/amigo/term/GO:0042552	19	2085	58	17184	2.71551	117019;116690;294673;112400;64824;192110;29710;84005;24660;114090;81737;170907;116744;24943;29365;64521;50555;84470;83526	Eif2b4;Nfasc;Hexb;Nrg1;Nab1;Pou3f1;Scn8a;Eif2b2;Pmp22;Egr2;Ntf3;Serinc5;Lpar1;Plp1;Mpdz;Tspan2;Ugt8;Gnpat;Atrn	rno-miR-451-5p;rno-miR-183-5p;rno-miR-30c-2-3p;rno-miR-221-3p;rno-miR-10b-5p;rno-miR-122-5p;rno-miR-381-3p;rno-miR-411-5p;rno-miR-133b-3p;rno-miR-128-3p;rno-miR-543-3p;rno-miR-495;rno-miR-200a-3p;rno-miR-133a-3p;rno-miR-376b-3p	0.000436609	3.35991	0.0237224
GO:0050731	positive regulation of peptidyl-tyrosine phosphorylation	http://amigo.geneontology.org/amigo/term/GO:0050731	26	2085	95	17184	2.27149	288077;112400;60427;171040;24483;89811;81737;81651;64622;192204;192270;29260;24511;94268;83785;24446;25599;24482;25298;25464;24932;310635;29184;84489;25406;56718	Hcls1;Nrg1;Kitlg;Il11;Igf2;Vegfb;Ntf3;Cspg4;Adnp;Ehd4;Ppap2b;Tlr4;Itgb1;Efna1;Vegfa;Hgf;Cd74;Igf1;Cck;Icam1;Cd4;Arhgef2;Cd36;Fgfr3;Cd44;Mtor	rno-miR-136-5p;rno-miR-10b-5p;rno-miR-1-3p;rno-miR-503-5p;rno-miR-376b-3p;rno-miR-183-5p;rno-miR-206-3p;rno-miR-122-5p;rno-miR-381-3p;rno-miR-411-5p;rno-miR-133b-3p;rno-miR-200a-3p;rno-miR-133a-3p;rno-miR-30c-2-3p;rno-miR-128-3p;rno-miR-543-3p;rno-miR-99b-3p;rno-miR-221-3p;rno-miR-431;rno-miR-99a-5p;rno-miR-495;rno-miR-326-3p	0.000464645	3.33288	0.0248689
GO:0002931	response to ischemia	http://amigo.geneontology.org/amigo/term/GO:0002931	14	2085	35	17184	3.31222	282819;64045;266766;25059;114495;294254;63840;25661;85383;85239;246274;315435;83535;24888	Ppif;Glrx;Rcan1;Hk2;Map2k6;Hspa1b;Per2;Fn1;Nol3;Mlycd;Faim2;Panx1;Kcnj11;Bcl2l1	rno-miR-206-3p;rno-miR-30c-2-3p;rno-miR-183-5p;rno-miR-221-3p;rno-miR-431;rno-miR-503-5p;rno-miR-381-3p;rno-miR-411-5p;rno-miR-133b-3p;rno-miR-136-3p;rno-miR-1-3p;rno-miR-128-3p;rno-miR-543-3p;rno-miR-495;rno-miR-200a-3p;rno-miR-326-3p;rno-miR-133a-3p	0.000500181	3.30087	0.0263772
GO:0006468	protein phosphorylation	http://amigo.geneontology.org/amigo/term/GO:0006468	92	2085	515	17184	1.49411	64562;308453;116564;83825;29702;54251;60341;373542;25255;170851;64030;140583;170577;362787;300799;308937;310698;114592;81659;261730;24954;29431;58840;192350;362779;25542;25232;81507;362418;83722;83803;29610;140671;79011;246332;315707;29433;116596;29524;113960;362817;361813;50658;25671;59328;29517;81677;117558;54237;24603;29357;81741;29647;81649;362110;171358;291078;305311;24241;289419;84472;36023…	Prkab2;Adck4;Npr2;Dclk1;Eif2ak3;Flt1;Camkk1;Stk25;Dyrk1a;Map2k1;Kit;Chek1;Mark3;Mok;Dapk2;Wee1;Dclk2;Aurkb;Gak;Aurka;Insr;Pak1;Mapk6;Cdk12;Vrk1;Ccl3;Tyro3;Bmpr1a;Irak2;Plk2;Prkab1;Tgfbr3;Phkg2;Camkv;Uhmk1;Csk;Pak3;Map3k8;Limk2;Cdc42bpb;Cdk2;Stk38;Mapk9;Smad1;Smad5;Sgk1;Itpka;Mylk2;Cdk1;Npr1;Smad2;Cdk16;Cask;Mapk14;Cdk9;Camk1g;Prpf4b;Txk;Calca;Nuak2;Ilf3;Stk40;Bckdk;Acvrl1;Rho;Ilk;Mtor;Grk6;Mknk2;…	rno-miR-136-5p;rno-miR-10b-5p;rno-miR-1-3p;rno-miR-503-5p;rno-miR-376b-3p;rno-miR-183-5p;rno-miR-206-3p;rno-miR-598-3p;rno-miR-122-5p;rno-miR-381-3p;rno-miR-411-5p;rno-miR-542-5p;rno-miR-133b-3p;rno-miR-136-3p;rno-miR-200a-3p;rno-miR-133a-3p;rno-miR-30c-2-3p;rno-miR-128-3p;rno-miR-543-3p;rno-miR-99b-3p;rno-miR-221-3p;rno-miR-431;rno-miR-99a-5p;rno-miR-495;rno-miR-326-3p	0.000520322	3.28373	0.0270417
GO:0032496	response to lipopolysaccharide	http://amigo.geneontology.org/amigo/term/GO:0032496	51	2085	245	17184	1.73357	315714;24653;25698;29221;25256;24335;303306;60582;314322;25385;245920;81649;29260;25696;24617;24253;305236;24835;24599;25126;24791;58923;25750;25124;116721;24482;94195;25325;117029;25204;50689;25464;24770;297893;24323;246759;25402;24217;83580;24861;171341;301059;24464;29237;24596;25026;363452;171045;63868;25361;305348	Loxl1;Pla2g4a;Ass1;Arg1;Fmo1;Epo;Srr;Il1rn;Fos;Faslg;Cxcl10;Mapk14;Tlr4;Vldlr;Serpine1;Cebpb;Cxcl11;Tnf;Nos2;Stat5b;Sparc;Mefv;Maob;Stat1;Abcc5;Igf1;S100a9;Il10;Ccr5;Pcsk1;Mapk3;Icam1;Ccl2;Hdac1;Edn1;Cxcl9;Casp3;Atp4b;Thbd;Ugt1a1;Mgst1;Myd88;Hp;Penk;Ngfr;Adm;Otud5;Mmp3;Hspd1;Vcam1;Lias	rno-miR-10b-5p;rno-miR-1-3p;rno-miR-503-5p;rno-miR-376b-3p;rno-miR-206-3p;rno-miR-183-5p;rno-miR-598-3p;rno-miR-122-5p;rno-miR-381-3p;rno-miR-411-5p;rno-miR-542-5p;rno-miR-133b-3p;rno-miR-136-3p;rno-miR-200a-3p;rno-miR-133a-3p;rno-miR-30c-2-3p;rno-miR-128-3p;rno-miR-543-3p;rno-miR-451-5p;rno-miR-99b-3p;rno-miR-221-3p;rno-miR-431;rno-miR-99a-5p;rno-miR-495;rno-miR-326-3p	0.000536462	3.27046	0.0274822
GO:0071392	cellular response to estradiol stimulus	http://amigo.geneontology.org/amigo/term/GO:0071392	15	2085	40	17184	3.1058	79256;171044;25116;64045;29625;24329;292907;192218;24482;337868;25325;29148;25149;25033;25293	Hnrnpd;Sstr3;Hsd11b1;Glrx;Crhbp;Egfr;Ruvbl2;Kat5;Igf1;Myod1;Il10;Myog;Esr2;Sstr1;Aqp4	rno-miR-206-3p;rno-miR-30c-2-3p;rno-miR-136-5p;rno-miR-221-3p;rno-miR-99b-3p;rno-miR-10b-5p;rno-miR-122-5p;rno-miR-503-5p;rno-miR-381-3p;rno-miR-133b-3p;rno-miR-1-3p;rno-miR-128-3p;rno-miR-543-3p;rno-miR-495;rno-miR-200a-3p;rno-miR-326-3p;rno-miR-133a-3p;rno-miR-376b-3p	0.000551874	3.25816	0.0277401
GO:0030324	lung development	http://amigo.geneontology.org/amigo/term/GO:0030324	33	2085	136	17184	2.01591	298894;24924;50621;29221;29578;29357;81812;64032;81507;24329;84431;246323;24791;117282;24914;24165;65151;24268;25317;83785;24482;117045;64191;360665;25116;54320;54284;360230;25099;114031;363071;81707;306141	Mycn;Ptn;Slc23a1;Arg1;Hnrnpa1;Smad2;Thra;Ctgf;Bmpr1a;Egfr;Asah1;Aard;Sparc;Hnrnpk;Lox;Ada;Hrsp12;Cp;Fgf1;Vegfa;Igf1;Eif4e;Dhcr7;Jmjd6;Hsd11b1;Pdpn;Pitx2;Stk40;Foxa2;Fstl3;Stra6;Mmp14;Spry2	rno-miR-133a-3p;rno-miR-206-3p;rno-miR-30c-2-3p;rno-miR-136-5p;rno-miR-221-3p;rno-miR-183-5p;rno-miR-10b-5p;rno-miR-122-5p;rno-miR-381-3p;rno-miR-411-5p;rno-miR-542-5p;rno-miR-133b-3p;rno-miR-1-3p;rno-miR-128-3p;rno-miR-543-3p;rno-miR-495;rno-miR-200a-3p;rno-miR-326-3p;rno-miR-503-5p;rno-miR-376b-3p	0.000556969	3.25417	0.0277401
GO:0008285	negative regulation of cell proliferation	http://amigo.geneontology.org/amigo/term/GO:0008285	69	2085	362	17184	1.59048	498538;170842;301164;304832;299923;81710;24451;116502;313994;29357;29148;64476;29316;25149;25033;24318;25556;361532;25664;170819;192248;316742;83571;307403;24835;25125;54259;24511;170851;25631;363283;315707;24962;25245;309526;65189;25100;29417;24660;25509;24482;25164;25369;362814;81657;50554;305999;29200;59114;297893;246297;171044;54355;81668;84489;50662;29290;114593;29149;25671;29576;114505;2523…	Trim35;Tob1;Kat2b;Cdc73;Ndrg1;Msx1;Hmox1;Bak1;Klf11;Smad2;Myog;Mfn2;Adora2b;Esr2;Sstr1;Drd2;Il1rl1;Sirt2;Pparg;Il24;Cdh13;Tgif1;Cdkn1b;Csf1r;Tnf;Stat3;Inpp5d;Itgb1;Map2k1;Smad3;Cops8;Csk;Cth;Bdkrb2;Ifit3;Stk3;Foxa3;Men1;Pmp22;Pax6;Igf1;Cdkn2b;Adora2a;Rnf41;Gabbr1;Smad4;Nkx3-1;Inhba;Slc9a3r1;Hdac1;Myocd;Sstr3;Rassf5;Gnrhr;Fgfr3;Runx1;Adora1;Nppc;Strn;Smad1;Wisp2;Klf4;Acvrl1;Pth1r;Adm;Fgfrl1;Dab2ip…	rno-miR-136-5p;rno-miR-10b-5p;rno-miR-1-3p;rno-miR-503-5p;rno-miR-376b-3p;rno-miR-206-3p;rno-miR-183-5p;rno-miR-598-3p;rno-miR-122-5p;rno-miR-381-3p;rno-miR-411-5p;rno-miR-542-5p;rno-miR-133b-3p;rno-miR-200a-3p;rno-miR-133a-3p;rno-miR-30c-2-3p;rno-miR-128-3p;rno-miR-543-3p;rno-miR-451-5p;rno-miR-99b-3p;rno-miR-221-3p;rno-miR-431;rno-miR-99a-5p;rno-miR-495;rno-miR-326-3p	0.000568322	3.24541	0.0279178
GO:0051291	protein heterooligomerization	http://amigo.geneontology.org/amigo/term/GO:0051291	26	2085	97	17184	2.22439	307505;65180;25041;56817;25505;25700;293497;303605;287543;83803;117018;170851;266610;29700;619436;24874;25467;78975;114095;245922;25237;53372;25103;170922;360903;113894	Ctnna1;Kcnd2;P2rx6;Kcnip2;P2rx1;Ide;Kctd13;Strada;Tnfaip1;Prkab1;Kcnh2;Map2k1;Fadd;Pcbd1;Med24;Vhl;Irs1;Prkaa2;Stxbp3;Nupl1;Acvrl1;Nup54;Chrnb4;Ilk;Fgfrl1;Sqstm1	rno-miR-133a-3p;rno-miR-206-3p;rno-miR-30c-2-3p;rno-miR-183-5p;rno-miR-99b-3p;rno-miR-221-3p;rno-miR-431;rno-miR-122-5p;rno-miR-381-3p;rno-miR-411-5p;rno-miR-542-5p;rno-miR-133b-3p;rno-miR-136-3p;rno-miR-1-3p;rno-miR-128-3p;rno-miR-543-3p;rno-miR-495;rno-miR-200a-3p;rno-miR-326-3p;rno-miR-503-5p;rno-miR-376b-3p	0.000604975	3.21826	0.0293167
GO:0045766	positive regulation of angiogenesis	http://amigo.geneontology.org/amigo/term/GO:0045766	29	2085	114	17184	2.11205	84475;24451;54254;64373;29300;80897;54251;170910;24617;266759;171056;25302;25425;29385;316348;24237;25317;83785;24446;89808;25240;94203;288593;50662;25159;29397;25237;399475;25026	Cxcr3;Hmox1;Gata4;Rhob;Gata6;Erap1;Flt1;Mtdh;Serpine1;Hspa4;Cx3cr1;Chrna7;Ctsh;Cxcr2;Pdcl3;C6;Fgf1;Vegfa;Hgf;Cx3cl1;Aqp1;Pgf;Ccl24;Runx1;Gata2;Ccl11;Acvrl1;Adm2;Adm	rno-miR-206-3p;rno-miR-30c-2-3p;rno-miR-183-5p;rno-miR-221-3p;rno-miR-431;rno-miR-10b-5p;rno-miR-122-5p;rno-miR-543-3p;rno-miR-381-3p;rno-miR-411-5p;rno-miR-133b-3p;rno-miR-1-3p;rno-miR-128-3p;rno-miR-133a-3p;rno-miR-495;rno-miR-200a-3p;rno-miR-326-3p;rno-miR-503-5p;rno-miR-376b-3p	0.000621578	3.2065	0.0293799
GO:0016477	cell migration	http://amigo.geneontology.org/amigo/term/GO:0016477	43	2085	197	17184	1.81578	112400;25216;81707;60628;114514;29364;293497;64032;192274;303605;25528;25614;54251;29474;83837;287543;116490;24771;25615;24511;114116;25454;24772;24629;315707;84357;94268;114901;29515;83785;29433;360468;170845;113960;79120;78961;306071;25406;362722;29431;83836;192181;29733	Nrg1;Sdc1;Mmp14;Cxcr4;Clasp2;Cd47;Kctd13;Ctgf;Foxe1;Strada;Sirpa;Ptk2;Flt1;Coro1b;Bambi;Tnfaip1;Snai1;Sdc4;Sdc2;Itgb1;Cdc42bpa;Gfra1;Cxcl12;Pdgfrb;Csk;Sh3kbp1;Efna1;Sorbs2;Atn1;Vegfa;Pak3;Emp2;Ndel1;Cdc42bpb;Arf4;Golph3;Lcp1;Cd44;Tmem18;Pak1;Nde1;Podxl;S1pr1	rno-miR-136-5p;rno-miR-10b-5p;rno-miR-1-3p;rno-miR-376b-3p;rno-miR-183-5p;rno-miR-206-3p;rno-miR-122-5p;rno-miR-381-3p;rno-miR-411-5p;rno-miR-133b-3p;rno-miR-136-3p;rno-miR-200a-3p;rno-miR-133a-3p;rno-miR-30c-2-3p;rno-miR-128-3p;rno-miR-543-3p;rno-miR-451-5p;rno-miR-99b-3p;rno-miR-221-3p;rno-miR-431;rno-miR-495;rno-miR-326-3p	0.000622808	3.20565	0.0293799
GO:0071363	cellular response to growth factor stimulus	http://amigo.geneontology.org/amigo/term/GO:0071363	23	2085	81	17184	2.35519	29148;24311;24854;192204;24329;316742;24617;24477;25126;24791;29430;24409;25129;25437;58868;246297;64303;50658;24330;24954;85489;114109;114505	Myog;Ddc;Clu;Ehd4;Egfr;Tgif1;Serpine1;Ibsp;Stat5b;Sparc;Hap1;Grin2a;Egr4;Emd;Fzd1;Myocd;Pfn1;Mapk9;Egr1;Insr;Twist1;Nkx2-5;Klf4	rno-miR-183-5p;rno-miR-30c-2-3p;rno-miR-206-3p;rno-miR-598-3p;rno-miR-221-3p;rno-miR-99b-3p;rno-miR-10b-5p;rno-miR-122-5p;rno-miR-381-3p;rno-miR-411-5p;rno-miR-133b-3p;rno-miR-1-3p;rno-miR-128-3p;rno-miR-543-3p;rno-miR-495;rno-miR-200a-3p;rno-miR-326-3p;rno-miR-133a-3p;rno-miR-376b-3p	0.000630858	3.20007	0.0293799
GO:0000165	MAPK cascade	http://amigo.geneontology.org/amigo/term/GO:0000165	26	2085	98	17184	2.20156	112400;24577;29633;29513;25542;25614;114495;24835;24174;170851;84488;24765;65189;29417;29433;64666;117029;50689;116596;24770;84489;50658;25671;29431;58840;54260	Nrg1;Myc;Ndst1;Mapk13;Ccl3;Ptk2;Map2k6;Tnf;Adra2b;Map2k1;Fgf13;Scg2;Stk3;Men1;Pak3;Taok2;Ccr5;Mapk3;Map3k8;Ccl2;Fgfr3;Mapk9;Smad1;Pak1;Mapk6;Itpkb	rno-miR-136-5p;rno-miR-10b-5p;rno-miR-1-3p;rno-miR-503-5p;rno-miR-376b-3p;rno-miR-183-5p;rno-miR-206-3p;rno-miR-598-3p;rno-miR-122-5p;rno-miR-381-3p;rno-miR-411-5p;rno-miR-542-5p;rno-miR-133b-3p;rno-miR-200a-3p;rno-miR-133a-3p;rno-miR-30c-2-3p;rno-miR-128-3p;rno-miR-543-3p;rno-miR-451-5p;rno-miR-221-3p;rno-miR-431;rno-miR-99a-5p;rno-miR-495;rno-miR-326-3p	0.000688103	3.16235	0.0316351
GO:1903146	regulation of mitophagy	http://amigo.geneontology.org/amigo/term/GO:1903146	29	2085	115	17184	2.09356	114554;305540;64638;25673;29175;79212;29553;83519;24176;29707;308451;494021;170851;25650;140923;297695;65137;191575;116551;312437;29483;29504;114114;288092;64862;291874;300095;54318;89803	Pi4k2a;Slc1a4;Rpl28;Anxa5;Ctsk;Slc6a1;Kcnk3;Pex3;Adrb2;Gabra5;Itpkc;Lmcd1;Map2k1;Atp1b1;Bnip3l;Wbp11;Ruvbl1;Nme1;Pdk1;Krcc1;Slc1a3;Slc22a3;Dnm1l;Tmem39a;Map1lc3b;Nup93;Srebf2;Eif2s1;Sfrp4	rno-miR-136-5p;rno-miR-10b-5p;rno-miR-1-3p;rno-miR-503-5p;rno-miR-376b-3p;rno-miR-183-5p;rno-miR-206-3p;rno-miR-598-3p;rno-miR-122-5p;rno-miR-381-3p;rno-miR-411-5p;rno-miR-542-5p;rno-miR-133b-3p;rno-miR-136-3p;rno-miR-200a-3p;rno-miR-133a-3p;rno-miR-30c-2-3p;rno-miR-128-3p;rno-miR-543-3p;rno-miR-221-3p;rno-miR-431;rno-miR-495;rno-miR-326-3p	0.000699374	3.15529	0.0317463
GO:0034765	regulation of ion transmembrane transport	http://amigo.geneontology.org/amigo/term/GO:0034765	30	2085	122	17184	2.04164	25469;29682;54234;65180;117052;315611;50599;50688;94272;257648;116560;117018;59266;24239;65272;245956;83535;25468;78956;276720;24409;29710;246325;24412;24408;84360;156873;59324;117101;117105	Kcna4;Kcnq3;Cacna1e;Kcnd2;Kcnj12;Scn4b;Kcnj3;Cacnb1;Clic5;Cacna1b;Kcnj9;Kcnh2;Hcn4;Cacna1c;Kcnk10;Scn3b;Kcnj11;Kcna2;Scn9a;Kcnj14;Grin2a;Scn8a;Kcnh8;Grin2d;Grin1;Clcn3;Kcnk15;Kcnk1;Kcnc3;Kcnb2	rno-miR-183-5p;rno-miR-206-3p;rno-miR-136-5p;rno-miR-221-3p;rno-miR-30c-2-3p;rno-miR-431;rno-miR-10b-5p;rno-miR-122-5p;rno-miR-503-5p;rno-miR-381-3p;rno-miR-411-5p;rno-miR-133b-3p;rno-miR-136-3p;rno-miR-1-3p;rno-miR-128-3p;rno-miR-543-3p;rno-miR-495;rno-miR-200a-3p;rno-miR-326-3p;rno-miR-133a-3p;rno-miR-376b-3p	0.000808552	3.09229	0.0362433
GO:0060999	positive regulation of dendritic spine development	http://amigo.geneontology.org/amigo/term/GO:0060999	10	2085	20	17184	4.1359	170673;112400;171297;116562;29192;116744;64310;116647;56718;117282	Palm;Nrg1;Nlgn3;Il2;Psen1;Lpar1;Arf1;Nlgn1;Mtor;Hnrnpk	rno-miR-451-5p;rno-miR-183-5p;rno-miR-30c-2-3p;rno-miR-136-5p;rno-miR-221-3p;rno-miR-206-3p;rno-miR-122-5p;rno-miR-381-3p;rno-miR-99a-5p;rno-miR-136-3p;rno-miR-1-3p;rno-miR-128-3p;rno-miR-543-3p;rno-miR-495;rno-miR-200a-3p;rno-miR-326-3p;rno-miR-376b-3p	0.000841358	3.07502	0.0372483
GO:0060291	long-term synaptic potentiation	http://amigo.geneontology.org/amigo/term/GO:0060291	16	2085	47	17184	2.81966	171093;25054;64680;24409;24924;84556;84550;171297;24330;83722;56064;24803;25567;116647;191595;24387	Shank2;Ntrk2;Crhr2;Grin2a;Ptn;Rims1;Slc24a2;Nlgn3;Egr1;Plk2;Nptn;Vamp2;Tnr;Nlgn1;Syt12;Gfap	rno-miR-451-5p;rno-miR-206-3p;rno-miR-183-5p;rno-miR-136-5p;rno-miR-30c-2-3p;rno-miR-431;rno-miR-122-5p;rno-miR-381-3p;rno-miR-133b-3p;rno-miR-136-3p;rno-miR-1-3p;rno-miR-128-3p;rno-miR-543-3p;rno-miR-495;rno-miR-200a-3p;rno-miR-326-3p;rno-miR-133a-3p;rno-miR-376b-3p	0.000861421	3.06478	0.0376714
GO:0014823	response to activity	http://amigo.geneontology.org/amigo/term/GO:0014823	21	2085	73	17184	2.38486	24770;24323;29260;25467;25557;24924;78975;24482;24835;24954;317675;25325;24599;24511;60582;25149;25708;54237;246771;25682;29184	Ccl2;Edn1;Tlr4;Irs1;Star;Ptn;Prkaa2;Igf1;Tnf;Insr;Tph2;Il10;Nos2;Itgb1;Il1rn;Esr2;Ucp3;Cdk1;Slc25a25;Ppard;Cd36	rno-miR-136-5p;rno-miR-10b-5p;rno-miR-1-3p;rno-miR-503-5p;rno-miR-376b-3p;rno-miR-183-5p;rno-miR-206-3p;rno-miR-122-5p;rno-miR-381-3p;rno-miR-411-5p;rno-miR-542-5p;rno-miR-133b-3p;rno-miR-136-3p;rno-miR-200a-3p;rno-miR-133a-3p;rno-miR-128-3p;rno-miR-543-3p;rno-miR-99b-3p;rno-miR-221-3p;rno-miR-99a-5p;rno-miR-495;rno-miR-326-3p	0.000927074	3.03289	0.0400541
GO:0043123	positive regulation of I-kappaB kinase/NF-kappaB signaling	http://amigo.geneontology.org/amigo/term/GO:0043123	34	2085	147	17184	1.92127	56083;310999;301013;24451;305451;313264;25385;291609;308906;29260;308267;170910;83722;24835;116744;116677;266610;81826;24962;85265;171369;58857;311430;25639;29184;360709;29168;60383;301059;81859;297604;298006;364594;307861	Tgm2;Plekhg5;Shisa5;Hmox1;Tnip2;Trim32;Faslg;Ndfip1;Trim5;Tlr4;Tab2;Mtdh;Plk2;Tnf;Lpar1;F2rl1;Fadd;Slc20a1;Cth;Ajuba;Cd40;Vapa;Mavs;Fkbp1a;Cd36;Tfg;Ubd;Rbck1;Myd88;Sharpin;Ltbr;Ccl21;Tlr3;Terf2ip	rno-miR-136-5p;rno-miR-1-3p;rno-miR-503-5p;rno-miR-376b-3p;rno-miR-206-3p;rno-miR-122-5p;rno-miR-381-3p;rno-miR-411-5p;rno-miR-542-5p;rno-miR-133b-3p;rno-miR-136-3p;rno-miR-200a-3p;rno-miR-133a-3p;rno-miR-30c-2-3p;rno-miR-128-3p;rno-miR-543-3p;rno-miR-451-5p;rno-miR-99b-3p;rno-miR-221-3p;rno-miR-99a-5p;rno-miR-495;rno-miR-326-3p	0.000950419	3.02208	0.0405738
GO:0006935	chemotaxis	http://amigo.geneontology.org/amigo/term/GO:0006935	19	2085	63	17184	2.49926	245920;282832;288593;84348;360426;246759;54251;89808;84475;60628;305236;308163;29538;60669;29733;117029;25542;29385;314641	Cxcl10;Ccr9;Ccl24;Ackr3;Pla2g6;Cxcl9;Flt1;Cx3cl1;Cxcr3;Cxcr4;Cxcl11;Ccr6;Ccl20;Cmklr1;S1pr1;Ccr5;Ccl3;Cxcr2;Pip5k1c	rno-miR-451-5p;rno-miR-183-5p;rno-miR-206-3p;rno-miR-136-5p;rno-miR-221-3p;rno-miR-30c-2-3p;rno-miR-10b-5p;rno-miR-122-5p;rno-miR-381-3p;rno-miR-411-5p;rno-miR-542-5p;rno-miR-133b-3p;rno-miR-1-3p;rno-miR-128-3p;rno-miR-543-3p;rno-miR-495;rno-miR-200a-3p;rno-miR-326-3p;rno-miR-133a-3p;rno-miR-376b-3p	0.0010017	2.99926	0.0422599
GO:0007204	positive regulation of cytosolic calcium ion concentration	http://amigo.geneontology.org/amigo/term/GO:0007204	31	2085	130	17184	1.9799	116506;84475;308163;56064;24336;25542;24400;29161;24807;498335;29256;29413;24239;116677;29385;25668;24241;25245;25265;116562;114105;117029;50577;24323;360426;29597;25159;56813;25026;83567;25024	Calcr;Cxcr3;Ccr6;Nptn;Epor;Ccl3;Gnb1;Cav3;Tacr1;Cxcl13;Oprl1;Adra1d;Cacna1c;F2rl1;Cxcr2;Cd38;Calca;Bdkrb2;P2ry1;Il2;Cxcl2;Ccr5;Galr1;Edn1;Pla2g6;P2ry2;Gata2;Pth1r;Adm;Mchr1;Gipr	rno-miR-136-5p;rno-miR-10b-5p;rno-miR-1-3p;rno-miR-503-5p;rno-miR-206-3p;rno-miR-183-5p;rno-miR-122-5p;rno-miR-381-3p;rno-miR-411-5p;rno-miR-542-5p;rno-miR-133b-3p;rno-miR-136-3p;rno-miR-200a-3p;rno-miR-133a-3p;rno-miR-128-3p;rno-miR-543-3p;rno-miR-451-5p;rno-miR-99b-3p;rno-miR-221-3p;rno-miR-431;rno-miR-495;rno-miR-326-3p	0.0010256	2.98902	0.0425018
GO:0045779	negative regulation of bone resorption	http://amigo.geneontology.org/amigo/term/GO:0045779	8	2085	13	17184	5.08752	24241;25449;83785;29131;24476;54259;25668;315707	Calca;Fshr;Vegfa;Cartpt;Iapp;Inpp5d;Cd38;Csk	rno-miR-183-5p;rno-miR-99b-3p;rno-miR-122-5p;rno-miR-133b-3p;rno-miR-495;rno-miR-200a-3p;rno-miR-326-3p;rno-miR-133a-3p;rno-miR-376b-3p	0.00103114	2.98668	0.0425018
GO:0098655	cation transmembrane transport	http://amigo.geneontology.org/amigo/term/GO:0098655	23	2085	85	17184	2.24384	24904;25041;85257;171373;25505;29659;79557;25302;59266;314441;64469;24409;25240;24412;24218;116509;29504;29726;266668;294019;50719;25103;81739	Slc22a1;P2rx6;Cnga3;Slc12a5;P2rx1;P2rx4;Chrna1;Chrna7;Hcn4;Slc25a29;Slc30a4;Grin2a;Aqp1;Grin2d;Atp7b;Slc6a9;Slc22a3;Slc22a5;Grina;Calhm2;Slc7a5;Chrnb4;P2rx3	rno-miR-183-5p;rno-miR-30c-2-3p;rno-miR-136-5p;rno-miR-221-3p;rno-miR-431;rno-miR-503-5p;rno-miR-381-3p;rno-miR-411-5p;rno-miR-133b-3p;rno-miR-128-3p;rno-miR-543-3p;rno-miR-495;rno-miR-200a-3p;rno-miR-326-3p;rno-miR-133a-3p;rno-miR-376b-3p	0.00109276	2.96147	0.0445301
GO:0048662	negative regulation of smooth muscle cell proliferation	http://amigo.geneontology.org/amigo/term/GO:0048662	14	2085	39	17184	2.97181	84014;29555;25285;25670;117855;24451;25149;114505;64476;170922;64457;24603;25682;25664	Ralbp1;Vipr2;Igfbp5;Il15;Sf1;Hmox1;Esr2;Klf4;Mfn2;Ilk;Ndrg4;Npr1;Ppard;Pparg	rno-miR-451-5p;rno-miR-206-3p;rno-miR-30c-2-3p;rno-miR-598-3p;rno-miR-221-3p;rno-miR-99b-3p;rno-miR-136-5p;rno-miR-122-5p;rno-miR-381-3p;rno-miR-411-5p;rno-miR-542-5p;rno-miR-1-3p;rno-miR-128-3p;rno-miR-495;rno-miR-200a-3p;rno-miR-326-3p	0.00117742	2.92907	0.0467013
GO:0021549	cerebellum development	http://amigo.geneontology.org/amigo/term/GO:0021549	18	2085	59	17184	2.52761	79256;171044;116665;64680;50864;257634;24924;25509;79216;124451;25149;29458;246274;310820;25033;83526;117282;29430	Hnrnpd;Sstr3;Rere;Crhr2;Ntm;Lhx1;Ptn;Pax6;Gdf10;Lhx5;Esr2;Neurod1;Faim2;Ptbp2;Sstr1;Atrn;Hnrnpk;Hap1	rno-miR-183-5p;rno-miR-206-3p;rno-miR-99b-3p;rno-miR-136-5p;rno-miR-431;rno-miR-503-5p;rno-miR-122-5p;rno-miR-381-3p;rno-miR-133b-3p;rno-miR-1-3p;rno-miR-128-3p;rno-miR-543-3p;rno-miR-495;rno-miR-200a-3p;rno-miR-326-3p;rno-miR-133a-3p;rno-miR-376b-3p	0.00120648	2.91848	0.0467013
GO:0001503	ossification	http://amigo.geneontology.org/amigo/term/GO:0001503	25	2085	97	17184	2.1378	81801;360730;24924;24483;116564;25661;29148;81812;29702;64032;24694;24477;24791;192179;363455;29417;311437;286908;114593;59328;85489;56813;114031;81707;25312	Stc1;Ostn;Ptn;Igf2;Npr2;Fn1;Myog;Thra;Eif2ak3;Ctgf;Pth;Ibsp;Sparc;Gpm6b;Chrdl1;Men1;Rassf2;Pdlim7;Nppc;Smad5;Twist1;Pth1r;Fstl3;Mmp14;Dmp1	rno-miR-206-3p;rno-miR-30c-2-3p;rno-miR-183-5p;rno-miR-136-5p;rno-miR-221-3p;rno-miR-598-3p;rno-miR-10b-5p;rno-miR-503-5p;rno-miR-122-5p;rno-miR-381-3p;rno-miR-133b-3p;rno-miR-1-3p;rno-miR-128-3p;rno-miR-543-3p;rno-miR-495;rno-miR-200a-3p;rno-miR-326-3p;rno-miR-133a-3p;rno-miR-376b-3p	0.00122055	2.91344	0.0467013
GO:0033574	response to testosterone	http://amigo.geneontology.org/amigo/term/GO:0033574	17	2085	54	17184	2.60773	24176;64033;24323;191575;257648;64672;286934;24954;25149;24335;64202;114856;304429;298441;83535;305999;83584	Adrb2;Ccnd2;Edn1;Nme1;Cacna1b;Pln;Havcr1;Insr;Esr2;Epo;Calr;Dusp1;Psph;Nasp;Kcnj11;Nkx3-1;Casp6	rno-miR-206-3p;rno-miR-183-5p;rno-miR-136-5p;rno-miR-221-3p;rno-miR-99b-3p;rno-miR-30c-2-3p;rno-miR-431;rno-miR-122-5p;rno-miR-503-5p;rno-miR-381-3p;rno-miR-411-5p;rno-miR-133b-3p;rno-miR-1-3p;rno-miR-128-3p;rno-miR-495;rno-miR-200a-3p;rno-miR-326-3p;rno-miR-133a-3p;rno-miR-376b-3p	0.0012305	2.90992	0.0467013
GO:0051591	response to cAMP	http://amigo.geneontology.org/amigo/term/GO:0051591	21	2085	75	17184	2.32099	58921;64033;499529;29461;362817;25216;191575;25124;24533;83580;29183;85257;81718;287422;24898;79107;114856;24218;314322;29300;24791	Foxm1;Ccnd2;Ndufs4;Vgf;Cdk2;Sdc1;Nme1;Stat1;Ldha;Thbd;Areg;Cnga3;Cdo1;Per1;Slc6a3;Duox2;Dusp1;Atp7b;Fos;Gata6;Sparc	rno-miR-451-5p;rno-miR-206-3p;rno-miR-30c-2-3p;rno-miR-598-3p;rno-miR-221-3p;rno-miR-431;rno-miR-10b-5p;rno-miR-122-5p;rno-miR-381-3p;rno-miR-411-5p;rno-miR-542-5p;rno-miR-133b-3p;rno-miR-1-3p;rno-miR-128-3p;rno-miR-543-3p;rno-miR-495;rno-miR-200a-3p;rno-miR-326-3p;rno-miR-133a-3p;rno-miR-376b-3p	0.00123362	2.90882	0.0467013
GO:0009409	response to cold	http://amigo.geneontology.org/amigo/term/GO:0009409	16	2085	49	17184	2.70425	245920;24176;29461;83785;79223;29598;246333;24539;81812;314322;25026;25708;63868;94172;81739;25664	Cxcl10;Adrb2;Vgf;Vegfa;Gk;Atp2b1;Pcsk1n;Lpl;Thra;Fos;Adm;Ucp3;Hspd1;Slc27a1;P2rx3;Pparg	rno-miR-183-5p;rno-miR-30c-2-3p;rno-miR-136-5p;rno-miR-221-3p;rno-miR-206-3p;rno-miR-431;rno-miR-10b-5p;rno-miR-381-3p;rno-miR-133b-3p;rno-miR-1-3p;rno-miR-128-3p;rno-miR-543-3p;rno-miR-495;rno-miR-200a-3p;rno-miR-133a-3p	0.00123721	2.90756	0.0467013
GO:0019722	calcium-mediated signaling	http://amigo.geneontology.org/amigo/term/GO:0019722	16	2085	49	17184	2.70425	29177;140666;24323;266766;84475;60628;64152;24835;24674;117029;171358;24244;25542;29702;24877;24242	Hpca;Rcan2;Edn1;Rcan1;Cxcr3;Cxcr4;Chp1;Tnf;Ppp3ca;Ccr5;Camk1g;Calm3;Ccl3;Eif2ak3;Vsnl1;Calm1	rno-miR-183-5p;rno-miR-30c-2-3p;rno-miR-136-5p;rno-miR-206-3p;rno-miR-221-3p;rno-miR-122-5p;rno-miR-381-3p;rno-miR-411-5p;rno-miR-542-5p;rno-miR-99a-5p;rno-miR-133b-3p;rno-miR-1-3p;rno-miR-128-3p;rno-miR-543-3p;rno-miR-495;rno-miR-200a-3p;rno-miR-326-3p;rno-miR-133a-3p;rno-miR-376b-3p	0.00123721	2.90756	0.0467013
GO:0043523	regulation of neuron apoptotic process	http://amigo.geneontology.org/amigo/term/GO:0043523	13	2085	35	17184	3.07415	29336;24408;298296;29707;79220;54702;308457;117287;81737;246274;117536;25149;246334	Sigmar1;Grin1;Pcsk9;Gabra5;Grid2;Egln3;Egln2;Park7;Ntf3;Faim2;Nsmf;Esr2;Tp63	rno-miR-183-5p;rno-miR-30c-2-3p;rno-miR-598-3p;rno-miR-99b-3p;rno-miR-136-5p;rno-miR-221-3p;rno-miR-431;rno-miR-503-5p;rno-miR-381-3p;rno-miR-133b-3p;rno-miR-128-3p;rno-miR-495;rno-miR-200a-3p;rno-miR-326-3p;rno-miR-133a-3p	0.00136011	2.86643	0.0494002
GO:0043278	response to morphine	http://amigo.geneontology.org/amigo/term/GO:0043278	13	2085	35	17184	3.07415	29191;364052;24165;24408;29260;29237;25204;50664;24808;303306;24318;56718;24807	Tac3;Pea15;Ada;Grin1;Tlr4;Penk;Pcsk1;Gnao1;Tacr3;Srr;Drd2;Mtor;Tacr1	rno-miR-30c-2-3p;rno-miR-136-5p;rno-miR-99b-3p;rno-miR-221-3p;rno-miR-431;rno-miR-122-5p;rno-miR-381-3p;rno-miR-411-5p;rno-miR-99a-5p;rno-miR-543-3p;rno-miR-495;rno-miR-200a-3p;rno-miR-326-3p;rno-miR-503-5p	0.00136011	2.86643	0.0494002
GO:0010288	response to lead ion	http://amigo.geneontology.org/amigo/term/GO:0010288	13	2085	35	17184	3.07415	24423;25557;24825;24586;24694;24464;300095;304024;29292;64192;79212;24791;24888	Gstm1;Star;Tf;Ncam1;Pth;Hp;Srebf2;Cpox;Ftl1;Qdpr;Slc6a1;Sparc;Bcl2l1	rno-miR-183-5p;rno-miR-30c-2-3p;rno-miR-99b-3p;rno-miR-221-3p;rno-miR-10b-5p;rno-miR-122-5p;rno-miR-543-3p;rno-miR-542-5p;rno-miR-133b-3p;rno-miR-136-3p;rno-miR-128-3p;rno-miR-133a-3p;rno-miR-495;rno-miR-326-3p;rno-miR-503-5p;rno-miR-376b-3p	0.00136011	2.86643	0.0494002
GO:0033993	response to lipid	http://amigo.geneontology.org/amigo/term/GO:0033993	11	2085	26	17184	3.50007	65151;64194;85264;25159;24329;360834;24558;300095;288985;24629;25664	Hrsp12;Insig1;Abcg1;Gata2;Egfr;Vps4b;Mog;Srebf2;Insig2;Pdgfrb;Pparg	rno-miR-451-5p;rno-miR-183-5p;rno-miR-30c-2-3p;rno-miR-206-3p;rno-miR-221-3p;rno-miR-10b-5p;rno-miR-122-5p;rno-miR-381-3p;rno-miR-99a-5p;rno-miR-133b-3p;rno-miR-1-3p;rno-miR-128-3p;rno-miR-495;rno-miR-200a-3p;rno-miR-326-3p;rno-miR-133a-3p;rno-miR-376b-3p	0.0013721	2.86261	0.0494002
GO:0071260	cellular response to mechanical stimulus	http://amigo.geneontology.org/amigo/term/GO:0071260	25	2085	98	17184	2.11586	360678;65180;24483;116502;29260;24329;24617;24511;266610;140583;171369;29251;25240;50689;79215;24602;140935;27064;24508;301059;24330;84480;297604;81743;364594	Arhgdia;Kcnd2;Igf2;Bak1;Tlr4;Egfr;Serpine1;Itgb1;Fadd;Chek1;Cd40;F2;Aqp1;Mapk3;Mtpn;Nppa;Afap1;Ankrd1;Irf1;Myd88;Egr1;Bnip3;Ltbr;Pde2a;Tlr3	rno-miR-206-3p;rno-miR-30c-2-3p;rno-miR-99b-3p;rno-miR-221-3p;rno-miR-183-5p;rno-miR-136-5p;rno-miR-431;rno-miR-411-5p;rno-miR-542-5p;rno-miR-133b-3p;rno-miR-136-3p;rno-miR-1-3p;rno-miR-128-3p;rno-miR-543-3p;rno-miR-495;rno-miR-200a-3p;rno-miR-326-3p;rno-miR-133a-3p;rno-miR-376b-3p	0.00137759	2.86088	0.0494002
GO:0043524	negative regulation of neuron apoptotic process	http://amigo.geneontology.org/amigo/term/GO:0043524	34	2085	151	17184	1.86994	309995;24451;89811;81737;24336;292804;63865;246274;64622;25232;29707;25510;24253;117287;63879;307947;24888;287927;25054;83785;29192;25369;25558;24770;297893;365395;24408;25557;246294;301252;24596;24567;170922;63868	Xrcc4;Hmox1;Vegfb;Ntf3;Epor;Gpi;Lgmn;Faim2;Adnp;Tyro3;Gabra5;Pcp4;Cebpb;Park7;Xiap;Set;Bcl2l1;Ube2v2;Ntrk2;Vegfa;Psen1;Adora2a;Stxbp1;Ccl2;Hdac1;Clcf1;Grin1;Star;Optn;Hsp90ab1;Ngfr;Mt1a;Ilk;Hspd1	rno-miR-10b-5p;rno-miR-1-3p;rno-miR-503-5p;rno-miR-376b-3p;rno-miR-206-3p;rno-miR-183-5p;rno-miR-598-3p;rno-miR-122-5p;rno-miR-381-3p;rno-miR-411-5p;rno-miR-542-5p;rno-miR-133b-3p;rno-miR-136-3p;rno-miR-200a-3p;rno-miR-133a-3p;rno-miR-30c-2-3p;rno-miR-128-3p;rno-miR-543-3p;rno-miR-451-5p;rno-miR-221-3p;rno-miR-431;rno-miR-495;rno-miR-326-3p	0.00140431	2.85254	0.0498601
GO:0050821	protein stabilization	http://amigo.geneontology.org/amigo/term/GO:0050821	26	2085	104	17184	2.07382	294254;81710;305451;81531;65033;24854;192270;293886;81516;117287;64367;25650;25631;25390;362453;363140;83764;65189;311437;24482;64152;25558;64202;64303;361171;63868	Hspa1b;Msx1;Tnip2;Pfn2;Stx12;Clu;Ppap2b;Cdc37l1;Smad7;Park7;Ppib;Atp1b1;Smad3;Atp1b3;Crebl2;Rassf1;Flot2;Stk3;Rassf2;Igf1;Chp1;Stxbp1;Calr;Pfn1;Golga7;Hspd1	rno-miR-206-3p;rno-miR-30c-2-3p;rno-miR-136-5p;rno-miR-221-3p;rno-miR-598-3p;rno-miR-431;rno-miR-10b-5p;rno-miR-122-5p;rno-miR-381-3p;rno-miR-411-5p;rno-miR-1-3p;rno-miR-128-3p;rno-miR-543-3p;rno-miR-495;rno-miR-200a-3p;rno-miR-326-3p;rno-miR-503-5p;rno-miR-376b-3p	0.00142799	2.84527	0.0502037
GO:0048278	vesicle docking	http://amigo.geneontology.org/amigo/term/GO:0048278	8	2085	14	17184	4.72385	60466;65134;366872;25716;65033;252853;24923;64457	Stx7;Stx5;Cep83;Syt1;Stx12;Stx17;Stx1b;Ndrg4	rno-miR-206-3p;rno-miR-30c-2-3p;rno-miR-598-3p;rno-miR-136-5p;rno-miR-221-3p;rno-miR-431;rno-miR-503-5p;rno-miR-381-3p;rno-miR-411-5p;rno-miR-133b-3p;rno-miR-1-3p;rno-miR-128-3p;rno-miR-543-3p;rno-miR-495;rno-miR-200a-3p;rno-miR-326-3p;rno-miR-133a-3p	0.00146791	2.8333	0.0504289
GO:1902042	negative regulation of extrinsic apoptotic signaling pathway via death domain receptors	http://amigo.geneontology.org/amigo/term/GO:1902042	10	2085	22	17184	3.75947	316516;364052;282845;24446;24617;24451;81751;85383;25464;282844	Tmbim1;Pea15;Rnf34;Hgf;Serpine1;Hmox1;Psen2;Nol3;Icam1;Rffl	rno-miR-183-5p;rno-miR-30c-2-3p;rno-miR-206-3p;rno-miR-221-3p;rno-miR-431;rno-miR-122-5p;rno-miR-411-5p;rno-miR-99a-5p;rno-miR-133b-3p;rno-miR-1-3p;rno-miR-128-3p;rno-miR-543-3p;rno-miR-495;rno-miR-200a-3p;rno-miR-326-3p;rno-miR-133a-3p	0.00147659	2.83074	0.0504289
GO:0050850	positive regulation of calcium-mediated signaling	http://amigo.geneontology.org/amigo/term/GO:0050850	10	2085	22	17184	3.75947	24165;308995;24930;192248;24586;50687;25542;24932;54276;29659	Ada;Itgal;Cd8a;Cdh13;Ncam1;L1cam;Ccl3;Cd4;Neurod2;P2rx4	rno-miR-133a-3p;rno-miR-206-3p;rno-miR-30c-2-3p;rno-miR-136-5p;rno-miR-221-3p;rno-miR-10b-5p;rno-miR-122-5p;rno-miR-381-3p;rno-miR-133b-3p;rno-miR-1-3p;rno-miR-128-3p;rno-miR-543-3p;rno-miR-495;rno-miR-326-3p;rno-miR-503-5p	0.00147659	2.83074	0.0504289
GO:0070374	positive regulation of ERK1 and ERK2 cascade	http://amigo.geneontology.org/amigo/term/GO:0070374	34	2085	152	17184	1.85753	29434;25187;89811;56064;25149;25542;24318;64032;25675;304791;29260;24329;307403;117551;116677;24629;84348;83785;89808;25265;25599;29538;50689;25464;64457;24770;288593;83615;84489;25406;29397;298006;306141;287561	Rasgrp1;Htr2c;Vegfb;Nptn;Esr2;Ccl3;Drd2;Ctgf;Hmgcr;Dstyk;Tlr4;Egfr;Csf1r;Ccl22;F2rl1;Pdgfrb;Ackr3;Vegfa;Cx3cl1;P2ry1;Cd74;Ccl20;Mapk3;Icam1;Ndrg4;Ccl2;Ccl24;Atp6ap1;Fgfr3;Cd44;Ccl11;Ccl21;Spry2;Ccl7	rno-miR-136-5p;rno-miR-10b-5p;rno-miR-1-3p;rno-miR-376b-3p;rno-miR-206-3p;rno-miR-183-5p;rno-miR-122-5p;rno-miR-381-3p;rno-miR-542-5p;rno-miR-133b-3p;rno-miR-136-3p;rno-miR-200a-3p;rno-miR-133a-3p;rno-miR-30c-2-3p;rno-miR-128-3p;rno-miR-543-3p;rno-miR-451-5p;rno-miR-221-3p;rno-miR-431;rno-miR-99a-5p;rno-miR-495;rno-miR-326-3p	0.00154366	2.81145	0.051572
GO:0010107	potassium ion import	http://amigo.geneontology.org/amigo/term/GO:0010107	12	2085	31	17184	3.20303	117052;116560;171373;50599;29501;25065;25650;83535;25390;171138;276720;24213	Kcnj12;Kcnj9;Slc12a5;Kcnj3;Slc12a4;Slc12a1;Atp1b1;Kcnj11;Atp1b3;Kcne2;Kcnj14;Atp1a3	rno-miR-133a-3p;rno-miR-183-5p;rno-miR-206-3p;rno-miR-136-5p;rno-miR-221-3p;rno-miR-30c-2-3p;rno-miR-431;rno-miR-122-5p;rno-miR-381-3p;rno-miR-411-5p;rno-miR-133b-3p;rno-miR-136-3p;rno-miR-1-3p;rno-miR-128-3p;rno-miR-543-3p;rno-miR-495;rno-miR-200a-3p;rno-miR-503-5p;rno-miR-376b-3p	0.00155294	2.80884	0.051572
GO:0016310	phosphorylation	http://amigo.geneontology.org/amigo/term/GO:0016310	32	2085	140	17184	1.8976	171458;64562;124461;497978;499330;289481;83571;25125;308451;499328;24629;353229;29562;310849;24689;79127;360639;308589;114124;50689;83425;246060;60383;287479;29603;79223;81821;24644;304546;56718;54260;64553	Ipmk;Prkab2;Pacsin2;Dgke;Nmrk1;Gk2;Cdkn1b;Stat3;Itpkc;Rfk;Pdgfrb;Sgms1;Prps1;Sgms2;Prps2;Dck;Dcakd;Sphk2;Akap1;Mapk3;Akap12;Cdkn1c;Rbck1;Shpk;Bckdk;Gk;Dgkz;Pgk1;Git2;Mtor;Itpkb;Akap6	rno-miR-136-5p;rno-miR-10b-5p;rno-miR-1-3p;rno-miR-503-5p;rno-miR-376b-3p;rno-miR-183-5p;rno-miR-206-3p;rno-miR-598-3p;rno-miR-122-5p;rno-miR-381-3p;rno-miR-411-5p;rno-miR-133b-3p;rno-miR-200a-3p;rno-miR-133a-3p;rno-miR-30c-2-3p;rno-miR-128-3p;rno-miR-543-3p;rno-miR-451-5p;rno-miR-221-3p;rno-miR-431;rno-miR-99a-5p;rno-miR-495;rno-miR-326-3p	0.0015532	2.80877	0.051572
GO:0032092	positive regulation of protein binding	http://amigo.geneontology.org/amigo/term/GO:0032092	18	2085	61	17184	2.44446	315119;291906;65189;170905;304733;25592;29417;83837;266759;362912;83722;64862;301252;85430;29199;29702;25687;25639	Mfng;Aktip;Stk3;Lfng;Epb4.1l5;Agrn;Men1;Bambi;Hspa4;Derl1;Plk2;Map1lc3b;Hsp90ab1;Herpud1;Hfe;Eif2ak3;Cald1;Fkbp1a	rno-miR-451-5p;rno-miR-183-5p;rno-miR-30c-2-3p;rno-miR-598-3p;rno-miR-136-5p;rno-miR-99b-3p;rno-miR-431;rno-miR-122-5p;rno-miR-381-3p;rno-miR-411-5p;rno-miR-133b-3p;rno-miR-128-3p;rno-miR-543-3p;rno-miR-495;rno-miR-200a-3p;rno-miR-133a-3p;rno-miR-376b-3p	0.00164771	2.78312	0.0542082
GO:0061025	membrane fusion	http://amigo.geneontology.org/amigo/term/GO:0061025	13	2085	36	17184	2.98858	64670;155423;29382;60466;114114;54400;64152;64862;65033;24803;317630;56042;282838	Gabarapl2;Anxa7;Ctbp1;Stx7;Dnm1l;Bet1l;Chp1;Map1lc3b;Stx12;Vamp2;Bloc1s6;Uso1;Gm2a	rno-miR-133a-3p;rno-miR-183-5p;rno-miR-30c-2-3p;rno-miR-206-3p;rno-miR-431;rno-miR-122-5p;rno-miR-381-3p;rno-miR-411-5p;rno-miR-133b-3p;rno-miR-1-3p;rno-miR-128-3p;rno-miR-543-3p;rno-miR-495;rno-miR-200a-3p;rno-miR-503-5p;rno-miR-376b-3p	0.00167064	2.77712	0.0544076
GO:0071310	cellular response to organic substance	http://amigo.geneontology.org/amigo/term/GO:0071310	14	2085	41	17184	2.82651	83839;25358;25402;25595;24804;114090;24330;84352;29538;367264;64202;25464;25315;140583	Calb1;Timp3;Casp3;Map2;Syp;Egr2;Egr1;Col1a2;Ccl20;Stat4;Calr;Icam1;Ephx1;Chek1	rno-miR-183-5p;rno-miR-30c-2-3p;rno-miR-206-3p;rno-miR-221-3p;rno-miR-431;rno-miR-10b-5p;rno-miR-122-5p;rno-miR-411-5p;rno-miR-542-5p;rno-miR-99a-5p;rno-miR-1-3p;rno-miR-128-3p;rno-miR-543-3p;rno-miR-495;rno-miR-200a-3p;rno-miR-326-3p;rno-miR-376b-3p	0.00173473	2.76077	0.0544076
GO:0032436	positive regulation of proteasomal ubiquitin-dependent protein catabolic process	http://amigo.geneontology.org/amigo/term/GO:0032436	16	2085	51	17184	2.5979	361749;690244;365022;301442;81516;261730;83722;81751;79257;29192;361532;287927;24854;83721;296731;289508	Il33;Sumo2;Rnf166;Sumo1;Smad7;Aurka;Plk2;Psen2;Axin1;Psen1;Sirt2;Ube2v2;Clu;Dvl1;Nub1;Rchy1	rno-miR-451-5p;rno-miR-206-3p;rno-miR-30c-2-3p;rno-miR-136-5p;rno-miR-183-5p;rno-miR-221-3p;rno-miR-431;rno-miR-122-5p;rno-miR-503-5p;rno-miR-381-3p;rno-miR-411-5p;rno-miR-133b-3p;rno-miR-136-3p;rno-miR-1-3p;rno-miR-128-3p;rno-miR-543-3p;rno-miR-495;rno-miR-200a-3p;rno-miR-326-3p;rno-miR-133a-3p;rno-miR-376b-3p	0.00174268	2.75878	0.0544076
GO:0010942	positive regulation of cell death	http://amigo.geneontology.org/amigo/term/GO:0010942	16	2085	51	17184	2.5979	305999;24408;298894;170899;24409;24508;83571;24330;24464;54315;116744;24596;58819;56718;116663;64032	Nkx3-1;Grin1;Mycn;Kcnk2;Grin2a;Irf1;Cdkn1b;Egr1;Hp;Ucp2;Lpar1;Ngfr;Txnrd1;Mtor;Dusp6;Ctgf	rno-miR-133a-3p;rno-miR-183-5p;rno-miR-30c-2-3p;rno-miR-99b-3p;rno-miR-221-3p;rno-miR-136-5p;rno-miR-122-5p;rno-miR-99a-5p;rno-miR-133b-3p;rno-miR-128-3p;rno-miR-543-3p;rno-miR-495;rno-miR-200a-3p;rno-miR-326-3p;rno-miR-503-5p;rno-miR-376b-3p	0.00174268	2.75878	0.0544076
GO:0006695	cholesterol biosynthetic process	http://amigo.geneontology.org/amigo/term/GO:0006695	11	2085	27	17184	3.37025	89784;64194;25035;81726;29637;78975;29540;309262;288985;64191;25675	Idi1;Insig1;Cyb5r3;Mvd;Hmgcs1;Prkaa2;Hsd17b7;Nsdhl;Insig2;Dhcr7;Hmgcr	rno-miR-451-5p;rno-miR-183-5p;rno-miR-30c-2-3p;rno-miR-136-5p;rno-miR-221-3p;rno-miR-381-3p;rno-miR-411-5p;rno-miR-99a-5p;rno-miR-128-3p;rno-miR-495;rno-miR-200a-3p;rno-miR-326-3p;rno-miR-376b-3p	0.00174481	2.75825	0.0544076
GO:0031018	endocrine pancreas development	http://amigo.geneontology.org/amigo/term/GO:0031018	11	2085	27	17184	3.37025	25380;25024;24817;25099;116502;25231;29458;29702;65193;361746;24854	Anxa1;Gipr;Hnf1a;Foxa2;Bak1;Onecut1;Neurod1;Eif2ak3;Nkx6-1;Rfx3;Clu	rno-miR-133a-3p;rno-miR-183-5p;rno-miR-30c-2-3p;rno-miR-136-5p;rno-miR-221-3p;rno-miR-431;rno-miR-381-3p;rno-miR-133b-3p;rno-miR-128-3p;rno-miR-543-3p;rno-miR-495;rno-miR-200a-3p;rno-miR-326-3p;rno-miR-503-5p	0.00174481	2.75825	0.0544076
GO:0010628	positive regulation of gene expression	http://amigo.geneontology.org/amigo/term/GO:0010628	61	2085	327	17184	1.55365	26295;294254;29578;29357;25661;25542;29702;64032;81649;29260;24617;266759;83803;297804;117287;29151;24835;25425;93667;24943;140924;170851;64030;25631;54237;353229;25389;361749;25054;83785;192110;64680;84556;29417;25509;81743;117540;117029;64202;29199;83726;25660;305999;29200;79256;25557;50658;25406;25671;24330;85489;399475;114109;117558;81521;364594;65165;56718;306141;54319;89803	Ogt;Hspa1b;Hnrnpa1;Smad2;Fn1;Ccl3;Eif2ak3;Ctgf;Mapk14;Tlr4;Serpine1;Hspa4;Prkab1;Plag1;Park7;Ucn;Tnf;Ctsh;Olfm1;Plp1;Il2rg;Map2k1;Kit;Smad3;Cdk1;Sgms1;Atf3;Il33;Ntrk2;Vegfa;Pou3f1;Crhr2;Rims1;Men1;Pax6;Pde2a;Plscr1;Ccr5;Calr;Hfe;Ctcf;Cd28;Nkx3-1;Inhba;Hnrnpd;Star;Mapk9;Cd44;Smad1;Egr1;Twist1;Adm2;Nkx2-5;Mylk2;Msn;Tlr3;Tmed2;Mtor;Spry2;Ezr;Sfrp4	rno-miR-136-5p;rno-miR-10b-5p;rno-miR-1-3p;rno-miR-503-5p;rno-miR-376b-3p;rno-miR-206-3p;rno-miR-183-5p;rno-miR-598-3p;rno-miR-122-5p;rno-miR-381-3p;rno-miR-411-5p;rno-miR-542-5p;rno-miR-133b-3p;rno-miR-136-3p;rno-miR-200a-3p;rno-miR-133a-3p;rno-miR-30c-2-3p;rno-miR-128-3p;rno-miR-543-3p;rno-miR-451-5p;rno-miR-221-3p;rno-miR-431;rno-miR-99a-5p;rno-miR-495;rno-miR-326-3p	0.00179097	2.74691	0.0553658
GO:0050728	negative regulation of inflammatory response	http://amigo.geneontology.org/amigo/term/GO:0050728	21	2085	78	17184	2.23133	24176;25232;24165;444986;304917;29290;294235;315716;116562;25302;81859;25325;25029;25268;291609;310663;25369;58923;25631;25682;79426	Adrb2;Tyro3;Ada;Il22ra2;Serpinc1;Adora1;Ier3;Cd276;Il2;Chrna7;Sharpin;Il10;Calcrl;Proc;Ndfip1;Tnfaip8l2;Adora2a;Mefv;Smad3;Ppard;Zfp36	rno-miR-451-5p;rno-miR-206-3p;rno-miR-30c-2-3p;rno-miR-136-5p;rno-miR-221-3p;rno-miR-122-5p;rno-miR-503-5p;rno-miR-381-3p;rno-miR-411-5p;rno-miR-133b-3p;rno-miR-136-3p;rno-miR-1-3p;rno-miR-128-3p;rno-miR-543-3p;rno-miR-495;rno-miR-200a-3p;rno-miR-326-3p;rno-miR-133a-3p	0.00185411	2.73187	0.0564755
GO:0071559	response to transforming growth factor beta	http://amigo.geneontology.org/amigo/term/GO:0071559	7	2085	11	17184	5.25903	24323;29417;24617;79216;24511;50554;25687	Edn1;Men1;Serpine1;Gdf10;Itgb1;Smad4;Cald1	rno-miR-206-3p;rno-miR-183-5p;rno-miR-30c-2-3p;rno-miR-99b-3p;rno-miR-431;rno-miR-381-3p;rno-miR-542-5p;rno-miR-1-3p;rno-miR-128-3p;rno-miR-543-3p;rno-miR-495	0.00185837	2.73087	0.0564755
GO:0007422	peripheral nervous system development	http://amigo.geneontology.org/amigo/term/GO:0007422	10	2085	23	17184	3.59581	116690;112400;83574;29710;114507;25148;24660;81737;29361;117282	Nfasc;Nrg1;Rxrg;Scn8a;Slc5a3;Egr3;Pmp22;Ntf3;Sox10;Hnrnpk	rno-miR-451-5p;rno-miR-183-5p;rno-miR-30c-2-3p;rno-miR-206-3p;rno-miR-221-3p;rno-miR-431;rno-miR-122-5p;rno-miR-381-3p;rno-miR-411-5p;rno-miR-1-3p;rno-miR-128-3p;rno-miR-495;rno-miR-326-3p	0.00191573	2.71767	0.0576199
GO:0006953	acute-phase response	http://amigo.geneontology.org/amigo/term/GO:0006953	12	2085	32	17184	3.10275	25698;117540;24825;24861;29251;24464;25661;25125;29199;24153;25126;60582	Ass1;Plscr1;Tf;Ugt1a1;F2;Hp;Fn1;Stat3;Hfe;A2m;Stat5b;Il1rn	rno-miR-206-3p;rno-miR-30c-2-3p;rno-miR-99b-3p;rno-miR-10b-5p;rno-miR-381-3p;rno-miR-411-5p;rno-miR-1-3p;rno-miR-128-3p;rno-miR-495;rno-miR-200a-3p;rno-miR-326-3p;rno-miR-376b-3p	0.00192816	2.71486	0.0576199
GO:0008542	visual learning	http://amigo.geneontology.org/amigo/term/GO:0008542	17	2085	57	17184	2.47004	24408;24409;54234;171297;29517;25675;56064;24239;25049;29722;24511;64030;64457;24318;56718;309962;24213	Grin1;Grin2a;Cacna1e;Nlgn3;Sgk1;Hmgcr;Nptn;Cacna1c;Atxn1;Apbb1;Itgb1;Kit;Ndrg4;Drd2;Mtor;Pde8b;Atp1a3	rno-miR-183-5p;rno-miR-30c-2-3p;rno-miR-136-5p;rno-miR-221-3p;rno-miR-431;rno-miR-122-5p;rno-miR-543-3p;rno-miR-381-3p;rno-miR-99a-5p;rno-miR-133b-3p;rno-miR-136-3p;rno-miR-128-3p;rno-miR-133a-3p;rno-miR-495;rno-miR-200a-3p;rno-miR-326-3p;rno-miR-503-5p;rno-miR-376b-3p	0.00199379	2.70032	0.0584193
GO:0008203	cholesterol metabolic process	http://amigo.geneontology.org/amigo/term/GO:0008203	17	2085	57	17184	2.47004	29510;89814;298296;64194;85264;25557;24817;79244;29230;266770;25696;309262;309527;29189;300095;84024;288985	Pctp;Tnfsf4;Pcsk9;Insig1;Abcg1;Star;Hnf1a;Hsd17b4;Sqle;Soat2;Vldlr;Nsdhl;Ch25h;Fdx1;Srebf2;Pon1;Insig2	rno-miR-183-5p;rno-miR-30c-2-3p;rno-miR-136-5p;rno-miR-221-3p;rno-miR-431;rno-miR-10b-5p;rno-miR-122-5p;rno-miR-381-3p;rno-miR-411-5p;rno-miR-99a-5p;rno-miR-133b-3p;rno-miR-543-3p;rno-miR-495;rno-miR-326-3p;rno-miR-133a-3p;rno-miR-376b-3p	0.00199379	2.70032	0.0584193
GO:0051482	positive regulation of cytosolic calcium ion concentration involved in phospholipase C-activating G-protein coupled signaling pathway	http://amigo.geneontology.org/amigo/term/GO:0051482	9	2085	19	17184	3.91657	24241;56083;24323;25187;25265;66025;116744;29733;24318	Calca;Tgm2;Edn1;Htr2c;P2ry1;Lpar3;Lpar1;S1pr1;Drd2	rno-miR-183-5p;rno-miR-206-3p;rno-miR-99b-3p;rno-miR-221-3p;rno-miR-10b-5p;rno-miR-122-5p;rno-miR-381-3p;rno-miR-411-5p;rno-miR-1-3p;rno-miR-543-3p;rno-miR-495;rno-miR-200a-3p;rno-miR-326-3p	0.00203194	2.69209	0.0584193
GO:0071371	cellular response to gonadotropin stimulus	http://amigo.geneontology.org/amigo/term/GO:0071371	9	2085	19	17184	3.91657	25557;25148;114090;24330;54254;25129;117536;29300;81819	Star;Egr3;Egr2;Egr1;Gata4;Egr4;Nsmf;Gata6;Pax8	rno-miR-183-5p;rno-miR-206-3p;rno-miR-10b-5p;rno-miR-122-5p;rno-miR-411-5p;rno-miR-133b-3p;rno-miR-1-3p;rno-miR-495;rno-miR-200a-3p;rno-miR-326-3p;rno-miR-133a-3p;rno-miR-376b-3p	0.00203194	2.69209	0.0584193
GO:0006641	triglyceride metabolic process	http://amigo.geneontology.org/amigo/term/GO:0006641	13	2085	37	17184	2.90764	29726;117243;298296;64194;25288;289481;79223;113976;25757;29573;288985;29161;29184	Slc22a5;Acsl6;Pcsk9;Insig1;Acsl1;Gk2;Gk;Acsl4;Cpt1a;Slc37a4;Insig2;Cav3;Cd36	rno-miR-183-5p;rno-miR-30c-2-3p;rno-miR-136-5p;rno-miR-221-3p;rno-miR-99b-3p;rno-miR-431;rno-miR-10b-5p;rno-miR-381-3p;rno-miR-411-5p;rno-miR-99a-5p;rno-miR-543-3p;rno-miR-495;rno-miR-200a-3p;rno-miR-326-3p;rno-miR-503-5p;rno-miR-376b-3p	0.00203755	2.69089	0.0584193
GO:0042593	glucose homeostasis	http://amigo.geneontology.org/amigo/term/GO:0042593	28	2085	119	17184	1.95201	54234;245977;292804;25139;29161;289036;25664;24817;24617;25125;24239;299691;170917;25549;25509;64709;171015;29461;25285;78975;79223;24954;24953;25027;24596;29458;29573;171123	Cacna1e;Adgrf5;Gpi;Slc2a4;Cav3;Adipor1;Pparg;Hnf1a;Serpine1;Stat3;Cacna1c;Cry1;Cry2;Slc18a2;Pax6;Nucks1;Cyb5r4;Vgf;Igfbp5;Prkaa2;Gk;Insr;Gcgr;Slc16a1;Ngfr;Neurod1;Slc37a4;Rph3al	rno-miR-183-5p;rno-miR-30c-2-3p;rno-miR-136-5p;rno-miR-221-3p;rno-miR-99b-3p;rno-miR-431;rno-miR-10b-5p;rno-miR-122-5p;rno-miR-381-3p;rno-miR-136-3p;rno-miR-128-3p;rno-miR-543-3p;rno-miR-495;rno-miR-200a-3p;rno-miR-326-3p;rno-miR-503-5p	0.00206512	2.68505	0.0584193
GO:0060048	cardiac muscle contraction	http://amigo.geneontology.org/amigo/term/GO:0060048	15	2085	47	17184	2.64215	24585;114495;117018;60628;59328;89811;81751;315611;29209;114109;245956;24907;25650;56718;24213	Myl3;Map2k6;Kcnh2;Cxcr4;Smad5;Vegfb;Psen2;Scn4b;Casq2;Nkx2-5;Scn3b;Dmd;Atp1b1;Mtor;Atp1a3	rno-miR-183-5p;rno-miR-30c-2-3p;rno-miR-136-5p;rno-miR-221-3p;rno-miR-10b-5p;rno-miR-122-5p;rno-miR-381-3p;rno-miR-99a-5p;rno-miR-128-3p;rno-miR-543-3p;rno-miR-495;rno-miR-200a-3p;rno-miR-326-3p;rno-miR-376b-3p	0.0020882	2.68023	0.0584193
GO:0050680	negative regulation of epithelial cell proliferation	http://amigo.geneontology.org/amigo/term/GO:0050680	19	2085	68	17184	2.31482	65151;304832;84489;297699;25106;24924;290232;83571;25509;29610;361303;29417;25164;246060;25149;305999;295106;192126;25682	Hrsp12;Cdc73;Fgfr3;Strap;Rgn;Ptn;Tinf2;Cdkn1b;Pax6;Tgfbr3;Lims2;Men1;Cdkn2b;Cdkn1c;Esr2;Nkx3-1;Ift80;Dab2ip;Ppard	rno-miR-206-3p;rno-miR-30c-2-3p;rno-miR-136-5p;rno-miR-221-3p;rno-miR-183-5p;rno-miR-431;rno-miR-10b-5p;rno-miR-122-5p;rno-miR-381-3p;rno-miR-411-5p;rno-miR-99a-5p;rno-miR-133b-3p;rno-miR-1-3p;rno-miR-128-3p;rno-miR-543-3p;rno-miR-495;rno-miR-200a-3p;rno-miR-133a-3p	0.00210153	2.67746	0.0584193
GO:0071560	cellular response to transforming growth factor beta stimulus	http://amigo.geneontology.org/amigo/term/GO:0071560	19	2085	68	17184	2.31482	24323;27064;286927;25614;50662;304733;25557;81516;24617;29221;171056;29237;25661;25043;25237;83727;50687;81743;293165	Edn1;Ankrd1;Stk16;Ptk2;Runx1;Epb4.1l5;Star;Smad7;Serpine1;Arg1;Cx3cr1;Penk;Fn1;Eln;Acvrl1;Fbn1;L1cam;Pde2a;Sox6	rno-miR-133a-3p;rno-miR-206-3p;rno-miR-183-5p;rno-miR-30c-2-3p;rno-miR-598-3p;rno-miR-431;rno-miR-10b-5p;rno-miR-381-3p;rno-miR-411-5p;rno-miR-133b-3p;rno-miR-1-3p;rno-miR-128-3p;rno-miR-543-3p;rno-miR-495;rno-miR-200a-3p;rno-miR-326-3p;rno-miR-503-5p;rno-miR-376b-3p	0.00210153	2.67746	0.0584193
GO:0051897	positive regulation of protein kinase B signaling	http://amigo.geneontology.org/amigo/term/GO:0051897	22	2085	85	17184	2.14524	288077;112400;24483;89811;25542;25614;24329;170910;24835;65189;83785;24482;81523;25660;25285;59265;24954;24596;298006;170922;56718;306141	Hcls1;Nrg1;Igf2;Vegfb;Ccl3;Ptk2;Egfr;Mtdh;Tnf;Stk3;Vegfa;Igf1;Myoc;Cd28;Igfbp5;Phlpp1;Insr;Ngfr;Ccl21;Ilk;Mtor;Spry2	rno-miR-136-5p;rno-miR-10b-5p;rno-miR-1-3p;rno-miR-376b-3p;rno-miR-183-5p;rno-miR-206-3p;rno-miR-598-3p;rno-miR-122-5p;rno-miR-381-3p;rno-miR-411-5p;rno-miR-542-5p;rno-miR-133b-3p;rno-miR-200a-3p;rno-miR-133a-3p;rno-miR-30c-2-3p;rno-miR-128-3p;rno-miR-99b-3p;rno-miR-221-3p;rno-miR-431;rno-miR-99a-5p;rno-miR-495;rno-miR-326-3p	0.00222515	2.65264	0.0613799
GO:0071222	cellular response to lipopolysaccharide	http://amigo.geneontology.org/amigo/term/GO:0071222	37	2085	175	17184	1.75595	304832;25698;26295;29221;305451;25661;25682;245920;81649;170819;29260;25696;24617;171056;24835;24599;353229;89814;24388;25124;117540;171369;114105;29538;25325;117029;25464;24770;29184;27064;29597;287479;25557;50658;361794;64467;192126	Cdc73;Ass1;Ogt;Arg1;Tnip2;Fn1;Ppard;Cxcl10;Mapk14;Il24;Tlr4;Vldlr;Serpine1;Cx3cr1;Tnf;Nos2;Sgms1;Tnfsf4;Gfi1;Stat1;Plscr1;Cd40;Cxcl2;Ccl20;Il10;Ccr5;Icam1;Ccl2;Cd36;Ankrd1;P2ry2;Shpk;Star;Mapk9;Nfkbil1;Entpd2;Dab2ip	rno-miR-136-5p;rno-miR-10b-5p;rno-miR-1-3p;rno-miR-503-5p;rno-miR-376b-3p;rno-miR-206-3p;rno-miR-183-5p;rno-miR-122-5p;rno-miR-381-3p;rno-miR-411-5p;rno-miR-542-5p;rno-miR-133b-3p;rno-miR-200a-3p;rno-miR-133a-3p;rno-miR-30c-2-3p;rno-miR-128-3p;rno-miR-543-3p;rno-miR-451-5p;rno-miR-99b-3p;rno-miR-221-3p;rno-miR-431;rno-miR-99a-5p;rno-miR-495;rno-miR-326-3p	0.00230712	2.63693	0.0631553
GO:0070373	negative regulation of ERK1 and ERK2 cascade	http://amigo.geneontology.org/amigo/term/GO:0070373	16	2085	53	17184	2.49958	308113;59265;29260;116663;59114;24482;114505;24907;114856;306141;313729;306527;192126;303185;54319;315707	Cnksr3;Phlpp1;Tlr4;Dusp6;Slc9a3r1;Igf1;Klf4;Dmd;Dusp1;Spry2;Errfi1;Dusp26;Dab2ip;Flcn;Ezr;Csk	rno-miR-136-5p;rno-miR-10b-5p;rno-miR-1-3p;rno-miR-376b-3p;rno-miR-206-3p;rno-miR-183-5p;rno-miR-598-3p;rno-miR-122-5p;rno-miR-381-3p;rno-miR-411-5p;rno-miR-542-5p;rno-miR-133b-3p;rno-miR-136-3p;rno-miR-200a-3p;rno-miR-133a-3p;rno-miR-30c-2-3p;rno-miR-128-3p;rno-miR-543-3p;rno-miR-221-3p;rno-miR-431;rno-miR-495;rno-miR-326-3p	0.00241058	2.61788	0.0649951
GO:0043406	positive regulation of MAP kinase activity	http://amigo.geneontology.org/amigo/term/GO:0043406	16	2085	53	17184	2.49958	24323;29434;60427;85265;83785;54251;171369;24329;25317;24835;29192;81613;170922;64030;24629;315707	Edn1;Rasgrp1;Kitlg;Ajuba;Vegfa;Flt1;Cd40;Egfr;Fgf1;Tnf;Psen1;Ceacam1;Ilk;Kit;Pdgfrb;Csk	rno-miR-451-5p;rno-miR-206-3p;rno-miR-183-5p;rno-miR-598-3p;rno-miR-30c-2-3p;rno-miR-221-3p;rno-miR-431;rno-miR-10b-5p;rno-miR-381-3p;rno-miR-411-5p;rno-miR-542-5p;rno-miR-133b-3p;rno-miR-99a-5p;rno-miR-1-3p;rno-miR-128-3p;rno-miR-543-3p;rno-miR-495;rno-miR-200a-3p;rno-miR-326-3p;rno-miR-133a-3p;rno-miR-376b-3p	0.00241058	2.61788	0.0649951
GO:0045776	negative regulation of blood pressure	http://amigo.geneontology.org/amigo/term/GO:0045776	13	2085	38	17184	2.83095	24241;24318;29290;29256;29151;114861;24604;24599;399475;311456;58812;64055;25245	Calca;Drd2;Adora1;Oprl1;Ucn;Scpep1;Npy;Nos2;Adm2;Mkks;Apln;Guca2b;Bdkrb2	rno-miR-183-5p;rno-miR-30c-2-3p;rno-miR-99b-3p;rno-miR-136-5p;rno-miR-431;rno-miR-10b-5p;rno-miR-503-5p;rno-miR-122-5p;rno-miR-381-3p;rno-miR-411-5p;rno-miR-133b-3p;rno-miR-128-3p;rno-miR-495;rno-miR-200a-3p;rno-miR-326-3p;rno-miR-133a-3p	0.00246828	2.60761	0.0658532
GO:0051930	regulation of sensory perception of pain	http://amigo.geneontology.org/amigo/term/GO:0051930	14	2085	43	17184	2.69473	24176;24323;24782;24409;29256;29290;24586;25187;24867;29260;25298;24412;25325;25542	Adrb2;Edn1;Slc9a1;Grin2a;Oprl1;Adora1;Ncam1;Htr2c;Vcsa1;Tlr4;Cck;Grin2d;Il10;Ccl3	rno-miR-206-3p;rno-miR-183-5p;rno-miR-30c-2-3p;rno-miR-136-5p;rno-miR-221-3p;rno-miR-10b-5p;rno-miR-122-5p;rno-miR-503-5p;rno-miR-381-3p;rno-miR-133b-3p;rno-miR-1-3p;rno-miR-128-3p;rno-miR-543-3p;rno-miR-495;rno-miR-200a-3p;rno-miR-326-3p;rno-miR-133a-3p	0.00249528	2.60288	0.0658532
GO:0008283	cell proliferation	http://amigo.geneontology.org/amigo/term/GO:0008283	43	2085	214	17184	1.66986	290556;155423;112400;25376;89816;24483;24577;116502;81651;298441;58819;261736;25682;24400;79237;24329;307403;114553;25125;170851;140942;84488;65193;24888;81664;116551;25317;83785;24446;25599;24482;362048;54281;360468;498407;50554;367264;29222;114592;54320;78961;54244;117254	Gnl3;Anxa7;Nrg1;Ambn;Picalm;Igf2;Myc;Bak1;Cspg4;Nasp;Txnrd1;Cops2;Ppard;Gnb1;Hhex;Egfr;Csf1r;Ncf1;Stat3;Map2k1;Ddit4;Fgf13;Nkx6-1;Bcl2l1;Gnai2;Pdk1;Fgf1;Vegfa;Hgf;Cd74;Igf1;Tspan5;Furin;Emp2;Purb;Smad4;Stat4;Ptma;Aurkb;Pdpn;Golph3;Crebbp;Prdx1	rno-miR-136-5p;rno-miR-10b-5p;rno-miR-1-3p;rno-miR-503-5p;rno-miR-376b-3p;rno-miR-183-5p;rno-miR-206-3p;rno-miR-598-3p;rno-miR-122-5p;rno-miR-381-3p;rno-miR-411-5p;rno-miR-542-5p;rno-miR-133b-3p;rno-miR-136-3p;rno-miR-200a-3p;rno-miR-133a-3p;rno-miR-30c-2-3p;rno-miR-128-3p;rno-miR-543-3p;rno-miR-451-5p;rno-miR-99b-3p;rno-miR-221-3p;rno-miR-431;rno-miR-495;rno-miR-326-3p	0.0024975	2.60249	0.0658532
GO:0010629	negative regulation of gene expression	http://amigo.geneontology.org/amigo/term/GO:0010629	40	2085	195	17184	1.70412	155423;89816;89811;301965;29357;24577;116502;25542;29702;369016;291609;64032;64622;316742;24617;266759;297804;117287;29151;24835;93667;24599;311456;303185;83764;191575;64680;24482;113948;291439;83726;25660;117519;305999;297893;29184;79256;298648;287593;24954	Anxa7;Picalm;Vegfb;Tert;Smad2;Myc;Bak1;Ccl3;Eif2ak3;Myadm;Ndfip1;Ctgf;Adnp;Tgif1;Serpine1;Hspa4;Plag1;Park7;Ucn;Tnf;Olfm1;Nos2;Mkks;Flcn;Flot2;Nme1;Crhr2;Igf1;Bbs2;Mbd1;Ctcf;Cd28;Keap1;Nkx3-1;Hdac1;Cd36;Hnrnpd;Tardbp;Ptrh2;Insr	rno-miR-136-5p;rno-miR-10b-5p;rno-miR-1-3p;rno-miR-503-5p;rno-miR-376b-3p;rno-miR-206-3p;rno-miR-183-5p;rno-miR-598-3p;rno-miR-122-5p;rno-miR-381-3p;rno-miR-411-5p;rno-miR-542-5p;rno-miR-133b-3p;rno-miR-200a-3p;rno-miR-133a-3p;rno-miR-30c-2-3p;rno-miR-128-3p;rno-miR-543-3p;rno-miR-451-5p;rno-miR-99b-3p;rno-miR-221-3p;rno-miR-99a-5p;rno-miR-495;rno-miR-326-3p	0.00252447	2.59783	0.0660785
GO:0048247	lymphocyte chemotaxis	http://amigo.geneontology.org/amigo/term/GO:0048247	9	2085	20	17184	3.72052	288593;89808;29538;29397;117551;298006;25542;24770;287561	Ccl24;Cx3cl1;Ccl20;Ccl11;Ccl22;Ccl21;Ccl3;Ccl2;Ccl7	rno-miR-183-5p;rno-miR-30c-2-3p;rno-miR-206-3p;rno-miR-10b-5p;rno-miR-1-3p;rno-miR-128-3p;rno-miR-543-3p;rno-miR-200a-3p;rno-miR-326-3p;rno-miR-376b-3p	0.00266706	2.57397	0.069305
GO:0002548	monocyte chemotaxis	http://amigo.geneontology.org/amigo/term/GO:0002548	11	2085	29	17184	3.13745	24241;288593;54251;89808;29538;29397;117551;298006;25542;24770;287561	Calca;Ccl24;Flt1;Cx3cl1;Ccl20;Ccl11;Ccl22;Ccl21;Ccl3;Ccl2;Ccl7	rno-miR-183-5p;rno-miR-30c-2-3p;rno-miR-99b-3p;rno-miR-206-3p;rno-miR-10b-5p;rno-miR-1-3p;rno-miR-128-3p;rno-miR-543-3p;rno-miR-495;rno-miR-200a-3p;rno-miR-326-3p;rno-miR-376b-3p	0.00273749	2.56265	0.0700087
GO:0072488	ammonium transmembrane transport	http://amigo.geneontology.org/amigo/term/GO:0072488	8	2085	16	17184	4.13288	29504;24904;60422;25240;83629;24898;171373;85426	Slc22a3;Slc22a1;Slc18a3;Aqp1;Slc12a2;Slc6a3;Slc12a5;Slc5a7	rno-miR-451-5p;rno-miR-183-5p;rno-miR-136-5p;rno-miR-431;rno-miR-381-3p;rno-miR-411-5p;rno-miR-133b-3p;rno-miR-128-3p;rno-miR-543-3p;rno-miR-495;rno-miR-200a-3p;rno-miR-326-3p;rno-miR-133a-3p	0.00277223	2.55717	0.0700087
GO:0055117	regulation of cardiac muscle contraction	http://amigo.geneontology.org/amigo/term/GO:0055117	8	2085	16	17184	4.13288	29290;81516;25592;59266;114109;29161;24242;29659	Adora1;Smad7;Agrn;Hcn4;Nkx2-5;Cav3;Calm1;P2rx4	rno-miR-206-3p;rno-miR-30c-2-3p;rno-miR-221-3p;rno-miR-381-3p;rno-miR-133b-3p;rno-miR-1-3p;rno-miR-128-3p;rno-miR-543-3p;rno-miR-495;rno-miR-326-3p;rno-miR-133a-3p	0.00277223	2.55717	0.0700087
GO:0007190	activation of adenylate cyclase activity	http://amigo.geneontology.org/amigo/term/GO:0007190	8	2085	16	17184	4.13288	24241;24176;29555;25449;25360;116506;24244;24242	Calca;Adrb2;Vipr2;Fshr;Tshr;Calcr;Calm3;Calm1	rno-miR-206-3p;rno-miR-99b-3p;rno-miR-136-5p;rno-miR-221-3p;rno-miR-10b-5p;rno-miR-122-5p;rno-miR-381-3p;rno-miR-1-3p;rno-miR-543-3p;rno-miR-495;rno-miR-200a-3p;rno-miR-326-3p	0.00277223	2.55717	0.0700087
GO:0045860	positive regulation of protein kinase activity	http://amigo.geneontology.org/amigo/term/GO:0045860	16	2085	54	17184	2.45314	112400;25614;60341;308267;25696;79257;360820;311437;24835;24771;29192;24335;303439;298006;24932;373545	Nrg1;Ptk2;Camkk1;Tab2;Vldlr;Axin1;Pxn;Rassf2;Tnf;Sdc4;Psen1;Epo;Mmd;Ccl21;Cd4;Prkag2	rno-miR-136-5p;rno-miR-10b-5p;rno-miR-1-3p;rno-miR-376b-3p;rno-miR-183-5p;rno-miR-206-3p;rno-miR-122-5p;rno-miR-381-3p;rno-miR-411-5p;rno-miR-542-5p;rno-miR-133b-3p;rno-miR-136-3p;rno-miR-200a-3p;rno-miR-133a-3p;rno-miR-30c-2-3p;rno-miR-128-3p;rno-miR-543-3p;rno-miR-451-5p;rno-miR-221-3p;rno-miR-431;rno-miR-99a-5p;rno-miR-495;rno-miR-326-3p	0.00281702	2.55021	0.0706421
GO:0042476	odontogenesis	http://amigo.geneontology.org/amigo/term/GO:0042476	12	2085	34	17184	2.91989	64507;360389;116741;54284;25216;25241;81710;25240;65133;85489;116742;29200	Fmod;Zfp422;Pcdha4;Pitx2;Sdc1;Aqp5;Msx1;Aqp1;Aqp3;Twist1;Pcdha13;Inhba	rno-miR-206-3p;rno-miR-183-5p;rno-miR-30c-2-3p;rno-miR-221-3p;rno-miR-431;rno-miR-381-3p;rno-miR-411-5p;rno-miR-133b-3p;rno-miR-136-3p;rno-miR-1-3p;rno-miR-128-3p;rno-miR-543-3p;rno-miR-495;rno-miR-200a-3p;rno-miR-326-3p;rno-miR-133a-3p	0.00290156	2.53737	0.0720005
GO:0042594	response to starvation	http://amigo.geneontology.org/amigo/term/GO:0042594	15	2085	49	17184	2.53401	171044;79210;24617;24861;25549;29151;65984;24953;25026;60582;84470;25033;25014;79426;25664	Sstr3;Fstl1;Serpine1;Ugt1a1;Slc18a2;Ucn;Aacs;Gcgr;Adm;Il1rn;Gnpat;Sstr1;Acat1;Zfp36;Pparg	rno-miR-183-5p;rno-miR-30c-2-3p;rno-miR-136-5p;rno-miR-598-3p;rno-miR-206-3p;rno-miR-221-3p;rno-miR-431;rno-miR-122-5p;rno-miR-411-5p;rno-miR-1-3p;rno-miR-128-3p;rno-miR-543-3p;rno-miR-495;rno-miR-200a-3p;rno-miR-326-3p;rno-miR-503-5p;rno-miR-376b-3p	0.00291134	2.53591	0.0720005
GO:0010243	response to organonitrogen compound	http://amigo.geneontology.org/amigo/term/GO:0010243	18	2085	65	17184	2.29349	29168;24653;25614;24217;29637;25405;171341;25671;24693;65984;81508;81718;50664;60582;54237;79212;83584;24888	Ubd;Pla2g4a;Ptk2;Atp4b;Hmgcs1;Ccng1;Mgst1;Smad1;Ptgs1;Aacs;Bhmt;Cdo1;Gnao1;Il1rn;Cdk1;Slc6a1;Casp6;Bcl2l1	rno-miR-451-5p;rno-miR-206-3p;rno-miR-183-5p;rno-miR-598-3p;rno-miR-221-3p;rno-miR-122-5p;rno-miR-381-3p;rno-miR-542-5p;rno-miR-133b-3p;rno-miR-136-3p;rno-miR-1-3p;rno-miR-128-3p;rno-miR-543-3p;rno-miR-495;rno-miR-200a-3p;rno-miR-326-3p;rno-miR-133a-3p;rno-miR-376b-3p	0.00294509	2.5309	0.0723362
GO:0050804	modulation of synaptic transmission	http://amigo.geneontology.org/amigo/term/GO:0050804	10	2085	25	17184	3.30776	24409;29629;171297;361845;81737;59266;25567;116647;24318;24674	Grin2a;Gria4;Nlgn3;Eif4ebp2;Ntf3;Hcn4;Tnr;Nlgn1;Drd2;Ppp3ca	rno-miR-30c-2-3p;rno-miR-136-5p;rno-miR-221-3p;rno-miR-10b-5p;rno-miR-381-3p;rno-miR-128-3p;rno-miR-543-3p;rno-miR-495;rno-miR-200a-3p;rno-miR-326-3p;rno-miR-376b-3p	0.00310799	2.50752	0.075818
GO:0007417	central nervous system development	http://amigo.geneontology.org/amigo/term/GO:0007417	23	2085	94	17184	2.02793	58982;84005;309995;24948;246274;361532;25358;315222;117282;65189;25509;29183;25243;24877;81819;497815;140675;50662;114125;50658;25393;83534;24596	Ncan;Eif2b2;Xrcc4;Fmr1;Faim2;Sirt2;Timp3;Arsa;Hnrnpk;Stk3;Pax6;Areg;Arnt2;Vsnl1;Pax8;Nrcam;Gabra4;Runx1;Dll3;Mapk9;Bcan;Tpp1;Ngfr	rno-miR-451-5p;rno-miR-183-5p;rno-miR-30c-2-3p;rno-miR-136-5p;rno-miR-221-3p;rno-miR-206-3p;rno-miR-598-3p;rno-miR-431;rno-miR-122-5p;rno-miR-381-3p;rno-miR-542-5p;rno-miR-133b-3p;rno-miR-1-3p;rno-miR-128-3p;rno-miR-543-3p;rno-miR-495;rno-miR-200a-3p;rno-miR-326-3p;rno-miR-133a-3p;rno-miR-376b-3p	0.00327761	2.48444	0.0794157
GO:0008354	germ cell migration	http://amigo.geneontology.org/amigo/term/GO:0008354	6	2085	9	17184	5.50746	89843;60628;114498;24511;64030;24772	Cxadr;Cxcr4;Dmrt1;Itgb1;Kit;Cxcl12	rno-miR-136-5p;rno-miR-221-3p;rno-miR-431;rno-miR-10b-5p;rno-miR-122-5p;rno-miR-381-3p;rno-miR-411-5p;rno-miR-128-3p;rno-miR-543-3p;rno-miR-495;rno-miR-326-3p;rno-miR-376b-3p	0.00335846	2.47386	0.0796741
GO:1900744	regulation of p38MAPK cascade	http://amigo.geneontology.org/amigo/term/GO:1900744	6	2085	9	17184	5.50746	29434;59265;24446;287422;192126;29161	Rasgrp1;Phlpp1;Hgf;Per1;Dab2ip;Cav3	rno-miR-30c-2-3p;rno-miR-136-5p;rno-miR-381-3p;rno-miR-133b-3p;rno-miR-495;rno-miR-200a-3p;rno-miR-326-3p;rno-miR-133a-3p	0.00335846	2.47386	0.0796741
GO:0006979	response to oxidative stress	http://amigo.geneontology.org/amigo/term/GO:0006979	30	2085	136	17184	1.82997	266766;24451;296851;313323;24693;290549;113898;50622;58819;83526;170520;29260;24329;24817;117287;29151;170851;24888;282819;29192;24686;79107;140666;117514;361286;79239;117254;81707;305348;24565	Rcan1;Hmox1;Pon2;Psip1;Ptgs1;Selk;Prdx5;Slc23a2;Txnrd1;Atrn;Cygb;Tlr4;Egfr;Hnf1a;Park7;Ucn;Map2k1;Bcl2l1;Ppif;Psen1;Prnp;Duox2;Rcan2;Txnip;Msrb2;Hmox2;Prdx1;Mmp14;Lias;Abcc1	rno-miR-136-5p;rno-miR-1-3p;rno-miR-503-5p;rno-miR-183-5p;rno-miR-206-3p;rno-miR-598-3p;rno-miR-122-5p;rno-miR-381-3p;rno-miR-411-5p;rno-miR-542-5p;rno-miR-133b-3p;rno-miR-136-3p;rno-miR-200a-3p;rno-miR-133a-3p;rno-miR-30c-2-3p;rno-miR-128-3p;rno-miR-543-3p;rno-miR-451-5p;rno-miR-99b-3p;rno-miR-221-3p;rno-miR-431;rno-miR-495;rno-miR-326-3p	0.00335986	2.47368	0.0796741
GO:0035094	response to nicotine	http://amigo.geneontology.org/amigo/term/GO:0035094	18	2085	66	17184	2.25861	24323;79557;25402;24312;25557;24483;24451;24482;25302;29237;24898;25103;81657;24318;59324;25361;24807;65193	Edn1;Chrna1;Casp3;Dhfr;Star;Igf2;Hmox1;Igf1;Chrna7;Penk;Slc6a3;Chrnb4;Gabbr1;Drd2;Kcnk1;Vcam1;Tacr1;Nkx6-1	rno-miR-206-3p;rno-miR-183-5p;rno-miR-30c-2-3p;rno-miR-221-3p;rno-miR-10b-5p;rno-miR-122-5p;rno-miR-381-3p;rno-miR-411-5p;rno-miR-542-5p;rno-miR-1-3p;rno-miR-128-3p;rno-miR-495;rno-miR-200a-3p;rno-miR-326-3p;rno-miR-503-5p;rno-miR-376b-3p	0.00337715	2.47145	0.0796741
GO:0071805	potassium ion transmembrane transport	http://amigo.geneontology.org/amigo/term/GO:0071805	27	2085	118	17184	1.89744	311651;25469;29682;65180;56817;85257;29553;63883;29737;116560;117018;59266;65272;362521;29747;83535;25468;170899;246325;25240;171138;24213;156873;25411;59324;117101;117105	Slc9a8;Kcna4;Kcnq3;Kcnd2;Kcnip2;Cnga3;Kcnk3;Kcne3;Kcnab1;Kcnj9;Kcnh2;Hcn4;Kcnk10;Tmem38b;Kcnmb1;Kcnj11;Kcna2;Kcnk2;Kcnh8;Aqp1;Kcne2;Atp1a3;Kcnk15;Cnga2;Kcnk1;Kcnc3;Kcnb2	rno-miR-183-5p;rno-miR-206-3p;rno-miR-136-5p;rno-miR-221-3p;rno-miR-30c-2-3p;rno-miR-431;rno-miR-10b-5p;rno-miR-122-5p;rno-miR-381-3p;rno-miR-411-5p;rno-miR-1-3p;rno-miR-128-3p;rno-miR-543-3p;rno-miR-495;rno-miR-200a-3p;rno-miR-326-3p;rno-miR-503-5p;rno-miR-376b-3p	0.00341609	2.46647	0.0800661
GO:0001975	response to amphetamine	http://amigo.geneontology.org/amigo/term/GO:0001975	14	2085	45	17184	2.57467	291324;24408;24409;24465;25549;24330;114105;25369;24674;25464;24244;24318;24242;297893	Trdmt1;Grin1;Grin2a;Hprt1;Slc18a2;Egr1;Cxcl2;Adora2a;Ppp3ca;Icam1;Calm3;Drd2;Calm1;Hdac1	rno-miR-183-5p;rno-miR-30c-2-3p;rno-miR-136-5p;rno-miR-206-3p;rno-miR-221-3p;rno-miR-431;rno-miR-122-5p;rno-miR-99a-5p;rno-miR-133b-3p;rno-miR-1-3p;rno-miR-128-3p;rno-miR-543-3p;rno-miR-495;rno-miR-200a-3p;rno-miR-326-3p;rno-miR-133a-3p;rno-miR-376b-3p	0.00351102	2.45457	0.0814266
GO:0060079	excitatory postsynaptic potential	http://amigo.geneontology.org/amigo/term/GO:0060079	12	2085	35	17184	2.8363	24176;24408;79220;24409;29290;171297;24412;25369;25049;24674;29659;24407	Adrb2;Grin1;Grid2;Grin2a;Adora1;Nlgn3;Grin2d;Adora2a;Atxn1;Ppp3ca;P2rx4;Grik5	rno-miR-30c-2-3p;rno-miR-136-5p;rno-miR-381-3p;rno-miR-133b-3p;rno-miR-128-3p;rno-miR-543-3p;rno-miR-495;rno-miR-200a-3p;rno-miR-133a-3p;rno-miR-376b-3p	0.00351956	2.45351	0.0814266
GO:0045669	positive regulation of osteoblast differentiation	http://amigo.geneontology.org/amigo/term/GO:0045669	17	2085	61	17184	2.30754	286908;83615;81507;29146;25205;29417;114593;304988;24253;59328;79216;25671;315716;24482;406864;170922;246334	Pdlim7;Atp6ap1;Bmpr1a;Jag1;Il6st;Men1;Nppc;Mnda;Cebpb;Smad5;Gdf10;Smad1;Cd276;Igf1;Clic1;Ilk;Tp63	rno-miR-206-3p;rno-miR-30c-2-3p;rno-miR-598-3p;rno-miR-221-3p;rno-miR-10b-5p;rno-miR-122-5p;rno-miR-381-3p;rno-miR-411-5p;rno-miR-542-5p;rno-miR-1-3p;rno-miR-128-3p;rno-miR-543-3p;rno-miR-495;rno-miR-200a-3p;rno-miR-326-3p;rno-miR-376b-3p	0.00359466	2.44434	0.082631
GO:0007179	transforming growth factor beta receptor signaling pathway	http://amigo.geneontology.org/amigo/term/GO:0007179	18	2085	67	17184	2.22477	25591;25614;81516;83837;289992;360820;29610;29357;25671;59328;84352;25237;314322;24511;25631;50554;79242;24770	Parp1;Ptk2;Smad7;Bambi;Fermt2;Pxn;Tgfbr3;Smad2;Smad1;Smad5;Col1a2;Acvrl1;Fos;Itgb1;Smad3;Smad4;Hpgd;Ccl2	rno-miR-206-3p;rno-miR-30c-2-3p;rno-miR-598-3p;rno-miR-221-3p;rno-miR-136-5p;rno-miR-431;rno-miR-381-3p;rno-miR-411-5p;rno-miR-542-5p;rno-miR-133b-3p;rno-miR-1-3p;rno-miR-128-3p;rno-miR-543-3p;rno-miR-495;rno-miR-200a-3p;rno-miR-326-3p;rno-miR-133a-3p;rno-miR-376b-3p	0.00386048	2.41336	0.0881763
GO:0048168	regulation of neuronal synaptic plasticity	http://amigo.geneontology.org/amigo/term/GO:0048168	10	2085	26	17184	3.18035	29461;24408;171387;25557;24804;25356;114090;25393;117536;117558	Vgf;Grin1;Rnf39;Star;Syp;Cntn2;Egr2;Bcan;Nsmf;Mylk2	rno-miR-30c-2-3p;rno-miR-431;rno-miR-10b-5p;rno-miR-122-5p;rno-miR-381-3p;rno-miR-128-3p;rno-miR-200a-3p;rno-miR-326-3p;rno-miR-376b-3p	0.00389289	2.40973	0.0883537
GO:0032760	positive regulation of tumor necrosis factor production	http://amigo.geneontology.org/amigo/term/GO:0032760	15	2085	51	17184	2.43436	364594;29434;266610;29260;301059;290549;85489;311430;24854;117029;25542;310635;24770;297893;29184	Tlr3;Rasgrp1;Fadd;Tlr4;Myd88;Selk;Twist1;Mavs;Clu;Ccr5;Ccl3;Arhgef2;Ccl2;Hdac1;Cd36	rno-miR-206-3p;rno-miR-30c-2-3p;rno-miR-99b-3p;rno-miR-221-3p;rno-miR-136-5p;rno-miR-381-3p;rno-miR-542-5p;rno-miR-136-3p;rno-miR-1-3p;rno-miR-128-3p;rno-miR-543-3p;rno-miR-495;rno-miR-200a-3p;rno-miR-326-3p	0.0039847	2.3996	0.0898687
GO:0010977	negative regulation of neuron projection development	http://amigo.geneontology.org/amigo/term/GO:0010977	14	2085	46	17184	2.51855	24388;50864;305203;24660;295217;116744;81651;24596;292464;25567;25289;24387;64532;84510	Gfi1;Ntm;Paqr3;Pmp22;Snapin;Lpar1;Cspg4;Ngfr;Katna1;Tnr;Adcy6;Gfap;Adcy5;Stmn2	rno-miR-451-5p;rno-miR-183-5p;rno-miR-30c-2-3p;rno-miR-206-3p;rno-miR-221-3p;rno-miR-598-3p;rno-miR-99b-3p;rno-miR-431;rno-miR-10b-5p;rno-miR-122-5p;rno-miR-381-3p;rno-miR-133b-3p;rno-miR-128-3p;rno-miR-543-3p;rno-miR-495;rno-miR-200a-3p;rno-miR-326-3p;rno-miR-133a-3p	0.00413272	2.38376	0.0911117
GO:0007189	adenylate cyclase-activating G-protein coupled receptor signaling pathway	http://amigo.geneontology.org/amigo/term/GO:0007189	14	2085	46	17184	2.51855	24241;24176;25449;25360;24694;116506;24953;25029;399475;50577;56813;29316;25369;64532	Calca;Adrb2;Fshr;Tshr;Pth;Calcr;Gcgr;Calcrl;Adm2;Galr1;Pth1r;Adora2b;Adora2a;Adcy5	rno-miR-451-5p;rno-miR-206-3p;rno-miR-133a-3p;rno-miR-99b-3p;rno-miR-136-5p;rno-miR-183-5p;rno-miR-431;rno-miR-10b-5p;rno-miR-122-5p;rno-miR-381-3p;rno-miR-411-5p;rno-miR-133b-3p;rno-miR-1-3p;rno-miR-128-3p;rno-miR-543-3p;rno-miR-495;rno-miR-200a-3p;rno-miR-326-3p;rno-miR-503-5p	0.00413272	2.38376	0.0911117
GO:0043627	response to estrogen	http://amigo.geneontology.org/amigo/term/GO:0043627	24	2085	102	17184	1.95017	307505;266766;81707;24451;25662;24335;54254;317675;25149;29300;25664;24176;25358;84395;24617;315222;24629;54231;25240;25277;24533;25557;25084;63868	Ctnna1;Rcan1;Mmp14;Hmox1;Igfbp2;Epo;Gata4;Tph2;Esr2;Gata6;Pparg;Adrb2;Timp3;Slc34a2;Serpine1;Arsa;Pdgfrb;Car2;Aqp1;Mfge8;Ldha;Star;Il4r;Hspd1	rno-miR-451-5p;rno-miR-206-3p;rno-miR-30c-2-3p;rno-miR-136-5p;rno-miR-221-3p;rno-miR-183-5p;rno-miR-431;rno-miR-10b-5p;rno-miR-122-5p;rno-miR-381-3p;rno-miR-411-5p;rno-miR-542-5p;rno-miR-1-3p;rno-miR-128-3p;rno-miR-543-3p;rno-miR-495;rno-miR-200a-3p;rno-miR-326-3p;rno-miR-376b-3p	0.00413592	2.38343	0.0911117
GO:0045840	positive regulation of mitotic nuclear division	http://amigo.geneontology.org/amigo/term/GO:0045840	11	2085	31	17184	2.93469	24323;24827;24483;114498;24482;24835;24954;297758;25660;24318;24629	Edn1;Tgfa;Igf2;Dmrt1;Igf1;Tnf;Insr;Terf1;Cd28;Drd2;Pdgfrb	rno-miR-451-5p;rno-miR-206-3p;rno-miR-183-5p;rno-miR-99b-3p;rno-miR-221-3p;rno-miR-10b-5p;rno-miR-122-5p;rno-miR-381-3p;rno-miR-411-5p;rno-miR-542-5p;rno-miR-99a-5p;rno-miR-1-3p;rno-miR-128-3p;rno-miR-543-3p;rno-miR-495;rno-miR-200a-3p;rno-miR-326-3p;rno-miR-376b-3p	0.00414144	2.38285	0.0911117
GO:0008306	associative learning	http://amigo.geneontology.org/amigo/term/GO:0008306	12	2085	36	17184	2.75736	24176;24408;29707;79123;29151;25302;64356;288475;25567;24318;54276;24807	Adrb2;Grin1;Gabra5;Asic1;Ucn;Chrna7;Nrgn;Nptx2;Tnr;Drd2;Neurod2;Tacr1	rno-miR-206-3p;rno-miR-30c-2-3p;rno-miR-598-3p;rno-miR-136-5p;rno-miR-381-3p;rno-miR-1-3p;rno-miR-495;rno-miR-200a-3p;rno-miR-326-3p;rno-miR-503-5p	0.00423937	2.3727	0.0926975
GO:0023019	signal transduction involved in regulation of gene expression	http://amigo.geneontology.org/amigo/term/GO:0023019	9	2085	22	17184	3.3819	25591;25099;81710;25265;25509;29357;54254;29458;25631	Parp1;Foxa2;Msx1;P2ry1;Pax6;Smad2;Gata4;Neurod1;Smad3	rno-miR-136-5p;rno-miR-221-3p;rno-miR-431;rno-miR-122-5p;rno-miR-381-3p;rno-miR-411-5p;rno-miR-128-3p;rno-miR-543-3p;rno-miR-495;rno-miR-200a-3p;rno-miR-326-3p	0.00440135	2.35641	0.0950797
GO:0030511	positive regulation of transforming growth factor beta receptor signaling pathway	http://amigo.geneontology.org/amigo/term/GO:0030511	9	2085	22	17184	3.3819	29417;79257;29610;25164;54281;246060;50554;303185;246297	Men1;Axin1;Tgfbr3;Cdkn2b;Furin;Cdkn1c;Smad4;Flcn;Myocd	rno-miR-206-3p;rno-miR-30c-2-3p;rno-miR-221-3p;rno-miR-431;rno-miR-122-5p;rno-miR-381-3p;rno-miR-411-5p;rno-miR-542-5p;rno-miR-133b-3p;rno-miR-1-3p;rno-miR-128-3p;rno-miR-543-3p;rno-miR-495;rno-miR-326-3p;rno-miR-133a-3p	0.00440135	2.35641	0.0950797
GO:0051091	positive regulation of sequence-specific DNA binding transcription factor activity	http://amigo.geneontology.org/amigo/term/GO:0051091	24	2085	103	17184	1.93112	286965;29410;313264;25149;25664;308906;60329;192270;29260;117287;24835;64030;65189;25325;311430;362814;58868;24674;54276;246297;113990;309586;29458;363269	Abra;Neurog1;Trim32;Esr2;Pparg;Trim5;Neurog3;Ppap2b;Tlr4;Park7;Tnf;Kit;Stk3;Il10;Mavs;Rnf41;Fzd1;Ppp3ca;Neurod2;Myocd;Hmgn3;Trim26;Neurod1;Sp100	rno-miR-183-5p;rno-miR-206-3p;rno-miR-598-3p;rno-miR-221-3p;rno-miR-431;rno-miR-381-3p;rno-miR-411-5p;rno-miR-542-5p;rno-miR-99a-5p;rno-miR-1-3p;rno-miR-128-3p;rno-miR-543-3p;rno-miR-495;rno-miR-200a-3p;rno-miR-326-3p;rno-miR-503-5p;rno-miR-376b-3p	0.00458894	2.33829	0.0982741
GO:0009408	response to heat	http://amigo.geneontology.org/amigo/term/GO:0009408	19	2085	74	17184	2.12638	117019;24241;24770;84026;24653;84005;24807;294254;24508;313323;266759;24464;114105;24482;192218;24772;63868;83584;81739	Eif2b4;Calca;Ccl2;Dnaja2;Pla2g4a;Eif2b2;Tacr1;Hspa1b;Irf1;Psip1;Hspa4;Hp;Cxcl2;Igf1;Kat5;Cxcl12;Hspd1;Casp6;P2rx3	rno-miR-133a-3p;rno-miR-206-3p;rno-miR-183-5p;rno-miR-99b-3p;rno-miR-221-3p;rno-miR-136-5p;rno-miR-10b-5p;rno-miR-122-5p;rno-miR-381-3p;rno-miR-411-5p;rno-miR-133b-3p;rno-miR-136-3p;rno-miR-1-3p;rno-miR-128-3p;rno-miR-543-3p;rno-miR-495;rno-miR-200a-3p;rno-miR-503-5p;rno-miR-376b-3p	0.00461773	2.33557	0.0982741
GO:0016079	synaptic vesicle exocytosis	http://amigo.geneontology.org/amigo/term/GO:0016079	15	2085	52	17184	2.3874	25731;60466;81804;295217;60568;25716;24803;24805;155812;191595;54309;171039;60565;171123;83610	Syt3;Stx7;Stxbp2;Snapin;Syt11;Syt1;Vamp2;Syt2;Trim9;Syt12;Syt5;Rph3a;Syt6;Rph3al;Apba2	rno-miR-206-3p;rno-miR-30c-2-3p;rno-miR-136-5p;rno-miR-221-3p;rno-miR-122-5p;rno-miR-411-5p;rno-miR-133b-3p;rno-miR-1-3p;rno-miR-128-3p;rno-miR-543-3p;rno-miR-495;rno-miR-200a-3p;rno-miR-326-3p;rno-miR-133a-3p;rno-miR-376b-3p	0.00463144	2.33428	0.0982741
GO:0043085	positive regulation of catalytic activity	http://amigo.geneontology.org/amigo/term/GO:0043085	17	2085	63	17184	2.23402	25402;84485;80773;26295;85382;24483;54705;24577;81751;58961;292788;29192;29573;64310;29624;282838;116486	Casp3;Ccs;Cyb5b;Ogt;Ngb;Igf2;Pdp1;Myc;Psen2;Azin1;Psenen;Psen1;Slc37a4;Arf1;Alox5ap;Gm2a;Sec14l2	rno-miR-451-5p;rno-miR-183-5p;rno-miR-206-3p;rno-miR-30c-2-3p;rno-miR-431;rno-miR-10b-5p;rno-miR-381-3p;rno-miR-136-3p;rno-miR-1-3p;rno-miR-543-3p;rno-miR-200a-3p;rno-miR-326-3p;rno-miR-376b-3p	0.00472577	2.32553	0.099686
GO:0021954	central nervous system neuron development	http://amigo.geneontology.org/amigo/term/GO:0021954	8	2085	18	17184	3.67325	25054;25159;24465;24604;24370;25450;25595;64186	Ntrk2;Gata2;Hprt1;Npy;Foxg1;Gabrb1;Map2;Ascl1	rno-miR-451-5p;rno-miR-206-3p;rno-miR-183-5p;rno-miR-30c-2-3p;rno-miR-381-3p;rno-miR-411-5p;rno-miR-133b-3p;rno-miR-1-3p;rno-miR-128-3p;rno-miR-543-3p;rno-miR-495;rno-miR-200a-3p;rno-miR-326-3p;rno-miR-133a-3p;rno-miR-376b-3p	0.00483869	2.31527	0.100706
GO:0035994	response to muscle stretch	http://amigo.geneontology.org/amigo/term/GO:0035994	8	2085	18	17184	3.67325	24323;27064;81649;24782;314322;24907;337868;94204	Edn1;Ankrd1;Mapk14;Slc9a1;Fos;Dmd;Myod1;Ece1	rno-miR-206-3p;rno-miR-183-5p;rno-miR-30c-2-3p;rno-miR-221-3p;rno-miR-431;rno-miR-122-5p;rno-miR-1-3p;rno-miR-128-3p;rno-miR-543-3p;rno-miR-495	0.00483869	2.31527	0.100706
GO:0070886	positive regulation of calcineurin-NFAT signaling cascade	http://amigo.geneontology.org/amigo/term/GO:0070886	6	2085	10	17184	4.95642	112400;24782;24482;494021;25065;64553	Nrg1;Slc9a1;Igf1;Lmcd1;Slc12a1;Akap6	rno-miR-206-3p;rno-miR-183-5p;rno-miR-30c-2-3p;rno-miR-221-3p;rno-miR-431;rno-miR-10b-5p;rno-miR-122-5p;rno-miR-381-3p;rno-miR-411-5p;rno-miR-1-3p;rno-miR-128-3p;rno-miR-543-3p;rno-miR-495;rno-miR-200a-3p;rno-miR-326-3p;rno-miR-503-5p;rno-miR-376b-3p	0.00488648	2.311	0.100706
GO:0001973	adenosine receptor signaling pathway	http://amigo.geneontology.org/amigo/term/GO:0001973	6	2085	10	17184	4.95642	81664;29290;25265;25369;29316;64532	Gnai2;Adora1;P2ry1;Adora2a;Adora2b;Adcy5	rno-miR-183-5p;rno-miR-221-3p;rno-miR-133b-3p;rno-miR-128-3p;rno-miR-495;rno-miR-133a-3p	0.00488648	2.311	0.100706
GO:0031623	receptor internalization	http://amigo.geneontology.org/amigo/term/GO:0031623	11	2085	32	17184	2.84282	24241;84348;54241;89816;116506;25356;25029;84471;25026;29385;54319	Calca;Ackr3;Cltc;Picalm;Calcr;Cntn2;Calcrl;Snx1;Adm;Cxcr2;Ezr	rno-miR-451-5p;rno-miR-206-3p;rno-miR-183-5p;rno-miR-99b-3p;rno-miR-136-5p;rno-miR-431;rno-miR-10b-5p;rno-miR-381-3p;rno-miR-1-3p;rno-miR-128-3p;rno-miR-543-3p;rno-miR-495;rno-miR-200a-3p;rno-miR-326-3p;rno-miR-503-5p;rno-miR-376b-3p	0.00503124	2.29833	0.102279
GO:0016525	negative regulation of angiogenesis	http://amigo.geneontology.org/amigo/term/GO:0016525	16	2085	58	17184	2.28343	245920;24176;25124;25385;79237;64680;24924;84475;81512;171056;353256;171396;24791;192126;24770;29184	Cxcl10;Adrb2;Stat1;Faslg;Hhex;Crhr2;Ptn;Cxcr3;Lect1;Cx3cr1;Gtf2i;Sulf1;Sparc;Dab2ip;Ccl2;Cd36	rno-miR-451-5p;rno-miR-183-5p;rno-miR-136-5p;rno-miR-99b-3p;rno-miR-10b-5p;rno-miR-122-5p;rno-miR-381-3p;rno-miR-411-5p;rno-miR-542-5p;rno-miR-133b-3p;rno-miR-543-3p;rno-miR-495;rno-miR-200a-3p;rno-miR-326-3p;rno-miR-133a-3p	0.00504982	2.29672	0.102279
GO:0046686	response to cadmium ion	http://amigo.geneontology.org/amigo/term/GO:0046686	12	2085	37	17184	2.68268	362817;24694;50658;83571;29221;24788;25458;64001;24686;54237;24791;94204	Cdk2;Pth;Mapk9;Cdkn1b;Arg1;Sord;Gss;Cyb5a;Prnp;Cdk1;Sparc;Ece1	rno-miR-133a-3p;rno-miR-30c-2-3p;rno-miR-598-3p;rno-miR-221-3p;rno-miR-431;rno-miR-10b-5p;rno-miR-381-3p;rno-miR-133b-3p;rno-miR-128-3p;rno-miR-543-3p;rno-miR-495;rno-miR-200a-3p;rno-miR-326-3p;rno-miR-503-5p	0.00507247	2.29478	0.102279
GO:0060134	prepulse inhibition	http://amigo.geneontology.org/amigo/term/GO:0060134	7	2085	14	17184	4.13138	24408;79220;29151;25369;24898;24318;83721	Grin1;Grid2;Ucn;Adora2a;Slc6a3;Drd2;Dvl1	rno-miR-30c-2-3p;rno-miR-133b-3p;rno-miR-128-3p;rno-miR-495;rno-miR-200a-3p;rno-miR-326-3p;rno-miR-133a-3p	0.0050769	2.2944	0.102279
GO:0030182	neuron differentiation	http://amigo.geneontology.org/amigo/term/GO:0030182	31	2085	147	17184	1.74919	83574;294254;29410;94270;171517;261736;298296;24253;113976;85246;170851;25454;140942;94268;24669;25054;363455;252880;29192;291439;79215;297893;24874;29461;65208;54284;25402;50662;25159;29733;64186	Rxrg;Hspa1b;Neurog1;Nnat;Gpc2;Cops2;Pcsk9;Cebpb;Acsl4;Gas7;Map2k1;Gfra1;Ddit4;Efna1;Ppp1cc;Ntrk2;Chrdl1;Drgx;Psen1;Mbd1;Mtpn;Hdac1;Vhl;Vgf;Dpysl5;Pitx2;Casp3;Runx1;Gata2;S1pr1;Ascl1	rno-miR-136-5p;rno-miR-10b-5p;rno-miR-1-3p;rno-miR-503-5p;rno-miR-376b-3p;rno-miR-183-5p;rno-miR-206-3p;rno-miR-122-5p;rno-miR-381-3p;rno-miR-411-5p;rno-miR-133b-3p;rno-miR-200a-3p;rno-miR-133a-3p;rno-miR-30c-2-3p;rno-miR-128-3p;rno-miR-543-3p;rno-miR-451-5p;rno-miR-99b-3p;rno-miR-221-3p;rno-miR-99a-5p;rno-miR-495;rno-miR-326-3p	0.00513468	2.28949	0.102866
GO:0035914	skeletal muscle cell differentiation	http://amigo.geneontology.org/amigo/term/GO:0035914	15	2085	53	17184	2.34222	25157;27064;25389;84410;114090;24577;24330;29148;24596;314322;25437;117558;117537;337868;261736	Plagl1;Ankrd1;Atf3;Klf5;Egr2;Myc;Egr1;Myog;Ngfr;Fos;Emd;Mylk2;Klhl41;Myod1;Cops2	rno-miR-451-5p;rno-miR-183-5p;rno-miR-99b-3p;rno-miR-221-3p;rno-miR-431;rno-miR-122-5p;rno-miR-411-5p;rno-miR-128-3p;rno-miR-543-3p;rno-miR-495;rno-miR-200a-3p;rno-miR-326-3p;rno-miR-376b-3p	0.00536087	2.27076	0.105948
GO:0010468	regulation of gene expression	http://amigo.geneontology.org/amigo/term/GO:0010468	45	2085	238	17184	1.57063	303831;25647;25690;24577;24370;54254;29609;293165;29300;25664;282840;24694;257634;24673;85383;114612;140924;25650;140583;64831;83610;25157;245957;29417;140939;29251;25509;24482;25325;362814;290652;360230;25467;25099;24508;78975;287436;29431;85497;24596;50655;24923;24907;64186;58835	Eif4a2;Il7;Ahr;Myc;Foxg1;Gata4;Pitx3;Sox6;Gata6;Pparg;Atf5;Pth;Lhx1;Ppp2cb;Nol3;Ddx39b;Il2rg;Atp1b1;Chek1;Ireb2;Apba2;Plagl1;Ddx46;Men1;Trim63;F2;Pax6;Igf1;Il10;Rnf41;Fkbp8;Stk40;Irs1;Foxa2;Irf1;Prkaa2;Eif4a1;Pak1;Klf15;Ngfr;Aco1;Stx1b;Dmd;Ascl1;Phgdh	rno-miR-136-5p;rno-miR-10b-5p;rno-miR-1-3p;rno-miR-503-5p;rno-miR-376b-3p;rno-miR-183-5p;rno-miR-206-3p;rno-miR-598-3p;rno-miR-122-5p;rno-miR-381-3p;rno-miR-411-5p;rno-miR-542-5p;rno-miR-133b-3p;rno-miR-136-3p;rno-miR-200a-3p;rno-miR-133a-3p;rno-miR-30c-2-3p;rno-miR-128-3p;rno-miR-543-3p;rno-miR-451-5p;rno-miR-99b-3p;rno-miR-221-3p;rno-miR-431;rno-miR-495;rno-miR-326-3p	0.00537448	2.26966	0.105948
GO:0071333	cellular response to glucose stimulus	http://amigo.geneontology.org/amigo/term/GO:0071333	20	2085	81	17184	2.04502	191575;64045;26295;25557;29417;24617;25509;54315;65984;266777;25661;83535;54254;29458;25464;25293;24674;25361;117282;24407	Nme1;Glrx;Ogt;Star;Men1;Serpine1;Pax6;Ucp2;Aacs;Nptx1;Fn1;Kcnj11;Gata4;Neurod1;Icam1;Aqp4;Ppp3ca;Vcam1;Hnrnpk;Grik5	rno-miR-183-5p;rno-miR-30c-2-3p;rno-miR-598-3p;rno-miR-206-3p;rno-miR-431;rno-miR-10b-5p;rno-miR-122-5p;rno-miR-381-3p;rno-miR-411-5p;rno-miR-99a-5p;rno-miR-1-3p;rno-miR-128-3p;rno-miR-543-3p;rno-miR-495;rno-miR-200a-3p;rno-miR-503-5p;rno-miR-376b-3p	0.00537715	2.26945	0.105948
GO:0033198	response to ATP	http://amigo.geneontology.org/amigo/term/GO:0033198	9	2085	23	17184	3.23467	25041;294051;29259;25505;83535;315435;63868;81739;29659	P2rx6;Dntt;Sell;P2rx1;Kcnj11;Panx1;Hspd1;P2rx3;P2rx4	rno-miR-183-5p;rno-miR-30c-2-3p;rno-miR-206-3p;rno-miR-221-3p;rno-miR-431;rno-miR-133b-3p;rno-miR-1-3p;rno-miR-133a-3p;rno-miR-495;rno-miR-200a-3p;rno-miR-326-3p;rno-miR-503-5p	0.00554582	2.25603	0.106806
GO:0033137	negative regulation of peptidyl-serine phosphorylation	http://amigo.geneontology.org/amigo/term/GO:0033137	9	2085	23	17184	3.23467	308113;26295;81516;305203;311437;116502;24907;140942;25245	Cnksr3;Ogt;Smad7;Paqr3;Rassf2;Bak1;Dmd;Ddit4;Bdkrb2	rno-miR-206-3p;rno-miR-30c-2-3p;rno-miR-136-5p;rno-miR-221-3p;rno-miR-99b-3p;rno-miR-122-5p;rno-miR-1-3p;rno-miR-128-3p;rno-miR-543-3p;rno-miR-495;rno-miR-200a-3p	0.00554582	2.25603	0.106806
GO:0001954	positive regulation of cell-matrix adhesion	http://amigo.geneontology.org/amigo/term/GO:0001954	9	2085	23	17184	3.23467	304733;192248;25600;24907;298006;25338;170922;360468;29184	Epb4.1l5;Cdh13;Utrn;Dmd;Ccl21;Ninj1;Ilk;Emp2;Cd36	rno-miR-206-3p;rno-miR-30c-2-3p;rno-miR-136-5p;rno-miR-99b-3p;rno-miR-10b-5p;rno-miR-381-3p;rno-miR-542-5p;rno-miR-133b-3p;rno-miR-1-3p;rno-miR-543-3p;rno-miR-495;rno-miR-200a-3p;rno-miR-326-3p;rno-miR-133a-3p	0.00554582	2.25603	0.106806
GO:0051968	positive regulation of synaptic transmission, glutamatergic	http://amigo.geneontology.org/amigo/term/GO:0051968	9	2085	23	17184	3.23467	171093;25054;24329;29629;171297;25369;24596;25567;116647	Shank2;Ntrk2;Egfr;Gria4;Nlgn3;Adora2a;Ngfr;Tnr;Nlgn1	rno-miR-451-5p;rno-miR-206-3p;rno-miR-183-5p;rno-miR-30c-2-3p;rno-miR-136-5p;rno-miR-10b-5p;rno-miR-122-5p;rno-miR-381-3p;rno-miR-133b-3p;rno-miR-1-3p;rno-miR-128-3p;rno-miR-543-3p;rno-miR-495;rno-miR-326-3p;rno-miR-133a-3p;rno-miR-376b-3p	0.00554582	2.25603	0.106806
GO:0031100	organ regeneration	http://amigo.geneontology.org/amigo/term/GO:0031100	22	2085	93	17184	1.95978	29146;25151;25187;116502;114494;25664;83807;29610;24772;29562;24446;24689;24770;94203;362817;306071;24586;24861;287436;24464;25026;54237	Jag1;Igf2r;Htr2c;Bak1;Ccna2;Pparg;Ybx3;Tgfbr3;Cxcl12;Prps1;Hgf;Prps2;Ccl2;Pgf;Cdk2;Lcp1;Ncam1;Ugt1a1;Eif4a1;Hp;Adm;Cdk1	rno-miR-451-5p;rno-miR-206-3p;rno-miR-30c-2-3p;rno-miR-598-3p;rno-miR-221-3p;rno-miR-136-5p;rno-miR-99b-3p;rno-miR-431;rno-miR-10b-5p;rno-miR-122-5p;rno-miR-381-3p;rno-miR-411-5p;rno-miR-133b-3p;rno-miR-136-3p;rno-miR-1-3p;rno-miR-128-3p;rno-miR-543-3p;rno-miR-495;rno-miR-200a-3p;rno-miR-326-3p;rno-miR-133a-3p	0.00556961	2.25417	0.106806
GO:0006631	fatty acid metabolic process	http://amigo.geneontology.org/amigo/term/GO:0006631	16	2085	59	17184	2.2446	246263;24918;25284;25288;29347;25514;63840;65984;113976;25664;25708;25126;114100;311849;361992;29184	Acsm2a;Stat5a;Amacr;Acsl1;Faah;Lypla1;Per2;Aacs;Acsl4;Pparg;Ucp3;Stat5b;Sc5d;Crat;Them4;Cd36	rno-miR-451-5p;rno-miR-183-5p;rno-miR-30c-2-3p;rno-miR-598-3p;rno-miR-99b-3p;rno-miR-136-5p;rno-miR-431;rno-miR-381-3p;rno-miR-411-5p;rno-miR-99a-5p;rno-miR-133b-3p;rno-miR-136-3p;rno-miR-128-3p;rno-miR-543-3p;rno-miR-495;rno-miR-200a-3p;rno-miR-133a-3p;rno-miR-376b-3p	0.00578924	2.23738	0.110427
GO:0006919	activation of cysteine-type endopeptidase activity involved in apoptotic process	http://amigo.geneontology.org/amigo/term/GO:0006919	19	2085	76	17184	2.07018	25124;25631;54702;50658;83571;64625;24577;25298;94195;116502;64322;25425;25505;24835;29702;63868;305999;25385;25664	Stat1;Smad3;Egln3;Mapk9;Cdkn1b;Bid;Myc;Cck;S100a9;Bak1;Dap;Ctsh;P2rx1;Tnf;Eif2ak3;Hspd1;Nkx3-1;Faslg;Pparg	rno-miR-451-5p;rno-miR-206-3p;rno-miR-30c-2-3p;rno-miR-136-5p;rno-miR-221-3p;rno-miR-183-5p;rno-miR-133a-3p;rno-miR-431;rno-miR-122-5p;rno-miR-381-3p;rno-miR-411-5p;rno-miR-542-5p;rno-miR-99a-5p;rno-miR-133b-3p;rno-miR-1-3p;rno-miR-128-3p;rno-miR-543-3p;rno-miR-495;rno-miR-200a-3p;rno-miR-326-3p;rno-miR-503-5p	0.00587244	2.23118	0.111281
GO:0071902	positive regulation of protein serine/threonine kinase activity	http://amigo.geneontology.org/amigo/term/GO:0071902	10	2085	28	17184	2.95284	303605;25288;24483;24482;307403;301252;192126;170851;94172;306141	Strada;Acsl1;Igf2;Igf1;Csf1r;Hsp90ab1;Dab2ip;Map2k1;Slc27a1;Spry2	rno-miR-206-3p;rno-miR-30c-2-3p;rno-miR-183-5p;rno-miR-221-3p;rno-miR-10b-5p;rno-miR-122-5p;rno-miR-381-3p;rno-miR-411-5p;rno-miR-542-5p;rno-miR-1-3p;rno-miR-128-3p;rno-miR-543-3p;rno-miR-495;rno-miR-200a-3p;rno-miR-326-3p;rno-miR-503-5p;rno-miR-376b-3p	0.00592712	2.22716	0.111281
GO:0055007	cardiac muscle cell differentiation	http://amigo.geneontology.org/amigo/term/GO:0055007	10	2085	28	17184	2.95284	54284;24782;289144;54254;64202;24511;114109;293165;29300;246297	Pitx2;Slc9a1;Cacybp;Gata4;Calr;Itgb1;Nkx2-5;Sox6;Gata6;Myocd	rno-miR-183-5p;rno-miR-30c-2-3p;rno-miR-598-3p;rno-miR-206-3p;rno-miR-122-5p;rno-miR-381-3p;rno-miR-411-5p;rno-miR-1-3p;rno-miR-128-3p;rno-miR-543-3p;rno-miR-495;rno-miR-200a-3p;rno-miR-376b-3p	0.00592712	2.22716	0.111281
GO:0070542	response to fatty acid	http://amigo.geneontology.org/amigo/term/GO:0070542	11	2085	33	17184	2.75651	64194;25698;29260;24693;54315;84024;25204;84470;288985;64032;25024	Insig1;Ass1;Tlr4;Ptgs1;Ucp2;Pon1;Pcsk1;Gnpat;Insig2;Ctgf;Gipr	rno-miR-183-5p;rno-miR-30c-2-3p;rno-miR-206-3p;rno-miR-221-3p;rno-miR-99b-3p;rno-miR-136-5p;rno-miR-431;rno-miR-122-5p;rno-miR-381-3p;rno-miR-99a-5p;rno-miR-133b-3p;rno-miR-1-3p;rno-miR-128-3p;rno-miR-543-3p;rno-miR-495;rno-miR-200a-3p;rno-miR-133a-3p;rno-miR-376b-3p	0.00606559	2.21713	0.113008
GO:0010818	T cell chemotaxis	http://amigo.geneontology.org/amigo/term/GO:0010818	5	2085	7	17184	5.8987	25542;245920;84475;246759;305236	Ccl3;Cxcl10;Cxcr3;Cxcl9;Cxcl11	rno-miR-183-5p;rno-miR-206-3p;rno-miR-221-3p;rno-miR-10b-5p;rno-miR-122-5p;rno-miR-381-3p;rno-miR-133b-3p;rno-miR-1-3p;rno-miR-128-3p;rno-miR-326-3p;rno-miR-133a-3p;rno-miR-376b-3p	0.00608211	2.21595	0.113008
GO:0007626	locomotory behavior	http://amigo.geneontology.org/amigo/term/GO:0007626	23	2085	100	17184	1.90559	112400;54234;25187;29609;50664;24318;64532;59318;83839;257648;24465;24898;83610;25449;29710;25549;25369;29726;294673;29149;29237;25103;64443	Nrg1;Cacna1e;Htr2c;Pitx3;Gnao1;Drd2;Adcy5;Negr1;Calb1;Cacna1b;Hprt1;Slc6a3;Apba2;Fshr;Scn8a;Slc18a2;Adora2a;Slc22a5;Hexb;Strn;Penk;Chrnb4;Gpr88	rno-miR-183-5p;rno-miR-30c-2-3p;rno-miR-136-5p;rno-miR-221-3p;rno-miR-10b-5p;rno-miR-381-3p;rno-miR-411-5p;rno-miR-542-5p;rno-miR-133b-3p;rno-miR-128-3p;rno-miR-543-3p;rno-miR-495;rno-miR-200a-3p;rno-miR-326-3p;rno-miR-133a-3p;rno-miR-376b-3p	0.00621139	2.20681	0.114068
GO:1901653	cellular response to peptide	http://amigo.geneontology.org/amigo/term/GO:1901653	8	2085	19	17184	3.47972	84410;313994;117560;114505;85497;24192;25556;58954	Klf5;Klf11;Klf9;Klf4;Klf15;Akr1b1;Il1rl1;Klf6	rno-miR-206-3p;rno-miR-598-3p;rno-miR-136-5p;rno-miR-431;rno-miR-381-3p;rno-miR-411-5p;rno-miR-1-3p;rno-miR-128-3p;rno-miR-543-3p;rno-miR-495;rno-miR-200a-3p;rno-miR-326-3p;rno-miR-376b-3p	0.0062346	2.20519	0.114068
GO:0002376	immune system process	http://amigo.geneontology.org/amigo/term/GO:0002376	8	2085	19	17184	3.47972	171369;25690;24464;83801;54259;116596;29668;113894	Cd40;Ahr;Hp;Ptms;Inpp5d;Map3k8;Psma1;Sqstm1	rno-miR-183-5p;rno-miR-99b-3p;rno-miR-221-3p;rno-miR-122-5p;rno-miR-503-5p;rno-miR-381-3p;rno-miR-133b-3p;rno-miR-128-3p;rno-miR-200a-3p;rno-miR-326-3p;rno-miR-133a-3p	0.0062346	2.20519	0.114068
GO:0032755	positive regulation of interleukin-6 production	http://amigo.geneontology.org/amigo/term/GO:0032755	14	2085	49	17184	2.36394	89814;361749;29260;64680;301059;29151;24835;117029;29513;29316;364594;63868;310635;29184	Tnfsf4;Il33;Tlr4;Crhr2;Myd88;Ucn;Tnf;Ccr5;Mapk13;Adora2b;Tlr3;Hspd1;Arhgef2;Cd36	rno-miR-206-3p;rno-miR-30c-2-3p;rno-miR-136-5p;rno-miR-221-3p;rno-miR-99b-3p;rno-miR-431;rno-miR-10b-5p;rno-miR-411-5p;rno-miR-542-5p;rno-miR-99a-5p;rno-miR-136-3p;rno-miR-133b-3p;rno-miR-1-3p;rno-miR-128-3p;rno-miR-543-3p;rno-miR-495;rno-miR-200a-3p;rno-miR-326-3p;rno-miR-133a-3p;rno-miR-376b-3p	0.00654996	2.18376	0.119229
GO:0019395	fatty acid oxidation	http://amigo.geneontology.org/amigo/term/GO:0019395	7	2085	15	17184	3.85573	81649;25682;25664;85239;170520;289036;29184	Mapk14;Ppard;Pparg;Mlycd;Cygb;Adipor1;Cd36	rno-miR-99b-3p;rno-miR-221-3p;rno-miR-136-5p;rno-miR-122-5p;rno-miR-542-5p;rno-miR-128-3p;rno-miR-495;rno-miR-200a-3p	0.00676109	2.16998	0.121416
GO:0008380	RNA splicing	http://amigo.geneontology.org/amigo/term/GO:0008380	22	2085	95	17184	1.9183	192350;83515;29578;288701;287113;499691;297685;64200;114612;291078;297695;117282;290666;494445;245926;29497;140931;360665;85434;298648;307643;303346	Cdk12;Ptbp3;Hnrnpa1;Srsf9;Rnps1;Prpf38b;Ddx47;Hnrnpf;Ddx39b;Prpf4b;Wbp11;Hnrnpk;Sugp1;Srsf2;Scaf8;Ptbp1;Hnrnph1;Jmjd6;Cdc5l;Tardbp;Usb1;Nsrp1	rno-miR-206-3p;rno-miR-183-5p;rno-miR-136-5p;rno-miR-221-3p;rno-miR-30c-2-3p;rno-miR-10b-5p;rno-miR-122-5p;rno-miR-381-3p;rno-miR-411-5p;rno-miR-133b-3p;rno-miR-136-3p;rno-miR-1-3p;rno-miR-128-3p;rno-miR-543-3p;rno-miR-495;rno-miR-200a-3p;rno-miR-326-3p;rno-miR-133a-3p;rno-miR-376b-3p	0.00686232	2.16353	0.121416
GO:0032868	response to insulin	http://amigo.geneontology.org/amigo/term/GO:0032868	22	2085	95	17184	1.9183	26295;29260;114090;363285;288985;299691;25708;94172;116721;170917;84575;25325;24602;29461;25467;25099;64672;114095;24330;24954;25026;56718	Ogt;Tlr4;Egr2;Scly;Insig2;Cry1;Ucp3;Slc27a1;Abcc5;Cry2;Fads1;Il10;Nppa;Vgf;Irs1;Foxa2;Pln;Stxbp3;Egr1;Insr;Adm;Mtor	rno-miR-183-5p;rno-miR-30c-2-3p;rno-miR-136-5p;rno-miR-221-3p;rno-miR-99b-3p;rno-miR-122-5p;rno-miR-381-3p;rno-miR-411-5p;rno-miR-99a-5p;rno-miR-133b-3p;rno-miR-136-3p;rno-miR-128-3p;rno-miR-543-3p;rno-miR-495;rno-miR-200a-3p;rno-miR-326-3p;rno-miR-133a-3p;rno-miR-376b-3p	0.00686232	2.16353	0.121416
GO:0007214	gamma-aminobutyric acid signaling pathway	http://amigo.geneontology.org/amigo/term/GO:0007214	9	2085	24	17184	3.09971	29707;81664;140675;83633;84587;83629;81657;29705;25450	Gabra5;Gnai2;Gabra4;Gabbr2;Plcl1;Slc12a2;Gabbr1;Gabra1;Gabrb1	rno-miR-451-5p;rno-miR-598-3p;rno-miR-221-3p;rno-miR-136-5p;rno-miR-10b-5p;rno-miR-381-3p;rno-miR-411-5p;rno-miR-542-5p;rno-miR-128-3p;rno-miR-543-3p;rno-miR-495;rno-miR-200a-3p;rno-miR-376b-3p	0.00690711	2.1607	0.121416
GO:0048025	negative regulation of mRNA splicing, via spliceosome	http://amigo.geneontology.org/amigo/term/GO:0048025	9	2085	24	17184	3.09971	83515;288701;361545;362630;25255;287113;29497;362687;117282	Ptbp3;Srsf9;Rbm42;Srsf10;Dyrk1a;Rnps1;Ptbp1;Srsf7;Hnrnpk	rno-miR-206-3p;rno-miR-30c-2-3p;rno-miR-221-3p;rno-miR-10b-5p;rno-miR-122-5p;rno-miR-381-3p;rno-miR-133b-3p;rno-miR-1-3p;rno-miR-128-3p;rno-miR-543-3p;rno-miR-495;rno-miR-326-3p;rno-miR-133a-3p;rno-miR-376b-3p	0.00690711	2.1607	0.121416
GO:0008654	phospholipid biosynthetic process	http://amigo.geneontology.org/amigo/term/GO:0008654	9	2085	24	17184	3.09971	117243;366196;294673;294421;362434;25096;170907;292156;25682	Acsl6;Crls1;Hexb;Serinc1;Lpcat3;Pld1;Serinc5;Sh3glb1;Ppard	rno-miR-206-3p;rno-miR-99b-3p;rno-miR-221-3p;rno-miR-431;rno-miR-10b-5p;rno-miR-122-5p;rno-miR-381-3p;rno-miR-411-5p;rno-miR-542-5p;rno-miR-136-3p;rno-miR-1-3p;rno-miR-543-3p;rno-miR-495;rno-miR-326-3p;rno-miR-503-5p;rno-miR-376b-3p	0.00690711	2.1607	0.121416
GO:0006986	response to unfolded protein	http://amigo.geneontology.org/amigo/term/GO:0006986	9	2085	24	17184	3.09971	304766;294254;300463;362912;301252;64476;63868;192126;85430	Ubxn4;Hspa1b;Herpud2;Derl1;Hsp90ab1;Mfn2;Hspd1;Dab2ip;Herpud1	rno-miR-451-5p;rno-miR-206-3p;rno-miR-136-5p;rno-miR-221-3p;rno-miR-99b-3p;rno-miR-431;rno-miR-381-3p;rno-miR-1-3p;rno-miR-128-3p;rno-miR-543-3p;rno-miR-495;rno-miR-503-5p;rno-miR-376b-3p	0.00690711	2.1607	0.121416
GO:0007507	heart development	http://amigo.geneontology.org/amigo/term/GO:0007507	43	2085	229	17184	1.5591	112400;83574;24924;287942;81710;89811;29357;24336;54254;83727;83518;25682;25664;29737;81507;81527;308267;59112;25696;288557;311098;25029;24791;94204;59108;64026;289144;29192;498008;291439;24602;305999;246297;360665;24323;54284;89843;25402;114109;25026;363071;171160;25361	Nrg1;Rxrg;Ptn;Crkl;Msx1;Vegfb;Smad2;Epor;Gata4;Fbn1;Aplnr;Ppard;Pparg;Kcnab1;Bmpr1a;Nrp2;Tab2;Hand1;Vldlr;Mospd3;Xirp2;Calcrl;Sparc;Ece1;Mb;Casp7;Cacybp;Psen1;Hexim1;Mbd1;Nppa;Nkx3-1;Myocd;Jmjd6;Edn1;Pitx2;Cxadr;Casp3;Nkx2-5;Adm;Stra6;Hopx;Vcam1	rno-miR-451-5p;rno-miR-183-5p;rno-miR-30c-2-3p;rno-miR-136-5p;rno-miR-221-3p;rno-miR-206-3p;rno-miR-10b-5p;rno-miR-122-5p;rno-miR-381-3p;rno-miR-411-5p;rno-miR-133b-3p;rno-miR-136-3p;rno-miR-1-3p;rno-miR-128-3p;rno-miR-543-3p;rno-miR-495;rno-miR-200a-3p;rno-miR-326-3p;rno-miR-133a-3p;rno-miR-376b-3p	0.00708251	2.14981	0.123892
GO:0032147	activation of protein kinase activity	http://amigo.geneontology.org/amigo/term/GO:0032147	18	2085	72	17184	2.06967	24241;303605;54348;373545;60341;83785;24483;29433;373542;79257;24954;24335;360468;24318;116596;84488;305999;64622	Calca;Strada;Stk39;Prkag2;Camkk1;Vegfa;Igf2;Pak3;Stk25;Axin1;Insr;Epo;Emp2;Drd2;Map3k8;Fgf13;Nkx3-1;Adnp	rno-miR-183-5p;rno-miR-30c-2-3p;rno-miR-99b-3p;rno-miR-221-3p;rno-miR-136-5p;rno-miR-431;rno-miR-10b-5p;rno-miR-122-5p;rno-miR-381-3p;rno-miR-411-5p;rno-miR-133b-3p;rno-miR-1-3p;rno-miR-128-3p;rno-miR-495;rno-miR-200a-3p;rno-miR-326-3p;rno-miR-133a-3p	0.00720978	2.14208	0.124367
GO:0007346	regulation of mitotic cell cycle	http://amigo.geneontology.org/amigo/term/GO:0007346	18	2085	72	17184	2.06967	303605;54348;116656;64186;65189;362110;114495;29433;373542;24577;29431;306547;24370;266712;64666;246060;116596;308384	Strada;Stk39;Cdc123;Ascl1;Stk3;Cdk9;Map2k6;Pak3;Stk25;Myc;Pak1;Thap1;Foxg1;Rnf40;Taok2;Cdkn1c;Map3k8;Sae1	rno-miR-451-5p;rno-miR-206-3p;rno-miR-30c-2-3p;rno-miR-598-3p;rno-miR-136-5p;rno-miR-183-5p;rno-miR-221-3p;rno-miR-10b-5p;rno-miR-122-5p;rno-miR-381-3p;rno-miR-133b-3p;rno-miR-1-3p;rno-miR-128-3p;rno-miR-543-3p;rno-miR-495;rno-miR-200a-3p;rno-miR-326-3p;rno-miR-133a-3p;rno-miR-376b-3p	0.00720978	2.14208	0.124367
GO:0031663	lipopolysaccharide-mediated signaling pathway	http://amigo.geneontology.org/amigo/term/GO:0031663	10	2085	29	17184	2.85085	25124;81649;29260;362418;170910;301059;24835;50689;25542;24770	Stat1;Mapk14;Tlr4;Irak2;Mtdh;Myd88;Tnf;Mapk3;Ccl3;Ccl2	rno-miR-451-5p;rno-miR-206-3p;rno-miR-431;rno-miR-122-5p;rno-miR-411-5p;rno-miR-542-5p;rno-miR-99a-5p;rno-miR-136-3p;rno-miR-1-3p;rno-miR-128-3p;rno-miR-543-3p;rno-miR-495;rno-miR-326-3p	0.00721369	2.14184	0.124367
GO:0044344	cellular response to fibroblast growth factor stimulus	http://amigo.geneontology.org/amigo/term/GO:0044344	11	2085	34	17184	2.67528	304791;83785;25557;257634;24617;25148;25509;25406;25043;24770;85434	Dstyk;Vegfa;Star;Lhx1;Serpine1;Egr3;Pax6;Cd44;Eln;Ccl2;Cdc5l	rno-miR-30c-2-3p;rno-miR-99b-3p;rno-miR-431;rno-miR-10b-5p;rno-miR-411-5p;rno-miR-128-3p;rno-miR-543-3p;rno-miR-495;rno-miR-200a-3p;rno-miR-376b-3p	0.00725977	2.13908	0.124562
GO:0055085	transmembrane transport	http://amigo.geneontology.org/amigo/term/GO:0055085	42	2085	223	17184	1.56361	84014;83529;29723;63886;79248;286970;171442;309111;79212;79213;25176;116555;60577;29643;25293;25708;81826;116721;24777;117559;299159;294281;295692;286758;303676;361439;84356;315435;292657;117556;29726;94170;170943;83531;303902;24778;65133;29573;85426;25351;84487;24565	Ralbp1;Vdac1;Slc19a1;Abcb9;Abca2;Abca5;Svop;Slc25a22;Slc6a1;Slc6a11;Slc25a5;Nup107;Slc15a2;Sv2c;Aqp4;Ucp3;Slc20a1;Abcc5;Slc10a1;Sv2a;Atp6v1d;Slc39a7;Nup35;Aqp11;Slc25a19;Abcb10;Abcd2;Panx1;Slc1a5;Sv2b;Slc22a5;Atp6v0e1;Slc25a10;Vdac2;Dirc2;Slc2a1;Aqp3;Slc37a4;Slc5a7;Slc2a2;Slc17a6;Abcc1	rno-miR-136-5p;rno-miR-10b-5p;rno-miR-1-3p;rno-miR-503-5p;rno-miR-376b-3p;rno-miR-183-5p;rno-miR-206-3p;rno-miR-122-5p;rno-miR-381-3p;rno-miR-411-5p;rno-miR-542-5p;rno-miR-133b-3p;rno-miR-136-3p;rno-miR-200a-3p;rno-miR-133a-3p;rno-miR-30c-2-3p;rno-miR-128-3p;rno-miR-543-3p;rno-miR-221-3p;rno-miR-431;rno-miR-495;rno-miR-326-3p	0.00738069	2.1319	0.126034
GO:0006357	regulation of transcription from RNA polymerase II promoter	http://amigo.geneontology.org/amigo/term/GO:0006357	72	2085	429	17184	1.39693	85424;499146;84410;79248;25690;25162;29148;24335;54254;25231;81812;24831;294276;79426;25562;25664;282840;79237;314949;81649;303226;24817;116490;308326;25125;171086;25126;25631;305311;65193;361746;58921;117282;25124;25389;266713;24918;361178;83785;360704;25100;246325;304988;25509;84481;312777;54264;619436;24209;316626;337868;50554;29200;316327;246297;114637;113990;27064;54284;64303;50662;25099;361…	Elf1;Spib;Klf5;Abca2;Ahr;Sp4;Myog;Epo;Gata4;Onecut1;Thra;Thrb;Brd2;Zfp36;Tceb3;Pparg;Atf5;Hhex;Rad21;Mapk14;Zfp18;Hnf1a;Snai1;Zfp667;Stat3;Trak2;Stat5b;Smad3;Txk;Nkx6-1;Rfx3;Foxm1;Hnrnpk;Stat1;Atf3;Mnat1;Stat5a;Tfdp1;Vegfa;Hmgn1;Foxa3;Kcnh8;Mnda;Pax6;Arid4b;Etv6;Mafb;Med24;Ascl2;Hes6;Myod1;Smad4;Inhba;Arid5a;Myocd;Hmgn2;Hmgn3;Ankrd1;Pitx2;Pfn1;Runx1;Foxa2;Elf2;Smad1;Anxa4;Elf3;Nkx2-5;Fstl3;Zfp367…	rno-miR-136-5p;rno-miR-10b-5p;rno-miR-1-3p;rno-miR-503-5p;rno-miR-376b-3p;rno-miR-183-5p;rno-miR-206-3p;rno-miR-598-3p;rno-miR-122-5p;rno-miR-381-3p;rno-miR-411-5p;rno-miR-542-5p;rno-miR-133b-3p;rno-miR-136-3p;rno-miR-200a-3p;rno-miR-133a-3p;rno-miR-30c-2-3p;rno-miR-128-3p;rno-miR-543-3p;rno-miR-451-5p;rno-miR-99b-3p;rno-miR-221-3p;rno-miR-431;rno-miR-495;rno-miR-326-3p	0.00743393	2.12878	0.126342
GO:0042127	regulation of cell proliferation	http://amigo.geneontology.org/amigo/term/GO:0042127	40	2085	210	17184	1.581	307505;290556;24653;54702;29146;64625;24693;25149;25682;245920;25380;282840;79237;25614;24329;24617;305236;24835;24599;24938;140583;24791;305311;58921;25734;24482;114105;64191;50554;54284;246759;117514;311742;24508;301059;29517;124451;25084;64186;114505	Ctnna1;Gnl3;Pla2g4a;Egln3;Jag1;Bid;Ptgs1;Esr2;Ppard;Cxcl10;Anxa1;Atf5;Hhex;Ptk2;Egfr;Serpine1;Cxcl11;Tnf;Nos2;Grpr;Chek1;Sparc;Txk;Foxm1;Hck;Igf1;Cxcl2;Dhcr7;Smad4;Pitx2;Cxcl9;Txnip;Cdca7;Irf1;Myd88;Sgk1;Lhx5;Il4r;Ascl1;Klf4	rno-miR-136-5p;rno-miR-10b-5p;rno-miR-1-3p;rno-miR-503-5p;rno-miR-376b-3p;rno-miR-206-3p;rno-miR-183-5p;rno-miR-598-3p;rno-miR-122-5p;rno-miR-381-3p;rno-miR-411-5p;rno-miR-542-5p;rno-miR-133b-3p;rno-miR-136-3p;rno-miR-200a-3p;rno-miR-133a-3p;rno-miR-30c-2-3p;rno-miR-128-3p;rno-miR-543-3p;rno-miR-221-3p;rno-miR-431;rno-miR-99a-5p;rno-miR-495;rno-miR-326-3p	0.007493	2.12534	0.126745
GO:0007612	learning	http://amigo.geneontology.org/amigo/term/GO:0007612	16	2085	61	17184	2.17075	83529;24408;171093;25054;24409;24924;171297;84550;25356;24693;140568;363071;171373;79212;84488;79120	Vdac1;Grin1;Shank2;Ntrk2;Grin2a;Ptn;Nlgn3;Slc24a2;Cntn2;Ptgs1;Chst10;Stra6;Slc12a5;Slc6a1;Fgf13;Arf4	rno-miR-451-5p;rno-miR-206-3p;rno-miR-183-5p;rno-miR-30c-2-3p;rno-miR-221-3p;rno-miR-431;rno-miR-122-5p;rno-miR-381-3p;rno-miR-542-5p;rno-miR-133b-3p;rno-miR-1-3p;rno-miR-128-3p;rno-miR-543-3p;rno-miR-495;rno-miR-326-3p;rno-miR-133a-3p;rno-miR-376b-3p	0.00753057	2.12317	0.126782
GO:0007267	cell-cell signaling	http://amigo.geneontology.org/amigo/term/GO:0007267	21	2085	90	17184	1.93246	24323;65154;315435;25216;84489;25647;24694;257634;29576;29413;124451;81737;24604;54254;24771;24174;58868;25542;117029;64032;498335	Edn1;Wisp1;Panx1;Sdc1;Fgfr3;Il7;Pth;Lhx1;Wisp2;Adra1d;Lhx5;Ntf3;Npy;Gata4;Sdc4;Adra2b;Fzd1;Ccl3;Ccr5;Ctgf;Cxcl13	rno-miR-206-3p;rno-miR-183-5p;rno-miR-30c-2-3p;rno-miR-99b-3p;rno-miR-221-3p;rno-miR-431;rno-miR-10b-5p;rno-miR-122-5p;rno-miR-381-3p;rno-miR-411-5p;rno-miR-99a-5p;rno-miR-133b-3p;rno-miR-1-3p;rno-miR-128-3p;rno-miR-133a-3p;rno-miR-495;rno-miR-200a-3p;rno-miR-326-3p;rno-miR-503-5p	0.00757715	2.12049	0.12697
GO:0030036	actin cytoskeleton organization	http://amigo.geneontology.org/amigo/term/GO:0030036	28	2085	133	17184	1.74511	304733;60331;81531;308875;124461;360891;293497;308023;303605;83841;29474;287543;170908;311098;404781;299145;298584;289419;309175;29433;300838;293344;64666;113960;286908;29431;81677;59114	Epb4.1l5;Atxn3;Pfn2;Rhog;Pacsin2;Enah;Kctd13;Ssx2ip;Strada;Sdcbp;Coro1b;Tnfaip1;Tesk2;Xirp2;Iqsec3;Rhoj;Capzb;Nuak2;Cdc42ep2;Pak3;Tmod3;Arfip2;Taok2;Cdc42bpb;Pdlim7;Pak1;Itpka;Slc9a3r1	rno-miR-183-5p;rno-miR-30c-2-3p;rno-miR-136-5p;rno-miR-206-3p;rno-miR-221-3p;rno-miR-10b-5p;rno-miR-122-5p;rno-miR-381-3p;rno-miR-411-5p;rno-miR-542-5p;rno-miR-133b-3p;rno-miR-1-3p;rno-miR-128-3p;rno-miR-543-3p;rno-miR-495;rno-miR-200a-3p;rno-miR-326-3p;rno-miR-133a-3p;rno-miR-376b-3p	0.0076925	2.11393	0.128304
GO:0036120	cellular response to platelet-derived growth factor stimulus	http://amigo.geneontology.org/amigo/term/GO:0036120	8	2085	20	17184	3.30554	29474;24924;24617;25694;25661;313729;24629;24770	Coro1b;Ptn;Serpine1;Has2;Fn1;Errfi1;Pdgfrb;Ccl2	rno-miR-451-5p;rno-miR-206-3p;rno-miR-30c-2-3p;rno-miR-598-3p;rno-miR-221-3p;rno-miR-431;rno-miR-10b-5p;rno-miR-381-3p;rno-miR-1-3p;rno-miR-128-3p;rno-miR-543-3p;rno-miR-495;rno-miR-200a-3p	0.00791567	2.10151	0.130809
GO:0042104	positive regulation of activated T cell proliferation	http://amigo.geneontology.org/amigo/term/GO:0042104	8	2085	20	17184	3.30554	89814;266610;24918;24483;25662;116562;24482;25126	Tnfsf4;Fadd;Stat5a;Igf2;Igfbp2;Il2;Igf1;Stat5b	rno-miR-206-3p;rno-miR-30c-2-3p;rno-miR-136-5p;rno-miR-221-3p;rno-miR-431;rno-miR-10b-5p;rno-miR-122-5p;rno-miR-381-3p;rno-miR-136-3p;rno-miR-1-3p;rno-miR-128-3p;rno-miR-495;rno-miR-200a-3p;rno-miR-326-3p;rno-miR-376b-3p	0.00791567	2.10151	0.130809
GO:0007268	synaptic transmission	http://amigo.geneontology.org/amigo/term/GO:0007268	32	2085	159	17184	1.66898	83529;54234;25592;295217;25297;24604;25450;171373;25033;24318;24407;79213;29707;83841;50688;29256;257648;29131;29501;24239;29747;25624;83610;29190;24409;24380;291796;171044;140675;29629;116600;81739	Vdac1;Cacna1e;Agrn;Snapin;Cacnb3;Npy;Gabrb1;Slc12a5;Sstr1;Drd2;Grik5;Slc6a11;Gabra5;Sdcbp;Cacnb1;Oprl1;Cacna1b;Cartpt;Slc12a4;Cacna1c;Kcnmb1;Vamp1;Apba2;Pdyn;Grin2a;Gad2;Usp14;Sstr3;Gabra4;Gria4;Cacnb2;P2rx3	rno-miR-133a-3p;rno-miR-183-5p;rno-miR-206-3p;rno-miR-136-5p;rno-miR-221-3p;rno-miR-598-3p;rno-miR-30c-2-3p;rno-miR-431;rno-miR-10b-5p;rno-miR-381-3p;rno-miR-411-5p;rno-miR-133b-3p;rno-miR-1-3p;rno-miR-128-3p;rno-miR-543-3p;rno-miR-495;rno-miR-200a-3p;rno-miR-326-3p;rno-miR-503-5p;rno-miR-376b-3p	0.00809005	2.09205	0.132367
GO:0023014	signal transduction by protein phosphorylation	http://amigo.geneontology.org/amigo/term/GO:0023014	15	2085	56	17184	2.21636	303605;54348;65189;81507;54251;24329;114495;246325;117018;29433;373542;24954;25237;64030;116596	Strada;Stk39;Stk3;Bmpr1a;Flt1;Egfr;Map2k6;Kcnh8;Kcnh2;Pak3;Stk25;Insr;Acvrl1;Kit;Map3k8	rno-miR-206-3p;rno-miR-598-3p;rno-miR-221-3p;rno-miR-136-5p;rno-miR-99b-3p;rno-miR-431;rno-miR-122-5p;rno-miR-411-5p;rno-miR-133b-3p;rno-miR-1-3p;rno-miR-128-3p;rno-miR-495;rno-miR-200a-3p;rno-miR-326-3p;rno-miR-133a-3p;rno-miR-376b-3p	0.00812067	2.09041	0.132367
GO:0071346	cellular response to interferon-gamma	http://amigo.geneontology.org/amigo/term/GO:0071346	15	2085	56	17184	2.21636	364594;24323;288593;25698;89808;25557;29538;29397;24599;117551;298006;25542;25293;24770;287561	Tlr3;Edn1;Ccl24;Ass1;Cx3cl1;Star;Ccl20;Ccl11;Nos2;Ccl22;Ccl21;Ccl3;Aqp4;Ccl2;Ccl7	rno-miR-183-5p;rno-miR-30c-2-3p;rno-miR-206-3p;rno-miR-10b-5p;rno-miR-136-3p;rno-miR-1-3p;rno-miR-128-3p;rno-miR-543-3p;rno-miR-200a-3p;rno-miR-326-3p;rno-miR-503-5p;rno-miR-376b-3p	0.00812067	2.09041	0.132367
GO:0009612	response to mechanical stimulus	http://amigo.geneontology.org/amigo/term/GO:0009612	22	2085	97	17184	1.87853	266766;294254;25662;54254;314322;25664;25358;25614;24835;24599;304429;24772;25124;170899;25265;24482;24770;29184;117514;50658;81707;81739	Rcan1;Hspa1b;Igfbp2;Gata4;Fos;Pparg;Timp3;Ptk2;Tnf;Nos2;Psph;Cxcl12;Stat1;Kcnk2;P2ry1;Igf1;Ccl2;Cd36;Txnip;Mapk9;Mmp14;P2rx3	rno-miR-136-5p;rno-miR-10b-5p;rno-miR-1-3p;rno-miR-503-5p;rno-miR-376b-3p;rno-miR-183-5p;rno-miR-206-3p;rno-miR-122-5p;rno-miR-381-3p;rno-miR-411-5p;rno-miR-542-5p;rno-miR-200a-3p;rno-miR-30c-2-3p;rno-miR-128-3p;rno-miR-543-3p;rno-miR-451-5p;rno-miR-99b-3p;rno-miR-221-3p;rno-miR-431;rno-miR-99a-5p;rno-miR-495;rno-miR-326-3p	0.00839097	2.07619	0.136154
GO:0007159	leukocyte cell-cell adhesion	http://amigo.geneontology.org/amigo/term/GO:0007159	9	2085	25	17184	2.97555	24241;308995;81521;50687;24511;25464;25544;25361;54319	Calca;Itgal;Msn;L1cam;Itgb1;Icam1;Sele;Vcam1;Ezr	rno-miR-206-3p;rno-miR-30c-2-3p;rno-miR-99b-3p;rno-miR-183-5p;rno-miR-431;rno-miR-10b-5p;rno-miR-122-5p;rno-miR-503-5p;rno-miR-381-3p;rno-miR-99a-5p;rno-miR-133b-3p;rno-miR-1-3p;rno-miR-128-3p;rno-miR-543-3p;rno-miR-495;rno-miR-200a-3p;rno-miR-133a-3p;rno-miR-376b-3p	0.00851008	2.07007	0.136323
GO:0006094	gluconeogenesis	http://amigo.geneontology.org/amigo/term/GO:0006094	9	2085	25	17184	2.97555	25389;24849;63840;60666;24644;292804;114508;299691;303565	Atf3;Tpi1;Per2;Gpd1;Pgk1;Gpi;Fbp2;Cry1;G6pc3	rno-miR-30c-2-3p;rno-miR-136-5p;rno-miR-221-3p;rno-miR-122-5p;rno-miR-381-3p;rno-miR-136-3p;rno-miR-543-3p;rno-miR-495;rno-miR-200a-3p;rno-miR-326-3p	0.00851008	2.07007	0.136323
GO:0030513	positive regulation of BMP signaling pathway	http://amigo.geneontology.org/amigo/term/GO:0030513	11	2085	35	17184	2.59869	171396;81710;94188;29610;29357;25237;290652;54254;170922;29300;50554	Sulf1;Msx1;Zfp423;Tgfbr3;Smad2;Acvrl1;Fkbp8;Gata4;Ilk;Gata6;Smad4	rno-miR-206-3p;rno-miR-30c-2-3p;rno-miR-431;rno-miR-503-5p;rno-miR-122-5p;rno-miR-381-3p;rno-miR-411-5p;rno-miR-542-5p;rno-miR-133b-3p;rno-miR-1-3p;rno-miR-128-3p;rno-miR-543-3p;rno-miR-495;rno-miR-200a-3p;rno-miR-326-3p;rno-miR-133a-3p	0.00862949	2.06401	0.136323
GO:0008219	cell death	http://amigo.geneontology.org/amigo/term/GO:0008219	11	2085	35	17184	2.59869	83615;83571;24660;24451;79257;84480;58857;360468;117044;25314;24854	Atp6ap1;Cdkn1b;Pmp22;Hmox1;Axin1;Bnip3;Vapa;Emp2;Rraga;Emp1;Clu	rno-miR-451-5p;rno-miR-30c-2-3p;rno-miR-136-5p;rno-miR-221-3p;rno-miR-10b-5p;rno-miR-381-3p;rno-miR-411-5p;rno-miR-133b-3p;rno-miR-128-3p;rno-miR-543-3p;rno-miR-495;rno-miR-200a-3p;rno-miR-326-3p;rno-miR-133a-3p	0.00862949	2.06401	0.136323
GO:0030073	insulin secretion	http://amigo.geneontology.org/amigo/term/GO:0030073	11	2085	35	17184	2.59869	25380;29461;25467;24817;114095;25549;29357;24239;29458;60582;171015	Anxa1;Vgf;Irs1;Hnf1a;Stxbp3;Slc18a2;Smad2;Cacna1c;Neurod1;Il1rn;Cyb5r4	rno-miR-183-5p;rno-miR-30c-2-3p;rno-miR-136-5p;rno-miR-221-3p;rno-miR-381-3p;rno-miR-136-3p;rno-miR-128-3p;rno-miR-543-3p;rno-miR-495;rno-miR-326-3p	0.00862949	2.06401	0.136323
GO:0007528	neuromuscular junction development	http://amigo.geneontology.org/amigo/term/GO:0007528	11	2085	35	17184	2.59869	24241;298675;79557;25054;50688;25592;116600;25600;29431;25297;83721	Calca;Rer1;Chrna1;Ntrk2;Cacnb1;Agrn;Cacnb2;Utrn;Pak1;Cacnb3;Dvl1	rno-miR-451-5p;rno-miR-183-5p;rno-miR-206-3p;rno-miR-99b-3p;rno-miR-30c-2-3p;rno-miR-221-3p;rno-miR-431;rno-miR-381-3p;rno-miR-411-5p;rno-miR-133b-3p;rno-miR-1-3p;rno-miR-128-3p;rno-miR-543-3p;rno-miR-200a-3p;rno-miR-326-3p;rno-miR-133a-3p;rno-miR-376b-3p	0.00862949	2.06401	0.136323
GO:0006833	water transport	http://amigo.geneontology.org/amigo/term/GO:0006833	7	2085	16	17184	3.61453	54320;25241;25240;286758;65133;117558;25293	Pdpn;Aqp5;Aqp1;Aqp11;Aqp3;Mylk2;Aqp4	rno-miR-30c-2-3p;rno-miR-431;rno-miR-122-5p;rno-miR-411-5p;rno-miR-133b-3p;rno-miR-128-3p;rno-miR-543-3p;rno-miR-495;rno-miR-326-3p;rno-miR-133a-3p	0.00882683	2.0542	0.136435
GO:0060292	long term synaptic depression	http://amigo.geneontology.org/amigo/term/GO:0060292	7	2085	16	17184	3.61453	171093;83722;305795;84550;25558;64310;25668	Shank2;Plk2;Abhd6;Slc24a2;Stxbp1;Arf1;Cd38	rno-miR-206-3p;rno-miR-10b-5p;rno-miR-122-5p;rno-miR-381-3p;rno-miR-1-3p;rno-miR-128-3p;rno-miR-495;rno-miR-200a-3p	0.00882683	2.0542	0.136435
GO:0043122	regulation of I-kappaB kinase/NF-kappaB signaling	http://amigo.geneontology.org/amigo/term/GO:0043122	7	2085	16	17184	3.61453	293067;361765;24835;246294;116677;192126;113894	Zfand6;Btrc;Tnf;Optn;F2rl1;Dab2ip;Sqstm1	rno-miR-30c-2-3p;rno-miR-221-3p;rno-miR-381-3p;rno-miR-411-5p;rno-miR-542-5p;rno-miR-99a-5p;rno-miR-128-3p;rno-miR-495;rno-miR-200a-3p;rno-miR-503-5p	0.00882683	2.0542	0.136435
GO:0050930	induction of positive chemotaxis	http://amigo.geneontology.org/amigo/term/GO:0050930	7	2085	16	17184	3.61453	246759;83785;89811;81737;298006;24772;24765	Cxcl9;Vegfa;Vegfb;Ntf3;Ccl21;Cxcl12;Scg2	rno-miR-30c-2-3p;rno-miR-136-5p;rno-miR-221-3p;rno-miR-122-5p;rno-miR-411-5p;rno-miR-128-3p;rno-miR-543-3p;rno-miR-495;rno-miR-376b-3p	0.00882683	2.0542	0.136435
GO:0010613	positive regulation of cardiac muscle hypertrophy	http://amigo.geneontology.org/amigo/term/GO:0010613	7	2085	16	17184	3.61453	24323;25591;24782;362110;24482;79215;94204	Edn1;Parp1;Slc9a1;Cdk9;Igf1;Mtpn;Ece1	rno-miR-206-3p;rno-miR-183-5p;rno-miR-30c-2-3p;rno-miR-221-3p;rno-miR-99b-3p;rno-miR-10b-5p;rno-miR-122-5p;rno-miR-381-3p;rno-miR-1-3p;rno-miR-128-3p;rno-miR-543-3p;rno-miR-495;rno-miR-376b-3p	0.00882683	2.0542	0.136435
GO:0031340	positive regulation of vesicle fusion	http://amigo.geneontology.org/amigo/term/GO:0031340	5	2085	8	17184	5.16106	25380;25716;24653;56611;25731	Anxa1;Syt1;Pla2g4a;Anxa2;Syt3	rno-miR-206-3p;rno-miR-30c-2-3p;rno-miR-136-5p;rno-miR-221-3p;rno-miR-381-3p;rno-miR-133b-3p;rno-miR-1-3p;rno-miR-128-3p;rno-miR-543-3p;rno-miR-495;rno-miR-326-3p;rno-miR-133a-3p	0.00901251	2.04515	0.138115
GO:0007183	SMAD protein complex assembly	http://amigo.geneontology.org/amigo/term/GO:0007183	5	2085	8	17184	5.16106	25631;50554;25671;25639;29357	Smad3;Smad4;Smad1;Fkbp1a;Smad2	rno-miR-30c-2-3p;rno-miR-136-5p;rno-miR-431;rno-miR-381-3p;rno-miR-542-5p;rno-miR-128-3p;rno-miR-495;rno-miR-200a-3p;rno-miR-326-3p	0.00901251	2.04515	0.138115
GO:0032526	response to retinoic acid	http://amigo.geneontology.org/amigo/term/GO:0032526	18	2085	74	17184	2.01349	83574;50662;25151;363269;29260;25662;362004;304850;65133;25425;114505;54254;114856;64831;64186;24629;25668;25664	Rxrg;Runx1;Igf2r;Sp100;Tlr4;Igfbp2;Gdap2;Rnf2;Aqp3;Ctsh;Klf4;Gata4;Dusp1;Ireb2;Ascl1;Pdgfrb;Cd38;Pparg	rno-miR-451-5p;rno-miR-206-3p;rno-miR-30c-2-3p;rno-miR-136-5p;rno-miR-598-3p;rno-miR-431;rno-miR-10b-5p;rno-miR-122-5p;rno-miR-381-3p;rno-miR-411-5p;rno-miR-133b-3p;rno-miR-136-3p;rno-miR-1-3p;rno-miR-128-3p;rno-miR-543-3p;rno-miR-495;rno-miR-200a-3p;rno-miR-326-3p;rno-miR-133a-3p	0.00908025	2.0419	0.138561
GO:0009749	response to glucose	http://amigo.geneontology.org/amigo/term/GO:0009749	23	2085	104	17184	1.83187	84005;29357;24803;94270;25682;64032;117019;25614;81649;24817;83571;54315;25204;83584;25402;117514;24533;24330;24954;29573;29458;25351;25024	Eif2b2;Smad2;Vamp2;Nnat;Ppard;Ctgf;Eif2b4;Ptk2;Mapk14;Hnf1a;Cdkn1b;Ucp2;Pcsk1;Casp6;Casp3;Txnip;Ldha;Egr1;Insr;Slc37a4;Neurod1;Slc2a2;Gipr	rno-miR-206-3p;rno-miR-183-5p;rno-miR-99b-3p;rno-miR-221-3p;rno-miR-136-5p;rno-miR-431;rno-miR-10b-5p;rno-miR-122-5p;rno-miR-381-3p;rno-miR-133b-3p;rno-miR-1-3p;rno-miR-128-3p;rno-miR-543-3p;rno-miR-495;rno-miR-200a-3p;rno-miR-326-3p;rno-miR-133a-3p;rno-miR-376b-3p	0.00917151	2.03756	0.13936
GO:0006821	chloride transport	http://amigo.geneontology.org/amigo/term/GO:0006821	15	2085	57	17184	2.17735	192675;246302;60586;25065;65160;94272;84360;305540;83629;29705;406864;25450;171373;64076;362052	Bsnd;Pcyox1;Clcn4;Slc12a1;Clns1a;Clic5;Clcn3;Slc1a4;Slc12a2;Gabra1;Clic1;Gabrb1;Slc12a5;Slc26a1;Clca2	rno-miR-451-5p;rno-miR-183-5p;rno-miR-30c-2-3p;rno-miR-136-5p;rno-miR-221-3p;rno-miR-431;rno-miR-10b-5p;rno-miR-122-5p;rno-miR-411-5p;rno-miR-128-3p;rno-miR-543-3p;rno-miR-495;rno-miR-200a-3p;rno-miR-326-3p;rno-miR-503-5p;rno-miR-376b-3p	0.00925752	2.03351	0.139485
GO:0043200	response to amino acid	http://amigo.geneontology.org/amigo/term/GO:0043200	15	2085	57	17184	2.17735	24323;25358;94170;25402;25698;24423;83571;29221;25458;81718;25464;171045;56718;24770;64032	Edn1;Timp3;Atp6v0e1;Casp3;Ass1;Gstm1;Cdkn1b;Arg1;Gss;Cdo1;Icam1;Mmp3;Mtor;Ccl2;Ctgf	rno-miR-133a-3p;rno-miR-206-3p;rno-miR-183-5p;rno-miR-30c-2-3p;rno-miR-221-3p;rno-miR-431;rno-miR-10b-5p;rno-miR-542-5p;rno-miR-133b-3p;rno-miR-99a-5p;rno-miR-1-3p;rno-miR-128-3p;rno-miR-543-3p;rno-miR-495;rno-miR-200a-3p;rno-miR-326-3p;rno-miR-503-5p	0.00925752	2.03351	0.139485
GO:0043117	positive regulation of vascular permeability	http://amigo.geneontology.org/amigo/term/GO:0043117	6	2085	12	17184	4.12987	83785;89811;29151;81743;29385;24807	Vegfa;Vegfb;Ucn;Pde2a;Cxcr2;Tacr1	rno-miR-30c-2-3p;rno-miR-10b-5p;rno-miR-495;rno-miR-200a-3p;rno-miR-326-3p;rno-miR-503-5p;rno-miR-376b-3p	0.00937439	2.02806	0.140655
GO:0046330	positive regulation of JNK cascade	http://amigo.geneontology.org/amigo/term/GO:0046330	16	2085	63	17184	2.10159	29434;65189;29260;79257;301059;311437;24835;64666;297604;81613;116677;298006;364594;363062;192126;64032	Rasgrp1;Stk3;Tlr4;Axin1;Myd88;Rassf2;Tnf;Taok2;Ltbr;Ceacam1;F2rl1;Ccl21;Tlr3;Dixdc1;Dab2ip;Ctgf	rno-miR-206-3p;rno-miR-30c-2-3p;rno-miR-598-3p;rno-miR-136-5p;rno-miR-122-5p;rno-miR-381-3p;rno-miR-411-5p;rno-miR-542-5p;rno-miR-99a-5p;rno-miR-136-3p;rno-miR-133b-3p;rno-miR-1-3p;rno-miR-128-3p;rno-miR-543-3p;rno-miR-495;rno-miR-200a-3p;rno-miR-326-3p;rno-miR-133a-3p	0.00966826	2.01465	0.14337
GO:0070555	response to interleukin-1	http://amigo.geneontology.org/amigo/term/GO:0070555	12	2085	41	17184	2.42039	25380;362418;54244;140939;301059;81676;25204;24335;60582;171045;25544;25668	Anxa1;Irak2;Crebbp;Trim63;Myd88;Hnmt;Pcsk1;Epo;Il1rn;Mmp3;Sele;Cd38	rno-miR-206-3p;rno-miR-30c-2-3p;rno-miR-99b-3p;rno-miR-221-3p;rno-miR-431;rno-miR-10b-5p;rno-miR-122-5p;rno-miR-381-3p;rno-miR-542-5p;rno-miR-133b-3p;rno-miR-136-3p;rno-miR-1-3p;rno-miR-128-3p;rno-miR-543-3p;rno-miR-495;rno-miR-200a-3p;rno-miR-326-3p;rno-miR-133a-3p	0.00978473	2.00945	0.14337
GO:0006633	fatty acid biosynthetic process	http://amigo.geneontology.org/amigo/term/GO:0006633	12	2085	41	17184	2.42039	361802;24817;78975;83803;64562;309527;24539;85239;84013;24159;114100;114024	Hsd17b8;Hnf1a;Prkaa2;Prkab1;Prkab2;Ch25h;Lpl;Mlycd;Hsd17b12;Acly;Sc5d;Acsl3	rno-miR-183-5p;rno-miR-30c-2-3p;rno-miR-221-3p;rno-miR-381-3p;rno-miR-411-5p;rno-miR-128-3p;rno-miR-543-3p;rno-miR-495;rno-miR-200a-3p;rno-miR-326-3p;rno-miR-503-5p	0.00978473	2.00945	0.14337
GO:0001974	blood vessel remodeling	http://amigo.geneontology.org/amigo/term/GO:0001974	12	2085	41	17184	2.42039	56083;29146;83785;25181;25690;29610;116502;25043;24482;25237;24599;85383	Tgm2;Jag1;Vegfa;Bgn;Ahr;Tgfbr3;Bak1;Eln;Igf1;Acvrl1;Nos2;Nol3	rno-miR-206-3p;rno-miR-30c-2-3p;rno-miR-598-3p;rno-miR-221-3p;rno-miR-431;rno-miR-10b-5p;rno-miR-122-5p;rno-miR-503-5p;rno-miR-381-3p;rno-miR-411-5p;rno-miR-133b-3p;rno-miR-1-3p;rno-miR-128-3p;rno-miR-543-3p;rno-miR-495;rno-miR-200a-3p;rno-miR-326-3p;rno-miR-133a-3p;rno-miR-376b-3p	0.00978473	2.00945	0.14337
GO:0014075	response to amine	http://amigo.geneontology.org/amigo/term/GO:0014075	8	2085	21	17184	3.14795	24408;191575;25698;24409;50658;29221;54237;81676	Grin1;Nme1;Ass1;Grin2a;Mapk9;Arg1;Cdk1;Hnmt	rno-miR-133a-3p;rno-miR-30c-2-3p;rno-miR-221-3p;rno-miR-431;rno-miR-381-3p;rno-miR-411-5p;rno-miR-133b-3p;rno-miR-543-3p;rno-miR-495;rno-miR-200a-3p;rno-miR-503-5p	0.00991514	2.0037	0.14337
GO:0045736	negative regulation of cyclin-dependent protein serine/threonine kinase activity	http://amigo.geneontology.org/amigo/term/GO:0045736	8	2085	21	17184	3.14795	301164;366854;25402;79237;29417;83571;498008;246297	Kat2b;Fbxo7;Casp3;Hhex;Men1;Cdkn1b;Hexim1;Myocd	rno-miR-206-3p;rno-miR-30c-2-3p;rno-miR-221-3p;rno-miR-10b-5p;rno-miR-1-3p;rno-miR-128-3p;rno-miR-543-3p;rno-miR-495;rno-miR-200a-3p;rno-miR-326-3p	0.00991514	2.0037	0.14337
GO:0071285	cellular response to lithium ion	http://amigo.geneontology.org/amigo/term/GO:0071285	8	2085	21	17184	3.14795	25693;309995;83571;29148;24599;64202;317675;25664	Slc18a1;Xrcc4;Cdkn1b;Myog;Nos2;Calr;Tph2;Pparg	rno-miR-206-3p;rno-miR-221-3p;rno-miR-10b-5p;rno-miR-411-5p;rno-miR-1-3p;rno-miR-128-3p;rno-miR-495;rno-miR-200a-3p;rno-miR-503-5p;rno-miR-376b-3p	0.00991514	2.0037	0.14337
GO:0010460	positive regulation of heart rate	http://amigo.geneontology.org/amigo/term/GO:0010460	8	2085	21	17184	3.14795	24323;24165;64680;24808;245956;24602;25026;25550	Edn1;Ada;Crhr2;Tacr3;Scn3b;Nppa;Adm;Slc1a1	rno-miR-206-3p;rno-miR-183-5p;rno-miR-136-5p;rno-miR-221-3p;rno-miR-30c-2-3p;rno-miR-598-3p;rno-miR-431;rno-miR-122-5p;rno-miR-1-3p;rno-miR-128-3p;rno-miR-495	0.00991514	2.0037	0.14337
GO:0001676	long-chain fatty acid metabolic process	http://amigo.geneontology.org/amigo/term/GO:0001676	8	2085	21	17184	3.14795	117243;25288;113976;25757;114024;94172;171410;29184	Acsl6;Acsl1;Acsl4;Cpt1a;Acsl3;Slc27a1;Acsbg1;Cd36	rno-miR-30c-2-3p;rno-miR-136-5p;rno-miR-221-3p;rno-miR-99b-3p;rno-miR-431;rno-miR-381-3p;rno-miR-411-5p;rno-miR-99a-5p;rno-miR-543-3p;rno-miR-495;rno-miR-200a-3p;rno-miR-326-3p;rno-miR-503-5p	0.00991514	2.0037	0.14337
GO:0045666	positive regulation of neuron differentiation	http://amigo.geneontology.org/amigo/term/GO:0045666	22	2085	99	17184	1.84036	294254;29410;313264;24335;24370;303439;60329;316742;24511;24174;24772;317247;65193;81732;117029;54276;25159;25099;114109;29458;24907;64186	Hspa1b;Neurog1;Trim32;Epo;Foxg1;Mmd;Neurog3;Tgif1;Itgb1;Adra2b;Cxcl12;Nap1l2;Nkx6-1;Actr3;Ccr5;Neurod2;Gata2;Foxa2;Nkx2-5;Neurod1;Dmd;Ascl1	rno-miR-136-5p;rno-miR-10b-5p;rno-miR-1-3p;rno-miR-376b-3p;rno-miR-206-3p;rno-miR-183-5p;rno-miR-598-3p;rno-miR-122-5p;rno-miR-381-3p;rno-miR-411-5p;rno-miR-133b-3p;rno-miR-136-3p;rno-miR-200a-3p;rno-miR-133a-3p;rno-miR-30c-2-3p;rno-miR-128-3p;rno-miR-543-3p;rno-miR-451-5p;rno-miR-99b-3p;rno-miR-221-3p;rno-miR-431;rno-miR-495;rno-miR-326-3p	0.0101854	1.99202	0.145018
GO:0007631	feeding behavior	http://amigo.geneontology.org/amigo/term/GO:0007631	11	2085	36	17184	2.52636	24241;25054;64680;25187;29151;24604;399475;363071;58812;24318;59318	Calca;Ntrk2;Crhr2;Htr2c;Ucn;Npy;Adm2;Stra6;Apln;Drd2;Negr1	rno-miR-451-5p;rno-miR-206-3p;rno-miR-183-5p;rno-miR-99b-3p;rno-miR-136-5p;rno-miR-10b-5p;rno-miR-122-5p;rno-miR-381-3p;rno-miR-1-3p;rno-miR-128-3p;rno-miR-495;rno-miR-200a-3p;rno-miR-326-3p;rno-miR-503-5p	0.0101909	1.99179	0.145018
GO:0050796	regulation of insulin secretion	http://amigo.geneontology.org/amigo/term/GO:0050796	11	2085	36	17184	2.52636	171044;24817;29131;63840;24835;25757;29657;24599;25027;83535;361746	Sstr3;Hnf1a;Cartpt;Per2;Tnf;Cpt1a;Arntl;Nos2;Slc16a1;Kcnj11;Rfx3	rno-miR-183-5p;rno-miR-30c-2-3p;rno-miR-136-5p;rno-miR-221-3p;rno-miR-381-3p;rno-miR-411-5p;rno-miR-542-5p;rno-miR-99a-5p;rno-miR-136-3p;rno-miR-128-3p;rno-miR-543-3p;rno-miR-495;rno-miR-200a-3p;rno-miR-326-3p;rno-miR-503-5p	0.0101909	1.99179	0.145018
GO:0043491	protein kinase B signaling	http://amigo.geneontology.org/amigo/term/GO:0043491	11	2085	36	17184	2.52636	25232;25467;171369;25542;24482;24835;361532;170922;305999;24770;361992	Tyro3;Irs1;Cd40;Ccl3;Igf1;Tnf;Sirt2;Ilk;Nkx3-1;Ccl2;Them4	rno-miR-183-5p;rno-miR-206-3p;rno-miR-30c-2-3p;rno-miR-221-3p;rno-miR-10b-5p;rno-miR-122-5p;rno-miR-381-3p;rno-miR-411-5p;rno-miR-542-5p;rno-miR-99a-5p;rno-miR-136-3p;rno-miR-1-3p;rno-miR-128-3p;rno-miR-543-3p;rno-miR-495;rno-miR-326-3p;rno-miR-376b-3p	0.0101909	1.99179	0.145018
GO:0010718	positive regulation of epithelial to mesenchymal transition	http://amigo.geneontology.org/amigo/term/GO:0010718	10	2085	31	17184	2.66661	304733;25401;83837;93667;116490;29357;85489;25631;50554;295062	Epb4.1l5;Alx1;Bambi;Olfm1;Snai1;Smad2;Twist1;Smad3;Smad4;Wwtr1	rno-miR-206-3p;rno-miR-30c-2-3p;rno-miR-598-3p;rno-miR-136-5p;rno-miR-431;rno-miR-122-5p;rno-miR-381-3p;rno-miR-542-5p;rno-miR-133b-3p;rno-miR-1-3p;rno-miR-128-3p;rno-miR-543-3p;rno-miR-495;rno-miR-200a-3p;rno-miR-326-3p;rno-miR-133a-3p	0.0104232	1.982	0.147738
GO:0030593	neutrophil chemotaxis	http://amigo.geneontology.org/amigo/term/GO:0030593	15	2085	58	17184	2.13968	24323;288593;89843;89808;114105;29538;94195;29397;117551;29573;298006;25542;29385;24770;287561	Edn1;Ccl24;Cxadr;Cx3cl1;Cxcl2;Ccl20;S100a9;Ccl11;Ccl22;Slc37a4;Ccl21;Ccl3;Cxcr2;Ccl2;Ccl7	rno-miR-206-3p;rno-miR-183-5p;rno-miR-30c-2-3p;rno-miR-10b-5p;rno-miR-381-3p;rno-miR-1-3p;rno-miR-128-3p;rno-miR-543-3p;rno-miR-200a-3p;rno-miR-326-3p;rno-miR-376b-3p	0.0105166	1.97812	0.148304
GO:0016055	Wnt signaling pathway	http://amigo.geneontology.org/amigo/term/GO:0016055	28	2085	137	17184	1.69376	266772;304832;83824;362779;24577;363062;24318;308796;114557;65154;308051;84424;79257;63879;246047;289992;58868;27080;83721;83575;54284;25406;29149;78975;266803;59114;59076;89803	Klhl12;Cdc73;Cxxc4;Vrk1;Myc;Dixdc1;Drd2;Mesdc2;Wif1;Wisp1;Rnf146;Tle3;Axin1;Xiap;Calcoco1;Fermt2;Fzd1;Hbp1;Dvl1;Cpz;Pitx2;Cd44;Strn;Prkaa2;Sostdc1;Slc9a3r1;Grk6;Sfrp4	rno-miR-451-5p;rno-miR-183-5p;rno-miR-30c-2-3p;rno-miR-136-5p;rno-miR-221-3p;rno-miR-206-3p;rno-miR-598-3p;rno-miR-10b-5p;rno-miR-122-5p;rno-miR-381-3p;rno-miR-1-3p;rno-miR-128-3p;rno-miR-543-3p;rno-miR-495;rno-miR-200a-3p;rno-miR-326-3p;rno-miR-376b-3p	0.0106808	1.97139	0.148304
GO:0051271	negative regulation of cellular component movement	http://amigo.geneontology.org/amigo/term/GO:0051271	4	2085	5	17184	6.60413	63836;83571;363269;29610	Actn4;Cdkn1b;Sp100;Tgfbr3	rno-miR-206-3p;rno-miR-221-3p;rno-miR-133b-3p;rno-miR-1-3p;rno-miR-128-3p;rno-miR-200a-3p;rno-miR-326-3p;rno-miR-133a-3p	0.0110057	1.95838	0.148304
GO:0045661	regulation of myoblast differentiation	http://amigo.geneontology.org/amigo/term/GO:0045661	4	2085	5	17184	6.60413	24251;83764;246297;117537	Cd53;Flot2;Myocd;Klhl41	rno-miR-206-3p;rno-miR-30c-2-3p;rno-miR-99b-3p;rno-miR-1-3p;rno-miR-128-3p;rno-miR-495	0.0110057	1.95838	0.148304
GO:0002573	myeloid leukocyte differentiation	http://amigo.geneontology.org/amigo/term/GO:0002573	4	2085	5	17184	6.60413	64030;29192;79237;81751	Kit;Psen1;Hhex;Psen2	rno-miR-451-5p;rno-miR-183-5p;rno-miR-221-3p;rno-miR-431;rno-miR-10b-5p;rno-miR-128-3p;rno-miR-326-3p;rno-miR-376b-3p	0.0110057	1.95838	0.148304
GO:0015670	carbon dioxide transport	http://amigo.geneontology.org/amigo/term/GO:0015670	4	2085	5	17184	6.60413	25241;25293;25240;54231	Aqp5;Aqp4;Aqp1;Car2	rno-miR-30c-2-3p;rno-miR-221-3p;rno-miR-431;rno-miR-128-3p;rno-miR-543-3p;rno-miR-326-3p	0.0110057	1.95838	0.148304
GO:0045621	positive regulation of lymphocyte differentiation	http://amigo.geneontology.org/amigo/term/GO:0045621	4	2085	5	17184	6.60413	25126;24918;54259;140924	Stat5b;Stat5a;Inpp5d;Il2rg	rno-miR-183-5p;rno-miR-206-3p;rno-miR-122-5p;rno-miR-133b-3p;rno-miR-1-3p;rno-miR-495;rno-miR-200a-3p;rno-miR-133a-3p	0.0110057	1.95838	0.148304
GO:0034315	regulation of Arp2/3 complex-mediated actin nucleation	http://amigo.geneontology.org/amigo/term/GO:0034315	4	2085	5	17184	6.60413	29474;293344;60382;64310	Coro1b;Arfip2;Arfip1;Arf1	rno-miR-206-3p;rno-miR-122-5p;rno-miR-381-3p;rno-miR-133b-3p;rno-miR-1-3p;rno-miR-495;rno-miR-133a-3p	0.0110057	1.95838	0.148304
GO:0022614	membrane to membrane docking	http://amigo.geneontology.org/amigo/term/GO:0022614	4	2085	5	17184	6.60413	54319;25361;25464;81521	Ezr;Vcam1;Icam1;Msn	rno-miR-183-5p;rno-miR-206-3p;rno-miR-431;rno-miR-122-5p;rno-miR-381-3p;rno-miR-99a-5p;rno-miR-133b-3p;rno-miR-1-3p;rno-miR-128-3p;rno-miR-495;rno-miR-133a-3p;rno-miR-376b-3p	0.0110057	1.95838	0.148304
GO:0009165	nucleotide biosynthetic process	http://amigo.geneontology.org/amigo/term/GO:0009165	7	2085	17	17184	3.40172	678759;117272;24689;79127;290741;24312;29562	Ndufa10;Prpsap2;Prps2;Dck;Dctd;Dhfr;Prps1	rno-miR-451-5p;rno-miR-183-5p;rno-miR-30c-2-3p;rno-miR-431;rno-miR-381-3p;rno-miR-411-5p;rno-miR-133b-3p;rno-miR-128-3p;rno-miR-495;rno-miR-133a-3p;rno-miR-376b-3p	0.0113199	1.94616	0.148304
GO:0071257	cellular response to electrical stimulus	http://amigo.geneontology.org/amigo/term/GO:0071257	7	2085	17	17184	3.40172	29177;170673;24782;24482;117536;24967;54276	Hpca;Palm;Slc9a1;Igf1;Nsmf;Psmb9;Neurod2	rno-miR-206-3p;rno-miR-30c-2-3p;rno-miR-221-3p;rno-miR-10b-5p;rno-miR-122-5p;rno-miR-381-3p;rno-miR-1-3p;rno-miR-495;rno-miR-326-3p;rno-miR-376b-3p	0.0113199	1.94616	0.148304
GO:0045671	negative regulation of osteoclast differentiation	http://amigo.geneontology.org/amigo/term/GO:0045671	7	2085	17	17184	3.40172	24241;502715;54264;116699;54259;114031;25542	Calca;Lrrc17;Mafb;Inpp4b;Inpp5d;Fstl3;Ccl3	rno-miR-183-5p;rno-miR-206-3p;rno-miR-99b-3p;rno-miR-122-5p;rno-miR-381-3p;rno-miR-133b-3p;rno-miR-1-3p;rno-miR-128-3p;rno-miR-543-3p;rno-miR-495;rno-miR-326-3p;rno-miR-133a-3p	0.0113199	1.94616	0.148304
GO:0034698	response to gonadotropin	http://amigo.geneontology.org/amigo/term/GO:0034698	7	2085	17	17184	3.40172	58921;29637;25557;24330;29189;24511;25464	Foxm1;Hmgcs1;Star;Egr1;Fdx1;Itgb1;Icam1	rno-miR-451-5p;rno-miR-183-5p;rno-miR-30c-2-3p;rno-miR-206-3p;rno-miR-221-3p;rno-miR-431;rno-miR-10b-5p;rno-miR-99a-5p;rno-miR-1-3p;rno-miR-543-3p;rno-miR-495;rno-miR-200a-3p;rno-miR-326-3p;rno-miR-376b-3p	0.0113199	1.94616	0.148304
GO:0010880	regulation of release of sequestered calcium ion into cytosol by sarcoplasmic reticulum	http://amigo.geneontology.org/amigo/term/GO:0010880	7	2085	17	17184	3.40172	59299;64672;29209;85383;24907;24242;64553	Trdn;Pln;Casq2;Nol3;Dmd;Calm1;Akap6	rno-miR-206-3p;rno-miR-136-5p;rno-miR-221-3p;rno-miR-431;rno-miR-411-5p;rno-miR-133b-3p;rno-miR-1-3p;rno-miR-128-3p;rno-miR-543-3p;rno-miR-495;rno-miR-200a-3p;rno-miR-326-3p;rno-miR-133a-3p	0.0113199	1.94616	0.148304
GO:0048245	eosinophil chemotaxis	http://amigo.geneontology.org/amigo/term/GO:0048245	7	2085	17	17184	3.40172	24765;288593;89808;29397;25542;24770;287561	Scg2;Ccl24;Cx3cl1;Ccl11;Ccl3;Ccl2;Ccl7	rno-miR-183-5p;rno-miR-206-3p;rno-miR-1-3p;rno-miR-128-3p;rno-miR-543-3p;rno-miR-495;rno-miR-200a-3p;rno-miR-326-3p;rno-miR-376b-3p	0.0113199	1.94616	0.148304
GO:0071380	cellular response to prostaglandin E stimulus	http://amigo.geneontology.org/amigo/term/GO:0071380	7	2085	17	17184	3.40172	89814;78975;25509;25661;25289;117264;25664	Tnfsf4;Prkaa2;Pax6;Fn1;Adcy6;P2ry6;Pparg	rno-miR-183-5p;rno-miR-30c-2-3p;rno-miR-206-3p;rno-miR-221-3p;rno-miR-431;rno-miR-10b-5p;rno-miR-133b-3p;rno-miR-1-3p;rno-miR-128-3p;rno-miR-543-3p;rno-miR-495;rno-miR-133a-3p	0.0113199	1.94616	0.148304
GO:0017156	calcium ion-dependent exocytosis	http://amigo.geneontology.org/amigo/term/GO:0017156	7	2085	17	17184	3.40172	25731;63994;64152;25716;24239;24803;54309	Syt3;Arhgap17;Chp1;Syt1;Cacna1c;Vamp2;Syt5	rno-miR-206-3p;rno-miR-30c-2-3p;rno-miR-136-5p;rno-miR-183-5p;rno-miR-381-3p;rno-miR-133b-3p;rno-miR-1-3p;rno-miR-128-3p;rno-miR-543-3p;rno-miR-495;rno-miR-200a-3p;rno-miR-326-3p;rno-miR-133a-3p	0.0113199	1.94616	0.148304
GO:0071372	cellular response to follicle-stimulating hormone stimulus	http://amigo.geneontology.org/amigo/term/GO:0071372	7	2085	17	17184	3.40172	29637;25557;24825;24617;24330;54254;29200	Hmgcs1;Star;Tf;Serpine1;Egr1;Gata4;Inhba	rno-miR-451-5p;rno-miR-183-5p;rno-miR-30c-2-3p;rno-miR-221-3p;rno-miR-431;rno-miR-10b-5p;rno-miR-122-5p;rno-miR-411-5p;rno-miR-128-3p;rno-miR-495;rno-miR-200a-3p;rno-miR-326-3p;rno-miR-376b-3p	0.0113199	1.94616	0.148304
GO:0051453	regulation of intracellular pH	http://amigo.geneontology.org/amigo/term/GO:0051453	7	2085	17	17184	3.40172	311651;54231;24782;84484;295645;64152;24781	Slc9a8;Car2;Slc9a1;Slc4a4;Slc4a10;Chp1;Slc4a3	rno-miR-30c-2-3p;rno-miR-221-3p;rno-miR-431;rno-miR-122-5p;rno-miR-381-3p;rno-miR-543-3p;rno-miR-200a-3p;rno-miR-376b-3p	0.0113199	1.94616	0.148304
GO:0060548	negative regulation of cell death	http://amigo.geneontology.org/amigo/term/GO:0060548	18	2085	76	17184	1.96028	65154;26295;24586;294254;266759;117287;24577;29576;289144;29151;25125;24596;25571;29274;25149;50554;360834;64032	Wisp1;Ogt;Ncam1;Hspa1b;Hspa4;Park7;Myc;Wisp2;Cacybp;Ucn;Stat3;Ngfr;Ttpa;Rnf4;Esr2;Smad4;Vps4b;Ctgf	rno-miR-451-5p;rno-miR-183-5p;rno-miR-206-3p;rno-miR-133a-3p;rno-miR-221-3p;rno-miR-431;rno-miR-10b-5p;rno-miR-122-5p;rno-miR-381-3p;rno-miR-542-5p;rno-miR-133b-3p;rno-miR-1-3p;rno-miR-128-3p;rno-miR-543-3p;rno-miR-495;rno-miR-200a-3p;rno-miR-326-3p;rno-miR-503-5p	0.0113206	1.94613	0.148304
GO:0051496	positive regulation of stress fiber assembly	http://amigo.geneontology.org/amigo/term/GO:0051496	12	2085	42	17184	2.36262	64303;65172;81523;24771;81778;81531;29431;116744;25631;56718;24807;64032	Pfn1;Limk1;Myoc;Sdc4;S100a10;Pfn2;Pak1;Lpar1;Smad3;Mtor;Tacr1;Ctgf	rno-miR-30c-2-3p;rno-miR-136-5p;rno-miR-221-3p;rno-miR-10b-5p;rno-miR-122-5p;rno-miR-503-5p;rno-miR-381-3p;rno-miR-411-5p;rno-miR-99a-5p;rno-miR-133b-3p;rno-miR-543-3p;rno-miR-495;rno-miR-200a-3p;rno-miR-133a-3p;rno-miR-376b-3p	0.011373	1.94413	0.148304
GO:0006913	nucleocytoplasmic transport	http://amigo.geneontology.org/amigo/term/GO:0006913	12	2085	42	17184	2.36262	79256;79257;245922;25050;308875;53372;171018;29458;362957;287444;24917;303346	Hnrnpd;Axin1;Nupl1;Camk4;Rhog;Nup54;Zfp384;Neurod1;Ankrd54;Eif5a;Kpnb1;Nsrp1	rno-miR-206-3p;rno-miR-30c-2-3p;rno-miR-122-5p;rno-miR-381-3p;rno-miR-1-3p;rno-miR-128-3p;rno-miR-543-3p;rno-miR-495;rno-miR-200a-3p;rno-miR-326-3p;rno-miR-376b-3p	0.011373	1.94413	0.148304
GO:0050714	positive regulation of protein secretion	http://amigo.geneontology.org/amigo/term/GO:0050714	11	2085	37	17184	2.45793	78961;27064;114114;24482;25369;171018;25204;64310;29722;54319;171123	Golph3;Ankrd1;Dnm1l;Igf1;Adora2a;Zfp384;Pcsk1;Arf1;Apbb1;Ezr;Rph3al	rno-miR-206-3p;rno-miR-183-5p;rno-miR-99b-3p;rno-miR-221-3p;rno-miR-431;rno-miR-10b-5p;rno-miR-122-5p;rno-miR-381-3p;rno-miR-411-5p;rno-miR-133b-3p;rno-miR-1-3p;rno-miR-128-3p;rno-miR-543-3p;rno-miR-495;rno-miR-200a-3p;rno-miR-133a-3p;rno-miR-376b-3p	0.0119602	1.92226	0.155396
GO:0006812	cation transport	http://amigo.geneontology.org/amigo/term/GO:0006812	16	2085	65	17184	2.03669	24408;266668;24904;294019;79557;83686;24409;79123;25041;24412;59266;85257;315435;25505;81739;29659	Grin1;Grina;Slc22a1;Calhm2;Chrna1;Cngb1;Grin2a;Asic1;P2rx6;Grin2d;Hcn4;Cnga3;Panx1;P2rx1;P2rx3;P2rx4	rno-miR-183-5p;rno-miR-206-3p;rno-miR-30c-2-3p;rno-miR-221-3p;rno-miR-431;rno-miR-381-3p;rno-miR-411-5p;rno-miR-133b-3p;rno-miR-1-3p;rno-miR-128-3p;rno-miR-495;rno-miR-200a-3p;rno-miR-326-3p;rno-miR-133a-3p	0.0122607	1.91149	0.155793
GO:0031000	response to caffeine	http://amigo.geneontology.org/amigo/term/GO:0031000	8	2085	22	17184	3.00468	25467;78975;25639;24482;25369;25615;297893;25664	Irs1;Prkaa2;Fkbp1a;Igf1;Adora2a;Sdc2;Hdac1;Pparg	rno-miR-183-5p;rno-miR-30c-2-3p;rno-miR-206-3p;rno-miR-221-3p;rno-miR-10b-5p;rno-miR-122-5p;rno-miR-381-3p;rno-miR-133b-3p;rno-miR-136-3p;rno-miR-1-3p;rno-miR-128-3p;rno-miR-543-3p;rno-miR-495;rno-miR-200a-3p;rno-miR-326-3p;rno-miR-133a-3p;rno-miR-376b-3p	0.0122663	1.91129	0.155793
GO:0007616	long-term memory	http://amigo.geneontology.org/amigo/term/GO:0007616	10	2085	32	17184	2.58313	83839;24408;25054;192256;25050;29517;140568;24318;56718;24807	Calb1;Grin1;Ntrk2;Pja2;Camk4;Sgk1;Chst10;Drd2;Mtor;Tacr1	rno-miR-451-5p;rno-miR-206-3p;rno-miR-183-5p;rno-miR-30c-2-3p;rno-miR-122-5p;rno-miR-503-5p;rno-miR-411-5p;rno-miR-99a-5p;rno-miR-133b-3p;rno-miR-1-3p;rno-miR-543-3p;rno-miR-495;rno-miR-200a-3p;rno-miR-326-3p;rno-miR-133a-3p	0.0123863	1.90706	0.155793
GO:0031122	cytoplasmic microtubule organization	http://amigo.geneontology.org/amigo/term/GO:0031122	10	2085	32	17184	2.58313	59299;360834;79257;64152;289777;56725;292464;288449;83721;29161	Trdn;Vps4b;Axin1;Chp1;Fignl1;Cript;Katna1;Katnal1;Dvl1;Cav3	rno-miR-183-5p;rno-miR-30c-2-3p;rno-miR-136-5p;rno-miR-381-3p;rno-miR-411-5p;rno-miR-128-3p;rno-miR-543-3p;rno-miR-495;rno-miR-200a-3p;rno-miR-326-3p	0.0123863	1.90706	0.155793
GO:0006816	calcium ion transport	http://amigo.geneontology.org/amigo/term/GO:0006816	21	2085	95	17184	1.83022	24408;315435;290796;50688;24409;54234;64672;84550;116600;257648;81751;290549;25302;25297;24239;25029;29192;117029;25542;24674;29659	Grin1;Panx1;Saraf;Cacnb1;Grin2a;Cacna1e;Pln;Slc24a2;Cacnb2;Cacna1b;Psen2;Selk;Chrna7;Cacnb3;Cacna1c;Calcrl;Psen1;Ccr5;Ccl3;Ppp3ca;P2rx4	rno-miR-451-5p;rno-miR-183-5p;rno-miR-30c-2-3p;rno-miR-136-5p;rno-miR-221-3p;rno-miR-206-3p;rno-miR-431;rno-miR-122-5p;rno-miR-503-5p;rno-miR-381-3p;rno-miR-133b-3p;rno-miR-1-3p;rno-miR-128-3p;rno-miR-543-3p;rno-miR-495;rno-miR-200a-3p;rno-miR-326-3p;rno-miR-133a-3p	0.0124431	1.90507	0.155793
GO:0043518	negative regulation of DNA damage response, signal transduction by p53 class mediator	http://amigo.geneontology.org/amigo/term/GO:0043518	6	2085	13	17184	3.81197	25406;25599;116490;85489;25255;365548	Cd44;Cd74;Snai1;Twist1;Dyrk1a;Pttg1ip	rno-miR-30c-2-3p;rno-miR-221-3p;rno-miR-122-5p;rno-miR-381-3p;rno-miR-543-3p;rno-miR-495;rno-miR-200a-3p;rno-miR-326-3p	0.0124687	1.90418	0.155793
GO:0009992	cellular water homeostasis	http://amigo.geneontology.org/amigo/term/GO:0009992	6	2085	13	17184	3.81197	25449;155423;25241;25240;65133;25293	Fshr;Anxa7;Aqp5;Aqp1;Aqp3;Aqp4	rno-miR-30c-2-3p;rno-miR-431;rno-miR-411-5p;rno-miR-133b-3p;rno-miR-128-3p;rno-miR-543-3p;rno-miR-200a-3p;rno-miR-326-3p;rno-miR-133a-3p	0.0124687	1.90418	0.155793
GO:0030001	metal ion transport	http://amigo.geneontology.org/amigo/term/GO:0030001	6	2085	13	17184	3.81197	84485;171028;294281;24218;25650;25390	Ccs;Atp12a;Slc39a7;Atp7b;Atp1b1;Atp1b3	rno-miR-30c-2-3p;rno-miR-221-3p;rno-miR-431;rno-miR-122-5p;rno-miR-381-3p;rno-miR-128-3p;rno-miR-543-3p;rno-miR-200a-3p;rno-miR-376b-3p	0.0124687	1.90418	0.155793
GO:0060306	regulation of membrane repolarization	http://amigo.geneontology.org/amigo/term/GO:0060306	6	2085	13	17184	3.81197	63883;117018;361458;29209;171138;64553	Kcne3;Kcnh2;Akap7;Casq2;Kcne2;Akap6	rno-miR-183-5p;rno-miR-206-3p;rno-miR-136-5p;rno-miR-221-3p;rno-miR-431;rno-miR-381-3p;rno-miR-411-5p;rno-miR-1-3p;rno-miR-128-3p;rno-miR-543-3p;rno-miR-495;rno-miR-200a-3p;rno-miR-326-3p;rno-miR-503-5p;rno-miR-376b-3p	0.0124687	1.90418	0.155793
GO:2000279	negative regulation of DNA biosynthetic process	http://amigo.geneontology.org/amigo/term/GO:2000279	6	2085	13	17184	3.81197	27064;170899;25106;25237;114856;140583	Ankrd1;Kcnk2;Rgn;Acvrl1;Dusp1;Chek1	rno-miR-183-5p;rno-miR-206-3p;rno-miR-431;rno-miR-411-5p;rno-miR-133b-3p;rno-miR-1-3p;rno-miR-128-3p;rno-miR-133a-3p;rno-miR-495;rno-miR-200a-3p;rno-miR-326-3p;rno-miR-503-5p;rno-miR-376b-3p	0.0124687	1.90418	0.155793
GO:1902230	negative regulation of intrinsic apoptotic signaling pathway in response to DNA damage	http://amigo.geneontology.org/amigo/term/GO:1902230	6	2085	13	17184	3.81197	84348;116490;313264;24772;24888;24854	Ackr3;Snai1;Trim32;Cxcl12;Bcl2l1;Clu	rno-miR-30c-2-3p;rno-miR-136-5p;rno-miR-122-5p;rno-miR-381-3p;rno-miR-411-5p;rno-miR-133b-3p;rno-miR-136-3p;rno-miR-128-3p;rno-miR-543-3p;rno-miR-495;rno-miR-326-3p;rno-miR-133a-3p;rno-miR-376b-3p	0.0124687	1.90418	0.155793
GO:2001243	negative regulation of intrinsic apoptotic signaling pathway	http://amigo.geneontology.org/amigo/term/GO:2001243	9	2085	27	17184	2.75482	116457;282819;83531;289777;85383;60434;24888;85430;297893	Mapk8ip1;Ppif;Vdac2;Fignl1;Nol3;Bcl2l2;Bcl2l1;Herpud1;Hdac1	rno-miR-451-5p;rno-miR-183-5p;rno-miR-206-3p;rno-miR-431;rno-miR-381-3p;rno-miR-411-5p;rno-miR-133b-3p;rno-miR-136-3p;rno-miR-1-3p;rno-miR-128-3p;rno-miR-543-3p;rno-miR-495;rno-miR-326-3p;rno-miR-133a-3p;rno-miR-376b-3p	0.0125424	1.90162	0.15598
GO:1902476	chloride transmembrane transport	http://amigo.geneontology.org/amigo/term/GO:1902476	19	2085	83	17184	1.89481	192675;246302;29707;60586;140675;25065;94272;305540;84360;171373;83629;29501;29705;24781;406864;25450;114629;64076;362052	Bsnd;Pcyox1;Gabra5;Clcn4;Gabra4;Slc12a1;Clic5;Slc1a4;Clcn3;Slc12a5;Slc12a2;Slc12a4;Gabra1;Slc4a3;Clic1;Gabrb1;Slc26a3;Slc26a1;Clca2	rno-miR-451-5p;rno-miR-183-5p;rno-miR-30c-2-3p;rno-miR-598-3p;rno-miR-221-3p;rno-miR-136-5p;rno-miR-10b-5p;rno-miR-122-5p;rno-miR-381-3p;rno-miR-411-5p;rno-miR-128-3p;rno-miR-543-3p;rno-miR-495;rno-miR-200a-3p;rno-miR-326-3p;rno-miR-503-5p;rno-miR-376b-3p	0.0126144	1.89913	0.15598
GO:0051444	negative regulation of ubiquitin-protein transferase activity	http://amigo.geneontology.org/amigo/term/GO:0051444	5	2085	9	17184	4.58734	81516;29192;81751;117287;65172	Smad7;Psen1;Psen2;Park7;Limk1	rno-miR-451-5p;rno-miR-183-5p;rno-miR-30c-2-3p;rno-miR-128-3p;rno-miR-543-3p;rno-miR-495;rno-miR-503-5p	0.0127881	1.89319	0.15598
GO:0070050	neuron cellular homeostasis	http://amigo.geneontology.org/amigo/term/GO:0070050	5	2085	9	17184	4.58734	81734;79557;84360;25232;298250	Nell2;Chrna1;Clcn3;Tyro3;Fggy	rno-miR-183-5p;rno-miR-381-3p;rno-miR-411-5p;rno-miR-133b-3p;rno-miR-543-3p;rno-miR-495;rno-miR-133a-3p	0.0127881	1.89319	0.15598
GO:0016126	sterol biosynthetic process	http://amigo.geneontology.org/amigo/term/GO:0016126	5	2085	9	17184	4.58734	288985;64191;309527;304805;64194	Insig2;Dhcr7;Ch25h;Cyb5r1;Insig1	rno-miR-183-5p;rno-miR-136-5p;rno-miR-221-3p;rno-miR-122-5p;rno-miR-381-3p;rno-miR-99a-5p;rno-miR-495;rno-miR-376b-3p	0.0127881	1.89319	0.15598
GO:0007270	neuron-neuron synaptic transmission	http://amigo.geneontology.org/amigo/term/GO:0007270	5	2085	9	17184	4.58734	83529;24318;117548;25050;116681	Vdac1;Drd2;Kif1b;Camk4;Dlgap2	rno-miR-451-5p;rno-miR-183-5p;rno-miR-206-3p;rno-miR-431;rno-miR-381-3p;rno-miR-1-3p;rno-miR-495;rno-miR-200a-3p;rno-miR-326-3p	0.0127881	1.89319	0.15598
GO:0090197	positive regulation of chemokine secretion	http://amigo.geneontology.org/amigo/term/GO:0090197	5	2085	9	17184	4.58734	25084;25556;307403;361749;290549	Il4r;Il1rl1;Csf1r;Il33;Selk	rno-miR-30c-2-3p;rno-miR-381-3p;rno-miR-411-5p;rno-miR-543-3p;rno-miR-326-3p;rno-miR-376b-3p	0.0127881	1.89319	0.15598
GO:0010976	positive regulation of neuron projection development	http://amigo.geneontology.org/amigo/term/GO:0010976	24	2085	114	17184	1.74366	301164;117243;300857;24924;56064;29722;59318;64622;25510;24511;117282;29430;84510;287927;191575;25054;29497;64457;83721;27064;29597;24907;56718;192126	Kat2b;Acsl6;Tmem30a;Ptn;Nptn;Apbb1;Negr1;Adnp;Pcp4;Itgb1;Hnrnpk;Hap1;Stmn2;Ube2v2;Nme1;Ntrk2;Ptbp1;Ndrg4;Dvl1;Ankrd1;P2ry2;Dmd;Mtor;Dab2ip	rno-miR-136-5p;rno-miR-10b-5p;rno-miR-1-3p;rno-miR-503-5p;rno-miR-376b-3p;rno-miR-206-3p;rno-miR-183-5p;rno-miR-598-3p;rno-miR-122-5p;rno-miR-381-3p;rno-miR-411-5p;rno-miR-133b-3p;rno-miR-136-3p;rno-miR-200a-3p;rno-miR-133a-3p;rno-miR-30c-2-3p;rno-miR-128-3p;rno-miR-543-3p;rno-miR-451-5p;rno-miR-99b-3p;rno-miR-221-3p;rno-miR-431;rno-miR-99a-5p;rno-miR-495;rno-miR-326-3p	0.0128961	1.88954	0.156764
GO:0032922	circadian regulation of gene expression	http://amigo.geneontology.org/amigo/term/GO:0032922	15	2085	60	17184	2.06812	78962;24669;25594;26295;29131;170917;25690;63840;117280;29657;287422;24596;24318;299691;297893	Per3;Ppp1cc;Ppp1cb;Ogt;Cartpt;Cry2;Ahr;Per2;Hnrnpu;Arntl;Per1;Ngfr;Drd2;Cry1;Hdac1	rno-miR-206-3p;rno-miR-30c-2-3p;rno-miR-99b-3p;rno-miR-598-3p;rno-miR-122-5p;rno-miR-381-3p;rno-miR-99a-5p;rno-miR-133b-3p;rno-miR-136-3p;rno-miR-1-3p;rno-miR-128-3p;rno-miR-543-3p;rno-miR-495;rno-miR-200a-3p;rno-miR-326-3p;rno-miR-133a-3p;rno-miR-376b-3p	0.0134358	1.87174	0.162772
GO:0007050	cell cycle arrest	http://amigo.geneontology.org/amigo/term/GO:0007050	18	2085	78	17184	1.90979	363140;116656;29417;24508;83571;24660;24577;25164;64476;246060;64202;29722;170851;170922;25631;246332;29200;362963	Rassf1;Cdc123;Men1;Irf1;Cdkn1b;Pmp22;Myc;Cdkn2b;Mfn2;Cdkn1c;Calr;Apbb1;Map2k1;Ilk;Smad3;Uhmk1;Inhba;Sgsm3	rno-miR-451-5p;rno-miR-206-3p;rno-miR-30c-2-3p;rno-miR-99b-3p;rno-miR-221-3p;rno-miR-136-5p;rno-miR-431;rno-miR-10b-5p;rno-miR-122-5p;rno-miR-503-5p;rno-miR-381-3p;rno-miR-411-5p;rno-miR-542-5p;rno-miR-133b-3p;rno-miR-1-3p;rno-miR-128-3p;rno-miR-495;rno-miR-200a-3p;rno-miR-326-3p;rno-miR-133a-3p;rno-miR-376b-3p	0.0139781	1.85455	0.168772
GO:0048286	lung alveolus development	http://amigo.geneontology.org/amigo/term/GO:0048286	13	2085	49	17184	2.19403	54320;25285;24165;360230;58868;83785;81751;24482;25049;171160;363071;313729;246297	Pdpn;Igfbp5;Ada;Stk40;Fzd1;Vegfa;Psen2;Igf1;Atxn1;Hopx;Stra6;Errfi1;Myocd	rno-miR-183-5p;rno-miR-30c-2-3p;rno-miR-136-5p;rno-miR-206-3p;rno-miR-221-3p;rno-miR-10b-5p;rno-miR-122-5p;rno-miR-381-3p;rno-miR-411-5p;rno-miR-1-3p;rno-miR-128-3p;rno-miR-543-3p;rno-miR-495;rno-miR-200a-3p;rno-miR-326-3p;rno-miR-376b-3p	0.014045	1.85248	0.169011
GO:0006182	cGMP biosynthetic process	http://amigo.geneontology.org/amigo/term/GO:0006182	7	2085	18	17184	3.21254	24603;114593;25187;25240;116564;24602;64055	Npr1;Nppc;Htr2c;Aqp1;Npr2;Nppa;Guca2b	rno-miR-206-3p;rno-miR-30c-2-3p;rno-miR-431;rno-miR-10b-5p;rno-miR-122-5p;rno-miR-1-3p;rno-miR-128-3p;rno-miR-543-3p;rno-miR-200a-3p	0.0142851	1.84512	0.170187
GO:0071305	cellular response to vitamin D	http://amigo.geneontology.org/amigo/term/GO:0071305	7	2085	18	17184	3.21254	25670;24924;29598;29237;24599;24511;58868	Il15;Ptn;Atp2b1;Penk;Nos2;Itgb1;Fzd1	rno-miR-451-5p;rno-miR-183-5p;rno-miR-381-3p;rno-miR-128-3p;rno-miR-543-3p;rno-miR-200a-3p;rno-miR-326-3p;rno-miR-503-5p	0.0142851	1.84512	0.170187
GO:1901741	positive regulation of myoblast fusion	http://amigo.geneontology.org/amigo/term/GO:1901741	7	2085	18	17184	3.21254	246759;81649;337868;25084;29148;24772;24251	Cxcl9;Mapk14;Myod1;Il4r;Myog;Cxcl12;Cd53	rno-miR-206-3p;rno-miR-30c-2-3p;rno-miR-136-5p;rno-miR-221-3p;rno-miR-122-5p;rno-miR-411-5p;rno-miR-1-3p;rno-miR-128-3p;rno-miR-543-3p;rno-miR-495	0.0142851	1.84512	0.170187
GO:0001701	in utero embryonic development	http://amigo.geneontology.org/amigo/term/GO:0001701	49	2085	282	17184	1.44247	287765;170818;304733;309995;81710;24577;29357;58976;292804;54254;293165;29300;83807;60443;79237;81507;59112;84395;79257;29610;59266;363088;24511;25631;24629;303185;117277;83610;60421;24888;24165;24237;83785;290669;25243;29361;24209;50554;117519;24323;54284;29597;50662;25099;81640;85489;25237;65165;298317	Ddx5;Icmt;Epb4.1l5;Xrcc4;Msx1;Myc;Smad2;Slc30a1;Gpi;Gata4;Sox6;Gata6;Ybx3;Epn2;Hhex;Bmpr1a;Hand1;Slc34a2;Axin1;Tgfbr3;Hcn4;Ccnb2;Itgb1;Smad3;Pdgfrb;Flcn;Epn1;Apba2;Prmt1;Bcl2l1;Ada;C6;Vegfa;Gatad2a;Arnt2;Sox10;Ascl2;Smad4;Keap1;Edn1;Pitx2;P2ry2;Runx1;Foxa2;Amd1;Twist1;Acvrl1;Tmed2;Ube2a	rno-miR-136-5p;rno-miR-10b-5p;rno-miR-1-3p;rno-miR-503-5p;rno-miR-206-3p;rno-miR-183-5p;rno-miR-598-3p;rno-miR-122-5p;rno-miR-381-3p;rno-miR-411-5p;rno-miR-542-5p;rno-miR-133b-3p;rno-miR-136-3p;rno-miR-200a-3p;rno-miR-133a-3p;rno-miR-30c-2-3p;rno-miR-128-3p;rno-miR-543-3p;rno-miR-451-5p;rno-miR-99b-3p;rno-miR-431;rno-miR-495;rno-miR-326-3p	0.0144619	1.83977	0.171724
GO:0009416	response to light stimulus	http://amigo.geneontology.org/amigo/term/GO:0009416	10	2085	33	17184	2.50471	25054;24409;295645;24717;314322;25664;114856;24318;29483;24854	Ntrk2;Grin2a;Slc4a10;Rho;Fos;Pparg;Dusp1;Drd2;Slc1a3;Clu	rno-miR-451-5p;rno-miR-206-3p;rno-miR-183-5p;rno-miR-30c-2-3p;rno-miR-221-3p;rno-miR-136-5p;rno-miR-431;rno-miR-411-5p;rno-miR-133b-3p;rno-miR-1-3p;rno-miR-128-3p;rno-miR-543-3p;rno-miR-495;rno-miR-200a-3p;rno-miR-326-3p;rno-miR-133a-3p;rno-miR-376b-3p	0.0146151	1.8352	0.171836
GO:0019228	neuronal action potential	http://amigo.geneontology.org/amigo/term/GO:0019228	10	2085	33	17184	2.50471	79557;29710;65180;25302;78956;29659;25505;25468;81739;64443	Chrna1;Scn8a;Kcnd2;Chrna7;Scn9a;P2rx4;P2rx1;Kcna2;P2rx3;Gpr88	rno-miR-206-3p;rno-miR-30c-2-3p;rno-miR-136-5p;rno-miR-221-3p;rno-miR-431;rno-miR-381-3p;rno-miR-411-5p;rno-miR-133b-3p;rno-miR-1-3p;rno-miR-128-3p;rno-miR-133a-3p;rno-miR-495;rno-miR-200a-3p;rno-miR-326-3p;rno-miR-503-5p	0.0146151	1.8352	0.171836
GO:0000278	mitotic cell cycle	http://amigo.geneontology.org/amigo/term/GO:0000278	10	2085	33	17184	2.50471	192248;261730;29417;83722;304850;362720;54237;117553;361178;85434	Cdh13;Aurka;Men1;Plk2;Rnf2;Rrm2;Cdk1;Uba3;Tfdp1;Cdc5l	rno-miR-206-3p;rno-miR-30c-2-3p;rno-miR-431;rno-miR-381-3p;rno-miR-1-3p;rno-miR-128-3p;rno-miR-543-3p;rno-miR-495;rno-miR-200a-3p	0.0146151	1.8352	0.171836
GO:0001836	release of cytochrome c from mitochondria	http://amigo.geneontology.org/amigo/term/GO:0001836	8	2085	23	17184	2.87388	114114;50658;64625;116502;25298;301563;117519;24888	Dnm1l;Mapk9;Bid;Bak1;Cck;Mff;Keap1;Bcl2l1	rno-miR-133a-3p;rno-miR-221-3p;rno-miR-431;rno-miR-381-3p;rno-miR-411-5p;rno-miR-133b-3p;rno-miR-136-3p;rno-miR-543-3p;rno-miR-495;rno-miR-326-3p;rno-miR-503-5p;rno-miR-376b-3p	0.0150019	1.82385	0.174339
GO:0006885	regulation of pH	http://amigo.geneontology.org/amigo/term/GO:0006885	8	2085	23	17184	2.87388	311651;24323;24782;24783;84484;295645;192215;171028	Slc9a8;Edn1;Slc9a1;Slc9a2;Slc4a4;Slc4a10;Slc9a5;Atp12a	rno-miR-183-5p;rno-miR-30c-2-3p;rno-miR-206-3p;rno-miR-431;rno-miR-381-3p;rno-miR-1-3p;rno-miR-128-3p;rno-miR-543-3p;rno-miR-200a-3p;rno-miR-326-3p;rno-miR-503-5p;rno-miR-376b-3p	0.0150019	1.82385	0.174339
GO:0006906	vesicle fusion	http://amigo.geneontology.org/amigo/term/GO:0006906	8	2085	23	17184	2.87388	94189;25643;60466;65033;24803;252853;25624;60562	Gosr1;Gnai3;Stx7;Stx12;Vamp2;Stx17;Vamp1;Stx6	rno-miR-206-3p;rno-miR-30c-2-3p;rno-miR-136-5p;rno-miR-221-3p;rno-miR-183-5p;rno-miR-431;rno-miR-10b-5p;rno-miR-503-5p;rno-miR-122-5p;rno-miR-381-3p;rno-miR-411-5p;rno-miR-133b-3p;rno-miR-1-3p;rno-miR-128-3p;rno-miR-543-3p;rno-miR-495;rno-miR-200a-3p;rno-miR-133a-3p	0.0150019	1.82385	0.174339
GO:0070207	protein homotrimerization	http://amigo.geneontology.org/amigo/term/GO:0070207	9	2085	28	17184	2.65628	26295;497778;79123;29221;171341;64668;81734;81613;29624	Ogt;Dut;Asic1;Arg1;Mgst1;Mbl2;Nell2;Ceacam1;Alox5ap	rno-miR-133a-3p;rno-miR-206-3p;rno-miR-30c-2-3p;rno-miR-99b-3p;rno-miR-598-3p;rno-miR-133b-3p;rno-miR-136-3p;rno-miR-543-3p;rno-miR-495;rno-miR-503-5p	0.0150225	1.82326	0.174339
GO:0007157	heterophilic cell-cell adhesion via plasma membrane cell adhesion molecules	http://amigo.geneontology.org/amigo/term/GO:0007157	12	2085	44	17184	2.25497	300186;89843;79220;308995;83689;363058;50687;24560;116647;25544;25361;300236	Amigo2;Cxadr;Grid2;Itgal;Cd164;Cadm1;L1cam;Cd200;Nlgn1;Sele;Vcam1;Smagp	rno-miR-183-5p;rno-miR-30c-2-3p;rno-miR-598-3p;rno-miR-206-3p;rno-miR-136-5p;rno-miR-10b-5p;rno-miR-503-5p;rno-miR-381-3p;rno-miR-411-5p;rno-miR-133b-3p;rno-miR-136-3p;rno-miR-1-3p;rno-miR-543-3p;rno-miR-495;rno-miR-200a-3p;rno-miR-133a-3p;rno-miR-376b-3p	0.0151366	1.81997	0.174533
GO:0045740	positive regulation of DNA replication	http://amigo.geneontology.org/amigo/term/GO:0045740	12	2085	44	17184	2.25497	60427;24329;287543;24482;29151;24954;29183;289144;24335;64202;54237;293497	Kitlg;Egfr;Tnfaip1;Igf1;Ucn;Insr;Areg;Cacybp;Epo;Calr;Cdk1;Kctd13	rno-miR-206-3p;rno-miR-183-5p;rno-miR-99b-3p;rno-miR-221-3p;rno-miR-431;rno-miR-10b-5p;rno-miR-122-5p;rno-miR-381-3p;rno-miR-411-5p;rno-miR-133b-3p;rno-miR-1-3p;rno-miR-128-3p;rno-miR-543-3p;rno-miR-495;rno-miR-200a-3p;rno-miR-326-3p;rno-miR-133a-3p;rno-miR-376b-3p	0.0151366	1.81997	0.174533
GO:0000187	activation of MAPK activity	http://amigo.geneontology.org/amigo/term/GO:0000187	18	2085	79	17184	1.88551	94268;24827;24446;114495;29260;29433;360820;25599;24835;24954;81737;25302;66025;81651;116744;24174;170851;64030	Efna1;Tgfa;Hgf;Map2k6;Tlr4;Pak3;Pxn;Cd74;Tnf;Insr;Ntf3;Chrna7;Lpar3;Cspg4;Lpar1;Adra2b;Map2k1;Kit	rno-miR-133a-3p;rno-miR-30c-2-3p;rno-miR-136-5p;rno-miR-99b-3p;rno-miR-221-3p;rno-miR-431;rno-miR-10b-5p;rno-miR-122-5p;rno-miR-411-5p;rno-miR-542-5p;rno-miR-99a-5p;rno-miR-133b-3p;rno-miR-128-3p;rno-miR-543-3p;rno-miR-495;rno-miR-200a-3p;rno-miR-326-3p;rno-miR-503-5p;rno-miR-376b-3p	0.0154785	1.81027	0.177904
GO:0001501	skeletal system development	http://amigo.geneontology.org/amigo/term/GO:0001501	22	2085	104	17184	1.75137	313387;58982;25401;83727;29702;24694;84352;25631;246334;311437;501550;246060;80881;24323;294673;50662;84489;114125;25393;56813;362093;360903	Usp1;Ncan;Alx1;Fbn1;Eif2ak3;Pth;Col1a2;Smad3;Tp63;Rassf2;Trappc2;Cdkn1c;Serp1;Edn1;Hexb;Runx1;Fgfr3;Dll3;Bcan;Pth1r;Wdr5;Fgfrl1	rno-miR-206-3p;rno-miR-183-5p;rno-miR-136-5p;rno-miR-30c-2-3p;rno-miR-221-3p;rno-miR-431;rno-miR-503-5p;rno-miR-122-5p;rno-miR-381-3p;rno-miR-99a-5p;rno-miR-133b-3p;rno-miR-1-3p;rno-miR-128-3p;rno-miR-543-3p;rno-miR-495;rno-miR-200a-3p;rno-miR-326-3p;rno-miR-133a-3p	0.0160425	1.79473	0.183797
GO:0016064	immunoglobulin mediated immune response	http://amigo.geneontology.org/amigo/term/GO:0016064	6	2085	14	17184	3.53948	287437;29260;301059;25599;25084;54259	Tnfsf13;Tlr4;Myd88;Cd74;Il4r;Inpp5d	rno-miR-206-3p;rno-miR-30c-2-3p;rno-miR-183-5p;rno-miR-122-5p;rno-miR-542-5p;rno-miR-133b-3p;rno-miR-136-3p;rno-miR-1-3p;rno-miR-543-3p;rno-miR-133a-3p	0.0162146	1.79009	0.184589
GO:0016339	calcium-dependent cell-cell adhesion via plasma membrane cell adhesion molecules	http://amigo.geneontology.org/amigo/term/GO:0016339	6	2085	14	17184	3.53948	85265;192248;307614;117048;81613;116647	Ajuba;Cdh13;Cdh16;Cdh17;Ceacam1;Nlgn1	rno-miR-206-3p;rno-miR-30c-2-3p;rno-miR-598-3p;rno-miR-136-5p;rno-miR-381-3p;rno-miR-133b-3p;rno-miR-1-3p;rno-miR-543-3p;rno-miR-495;rno-miR-133a-3p;rno-miR-376b-3p	0.0162146	1.79009	0.184589
GO:0001764	neuron migration	http://amigo.geneontology.org/amigo/term/GO:0001764	24	2085	117	17184	1.69865	306439;25356;60628;308718;83825;292464;29722;25149;25614;81527;24772;140942;84488;25054;252880;25509;25298;29192;170845;54284;25159;85489;83836;64186	Gpm6a;Cntn2;Cxcr4;Pex7;Dclk1;Katna1;Apbb1;Esr2;Ptk2;Nrp2;Cxcl12;Ddit4;Fgf13;Ntrk2;Drgx;Pax6;Cck;Psen1;Ndel1;Pitx2;Gata2;Twist1;Nde1;Ascl1	rno-miR-451-5p;rno-miR-183-5p;rno-miR-206-3p;rno-miR-136-5p;rno-miR-221-3p;rno-miR-99b-3p;rno-miR-431;rno-miR-10b-5p;rno-miR-503-5p;rno-miR-122-5p;rno-miR-381-3p;rno-miR-411-5p;rno-miR-133b-3p;rno-miR-1-3p;rno-miR-128-3p;rno-miR-543-3p;rno-miR-495;rno-miR-200a-3p;rno-miR-326-3p;rno-miR-133a-3p;rno-miR-376b-3p	0.0165545	1.78109	0.185149
GO:0001765	membrane raft assembly	http://amigo.geneontology.org/amigo/term/GO:0001765	4	2085	6	17184	5.50312	81778;83764;56611;360468	S100a10;Flot2;Anxa2;Emp2	rno-miR-206-3p;rno-miR-30c-2-3p;rno-miR-136-5p;rno-miR-10b-5p;rno-miR-133b-3p;rno-miR-1-3p;rno-miR-326-3p;rno-miR-133a-3p	0.0167899	1.77495	0.185149
GO:0061002	negative regulation of dendritic spine morphogenesis	http://amigo.geneontology.org/amigo/term/GO:0061002	4	2085	6	17184	5.50312	94268;171297;171574;116647	Efna1;Nlgn3;Dnm3;Nlgn1	rno-miR-30c-2-3p;rno-miR-136-5p;rno-miR-381-3p;rno-miR-495;rno-miR-200a-3p;rno-miR-376b-3p	0.0167899	1.77495	0.185149
GO:0070295	renal water absorption	http://amigo.geneontology.org/amigo/term/GO:0070295	4	2085	6	17184	5.50312	65133;25293;25240;25694	Aqp3;Aqp4;Aqp1;Has2	rno-miR-30c-2-3p;rno-miR-598-3p;rno-miR-221-3p;rno-miR-431;rno-miR-381-3p;rno-miR-411-5p;rno-miR-133b-3p;rno-miR-128-3p;rno-miR-495;rno-miR-200a-3p;rno-miR-133a-3p	0.0167899	1.77495	0.185149
GO:0006563	L-serine metabolic process	http://amigo.geneontology.org/amigo/term/GO:0006563	4	2085	6	17184	5.50312	299857;303306;304429;58835	Shmt2;Srr;Psph;Phgdh	rno-miR-136-5p;rno-miR-221-3p;rno-miR-411-5p;rno-miR-99a-5p;rno-miR-128-3p;rno-miR-200a-3p	0.0167899	1.77495	0.185149
GO:0035065	regulation of histone acetylation	http://amigo.geneontology.org/amigo/term/GO:0035065	4	2085	6	17184	5.50312	25159;303185;246297;83726	Gata2;Flcn;Myocd;Ctcf	rno-miR-206-3p;rno-miR-221-3p;rno-miR-1-3p;rno-miR-128-3p;rno-miR-543-3p;rno-miR-495;rno-miR-200a-3p;rno-miR-326-3p	0.0167899	1.77495	0.185149
GO:0007168	receptor guanylyl cyclase signaling pathway	http://amigo.geneontology.org/amigo/term/GO:0007168	4	2085	6	17184	5.50312	24602;24603;114593;116564	Nppa;Npr1;Nppc;Npr2	rno-miR-206-3p;rno-miR-30c-2-3p;rno-miR-122-5p;rno-miR-1-3p;rno-miR-128-3p;rno-miR-543-3p	0.0167899	1.77495	0.185149
GO:0071474	cellular hyperosmotic response	http://amigo.geneontology.org/amigo/term/GO:0071474	4	2085	6	17184	5.50312	313729;83807;24335;25240	Errfi1;Ybx3;Epo;Aqp1	rno-miR-431;rno-miR-122-5p;rno-miR-381-3p;rno-miR-128-3p;rno-miR-543-3p;rno-miR-495;rno-miR-326-3p	0.0167899	1.77495	0.185149
GO:0008584	male gonad development	http://amigo.geneontology.org/amigo/term/GO:0008584	26	2085	130	17184	1.65653	307505;60427;29637;303533;29578;54254;298441;25149;29300;83807;171501;29274;64030;25454;24888;25449;114498;305999;29200;54284;25557;114031;24954;57025;364594;81707	Ctnna1;Kitlg;Hmgcs1;Klhl10;Hnrnpa1;Gata4;Nasp;Esr2;Gata6;Ybx3;Rnf38;Rnf4;Kit;Gfra1;Bcl2l1;Fshr;Dmrt1;Nkx3-1;Inhba;Pitx2;Star;Fstl3;Insr;Adam15;Tlr3;Mmp14	rno-miR-451-5p;rno-miR-206-3p;rno-miR-183-5p;rno-miR-30c-2-3p;rno-miR-221-3p;rno-miR-99b-3p;rno-miR-431;rno-miR-10b-5p;rno-miR-122-5p;rno-miR-381-3p;rno-miR-411-5p;rno-miR-133b-3p;rno-miR-136-3p;rno-miR-1-3p;rno-miR-128-3p;rno-miR-543-3p;rno-miR-495;rno-miR-200a-3p;rno-miR-326-3p;rno-miR-133a-3p;rno-miR-376b-3p	0.0168122	1.77437	0.185149
GO:0042177	negative regulation of protein catabolic process	http://amigo.geneontology.org/amigo/term/GO:0042177	10	2085	34	17184	2.4309	112400;24409;24329;117287;58961;24599;25631;50554;83631;361532	Nrg1;Grin2a;Egfr;Park7;Azin1;Nos2;Smad3;Smad4;Dedd;Sirt2	rno-miR-183-5p;rno-miR-30c-2-3p;rno-miR-206-3p;rno-miR-221-3p;rno-miR-136-5p;rno-miR-431;rno-miR-503-5p;rno-miR-381-3p;rno-miR-542-5p;rno-miR-133b-3p;rno-miR-1-3p;rno-miR-128-3p;rno-miR-543-3p;rno-miR-495;rno-miR-326-3p;rno-miR-133a-3p	0.0171297	1.76625	0.185149
GO:0071385	cellular response to glucocorticoid stimulus	http://amigo.geneontology.org/amigo/term/GO:0071385	10	2085	34	17184	2.4309	171044;25380;81801;24323;64680;24861;25690;25315;337868;574523	Sstr3;Anxa1;Stc1;Edn1;Crhr2;Ugt1a1;Ahr;Ephx1;Myod1;Ugt1a5	rno-miR-183-5p;rno-miR-30c-2-3p;rno-miR-136-5p;rno-miR-221-3p;rno-miR-206-3p;rno-miR-122-5p;rno-miR-1-3p;rno-miR-128-3p;rno-miR-495;rno-miR-200a-3p;rno-miR-326-3p	0.0171297	1.76625	0.185149
GO:0048678	response to axon injury	http://amigo.geneontology.org/amigo/term/GO:0048678	12	2085	45	17184	2.20473	170899;170851;84489;24423;29221;58819;25204;24335;54237;24318;79120;25024	Kcnk2;Map2k1;Fgfr3;Gstm1;Arg1;Txnrd1;Pcsk1;Epo;Cdk1;Drd2;Arf4;Gipr	rno-miR-183-5p;rno-miR-30c-2-3p;rno-miR-136-5p;rno-miR-221-3p;rno-miR-99b-3p;rno-miR-206-3p;rno-miR-431;rno-miR-122-5p;rno-miR-381-3p;rno-miR-411-5p;rno-miR-99a-5p;rno-miR-1-3p;rno-miR-128-3p;rno-miR-543-3p;rno-miR-495;rno-miR-200a-3p;rno-miR-326-3p;rno-miR-503-5p;rno-miR-376b-3p	0.0173394	1.76097	0.185149
GO:0035414	negative regulation of catenin import into nucleus	http://amigo.geneontology.org/amigo/term/GO:0035414	5	2085	10	17184	4.12837	59114;192126;295062;25437;58868	Slc9a3r1;Dab2ip;Wwtr1;Emd;Fzd1	rno-miR-183-5p;rno-miR-30c-2-3p;rno-miR-122-5p;rno-miR-381-3p;rno-miR-133b-3p;rno-miR-495;rno-miR-200a-3p;rno-miR-133a-3p	0.0175029	1.75689	0.185149
GO:0043653	mitochondrial fragmentation involved in apoptotic process	http://amigo.geneontology.org/amigo/term/GO:0043653	5	2085	10	17184	4.12837	266777;114114;301563;84480;171415	Nptx1;Dnm1l;Mff;Bnip3;Atg3	rno-miR-431;rno-miR-381-3p;rno-miR-411-5p;rno-miR-128-3p;rno-miR-495;rno-miR-376b-3p	0.0175029	1.75689	0.185149
GO:0032825	positive regulation of natural killer cell differentiation	http://amigo.geneontology.org/amigo/term/GO:0032825	5	2085	10	17184	4.12837	25126;29434;24918;25670;314246	Stat5b;Rasgrp1;Stat5a;Il15;Zbtb1	rno-miR-451-5p;rno-miR-381-3p;rno-miR-543-3p;rno-miR-495;rno-miR-200a-3p;rno-miR-326-3p;rno-miR-376b-3p	0.0175029	1.75689	0.185149
GO:0032966	negative regulation of collagen biosynthetic process	http://amigo.geneontology.org/amigo/term/GO:0032966	5	2085	10	17184	4.12837	313729;170520;25682;29316;25664	Errfi1;Cygb;Ppard;Adora2b;Pparg	rno-miR-542-5p;rno-miR-495;rno-miR-122-5p;rno-miR-381-3p;rno-miR-128-3p	0.0175029	1.75689	0.185149
GO:0051533	positive regulation of NFAT protein import into nucleus	http://amigo.geneontology.org/amigo/term/GO:0051533	5	2085	10	17184	4.12837	24674;64553;81613;24835;24782	Ppp3ca;Akap6;Ceacam1;Tnf;Slc9a1	rno-miR-30c-2-3p;rno-miR-598-3p;rno-miR-431;rno-miR-411-5p;rno-miR-542-5p;rno-miR-99a-5p;rno-miR-543-3p;rno-miR-495;rno-miR-200a-3p	0.0175029	1.75689	0.185149
GO:0044321	response to leptin	http://amigo.geneontology.org/amigo/term/GO:0044321	5	2085	10	17184	4.12837	311456;25557;24323;113948;29189	Mkks;Star;Edn1;Bbs2;Fdx1	rno-miR-206-3p;rno-miR-183-5p;rno-miR-30c-2-3p;rno-miR-136-5p;rno-miR-221-3p;rno-miR-10b-5p;rno-miR-381-3p;rno-miR-1-3p;rno-miR-376b-3p	0.0175029	1.75689	0.185149
GO:0060056	mammary gland involution	http://amigo.geneontology.org/amigo/term/GO:0060056	5	2085	10	17184	4.12837	304815;25285;29221;24918;89803	Elf3;Igfbp5;Arg1;Stat5a;Sfrp4	rno-miR-10b-5p;rno-miR-122-5p;rno-miR-128-3p;rno-miR-543-3p;rno-miR-495;rno-miR-200a-3p;rno-miR-503-5p	0.0175029	1.75689	0.185149
GO:0010831	positive regulation of myotube differentiation	http://amigo.geneontology.org/amigo/term/GO:0010831	5	2085	10	17184	4.12837	29148;29161;81812;81649;56718	Myog;Cav3;Thra;Mapk14;Mtor	rno-miR-99a-5p;rno-miR-495;rno-miR-30c-2-3p;rno-miR-326-3p;rno-miR-128-3p	0.0175029	1.75689	0.185149
GO:0015695	organic cation transport	http://amigo.geneontology.org/amigo/term/GO:0015695	5	2085	10	17184	4.12837	29504;29726;84551;24904;314441	Slc22a3;Slc22a5;Slc7a8;Slc22a1;Slc25a29	rno-miR-30c-2-3p;rno-miR-381-3p;rno-miR-133b-3p;rno-miR-128-3p;rno-miR-543-3p;rno-miR-495;rno-miR-326-3p;rno-miR-133a-3p	0.0175029	1.75689	0.185149
GO:0030816	positive regulation of cAMP metabolic process	http://amigo.geneontology.org/amigo/term/GO:0030816	5	2085	10	17184	4.12837	64680;245920;84475;246759;305236	Crhr2;Cxcl10;Cxcr3;Cxcl9;Cxcl11	rno-miR-183-5p;rno-miR-136-5p;rno-miR-221-3p;rno-miR-10b-5p;rno-miR-122-5p;rno-miR-381-3p;rno-miR-133b-3p;rno-miR-133a-3p;rno-miR-376b-3p	0.0175029	1.75689	0.185149
GO:2000059	negative regulation of protein ubiquitination involved in ubiquitin-dependent protein catabolic process	http://amigo.geneontology.org/amigo/term/GO:2000059	5	2085	10	17184	4.12837	29192;81751;309591;29199;316348	Psen1;Psen2;Trim39;Hfe;Pdcl3	rno-miR-451-5p;rno-miR-206-3p;rno-miR-183-5p;rno-miR-136-5p;rno-miR-431;rno-miR-411-5p;rno-miR-1-3p;rno-miR-543-3p;rno-miR-495;rno-miR-376b-3p	0.0175029	1.75689	0.185149
GO:0033089	positive regulation of T cell differentiation in thymus	http://amigo.geneontology.org/amigo/term/GO:0033089	5	2085	10	17184	4.12837	29434;29142;25148;24165;140924	Rasgrp1;Vnn1;Egr3;Ada;Il2rg	rno-miR-206-3p;rno-miR-136-5p;rno-miR-411-5p;rno-miR-1-3p;rno-miR-495;rno-miR-200a-3p	0.0175029	1.75689	0.185149
GO:0006626	protein targeting to mitochondrion	http://amigo.geneontology.org/amigo/term/GO:0006626	7	2085	19	17184	3.04329	366854;50658;64625;266601;64476;81743;301563	Fbxo7;Mapk9;Bid;Tomm20;Mfn2;Pde2a;Mff	rno-miR-30c-2-3p;rno-miR-99b-3p;rno-miR-221-3p;rno-miR-381-3p;rno-miR-495;rno-miR-326-3p;rno-miR-376b-3p	0.0177653	1.75043	0.185487
GO:0030818	negative regulation of cAMP biosynthetic process	http://amigo.geneontology.org/amigo/term/GO:0030818	7	2085	19	17184	3.04329	24323;170673;64680;29256;89819;81743;64553	Edn1;Palm;Crhr2;Oprl1;Bud31;Pde2a;Akap6	rno-miR-206-3p;rno-miR-183-5p;rno-miR-136-5p;rno-miR-30c-2-3p;rno-miR-431;rno-miR-10b-5p;rno-miR-122-5p;rno-miR-411-5p;rno-miR-133b-3p;rno-miR-1-3p;rno-miR-128-3p;rno-miR-543-3p;rno-miR-495;rno-miR-200a-3p;rno-miR-326-3p;rno-miR-133a-3p	0.0177653	1.75043	0.185487
GO:0090200	positive regulation of release of cytochrome c from mitochondria	http://amigo.geneontology.org/amigo/term/GO:0090200	9	2085	29	17184	2.56453	282819;246142;360426;114114;64625;116502;84480;301563;299261	Ppif;Bmf;Pla2g6;Dnm1l;Bid;Bak1;Bnip3;Mff;Moap1	rno-miR-451-5p;rno-miR-221-3p;rno-miR-431;rno-miR-381-3p;rno-miR-411-5p;rno-miR-133b-3p;rno-miR-128-3p;rno-miR-495;rno-miR-200a-3p;rno-miR-326-3p;rno-miR-133a-3p;rno-miR-376b-3p	0.0178452	1.74848	0.185487
GO:0032757	positive regulation of interleukin-8 production	http://amigo.geneontology.org/amigo/term/GO:0032757	9	2085	29	17184	2.56453	24241;266610;29260;24617;294254;117287;24835;311430;364594	Calca;Fadd;Tlr4;Serpine1;Hspa1b;Park7;Tnf;Mavs;Tlr3	rno-miR-30c-2-3p;rno-miR-99b-3p;rno-miR-221-3p;rno-miR-411-5p;rno-miR-542-5p;rno-miR-99a-5p;rno-miR-136-3p;rno-miR-128-3p;rno-miR-543-3p;rno-miR-495;rno-miR-503-5p	0.0178452	1.74848	0.185487
GO:0048511	rhythmic process	http://amigo.geneontology.org/amigo/term/GO:0048511	9	2085	29	17184	2.56453	24408;305910;24409;54244;78975;50658;117560;116647;25664	Grin1;Pspc1;Grin2a;Crebbp;Prkaa2;Mapk9;Klf9;Nlgn1;Pparg	rno-miR-183-5p;rno-miR-30c-2-3p;rno-miR-136-5p;rno-miR-221-3p;rno-miR-381-3p;rno-miR-128-3p;rno-miR-543-3p;rno-miR-495;rno-miR-376b-3p	0.0178452	1.74848	0.185487
GO:0042517	positive regulation of tyrosine phosphorylation of Stat3 protein	http://amigo.geneontology.org/amigo/term/GO:0042517	9	2085	29	17184	2.56453	498910;25670;170819;84489;25205;307403;64030;297893;365395	Arl2bp;Il15;Il24;Fgfr3;Il6st;Csf1r;Kit;Hdac1;Clcf1	rno-miR-451-5p;rno-miR-183-5p;rno-miR-30c-2-3p;rno-miR-221-3p;rno-miR-431;rno-miR-381-3p;rno-miR-99a-5p;rno-miR-136-3p;rno-miR-128-3p;rno-miR-543-3p;rno-miR-495;rno-miR-200a-3p;rno-miR-326-3p;rno-miR-376b-3p	0.0178452	1.74848	0.185487
GO:0010039	response to iron ion	http://amigo.geneontology.org/amigo/term/GO:0010039	8	2085	24	17184	2.75397	85382;304024;24898;29199;29722;24318;83584;25639	Ngb;Cpox;Slc6a3;Hfe;Apbb1;Drd2;Casp6;Fkbp1a	rno-miR-30c-2-3p;rno-miR-381-3p;rno-miR-411-5p;rno-miR-128-3p;rno-miR-543-3p;rno-miR-495;rno-miR-200a-3p;rno-miR-326-3p;rno-miR-376b-3p	0.0181539	1.74103	0.18815
GO:0031667	response to nutrient levels	http://amigo.geneontology.org/amigo/term/GO:0031667	20	2085	93	17184	1.7799	25116;25670;24918;25557;24694;25100;24788;24483;24330;24482;24954;317675;84024;25204;81812;304429;24511;25149;291439;25458	Hsd11b1;Il15;Stat5a;Star;Pth;Foxa3;Sord;Igf2;Egr1;Igf1;Insr;Tph2;Pon1;Pcsk1;Thra;Psph;Itgb1;Esr2;Mbd1;Gss	rno-miR-136-5p;rno-miR-10b-5p;rno-miR-1-3p;rno-miR-503-5p;rno-miR-376b-3p;rno-miR-183-5p;rno-miR-206-3p;rno-miR-598-3p;rno-miR-122-5p;rno-miR-381-3p;rno-miR-133b-3p;rno-miR-200a-3p;rno-miR-133a-3p;rno-miR-30c-2-3p;rno-miR-128-3p;rno-miR-543-3p;rno-miR-451-5p;rno-miR-99b-3p;rno-miR-221-3p;rno-miR-431;rno-miR-495;rno-miR-326-3p	0.0182811	1.738	0.188923
GO:0007399	nervous system development	http://amigo.geneontology.org/amigo/term/GO:0007399	34	2085	184	17184	1.5316	29336;112400;29410;94188;83825;81737;314322;29276;64356;25186;286910;116658;81507;85246;361626;245956;116647;25454;25567;29562;246254;260323;83785;252880;192179;84597;24482;116668;316626;54320;50719;83534;29423;64186	Sigmar1;Nrg1;Neurog1;Zfp423;Dclk1;Ntf3;Fos;Csrp1;Nrgn;Efnb1;Smim3;Cntn4;Bmpr1a;Gas7;Tmem41b;Scn3b;Nlgn1;Gfra1;Tnr;Prps1;Gpsm1;Snx27;Vegfa;Drgx;Gpm6b;Fut9;Igf1;Myt1l;Hes6;Pdpn;Slc7a5;Tpp1;Gap43;Ascl1	rno-miR-451-5p;rno-miR-183-5p;rno-miR-30c-2-3p;rno-miR-99b-3p;rno-miR-221-3p;rno-miR-206-3p;rno-miR-136-5p;rno-miR-431;rno-miR-10b-5p;rno-miR-122-5p;rno-miR-381-3p;rno-miR-411-5p;rno-miR-136-3p;rno-miR-1-3p;rno-miR-128-3p;rno-miR-543-3p;rno-miR-495;rno-miR-200a-3p;rno-miR-326-3p;rno-miR-503-5p;rno-miR-376b-3p	0.0184562	1.73386	0.190184
GO:0014068	positive regulation of phosphatidylinositol 3-kinase signaling	http://amigo.geneontology.org/amigo/term/GO:0014068	14	2085	57	17184	2.03121	288077;112400;25614;25054;54251;24446;29251;24482;81523;116677;25660;305999;24629;25682	Hcls1;Nrg1;Ptk2;Ntrk2;Flt1;Hgf;F2;Igf1;Myoc;F2rl1;Cd28;Nkx3-1;Pdgfrb;Ppard	rno-miR-451-5p;rno-miR-183-5p;rno-miR-30c-2-3p;rno-miR-206-3p;rno-miR-221-3p;rno-miR-431;rno-miR-10b-5p;rno-miR-122-5p;rno-miR-381-3p;rno-miR-1-3p;rno-miR-128-3p;rno-miR-495;rno-miR-200a-3p;rno-miR-326-3p;rno-miR-376b-3p	0.0186592	1.72911	0.191398
GO:0010043	response to zinc ion	http://amigo.geneontology.org/amigo/term/GO:0010043	11	2085	40	17184	2.27319	25361;25698;54231;64672;29221;25549;292022;94195;24218;24567;64469	Vcam1;Ass1;Car2;Pln;Arg1;Slc18a2;Ddx19a;S100a9;Atp7b;Mt1a;Slc30a4	rno-miR-133a-3p;rno-miR-206-3p;rno-miR-30c-2-3p;rno-miR-136-5p;rno-miR-221-3p;rno-miR-381-3p;rno-miR-133b-3p;rno-miR-1-3p;rno-miR-543-3p;rno-miR-495;rno-miR-200a-3p;rno-miR-503-5p;rno-miR-376b-3p	0.0186808	1.72861	0.191398
GO:0048812	neuron projection morphogenesis	http://amigo.geneontology.org/amigo/term/GO:0048812	16	2085	69	17184	1.91817	170851;24329;306439;83462;116724;29517;81737;29431;85246;25369;24907;50555;170922;308937;192126;24854	Map2k1;Egfr;Gpm6a;Dynlt1;Epb41l3;Sgk1;Ntf3;Pak1;Gas7;Adora2a;Dmd;Ugt8;Ilk;Wee1;Dab2ip;Clu	rno-miR-30c-2-3p;rno-miR-221-3p;rno-miR-10b-5p;rno-miR-503-5p;rno-miR-122-5p;rno-miR-381-3p;rno-miR-411-5p;rno-miR-542-5p;rno-miR-133b-3p;rno-miR-128-3p;rno-miR-543-3p;rno-miR-495;rno-miR-200a-3p;rno-miR-326-3p;rno-miR-133a-3p;rno-miR-376b-3p	0.0190534	1.72003	0.19466
GO:0060326	cell chemotaxis	http://amigo.geneontology.org/amigo/term/GO:0060326	13	2085	52	17184	2.06708	25361;83785;24446;366988;308875;116744;298006;25542;24772;64030;24629;498335;24565	Vcam1;Vegfa;Hgf;Bin2;Rhog;Lpar1;Ccl21;Ccl3;Cxcl12;Kit;Pdgfrb;Cxcl13;Abcc1	rno-miR-451-5p;rno-miR-206-3p;rno-miR-30c-2-3p;rno-miR-136-5p;rno-miR-221-3p;rno-miR-431;rno-miR-10b-5p;rno-miR-122-5p;rno-miR-381-3p;rno-miR-411-5p;rno-miR-1-3p;rno-miR-128-3p;rno-miR-543-3p;rno-miR-495;rno-miR-200a-3p;rno-miR-326-3p;rno-miR-376b-3p	0.0204991	1.68826	0.207043
GO:0006281	DNA repair	http://amigo.geneontology.org/amigo/term/GO:0006281	30	2085	159	17184	1.56315	316575;313387;294254;317413;304577;293497;293502;81920;81785;362110;315500;287543;292907;84490;140583;65137;363924;299691;266713;58921;170917;307905;293494;85434;362817;291737;362813;363227;298317;289757	Trip12;Usp1;Hspa1b;Morf4l2;Ung;Kctd13;Kif22;Ube2d3;Ssrp1;Cdk9;Eepd1;Tnfaip1;Ruvbl2;Fen1;Chek1;Ruvbl1;Rad9b;Cry1;Mnat1;Foxm1;Cry2;Usp10;Ino80e;Cdc5l;Cdk2;Ino80c;Nabp2;Nabp1;Ube2a;Polm	rno-miR-206-3p;rno-miR-30c-2-3p;rno-miR-183-5p;rno-miR-221-3p;rno-miR-122-5p;rno-miR-503-5p;rno-miR-381-3p;rno-miR-411-5p;rno-miR-542-5p;rno-miR-133b-3p;rno-miR-136-3p;rno-miR-99a-5p;rno-miR-1-3p;rno-miR-128-3p;rno-miR-543-3p;rno-miR-495;rno-miR-200a-3p;rno-miR-326-3p;rno-miR-133a-3p	0.0205814	1.68653	0.207043
GO:0090280	positive regulation of calcium ion import	http://amigo.geneontology.org/amigo/term/GO:0090280	6	2085	15	17184	3.30332	29647;81801;24617;29151;24629;24770	Cask;Stc1;Serpine1;Ucn;Pdgfrb;Ccl2	rno-miR-451-5p;rno-miR-206-3p;rno-miR-30c-2-3p;rno-miR-10b-5p;rno-miR-1-3p;rno-miR-128-3p;rno-miR-543-3p;rno-miR-495;rno-miR-326-3p	0.0206696	1.68467	0.207043
GO:0031116	positive regulation of microtubule polymerization	http://amigo.geneontology.org/amigo/term/GO:0031116	6	2085	15	17184	3.30332	65201;83571;65142;84583;297758;29161	Clip1;Cdkn1b;Arl2;Rgs2;Terf1;Cav3	rno-miR-206-3p;rno-miR-30c-2-3p;rno-miR-598-3p;rno-miR-221-3p;rno-miR-10b-5p;rno-miR-381-3p;rno-miR-1-3p;rno-miR-128-3p;rno-miR-543-3p;rno-miR-200a-3p;rno-miR-326-3p	0.0206696	1.68467	0.207043
GO:0010996	response to auditory stimulus	http://amigo.geneontology.org/amigo/term/GO:0010996	6	2085	15	17184	3.30332	245920;25054;499913;29151;64467;24807	Cxcl10;Ntrk2;Abhd12;Ucn;Entpd2;Tacr1	rno-miR-451-5p;rno-miR-183-5p;rno-miR-206-3p;rno-miR-30c-2-3p;rno-miR-10b-5p;rno-miR-503-5p;rno-miR-381-3p;rno-miR-133b-3p;rno-miR-1-3p;rno-miR-200a-3p;rno-miR-326-3p;rno-miR-133a-3p;rno-miR-376b-3p	0.0206696	1.68467	0.207043
GO:0001706	endoderm formation	http://amigo.geneontology.org/amigo/term/GO:0001706	6	2085	15	17184	3.30332	257634;29357;54254;114856;171109;311406	Lhx1;Smad2;Gata4;Dusp1;Dusp5;Dusp2	rno-miR-99b-3p;rno-miR-431;rno-miR-122-5p;rno-miR-381-3p;rno-miR-411-5p;rno-miR-133b-3p;rno-miR-495;rno-miR-200a-3p;rno-miR-326-3p;rno-miR-133a-3p	0.0206696	1.68467	0.207043
GO:0047496	vesicle transport along microtubule	http://amigo.geneontology.org/amigo/term/GO:0047496	6	2085	15	17184	3.30332	29434;83836;170845;170851;29564;29430	Rasgrp1;Nde1;Ndel1;Map2k1;Dync1i1;Hap1	rno-miR-183-5p;rno-miR-30c-2-3p;rno-miR-122-5p;rno-miR-381-3p;rno-miR-411-5p;rno-miR-133b-3p;rno-miR-133a-3p;rno-miR-495;rno-miR-200a-3p;rno-miR-503-5p	0.0206696	1.68467	0.207043
GO:0061077	chaperone-mediated protein folding	http://amigo.geneontology.org/amigo/term/GO:0061077	9	2085	30	17184	2.4789	64367;290652;64202;362366;309196;361810;297123;25639;24854	Ppib;Fkbp8;Calr;Fkbp14;Ttc9c;Fkbp5;Fkbp9;Fkbp1a;Clu	rno-miR-206-3p;rno-miR-30c-2-3p;rno-miR-221-3p;rno-miR-10b-5p;rno-miR-122-5p;rno-miR-381-3p;rno-miR-1-3p;rno-miR-128-3p;rno-miR-543-3p;rno-miR-495;rno-miR-200a-3p;rno-miR-326-3p;rno-miR-376b-3p	0.0210347	1.67706	0.209529
GO:0042110	T cell activation	http://amigo.geneontology.org/amigo/term/GO:0042110	9	2085	30	17184	2.4789	24165;25631;24930;315716;25302;25660;63868;24932;316164	Ada;Smad3;Cd8a;Cd276;Chrna7;Cd28;Hspd1;Cd4;Satb1	rno-miR-206-3p;rno-miR-30c-2-3p;rno-miR-136-5p;rno-miR-221-3p;rno-miR-122-5p;rno-miR-381-3p;rno-miR-1-3p;rno-miR-495;rno-miR-200a-3p;rno-miR-503-5p	0.0210347	1.67706	0.209529
GO:0001938	positive regulation of endothelial cell proliferation	http://amigo.geneontology.org/amigo/term/GO:0001938	15	2085	64	17184	1.93841	24770;288593;84489;192248;83785;29221;89811;25148;29397;25237;316348;24772;56718;94203;24765	Ccl2;Ccl24;Fgfr3;Cdh13;Vegfa;Arg1;Vegfb;Egr3;Ccl11;Acvrl1;Pdcl3;Cxcl12;Mtor;Pgf;Scg2	rno-miR-133a-3p;rno-miR-206-3p;rno-miR-30c-2-3p;rno-miR-136-5p;rno-miR-431;rno-miR-122-5p;rno-miR-381-3p;rno-miR-411-5p;rno-miR-99a-5p;rno-miR-133b-3p;rno-miR-1-3p;rno-miR-128-3p;rno-miR-543-3p;rno-miR-495;rno-miR-200a-3p;rno-miR-326-3p;rno-miR-503-5p;rno-miR-376b-3p	0.0211231	1.67524	0.209827
GO:0097191	extrinsic apoptotic signaling pathway	http://amigo.geneontology.org/amigo/term/GO:0097191	11	2085	41	17184	2.21762	25385;266610;360548;361749;64625;24835;289388;362814;364594;25631;29200	Faslg;Fadd;Tnfsf12;Il33;Bid;Tnf;G0s2;Rnf41;Tlr3;Smad3;Inhba	rno-miR-30c-2-3p;rno-miR-136-5p;rno-miR-431;rno-miR-411-5p;rno-miR-542-5p;rno-miR-99a-5p;rno-miR-136-3p;rno-miR-128-3p;rno-miR-543-3p;rno-miR-495;rno-miR-326-3p;rno-miR-376b-3p	0.021446	1.66865	0.211861
GO:0045429	positive regulation of nitric oxide biosynthetic process	http://amigo.geneontology.org/amigo/term/GO:0045429	11	2085	41	17184	2.21762	25698;29260;24329;50658;24835;24954;114505;25464;56718;94338;24854	Ass1;Tlr4;Egfr;Mapk9;Tnf;Insr;Klf4;Icam1;Mtor;Smpd3;Clu	rno-miR-206-3p;rno-miR-30c-2-3p;rno-miR-99b-3p;rno-miR-221-3p;rno-miR-598-3p;rno-miR-183-5p;rno-miR-431;rno-miR-381-3p;rno-miR-411-5p;rno-miR-542-5p;rno-miR-133b-3p;rno-miR-99a-5p;rno-miR-1-3p;rno-miR-128-3p;rno-miR-543-3p;rno-miR-495;rno-miR-133a-3p	0.021446	1.66865	0.211861
GO:0042391	regulation of membrane potential	http://amigo.geneontology.org/amigo/term/GO:0042391	23	2085	114	17184	1.6702	360718;79123;85257;25450;29161;24407;79557;29707;298942;117018;25302;59266;83535;170899;24409;246325;84556;29705;24408;140675;25411;25103;24907	Popdc2;Asic1;Cnga3;Gabrb1;Cav3;Grik5;Chrna1;Gabra5;Dld;Kcnh2;Chrna7;Hcn4;Kcnj11;Kcnk2;Grin2a;Kcnh8;Rims1;Gabra1;Grin1;Gabra4;Cnga2;Chrnb4;Dmd	rno-miR-183-5p;rno-miR-30c-2-3p;rno-miR-136-5p;rno-miR-598-3p;rno-miR-221-3p;rno-miR-10b-5p;rno-miR-381-3p;rno-miR-411-5p;rno-miR-128-3p;rno-miR-543-3p;rno-miR-495;rno-miR-200a-3p;rno-miR-326-3p;rno-miR-503-5p;rno-miR-376b-3p	0.0217057	1.66343	0.213021
GO:0030878	thyroid gland development	http://amigo.geneontology.org/amigo/term/GO:0030878	7	2085	20	17184	2.89095	192274;79237;81812;79107;114109;25631;81819	Foxe1;Hhex;Thra;Duox2;Nkx2-5;Smad3;Pax8	rno-miR-30c-2-3p;rno-miR-136-5p;rno-miR-10b-5p;rno-miR-122-5p;rno-miR-133b-3p;rno-miR-128-3p;rno-miR-495;rno-miR-326-3p;rno-miR-133a-3p	0.0218011	1.66152	0.213021
GO:0022409	positive regulation of cell-cell adhesion	http://amigo.geneontology.org/amigo/term/GO:0022409	7	2085	20	17184	2.89095	308995;81516;117029;50687;114031;29364;24770	Itgal;Smad7;Ccr5;L1cam;Fstl3;Cd47;Ccl2	rno-miR-206-3p;rno-miR-30c-2-3p;rno-miR-221-3p;rno-miR-10b-5p;rno-miR-1-3p;rno-miR-128-3p;rno-miR-543-3p;rno-miR-495;rno-miR-326-3p;rno-miR-503-5p	0.0218011	1.66152	0.213021
GO:0046579	positive regulation of Ras protein signal transduction	http://amigo.geneontology.org/amigo/term/GO:0046579	7	2085	20	17184	2.89095	29434;112400;60427;24482;24335;170851;54260	Rasgrp1;Nrg1;Kitlg;Igf1;Epo;Map2k1;Itpkb	rno-miR-183-5p;rno-miR-30c-2-3p;rno-miR-206-3p;rno-miR-221-3p;rno-miR-431;rno-miR-10b-5p;rno-miR-122-5p;rno-miR-381-3p;rno-miR-411-5p;rno-miR-1-3p;rno-miR-128-3p;rno-miR-543-3p;rno-miR-495;rno-miR-200a-3p;rno-miR-326-3p;rno-miR-503-5p;rno-miR-376b-3p	0.0218011	1.66152	0.213021
GO:0071549	cellular response to dexamethasone stimulus	http://amigo.geneontology.org/amigo/term/GO:0071549	12	2085	47	17184	2.11066	25698;83785;25557;24329;24617;29221;25240;140939;25043;297093;313729;24770	Ass1;Vegfa;Star;Egfr;Serpine1;Arg1;Aqp1;Trim63;Eln;Cbx3;Errfi1;Ccl2	rno-miR-30c-2-3p;rno-miR-431;rno-miR-10b-5p;rno-miR-503-5p;rno-miR-381-3p;rno-miR-99a-5p;rno-miR-133b-3p;rno-miR-128-3p;rno-miR-543-3p;rno-miR-495;rno-miR-133a-3p;rno-miR-376b-3p	0.0224553	1.64868	0.216056
GO:0015992	proton transport	http://amigo.geneontology.org/amigo/term/GO:0015992	12	2085	47	17184	2.11066	94170;85256;310808;24778;192215;83612;25139;310378;245959;25708;155205;25351	Atp6v0e1;Slc2a8;Slc35a3;Slc2a1;Slc9a5;Slc32a1;Slc2a4;Nnt;Slc25a3;Ucp3;Slc36a1;Slc2a2	rno-miR-133a-3p;rno-miR-30c-2-3p;rno-miR-136-5p;rno-miR-99b-3p;rno-miR-431;rno-miR-10b-5p;rno-miR-122-5p;rno-miR-133b-3p;rno-miR-128-3p;rno-miR-543-3p;rno-miR-495;rno-miR-200a-3p;rno-miR-326-3p;rno-miR-503-5p;rno-miR-376b-3p	0.0224553	1.64868	0.216056
GO:0048791	calcium ion-dependent exocytosis of neurotransmitter	http://amigo.geneontology.org/amigo/term/GO:0048791	10	2085	36	17184	2.29558	25731;84556;60568;25716;24805;191595;54309;171039;60565;171123	Syt3;Rims1;Syt11;Syt1;Syt2;Syt12;Syt5;Rph3a;Syt6;Rph3al	rno-miR-206-3p;rno-miR-30c-2-3p;rno-miR-136-5p;rno-miR-221-3p;rno-miR-122-5p;rno-miR-411-5p;rno-miR-133b-3p;rno-miR-1-3p;rno-miR-128-3p;rno-miR-543-3p;rno-miR-200a-3p;rno-miR-326-3p;rno-miR-133a-3p;rno-miR-376b-3p	0.0230942	1.6365	0.216056
GO:0048709	oligodendrocyte differentiation	http://amigo.geneontology.org/amigo/term/GO:0048709	10	2085	36	17184	2.29558	112400;25054;171297;24330;29361;64521;293165;64186;65193;315707	Nrg1;Ntrk2;Nlgn3;Egr1;Sox10;Tspan2;Sox6;Ascl1;Nkx6-1;Csk	rno-miR-451-5p;rno-miR-206-3p;rno-miR-183-5p;rno-miR-30c-2-3p;rno-miR-221-3p;rno-miR-598-3p;rno-miR-122-5p;rno-miR-381-3p;rno-miR-1-3p;rno-miR-128-3p;rno-miR-495;rno-miR-200a-3p;rno-miR-326-3p;rno-miR-376b-3p	0.0230942	1.6365	0.216056
GO:0001662	behavioral fear response	http://amigo.geneontology.org/amigo/term/GO:0001662	10	2085	36	17184	2.29558	83529;29707;54234;25187;25298;29237;25149;117045;54276;309962	Vdac1;Gabra5;Cacna1e;Htr2c;Cck;Penk;Esr2;Eif4e;Neurod2;Pde8b	rno-miR-183-5p;rno-miR-206-3p;rno-miR-598-3p;rno-miR-136-5p;rno-miR-10b-5p;rno-miR-381-3p;rno-miR-1-3p;rno-miR-128-3p;rno-miR-543-3p;rno-miR-495;rno-miR-200a-3p;rno-miR-503-5p	0.0230942	1.6365	0.216056
GO:0070935	3'-UTR-mediated mRNA stabilization	http://amigo.geneontology.org/amigo/term/GO:0070935	5	2085	11	17184	3.75284	290046;79426;301059;298648;29497	Hnrnpc;Zfp36;Myd88;Tardbp;Ptbp1	rno-miR-206-3p;rno-miR-183-5p;rno-miR-99b-3p;rno-miR-221-3p;rno-miR-30c-2-3p;rno-miR-10b-5p;rno-miR-411-5p;rno-miR-542-5p;rno-miR-133b-3p;rno-miR-136-3p;rno-miR-1-3p;rno-miR-543-3p;rno-miR-495;rno-miR-200a-3p;rno-miR-326-3p;rno-miR-133a-3p	0.0232376	1.63381	0.216056
GO:0060314	regulation of ryanodine-sensitive calcium-release channel activity	http://amigo.geneontology.org/amigo/term/GO:0060314	5	2085	11	17184	3.75284	24907;24242;64672;25639;24244	Dmd;Calm1;Pln;Fkbp1a;Calm3	rno-miR-206-3p;rno-miR-30c-2-3p;rno-miR-221-3p;rno-miR-122-5p;rno-miR-381-3p;rno-miR-1-3p;rno-miR-495;rno-miR-200a-3p	0.0232376	1.63381	0.216056
GO:0034101	erythrocyte homeostasis	http://amigo.geneontology.org/amigo/term/GO:0034101	5	2085	11	17184	3.75284	24451;64831;292804;117254;79257	Hmox1;Ireb2;Gpi;Prdx1;Axin1	rno-miR-206-3p;rno-miR-598-3p;rno-miR-221-3p;rno-miR-122-5p;rno-miR-381-3p;rno-miR-1-3p;rno-miR-128-3p;rno-miR-543-3p;rno-miR-495;rno-miR-326-3p	0.0232376	1.63381	0.216056
GO:0032060	bleb assembly	http://amigo.geneontology.org/amigo/term/GO:0032060	5	2085	11	17184	3.75284	66025;24660;116744;360468;25314	Lpar3;Pmp22;Lpar1;Emp2;Emp1	rno-miR-451-5p;rno-miR-136-5p;rno-miR-221-3p;rno-miR-10b-5p;rno-miR-122-5p;rno-miR-381-3p;rno-miR-133b-3p;rno-miR-128-3p;rno-miR-543-3p;rno-miR-200a-3p;rno-miR-326-3p;rno-miR-133a-3p	0.0232376	1.63381	0.216056
GO:0051926	negative regulation of calcium ion transport	http://amigo.geneontology.org/amigo/term/GO:0051926	5	2085	11	17184	3.75284	81801;29161;64672;50664;25464	Stc1;Cav3;Pln;Gnao1;Icam1	rno-miR-206-3p;rno-miR-30c-2-3p;rno-miR-221-3p;rno-miR-431;rno-miR-99a-5p;rno-miR-1-3p;rno-miR-326-3p	0.0232376	1.63381	0.216056
GO:0015793	glycerol transport	http://amigo.geneontology.org/amigo/term/GO:0015793	5	2085	11	17184	3.75284	25241;65133;25293;25240;286758	Aqp5;Aqp3;Aqp4;Aqp1;Aqp11	rno-miR-30c-2-3p;rno-miR-431;rno-miR-411-5p;rno-miR-133b-3p;rno-miR-128-3p;rno-miR-326-3p;rno-miR-133a-3p	0.0232376	1.63381	0.216056
GO:0015813	L-glutamate transport	http://amigo.geneontology.org/amigo/term/GO:0015813	5	2085	11	17184	3.75284	309111;29192;66028;29483;25550	Slc25a22;Psen1;Arl6ip5;Slc1a3;Slc1a1	rno-miR-451-5p;rno-miR-183-5p;rno-miR-206-3p;rno-miR-30c-2-3p;rno-miR-136-5p;rno-miR-598-3p;rno-miR-431;rno-miR-1-3p;rno-miR-128-3p;rno-miR-495;rno-miR-326-3p	0.0232376	1.63381	0.216056
GO:0030828	positive regulation of cGMP biosynthetic process	http://amigo.geneontology.org/amigo/term/GO:0030828	5	2085	11	17184	3.75284	24603;360730;114593;29316;64622	Npr1;Ostn;Nppc;Adora2b;Adnp	rno-miR-206-3p;rno-miR-30c-2-3p;rno-miR-122-5p;rno-miR-411-5p;rno-miR-1-3p;rno-miR-128-3p;rno-miR-543-3p;rno-miR-376b-3p	0.0232376	1.63381	0.216056
GO:0001649	osteoblast differentiation	http://amigo.geneontology.org/amigo/term/GO:0001649	23	2085	115	17184	1.65558	54241;365355;25542;295106;25510;29610;116490;24477;117280;290046;289777;317399;25631;295062;298943;502715;79216;81523;81657;25285;79244;29237;85489	Cltc;Rras2;Ccl3;Ift80;Pcp4;Tgfbr3;Snai1;Ibsp;Hnrnpu;Hnrnpc;Fignl1;Ddx21;Smad3;Wwtr1;Bcap29;Lrrc17;Gdf10;Myoc;Gabbr1;Igfbp5;Hsd17b4;Penk;Twist1	rno-miR-136-5p;rno-miR-10b-5p;rno-miR-1-3p;rno-miR-503-5p;rno-miR-376b-3p;rno-miR-206-3p;rno-miR-183-5p;rno-miR-598-3p;rno-miR-122-5p;rno-miR-381-3p;rno-miR-411-5p;rno-miR-542-5p;rno-miR-133b-3p;rno-miR-136-3p;rno-miR-200a-3p;rno-miR-133a-3p;rno-miR-30c-2-3p;rno-miR-128-3p;rno-miR-543-3p;rno-miR-99b-3p;rno-miR-221-3p;rno-miR-431;rno-miR-495;rno-miR-326-3p	0.0234676	1.62953	0.216056
GO:0009725	response to hormone	http://amigo.geneontology.org/amigo/term/GO:0009725	20	2085	96	17184	1.72397	24914;25380;288077;24653;619385;54284;25358;29637;25668;59108;25696;24788;25240;24954;300095;24599;25149;81707;25014;24807	Lox;Anxa1;Hcls1;Pla2g4a;Ncoa4;Pitx2;Timp3;Hmgcs1;Cd38;Mb;Vldlr;Sord;Aqp1;Insr;Srebf2;Nos2;Esr2;Mmp14;Acat1;Tacr1	rno-miR-451-5p;rno-miR-206-3p;rno-miR-30c-2-3p;rno-miR-183-5p;rno-miR-221-3p;rno-miR-598-3p;rno-miR-99b-3p;rno-miR-431;rno-miR-122-5p;rno-miR-381-3p;rno-miR-411-5p;rno-miR-542-5p;rno-miR-1-3p;rno-miR-128-3p;rno-miR-543-3p;rno-miR-495;rno-miR-200a-3p;rno-miR-326-3p;rno-miR-503-5p;rno-miR-376b-3p	0.0237661	1.62404	0.216056
GO:0051301	cell division	http://amigo.geneontology.org/amigo/term/GO:0051301	31	2085	168	17184	1.52865	84014;287173;114514;83462;497967;292464;361532;25643;25276;25405;288111;500727;303037;500282;65137;287598;24669;252902;81664;25594;363076;308937;310635;362817;64033;116656;261730;171102;83836;54237;306014	Ralbp1;Bod1;Clasp2;Dynlt1;Zfp830;Katna1;Sirt2;Gnai3;Sycp1;Ccng1;Spice1;Cdca4;Spdl1;Arl8b;Ruvbl1;Ska2;Ppp1cc;Dync1li1;Gnai2;Ppp1cb;Tipin;Wee1;Arhgef2;Cdk2;Ccnd2;Cdc123;Aurka;Cdc25a;Nde1;Cdk1;Reep4	rno-miR-136-5p;rno-miR-10b-5p;rno-miR-1-3p;rno-miR-503-5p;rno-miR-376b-3p;rno-miR-206-3p;rno-miR-183-5p;rno-miR-122-5p;rno-miR-381-3p;rno-miR-411-5p;rno-miR-133b-3p;rno-miR-136-3p;rno-miR-200a-3p;rno-miR-133a-3p;rno-miR-30c-2-3p;rno-miR-128-3p;rno-miR-543-3p;rno-miR-99b-3p;rno-miR-221-3p;rno-miR-99a-5p;rno-miR-495;rno-miR-326-3p	0.0239412	1.62085	0.216056
GO:0070995	NADPH oxidation	http://amigo.geneontology.org/amigo/term/GO:0070995	4	2085	7	17184	4.71669	25256;113898;58819;29189	Fmo1;Prdx5;Txnrd1;Fdx1	rno-miR-543-3p;rno-miR-30c-2-3p;rno-miR-136-5p;rno-miR-326-3p;rno-miR-221-3p	0.0241602	1.6169	0.216056
GO:0051974	negative regulation of telomerase activity	http://amigo.geneontology.org/amigo/term/GO:0051974	4	2085	7	17184	4.71669	297758;29417;500054;25664	Terf1;Men1;Pot1;Pparg	rno-miR-10b-5p;rno-miR-30c-2-3p;rno-miR-495;rno-miR-128-3p	0.0241602	1.6169	0.216056
GO:0043615	astrocyte cell migration	http://amigo.geneontology.org/amigo/term/GO:0043615	4	2085	7	17184	4.71669	25542;81707;294673;24770	Ccl3;Mmp14;Hexb;Ccl2	rno-miR-206-3p;rno-miR-30c-2-3p;rno-miR-1-3p;rno-miR-128-3p;rno-miR-543-3p;rno-miR-495;rno-miR-326-3p	0.0241602	1.6169	0.216056
GO:1901029	negative regulation of mitochondrial outer membrane permeabilization involved in apoptotic signaling pathway	http://amigo.geneontology.org/amigo/term/GO:1901029	4	2085	7	17184	4.71669	170465;294235;294254;25176	Acaa2;Ier3;Hspa1b;Slc25a5	rno-miR-221-3p;rno-miR-122-5p;rno-miR-381-3p;rno-miR-411-5p;rno-miR-542-5p;rno-miR-495	0.0241602	1.6169	0.216056
GO:2000323	negative regulation of glucocorticoid receptor signaling pathway	http://amigo.geneontology.org/amigo/term/GO:2000323	4	2085	7	17184	4.71669	287422;29657;170917;299691	Per1;Arntl;Cry2;Cry1	rno-miR-30c-2-3p;rno-miR-381-3p;rno-miR-133b-3p;rno-miR-543-3p;rno-miR-495;rno-miR-200a-3p;rno-miR-133a-3p	0.0241602	1.6169	0.216056
GO:0035767	endothelial cell chemotaxis	http://amigo.geneontology.org/amigo/term/GO:0035767	4	2085	7	17184	4.71669	83785;25148;310999;29474	Vegfa;Egr3;Plekhg5;Coro1b	rno-miR-206-3p;rno-miR-136-5p;rno-miR-381-3p;rno-miR-411-5p;rno-miR-1-3p;rno-miR-495	0.0241602	1.6169	0.216056
GO:0006101	citrate metabolic process	http://amigo.geneontology.org/amigo/term/GO:0006101	4	2085	7	17184	4.71669	25126;24918;24159;50655	Stat5b;Stat5a;Acly;Aco1	rno-miR-495;rno-miR-200a-3p;rno-miR-411-5p	0.0241602	1.6169	0.216056
GO:0006654	phosphatidic acid biosynthetic process	http://amigo.geneontology.org/amigo/term/GO:0006654	4	2085	7	17184	4.71669	406165;25096;292156;94172	Agpat1;Pld1;Sh3glb1;Slc27a1	rno-miR-206-3p;rno-miR-99b-3p;rno-miR-221-3p;rno-miR-122-5p;rno-miR-381-3p;rno-miR-136-3p;rno-miR-1-3p;rno-miR-543-3p;rno-miR-326-3p	0.0241602	1.6169	0.216056
GO:0014808	release of sequestered calcium ion into cytosol by sarcoplasmic reticulum	http://amigo.geneontology.org/amigo/term/GO:0014808	4	2085	7	17184	4.71669	25542;59299;85383;117029	Ccl3;Trdn;Nol3;Ccr5	rno-miR-206-3p;rno-miR-136-5p;rno-miR-221-3p;rno-miR-431;rno-miR-411-5p;rno-miR-133b-3p;rno-miR-1-3p;rno-miR-128-3p;rno-miR-543-3p;rno-miR-326-3p;rno-miR-133a-3p	0.0241602	1.6169	0.216056
GO:0030104	water homeostasis	http://amigo.geneontology.org/amigo/term/GO:0030104	4	2085	7	17184	4.71669	64055;25293;25240;24482	Guca2b;Aqp4;Aqp1;Igf1	rno-miR-206-3p;rno-miR-30c-2-3p;rno-miR-221-3p;rno-miR-431;rno-miR-10b-5p;rno-miR-122-5p;rno-miR-381-3p;rno-miR-1-3p;rno-miR-128-3p;rno-miR-495;rno-miR-376b-3p	0.0241602	1.6169	0.216056
GO:0022602	ovulation cycle process	http://amigo.geneontology.org/amigo/term/GO:0022602	4	2085	7	17184	4.71669	114495;298410;25449;64045	Map2k6;Cmpk1;Fshr;Glrx	rno-miR-133b-3p;rno-miR-128-3p;rno-miR-543-3p;rno-miR-495;rno-miR-200a-3p;rno-miR-326-3p;rno-miR-133a-3p	0.0241602	1.6169	0.216056
GO:0014732	skeletal muscle atrophy	http://amigo.geneontology.org/amigo/term/GO:0014732	4	2085	7	17184	4.71669	337868;29148;140939;25670	Myod1;Myog;Trim63;Il15	rno-miR-451-5p;rno-miR-122-5p;rno-miR-381-3p;rno-miR-495;rno-miR-200a-3p;rno-miR-326-3p	0.0241602	1.6169	0.216056
GO:1901385	regulation of voltage-gated calcium channel activity	http://amigo.geneontology.org/amigo/term/GO:1901385	4	2085	7	17184	4.71669	50688;25297;24907;116600	Cacnb1;Cacnb3;Dmd;Cacnb2	rno-miR-221-3p;rno-miR-431;rno-miR-381-3p;rno-miR-543-3p;rno-miR-495;rno-miR-326-3p	0.0241602	1.6169	0.216056
GO:0030913	paranodal junction assembly	http://amigo.geneontology.org/amigo/term/GO:0030913	4	2085	7	17184	4.71669	116690;116724;84470;50555	Nfasc;Epb41l3;Gnpat;Ugt8	rno-miR-183-5p;rno-miR-122-5p;rno-miR-381-3p;rno-miR-128-3p;rno-miR-495;rno-miR-200a-3p	0.0241602	1.6169	0.216056
GO:0097527	necroptotic signaling pathway	http://amigo.geneontology.org/amigo/term/GO:0097527	4	2085	7	17184	4.71669	364594;266610;25385;24835	Tlr3;Fadd;Faslg;Tnf	rno-miR-411-5p;rno-miR-99a-5p;rno-miR-542-5p;rno-miR-136-3p;rno-miR-128-3p;rno-miR-543-3p	0.0241602	1.6169	0.216056
GO:0019439	aromatic compound catabolic process	http://amigo.geneontology.org/amigo/term/GO:0019439	4	2085	7	17184	4.71669	84024;296851;312086;25315	Pon1;Pon2;Pon3;Ephx1	rno-miR-543-3p;rno-miR-495;rno-miR-136-5p	0.0241602	1.6169	0.216056
GO:0003309	type B pancreatic cell differentiation	http://amigo.geneontology.org/amigo/term/GO:0003309	4	2085	7	17184	4.71669	24874;29300;29417;25509	Vhl;Gata6;Men1;Pax6	rno-miR-206-3p;rno-miR-30c-2-3p;rno-miR-431;rno-miR-1-3p;rno-miR-495;rno-miR-200a-3p	0.0241602	1.6169	0.216056
GO:0071280	cellular response to copper ion	http://amigo.geneontology.org/amigo/term/GO:0071280	4	2085	7	17184	4.71669	25043;58819;24686;25240	Eln;Txnrd1;Prnp;Aqp1	rno-miR-136-5p;rno-miR-221-3p;rno-miR-431;rno-miR-128-3p;rno-miR-543-3p;rno-miR-376b-3p	0.0241602	1.6169	0.216056
GO:0007193	adenylate cyclase-inhibiting G-protein coupled receptor signaling pathway	http://amigo.geneontology.org/amigo/term/GO:0007193	9	2085	31	17184	2.3988	25449;81664;29290;29256;25265;116744;81657;29733;25740	Fshr;Gnai2;Adora1;Oprl1;P2ry1;Lpar1;Gabbr1;S1pr1;Gnaz	rno-miR-221-3p;rno-miR-122-5p;rno-miR-381-3p;rno-miR-411-5p;rno-miR-542-5p;rno-miR-133b-3p;rno-miR-128-3p;rno-miR-543-3p;rno-miR-495;rno-miR-200a-3p;rno-miR-326-3p;rno-miR-133a-3p	0.0246141	1.60882	0.219022
GO:0043967	histone H4 acetylation	http://amigo.geneontology.org/amigo/term/GO:0043967	9	2085	31	17184	2.3988	292907;192218;317413;29148;287422;29722;296501;337868;65137	Ruvbl2;Kat5;Morf4l2;Myog;Per1;Apbb1;Hat1;Myod1;Ruvbl1	rno-miR-30c-2-3p;rno-miR-99b-3p;rno-miR-122-5p;rno-miR-381-3p;rno-miR-133b-3p;rno-miR-136-3p;rno-miR-128-3p;rno-miR-495;rno-miR-200a-3p;rno-miR-326-3p;rno-miR-133a-3p	0.0246141	1.60882	0.219022
GO:0030900	forebrain development	http://amigo.geneontology.org/amigo/term/GO:0030900	18	2085	84	17184	1.77276	171044;60329;79237;84489;26295;192110;81710;25509;29633;81751;83825;29192;83836;24370;50664;117029;25033;24318	Sstr3;Neurog3;Hhex;Fgfr3;Ogt;Pou3f1;Msx1;Pax6;Ndst1;Psen2;Dclk1;Psen1;Nde1;Foxg1;Gnao1;Ccr5;Sstr1;Drd2	rno-miR-451-5p;rno-miR-183-5p;rno-miR-30c-2-3p;rno-miR-136-5p;rno-miR-221-3p;rno-miR-431;rno-miR-10b-5p;rno-miR-503-5p;rno-miR-99a-5p;rno-miR-133b-3p;rno-miR-128-3p;rno-miR-543-3p;rno-miR-495;rno-miR-200a-3p;rno-miR-326-3p;rno-miR-133a-3p;rno-miR-376b-3p	0.0249457	1.603	0.221424
GO:0043434	response to peptide hormone	http://amigo.geneontology.org/amigo/term/GO:0043434	25	2085	129	17184	1.60448	25698;84005;29221;64032;117019;25380;64194;79237;83571;25125;25126;24772;24791;24888;25124;24918;29183;25204;266712;64033;25467;25557;25096;25351;89803	Ass1;Eif2b2;Arg1;Ctgf;Eif2b4;Anxa1;Insig1;Hhex;Cdkn1b;Stat3;Stat5b;Cxcl12;Sparc;Bcl2l1;Stat1;Stat5a;Areg;Pcsk1;Rnf40;Ccnd2;Irs1;Star;Pld1;Slc2a2;Sfrp4	rno-miR-136-5p;rno-miR-10b-5p;rno-miR-1-3p;rno-miR-503-5p;rno-miR-376b-3p;rno-miR-183-5p;rno-miR-206-3p;rno-miR-122-5p;rno-miR-381-3p;rno-miR-411-5p;rno-miR-133b-3p;rno-miR-136-3p;rno-miR-200a-3p;rno-miR-133a-3p;rno-miR-30c-2-3p;rno-miR-128-3p;rno-miR-543-3p;rno-miR-451-5p;rno-miR-99b-3p;rno-miR-221-3p;rno-miR-431;rno-miR-495;rno-miR-326-3p	0.0252838	1.59716	0.22226
GO:0007067	mitotic nuclear division	http://amigo.geneontology.org/amigo/term/GO:0007067	23	2085	116	17184	1.64121	84014;54241;294074;287173;83462;497967;292464;286761;361532;25405;170851;500282;65137;287598;363076;308937;310635;362817;292008;261730;171102;54237;306014	Ralbp1;Cltc;Cep55;Bod1;Dynlt1;Zfp830;Katna1;Vcpip1;Sirt2;Ccng1;Map2k1;Arl8b;Ruvbl1;Ska2;Tipin;Wee1;Arhgef2;Cdk2;Txnl4b;Aurka;Cdc25a;Cdk1;Reep4	rno-miR-451-5p;rno-miR-206-3p;rno-miR-183-5p;rno-miR-136-5p;rno-miR-30c-2-3p;rno-miR-221-3p;rno-miR-431;rno-miR-10b-5p;rno-miR-122-5p;rno-miR-381-3p;rno-miR-411-5p;rno-miR-136-3p;rno-miR-1-3p;rno-miR-128-3p;rno-miR-543-3p;rno-miR-495;rno-miR-200a-3p;rno-miR-326-3p;rno-miR-503-5p;rno-miR-376b-3p	0.0253378	1.59623	0.22226
GO:0042752	regulation of circadian rhythm	http://amigo.geneontology.org/amigo/term/GO:0042752	12	2085	48	17184	2.06657	79256;24669;305910;25594;361765;50658;170917;78975;63840;287422;299691;25664	Hnrnpd;Ppp1cc;Pspc1;Ppp1cb;Btrc;Mapk9;Cry2;Prkaa2;Per2;Per1;Cry1;Pparg	rno-miR-183-5p;rno-miR-30c-2-3p;rno-miR-99b-3p;rno-miR-221-3p;rno-miR-122-5p;rno-miR-381-3p;rno-miR-99a-5p;rno-miR-133b-3p;rno-miR-136-3p;rno-miR-128-3p;rno-miR-543-3p;rno-miR-495;rno-miR-133a-3p;rno-miR-376b-3p	0.0253948	1.59526	0.22226
GO:0016049	cell growth	http://amigo.geneontology.org/amigo/term/GO:0016049	12	2085	48	17184	2.06657	24323;94170;56718;24782;287042;25405;29610;79215;29161;80843;25314;353229	Edn1;Atp6v0e1;Mtor;Slc9a1;Nubp1;Ccng1;Tgfbr3;Mtpn;Cav3;Sec61a1;Emp1;Sgms1	rno-miR-206-3p;rno-miR-183-5p;rno-miR-30c-2-3p;rno-miR-99b-3p;rno-miR-431;rno-miR-122-5p;rno-miR-99a-5p;rno-miR-133b-3p;rno-miR-1-3p;rno-miR-128-3p;rno-miR-543-3p;rno-miR-495;rno-miR-326-3p;rno-miR-133a-3p;rno-miR-376b-3p	0.0253948	1.59526	0.22226
GO:0006879	cellular iron ion homeostasis	http://amigo.geneontology.org/amigo/term/GO:0006879	12	2085	48	17184	2.06657	24268;24825;24451;24577;29292;29199;310681;117240;64831;287042;291609;50655	Cp;Tf;Hmox1;Myc;Ftl1;Hfe;Hfe2;Heph;Ireb2;Nubp1;Ndfip1;Aco1	rno-miR-451-5p;rno-miR-206-3p;rno-miR-30c-2-3p;rno-miR-136-5p;rno-miR-221-3p;rno-miR-183-5p;rno-miR-122-5p;rno-miR-381-3p;rno-miR-411-5p;rno-miR-133b-3p;rno-miR-1-3p;rno-miR-128-3p;rno-miR-543-3p;rno-miR-495;rno-miR-200a-3p;rno-miR-326-3p;rno-miR-133a-3p	0.0253948	1.59526	0.22226
GO:0009611	response to wounding	http://amigo.geneontology.org/amigo/term/GO:0009611	16	2085	72	17184	1.83792	25402;79237;24409;29221;25509;24577;29251;25661;24596;25026;24153;363118;24387;29483;24770;24854	Casp3;Hhex;Grin2a;Arg1;Pax6;Myc;F2;Fn1;Ngfr;Adm;A2m;Nmnat3;Gfap;Slc1a3;Ccl2;Clu	rno-miR-451-5p;rno-miR-206-3p;rno-miR-30c-2-3p;rno-miR-136-5p;rno-miR-431;rno-miR-10b-5p;rno-miR-122-5p;rno-miR-1-3p;rno-miR-128-3p;rno-miR-543-3p;rno-miR-495;rno-miR-326-3p;rno-miR-503-5p	0.025799	1.5884	0.22226
GO:0046697	decidualization	http://amigo.geneontology.org/amigo/term/GO:0046697	8	2085	26	17184	2.54183	81801;24653;29417;24617;24336;83631;25682;89803	Stc1;Pla2g4a;Men1;Serpine1;Epor;Dedd;Ppard;Sfrp4	rno-miR-206-3p;rno-miR-30c-2-3p;rno-miR-122-5p;rno-miR-381-3p;rno-miR-1-3p;rno-miR-128-3p;rno-miR-543-3p;rno-miR-495;rno-miR-326-3p	0.0258276	1.58792	0.22226
GO:0051491	positive regulation of filopodium assembly	http://amigo.geneontology.org/amigo/term/GO:0051491	8	2085	26	17184	2.54183	81732;170673;171574;25592;306439;298006;116647;85428	Actr3;Palm;Dnm3;Agrn;Gpm6a;Ccl21;Nlgn1;Rhoq	rno-miR-451-5p;rno-miR-30c-2-3p;rno-miR-99b-3p;rno-miR-221-3p;rno-miR-136-5p;rno-miR-10b-5p;rno-miR-122-5p;rno-miR-503-5p;rno-miR-381-3p;rno-miR-133b-3p;rno-miR-543-3p;rno-miR-495;rno-miR-326-3p;rno-miR-133a-3p;rno-miR-376b-3p	0.0258276	1.58792	0.22226
GO:0051481	negative regulation of cytosolic calcium ion concentration	http://amigo.geneontology.org/amigo/term/GO:0051481	6	2085	16	17184	3.09668	25205;353256;85383;24318;29553;94338	Il6st;Gtf2i;Nol3;Drd2;Kcnk3;Smpd3	rno-miR-183-5p;rno-miR-30c-2-3p;rno-miR-99b-3p;rno-miR-431;rno-miR-381-3p;rno-miR-411-5p;rno-miR-133b-3p;rno-miR-128-3p;rno-miR-543-3p;rno-miR-200a-3p;rno-miR-326-3p;rno-miR-133a-3p	0.0258853	1.58695	0.22226
GO:0045670	regulation of osteoclast differentiation	http://amigo.geneontology.org/amigo/term/GO:0045670	6	2085	16	17184	3.09668	25449;24253;311437;24835;361118;56718	Fshr;Cebpb;Rassf2;Tnf;RGD1309676;Mtor	rno-miR-30c-2-3p;rno-miR-136-5p;rno-miR-122-5p;rno-miR-411-5p;rno-miR-542-5p;rno-miR-99a-5p;rno-miR-128-3p;rno-miR-543-3p;rno-miR-495;rno-miR-200a-3p;rno-miR-376b-3p	0.0258853	1.58695	0.22226
GO:0086004	regulation of cardiac muscle cell contraction	http://amigo.geneontology.org/amigo/term/GO:0086004	6	2085	16	17184	3.09668	81801;301442;64672;29209;54254;64553	Stc1;Sumo1;Pln;Casq2;Gata4;Akap6	rno-miR-30c-2-3p;rno-miR-136-5p;rno-miR-221-3p;rno-miR-431;rno-miR-122-5p;rno-miR-411-5p;rno-miR-133b-3p;rno-miR-136-3p;rno-miR-128-3p;rno-miR-543-3p;rno-miR-495;rno-miR-200a-3p;rno-miR-326-3p;rno-miR-133a-3p	0.0258853	1.58695	0.22226
GO:0002690	positive regulation of leukocyte chemotaxis	http://amigo.geneontology.org/amigo/term/GO:0002690	6	2085	16	17184	3.09668	245920;246759;305236;114105;116677;29385	Cxcl10;Cxcl9;Cxcl11;Cxcl2;F2rl1;Cxcr2	rno-miR-183-5p;rno-miR-221-3p;rno-miR-10b-5p;rno-miR-122-5p;rno-miR-381-3p;rno-miR-133b-3p;rno-miR-128-3p;rno-miR-543-3p;rno-miR-200a-3p;rno-miR-133a-3p;rno-miR-376b-3p	0.0258853	1.58695	0.22226
GO:0061028	establishment of endothelial barrier	http://amigo.geneontology.org/amigo/term/GO:0061028	6	2085	16	17184	3.09668	81521;116677;25464;81743;369016;54319	Msn;F2rl1;Icam1;Pde2a;Myadm;Ezr	rno-miR-206-3p;rno-miR-30c-2-3p;rno-miR-183-5p;rno-miR-431;rno-miR-122-5p;rno-miR-99a-5p;rno-miR-133b-3p;rno-miR-1-3p;rno-miR-128-3p;rno-miR-495;rno-miR-200a-3p;rno-miR-133a-3p;rno-miR-376b-3p	0.0258853	1.58695	0.22226
GO:0043433	negative regulation of sequence-specific DNA binding transcription factor activity	http://amigo.geneontology.org/amigo/term/GO:0043433	15	2085	66	17184	1.87945	64460;89814;59112;81516;362418;25099;301442;29417;24451;304850;85489;24686;81812;363269;89803	Pex14;Tnfsf4;Hand1;Smad7;Irak2;Foxa2;Sumo1;Men1;Hmox1;Rnf2;Twist1;Prnp;Thra;Sp100;Sfrp4	rno-miR-183-5p;rno-miR-30c-2-3p;rno-miR-136-5p;rno-miR-221-3p;rno-miR-431;rno-miR-10b-5p;rno-miR-122-5p;rno-miR-381-3p;rno-miR-133b-3p;rno-miR-136-3p;rno-miR-128-3p;rno-miR-543-3p;rno-miR-495;rno-miR-200a-3p;rno-miR-326-3p;rno-miR-133a-3p	0.0260316	1.5845	0.22226
GO:0001568	blood vessel development	http://amigo.geneontology.org/amigo/term/GO:0001568	15	2085	66	17184	1.87945	24914;192270;25614;83785;287942;25690;29610;25509;308589;84352;290669;29192;363071;64191;360665	Lox;Ppap2b;Ptk2;Vegfa;Crkl;Ahr;Tgfbr3;Pax6;Sphk2;Col1a2;Gatad2a;Psen1;Stra6;Dhcr7;Jmjd6	rno-miR-451-5p;rno-miR-206-3p;rno-miR-30c-2-3p;rno-miR-136-5p;rno-miR-221-3p;rno-miR-431;rno-miR-381-3p;rno-miR-411-5p;rno-miR-1-3p;rno-miR-128-3p;rno-miR-543-3p;rno-miR-495;rno-miR-200a-3p;rno-miR-326-3p	0.0260316	1.5845	0.22226
GO:0070301	cellular response to hydrogen peroxide	http://amigo.geneontology.org/amigo/term/GO:0070301	15	2085	66	17184	1.87945	25380;282819;307098;24617;29221;25240;117287;296346;192218;114505;84480;64373;24192;54237;58954	Anxa1;Ppif;Net1;Serpine1;Arg1;Aqp1;Park7;Oser1;Kat5;Klf4;Bnip3;Rhob;Akr1b1;Cdk1;Klf6	rno-miR-206-3p;rno-miR-30c-2-3p;rno-miR-99b-3p;rno-miR-221-3p;rno-miR-598-3p;rno-miR-431;rno-miR-381-3p;rno-miR-411-5p;rno-miR-1-3p;rno-miR-128-3p;rno-miR-543-3p;rno-miR-495;rno-miR-503-5p	0.0260316	1.5845	0.22226
GO:0045445	myoblast differentiation	http://amigo.geneontology.org/amigo/term/GO:0045445	7	2085	21	17184	2.75313	29737;24482;29148;85383;337868;29317;25675	Kcnab1;Igf1;Myog;Nol3;Myod1;Csrp2;Hmgcr	rno-miR-206-3p;rno-miR-136-5p;rno-miR-221-3p;rno-miR-431;rno-miR-10b-5p;rno-miR-122-5p;rno-miR-381-3p;rno-miR-411-5p;rno-miR-133b-3p;rno-miR-1-3p;rno-miR-128-3p;rno-miR-495;rno-miR-133a-3p;rno-miR-376b-3p	0.0264295	1.57791	0.225122
GO:0033189	response to vitamin A	http://amigo.geneontology.org/amigo/term/GO:0033189	10	2085	37	17184	2.23341	54284;83785;25406;29221;84575;54254;24335;64469;25682;25664	Pitx2;Vegfa;Cd44;Arg1;Fads1;Gata4;Epo;Slc30a4;Ppard;Pparg	rno-miR-136-5p;rno-miR-431;rno-miR-122-5p;rno-miR-411-5p;rno-miR-128-3p;rno-miR-543-3p;rno-miR-495;rno-miR-200a-3p;rno-miR-326-3p;rno-miR-503-5p	0.0265815	1.57542	0.22588
GO:0019221	cytokine-mediated signaling pathway	http://amigo.geneontology.org/amigo/term/GO:0019221	23	2085	117	17184	1.62709	25205;60582;25556;308977;56766;307403;171056;140924;64030;25126;58954;25124;24918;89808;25599;25466;79107;367264;24770;25639;444986;25406;301059	Il6st;Il1rn;Il1rl1;Il21r;Leprot;Csf1r;Cx3cr1;Il2rg;Kit;Stat5b;Klf6;Stat1;Stat5a;Cx3cl1;Cd74;Il1rap;Duox2;Stat4;Ccl2;Fkbp1a;Il22ra2;Cd44;Myd88	rno-miR-451-5p;rno-miR-206-3p;rno-miR-183-5p;rno-miR-30c-2-3p;rno-miR-221-3p;rno-miR-431;rno-miR-122-5p;rno-miR-381-3p;rno-miR-542-5p;rno-miR-136-3p;rno-miR-1-3p;rno-miR-128-3p;rno-miR-543-3p;rno-miR-495;rno-miR-200a-3p;rno-miR-326-3p;rno-miR-376b-3p	0.0273201	1.56352	0.231607
GO:0050873	brown fat cell differentiation	http://amigo.geneontology.org/amigo/term/GO:0050873	9	2085	32	17184	2.3237	24176;59108;24253;171562;84480;84583;25139;85249;25664	Adrb2;Mb;Cebpb;Ero1a;Bnip3;Rgs2;Slc2a4;Pex11a;Pparg	rno-miR-206-3p;rno-miR-136-5p;rno-miR-598-3p;rno-miR-431;rno-miR-381-3p;rno-miR-411-5p;rno-miR-1-3p;rno-miR-128-3p;rno-miR-543-3p;rno-miR-326-3p;rno-miR-503-5p;rno-miR-376b-3p	0.0286052	1.54355	0.240794
GO:0007274	neuromuscular synaptic transmission	http://amigo.geneontology.org/amigo/term/GO:0007274	9	2085	32	17184	2.3237	79557;25148;81737;25558;117548;25103;117558;85426;81739	Chrna1;Egr3;Ntf3;Stxbp1;Kif1b;Chrnb4;Mylk2;Slc5a7;P2rx3	rno-miR-451-5p;rno-miR-30c-2-3p;rno-miR-221-3p;rno-miR-122-5p;rno-miR-381-3p;rno-miR-411-5p;rno-miR-128-3p;rno-miR-495;rno-miR-200a-3p	0.0286052	1.54355	0.240794
GO:0042327	positive regulation of phosphorylation	http://amigo.geneontology.org/amigo/term/GO:0042327	9	2085	32	17184	2.3237	308890;83841;25467;24329;24825;24954;29183;170922;58812	Btbd10;Sdcbp;Irs1;Egfr;Tf;Insr;Areg;Ilk;Apln	rno-miR-206-3p;rno-miR-183-5p;rno-miR-136-5p;rno-miR-99b-3p;rno-miR-30c-2-3p;rno-miR-122-5p;rno-miR-503-5p;rno-miR-381-3p;rno-miR-542-5p;rno-miR-133b-3p;rno-miR-136-3p;rno-miR-1-3p;rno-miR-128-3p;rno-miR-543-3p;rno-miR-495;rno-miR-200a-3p;rno-miR-326-3p;rno-miR-133a-3p	0.0286052	1.54355	0.240794
GO:0006006	glucose metabolic process	http://amigo.geneontology.org/amigo/term/GO:0006006	15	2085	67	17184	1.85129	80881;25285;116551;81649;25059;29554;24483;24849;24577;24835;25757;25231;24476;83535;24645	Serp1;Igfbp5;Pdk1;Mapk14;Hk2;Pdha1;Igf2;Tpi1;Myc;Tnf;Cpt1a;Onecut1;Iapp;Kcnj11;Pgm1	rno-miR-451-5p;rno-miR-206-3p;rno-miR-183-5p;rno-miR-136-5p;rno-miR-221-3p;rno-miR-30c-2-3p;rno-miR-431;rno-miR-122-5p;rno-miR-381-3p;rno-miR-411-5p;rno-miR-542-5p;rno-miR-99a-5p;rno-miR-1-3p;rno-miR-128-3p;rno-miR-543-3p;rno-miR-495;rno-miR-200a-3p;rno-miR-326-3p;rno-miR-503-5p;rno-miR-376b-3p	0.028782	1.54088	0.241715
GO:0006887	exocytosis	http://amigo.geneontology.org/amigo/term/GO:0006887	19	2085	92	17184	1.70855	24953;25734;81804;192129;114095;245709;84556;314641;79124;25096;81741;24803;29431;25558;24923;25542;25624;116500;29430	Gcgr;Hck;Stxbp2;Vmp1;Stxbp3;Exoc8;Rims1;Pip5k1c;Anxa4;Pld1;Cdk16;Vamp2;Pak1;Stxbp1;Stx1b;Ccl3;Vamp1;Snap29;Hap1	rno-miR-206-3p;rno-miR-30c-2-3p;rno-miR-183-5p;rno-miR-221-3p;rno-miR-136-5p;rno-miR-431;rno-miR-122-5p;rno-miR-381-3p;rno-miR-133b-3p;rno-miR-136-3p;rno-miR-1-3p;rno-miR-128-3p;rno-miR-495;rno-miR-200a-3p;rno-miR-326-3p;rno-miR-133a-3p;rno-miR-376b-3p	0.0289382	1.53853	0.242459
GO:2000679	positive regulation of transcription regulatory region DNA binding	http://amigo.geneontology.org/amigo/term/GO:2000679	5	2085	12	17184	3.4399	117287;24482;85489;25591;29458	Park7;Igf1;Twist1;Parp1;Neurod1	rno-miR-206-3p;rno-miR-221-3p;rno-miR-10b-5p;rno-miR-122-5p;rno-miR-381-3p;rno-miR-1-3p;rno-miR-128-3p;rno-miR-543-3p;rno-miR-495;rno-miR-326-3p;rno-miR-503-5p;rno-miR-376b-3p	0.0300579	1.52204	0.243313
GO:0043589	skin morphogenesis	http://amigo.geneontology.org/amigo/term/GO:0043589	5	2085	12	17184	3.4399	313729;29192;81751;84352;246334	Errfi1;Psen1;Psen2;Col1a2;Tp63	rno-miR-451-5p;rno-miR-183-5p;rno-miR-30c-2-3p;rno-miR-221-3p;rno-miR-381-3p;rno-miR-128-3p;rno-miR-495;rno-miR-200a-3p	0.0300579	1.52204	0.243313
GO:0032461	positive regulation of protein oligomerization	http://amigo.geneontology.org/amigo/term/GO:0032461	5	2085	12	17184	3.4399	171045;64625;292156;25700;25298	Mmp3;Bid;Sh3glb1;Ide;Cck	rno-miR-543-3p;rno-miR-495;rno-miR-99b-3p;rno-miR-326-3p;rno-miR-503-5p	0.0300579	1.52204	0.243313
GO:0035457	cellular response to interferon-alpha	http://amigo.geneontology.org/amigo/term/GO:0035457	5	2085	12	17184	3.4399	25557;64467;309526;294091;24577	Star;Entpd2;Ifit3;Ifit2;Myc	rno-miR-451-5p;rno-miR-206-3p;rno-miR-30c-2-3p;rno-miR-10b-5p;rno-miR-133b-3p;rno-miR-1-3p;rno-miR-133a-3p;rno-miR-376b-3p	0.0300579	1.52204	0.243313
GO:0046902	regulation of mitochondrial membrane permeability	http://amigo.geneontology.org/amigo/term/GO:0046902	5	2085	12	17184	3.4399	25125;84480;282819;24888;116502	Stat3;Bnip3;Ppif;Bcl2l1;Bak1	rno-miR-221-3p;rno-miR-10b-5p;rno-miR-381-3p;rno-miR-411-5p;rno-miR-133b-3p;rno-miR-136-3p;rno-miR-128-3p;rno-miR-543-3p;rno-miR-495;rno-miR-326-3p;rno-miR-133a-3p	0.0300579	1.52204	0.243313
GO:0006661	phosphatidylinositol biosynthetic process	http://amigo.geneontology.org/amigo/term/GO:0006661	5	2085	12	17184	3.4399	81925;94172;83523;114554;192260	Cds1;Slc27a1;Impa1;Pi4k2a;Cdipt	rno-miR-183-5p;rno-miR-30c-2-3p;rno-miR-136-5p;rno-miR-221-3p;rno-miR-542-5p;rno-miR-128-3p;rno-miR-543-3p;rno-miR-326-3p	0.0300579	1.52204	0.243313
GO:0097066	response to thyroid hormone	http://amigo.geneontology.org/amigo/term/GO:0097066	5	2085	12	17184	3.4399	117519;56611;24184;24192;25673	Keap1;Anxa2;Ak2;Akr1b1;Anxa5	rno-miR-206-3p;rno-miR-221-3p;rno-miR-1-3p;rno-miR-128-3p;rno-miR-495;rno-miR-200a-3p;rno-miR-503-5p	0.0300579	1.52204	0.243313
GO:0051896	regulation of protein kinase B signaling	http://amigo.geneontology.org/amigo/term/GO:0051896	5	2085	12	17184	3.4399	56718;362814;116699;29161;25054	Mtor;Rnf41;Inpp4b;Cav3;Ntrk2	rno-miR-451-5p;rno-miR-183-5p;rno-miR-206-3p;rno-miR-99a-5p;rno-miR-1-3p;rno-miR-543-3p;rno-miR-495;rno-miR-326-3p	0.0300579	1.52204	0.243313
GO:0031115	negative regulation of microtubule polymerization	http://amigo.geneontology.org/amigo/term/GO:0031115	5	2085	12	17184	3.4399	29517;298584;192360;84510;29332	Sgk1;Capzb;Eml2;Stmn2;Stmn1	rno-miR-206-3p;rno-miR-598-3p;rno-miR-99b-3p;rno-miR-122-5p;rno-miR-543-3p;rno-miR-381-3p;rno-miR-542-5p;rno-miR-133b-3p;rno-miR-128-3p;rno-miR-133a-3p;rno-miR-495;rno-miR-326-3p;rno-miR-503-5p	0.0300579	1.52204	0.243313
GO:0051272	positive regulation of cellular component movement	http://amigo.geneontology.org/amigo/term/GO:0051272	5	2085	12	17184	3.4399	83785;54320;25126;63836;29332	Vegfa;Pdpn;Stat5b;Actn4;Stmn1	rno-miR-30c-2-3p;rno-miR-411-5p;rno-miR-542-5p;rno-miR-133b-3p;rno-miR-543-3p;rno-miR-495;rno-miR-200a-3p;rno-miR-326-3p;rno-miR-133a-3p	0.0300579	1.52204	0.243313
GO:0050927	positive regulation of positive chemotaxis	http://amigo.geneontology.org/amigo/term/GO:0050927	5	2085	12	17184	3.4399	192248;29733;83785;116677;25631	Cdh13;S1pr1;Vegfa;F2rl1;Smad3	rno-miR-30c-2-3p;rno-miR-136-5p;rno-miR-381-3p;rno-miR-411-5p;rno-miR-543-3p;rno-miR-495;rno-miR-200a-3p;rno-miR-326-3p	0.0300579	1.52204	0.243313
GO:0071872	cellular response to epinephrine stimulus	http://amigo.geneontology.org/amigo/term/GO:0071872	5	2085	12	17184	3.4399	29189;25557;64553;361532;24782	Fdx1;Star;Akap6;Sirt2;Slc9a1	rno-miR-30c-2-3p;rno-miR-221-3p;rno-miR-431;rno-miR-10b-5p;rno-miR-411-5p;rno-miR-543-3p;rno-miR-495;rno-miR-200a-3p;rno-miR-326-3p;rno-miR-376b-3p	0.0300579	1.52204	0.243313
GO:0043032	positive regulation of macrophage activation	http://amigo.geneontology.org/amigo/term/GO:0043032	5	2085	12	17184	3.4399	63868;25084;25556;305451;361749	Hspd1;Il4r;Il1rl1;Tnip2;Il33	rno-miR-206-3p;rno-miR-30c-2-3p;rno-miR-381-3p;rno-miR-411-5p;rno-miR-1-3p;rno-miR-543-3p;rno-miR-495;rno-miR-326-3p;rno-miR-376b-3p	0.0300579	1.52204	0.243313
GO:0014898	cardiac muscle hypertrophy in response to stress	http://amigo.geneontology.org/amigo/term/GO:0014898	5	2085	12	17184	3.4399	24602;29300;85497;54254;24674	Nppa;Gata6;Klf15;Gata4;Ppp3ca	rno-miR-206-3p;rno-miR-30c-2-3p;rno-miR-136-5p;rno-miR-431;rno-miR-122-5p;rno-miR-411-5p;rno-miR-1-3p;rno-miR-543-3p;rno-miR-495;rno-miR-200a-3p;rno-miR-326-3p;rno-miR-376b-3p	0.0300579	1.52204	0.243313
GO:1900273	positive regulation of long-term synaptic potentiation	http://amigo.geneontology.org/amigo/term/GO:1900273	5	2085	12	17184	3.4399	84496;24318;56064;64356;117282	Stau1;Drd2;Nptn;Nrgn;Hnrnpk	rno-miR-206-3p;rno-miR-30c-2-3p;rno-miR-10b-5p;rno-miR-381-3p;rno-miR-136-3p;rno-miR-1-3p;rno-miR-543-3p;rno-miR-495;rno-miR-200a-3p;rno-miR-326-3p	0.0300579	1.52204	0.243313
GO:0019915	lipid storage	http://amigo.geneontology.org/amigo/term/GO:0019915	8	2085	27	17184	2.44755	294673;24918;170917;252900;25126;299691;282838;29184	Hexb;Stat5a;Cry2;Dgat2;Stat5b;Cry1;Gm2a;Cd36	rno-miR-206-3p;rno-miR-99b-3p;rno-miR-136-5p;rno-miR-431;rno-miR-381-3p;rno-miR-1-3p;rno-miR-128-3p;rno-miR-543-3p;rno-miR-495;rno-miR-200a-3p;rno-miR-503-5p;rno-miR-376b-3p	0.0304047	1.51706	0.244662
GO:0010501	RNA secondary structure unwinding	http://amigo.geneontology.org/amigo/term/GO:0010501	10	2085	38	17184	2.17451	287765;303831;245957;84474;287436;292022;297685;114612;58856;317399	Ddx5;Eif4a2;Ddx46;Ddx1;Eif4a1;Ddx19a;Ddx47;Ddx39b;Ddx25;Ddx21	rno-miR-206-3p;rno-miR-183-5p;rno-miR-10b-5p;rno-miR-381-3p;rno-miR-133b-3p;rno-miR-1-3p;rno-miR-543-3p;rno-miR-495;rno-miR-200a-3p;rno-miR-133a-3p	0.0304293	1.51671	0.244662
GO:0051924	regulation of calcium ion transport	http://amigo.geneontology.org/amigo/term/GO:0051924	10	2085	38	17184	2.17451	24176;81664;257648;64672;60628;24482;25369;24772;25505;29161	Adrb2;Gnai2;Cacna1b;Pln;Cxcr4;Igf1;Adora2a;Cxcl12;P2rx1;Cav3	rno-miR-206-3p;rno-miR-136-5p;rno-miR-221-3p;rno-miR-431;rno-miR-10b-5p;rno-miR-122-5p;rno-miR-381-3p;rno-miR-411-5p;rno-miR-133b-3p;rno-miR-1-3p;rno-miR-128-3p;rno-miR-543-3p;rno-miR-495;rno-miR-326-3p;rno-miR-133a-3p;rno-miR-376b-3p	0.0304293	1.51671	0.244662
GO:0007015	actin filament organization	http://amigo.geneontology.org/amigo/term/GO:0007015	16	2085	74	17184	1.78804	307505;25528;360891;83720;64680;24825;295619;300838;63994;29397;25566;360468;64310;310635;29161;114901	Ctnna1;Sirpa;Enah;Fat1;Crhr2;Tf;Ermn;Tmod3;Arhgap17;Ccl11;Tmod1;Emp2;Arf1;Arhgef2;Cav3;Sorbs2	rno-miR-30c-2-3p;rno-miR-136-5p;rno-miR-10b-5p;rno-miR-381-3p;rno-miR-411-5p;rno-miR-133b-3p;rno-miR-128-3p;rno-miR-543-3p;rno-miR-495;rno-miR-200a-3p;rno-miR-326-3p;rno-miR-133a-3p	0.0311966	1.50589	0.24751
GO:0006606	protein import into nucleus	http://amigo.geneontology.org/amigo/term/GO:0006606	11	2085	44	17184	2.06606	117514;291981;170917;85245;291874;25125;24674;288064;24917;361959;365548	Txnip;Nutf2;Cry2;Kpna2;Nup93;Stat3;Ppp3ca;Kpna1;Kpnb1;Kpna4;Pttg1ip	rno-miR-183-5p;rno-miR-206-3p;rno-miR-136-5p;rno-miR-221-3p;rno-miR-10b-5p;rno-miR-381-3p;rno-miR-411-5p;rno-miR-1-3p;rno-miR-543-3p;rno-miR-495;rno-miR-200a-3p;rno-miR-376b-3p	0.0315348	1.50121	0.24751
GO:0048167	regulation of synaptic plasticity	http://amigo.geneontology.org/amigo/term/GO:0048167	11	2085	44	17184	2.06606	83839;24408;24409;29290;83722;361845;81751;29192;81677;25369;81739	Calb1;Grin1;Grin2a;Adora1;Plk2;Eif4ebp2;Psen2;Psen1;Itpka;Adora2a;P2rx3	rno-miR-451-5p;rno-miR-183-5p;rno-miR-30c-2-3p;rno-miR-221-3p;rno-miR-411-5p;rno-miR-133b-3p;rno-miR-128-3p;rno-miR-495;rno-miR-326-3p;rno-miR-133a-3p	0.0315348	1.50121	0.24751
GO:0007052	mitotic spindle organization	http://amigo.geneontology.org/amigo/term/GO:0007052	7	2085	22	17184	2.62783	84014;114592;252902;261730;83722;114514;29332	Ralbp1;Aurkb;Dync1li1;Aurka;Plk2;Clasp2;Stmn1	rno-miR-206-3p;rno-miR-10b-5p;rno-miR-411-5p;rno-miR-542-5p;rno-miR-1-3p;rno-miR-128-3p;rno-miR-495;rno-miR-200a-3p	0.0316841	1.49916	0.24751
GO:0009880	embryonic pattern specification	http://amigo.geneontology.org/amigo/term/GO:0009880	7	2085	22	17184	2.62783	257634;59328;25671;29357;25631;316400;25186	Lhx1;Smad5;Smad1;Smad2;Smad3;Pgap1;Efnb1	rno-miR-136-5p;rno-miR-99b-3p;rno-miR-381-3p;rno-miR-128-3p;rno-miR-495;rno-miR-200a-3p;rno-miR-326-3p	0.0316841	1.49916	0.24751
GO:0001964	startle response	http://amigo.geneontology.org/amigo/term/GO:0001964	7	2085	22	17184	2.62783	24408;112400;24409;29151;29237;24412;24318	Grin1;Nrg1;Grin2a;Ucn;Penk;Grin2d;Drd2	rno-miR-183-5p;rno-miR-30c-2-3p;rno-miR-221-3p;rno-miR-381-3p;rno-miR-128-3p;rno-miR-200a-3p;rno-miR-326-3p	0.0316841	1.49916	0.24751
GO:0000132	establishment of mitotic spindle orientation	http://amigo.geneontology.org/amigo/term/GO:0000132	7	2085	22	17184	2.62783	25509;83462;83836;303037;170845;310635;306141	Pax6;Dynlt1;Nde1;Spdl1;Ndel1;Arhgef2;Spry2	rno-miR-183-5p;rno-miR-431;rno-miR-381-3p;rno-miR-542-5p;rno-miR-128-3p;rno-miR-543-3p;rno-miR-495;rno-miR-326-3p	0.0316841	1.49916	0.24751
GO:0051216	cartilage development	http://amigo.geneontology.org/amigo/term/GO:0051216	15	2085	68	17184	1.82396	24323;81507;311456;84489;81682;25406;362339;81710;81512;25671;59328;50689;113948;293165;171396	Edn1;Bmpr1a;Mkks;Fgfr3;Lum;Cd44;Creb3l2;Msx1;Lect1;Smad1;Smad5;Mapk3;Bbs2;Sox6;Sulf1	rno-miR-206-3p;rno-miR-183-5p;rno-miR-30c-2-3p;rno-miR-136-5p;rno-miR-598-3p;rno-miR-431;rno-miR-381-3p;rno-miR-411-5p;rno-miR-99a-5p;rno-miR-133b-3p;rno-miR-542-5p;rno-miR-1-3p;rno-miR-128-3p;rno-miR-543-3p;rno-miR-495;rno-miR-200a-3p;rno-miR-326-3p;rno-miR-133a-3p	0.0317409	1.49838	0.24751
GO:0051770	positive regulation of nitric-oxide synthase biosynthetic process	http://amigo.geneontology.org/amigo/term/GO:0051770	6	2085	17	17184	2.91435	171075;29260;114495;50658;29538;24770	Fcer2;Tlr4;Map2k6;Mapk9;Ccl20;Ccl2	rno-miR-30c-2-3p;rno-miR-221-3p;rno-miR-128-3p;rno-miR-543-3p;rno-miR-495;rno-miR-200a-3p;rno-miR-326-3p;rno-miR-376b-3p	0.031906	1.49613	0.24751
GO:0015908	fatty acid transport	http://amigo.geneontology.org/amigo/term/GO:0015908	6	2085	17	17184	2.91435	117243;25288;24817;113976;94172;29184	Acsl6;Acsl1;Hnf1a;Acsl4;Slc27a1;Cd36	rno-miR-30c-2-3p;rno-miR-99b-3p;rno-miR-221-3p;rno-miR-136-5p;rno-miR-431;rno-miR-381-3p;rno-miR-99a-5p;rno-miR-543-3p;rno-miR-495;rno-miR-200a-3p;rno-miR-326-3p;rno-miR-503-5p	0.031906	1.49613	0.24751
GO:2000649	regulation of sodium ion transmembrane transporter activity	http://amigo.geneontology.org/amigo/term/GO:2000649	6	2085	17	17184	2.91435	116831;63847;315611;245956;29161;63848	Fxyd3;Fxyd6;Scn4b;Scn3b;Cav3;Fxyd7	rno-miR-99b-3p;rno-miR-10b-5p;rno-miR-122-5p;rno-miR-542-5p;rno-miR-128-3p;rno-miR-326-3p	0.031906	1.49613	0.24751
GO:0048712	negative regulation of astrocyte differentiation	http://amigo.geneontology.org/amigo/term/GO:0048712	6	2085	17	17184	2.91435	282840;298894;114125;84489;29251;291439	Atf5;Mycn;Dll3;Fgfr3;F2;Mbd1	rno-miR-431;rno-miR-381-3p;rno-miR-99a-5p;rno-miR-543-3p;rno-miR-495;rno-miR-200a-3p;rno-miR-326-3p	0.031906	1.49613	0.24751
GO:0051493	regulation of cytoskeleton organization	http://amigo.geneontology.org/amigo/term/GO:0051493	6	2085	17	17184	2.91435	83462;29332;50689;140935;83685;84510	Dynlt1;Stmn1;Mapk3;Afap1;Capn6;Stmn2	rno-miR-206-3p;rno-miR-183-5p;rno-miR-598-3p;rno-miR-99b-3p;rno-miR-381-3p;rno-miR-542-5p;rno-miR-1-3p;rno-miR-128-3p;rno-miR-543-3p;rno-miR-495;rno-miR-200a-3p;rno-miR-326-3p	0.031906	1.49613	0.24751
GO:0042220	response to cocaine	http://amigo.geneontology.org/amigo/term/GO:0042220	12	2085	50	17184	1.98368	24409;24586;25549;24330;79212;24898;24808;291439;81676;63868;24318;56718	Grin2a;Ncam1;Slc18a2;Egr1;Slc6a1;Slc6a3;Tacr3;Mbd1;Hnmt;Hspd1;Drd2;Mtor	rno-miR-183-5p;rno-miR-30c-2-3p;rno-miR-136-5p;rno-miR-221-3p;rno-miR-206-3p;rno-miR-431;rno-miR-122-5p;rno-miR-381-3p;rno-miR-542-5p;rno-miR-133b-3p;rno-miR-99a-5p;rno-miR-1-3p;rno-miR-128-3p;rno-miR-543-3p;rno-miR-495;rno-miR-200a-3p;rno-miR-326-3p;rno-miR-133a-3p;rno-miR-376b-3p	0.0321003	1.49349	0.24751
GO:0030819	positive regulation of cAMP biosynthetic process	http://amigo.geneontology.org/amigo/term/GO:0030819	12	2085	50	17184	1.98368	24241;64680;24694;116506;29151;25029;25369;83425;25026;29316;94204;25024	Calca;Crhr2;Pth;Calcr;Ucn;Calcrl;Adora2a;Akap12;Adm;Adora2b;Ece1;Gipr	rno-miR-451-5p;rno-miR-133a-3p;rno-miR-206-3p;rno-miR-99b-3p;rno-miR-136-5p;rno-miR-10b-5p;rno-miR-381-3p;rno-miR-133b-3p;rno-miR-1-3p;rno-miR-128-3p;rno-miR-543-3p;rno-miR-495;rno-miR-200a-3p;rno-miR-326-3p;rno-miR-503-5p	0.0321003	1.49349	0.24751
GO:0043408	regulation of MAPK cascade	http://amigo.geneontology.org/amigo/term/GO:0043408	14	2085	62	17184	1.86686	303605;25449;59265;360230;25054;29433;79216;81523;29431;362814;117558;24318;29200;64549	Strada;Fshr;Phlpp1;Stk40;Ntrk2;Pak3;Gdf10;Myoc;Pak1;Rnf41;Mylk2;Drd2;Inhba;Inhbc	rno-miR-451-5p;rno-miR-183-5p;rno-miR-30c-2-3p;rno-miR-136-5p;rno-miR-206-3p;rno-miR-221-3p;rno-miR-598-3p;rno-miR-431;rno-miR-122-5p;rno-miR-381-3p;rno-miR-133b-3p;rno-miR-1-3p;rno-miR-128-3p;rno-miR-495;rno-miR-200a-3p;rno-miR-326-3p;rno-miR-133a-3p;rno-miR-376b-3p	0.0321147	1.4933	0.24751
GO:0007219	Notch signaling pathway	http://amigo.geneontology.org/amigo/term/GO:0007219	20	2085	100	17184	1.65462	140666;314352;246334;60443;79237;29146;114125;25099;64672;83571;94188;81751;24464;79124;292788;29192;25231;64186;117277;114901	Rcan2;Sel1l;Tp63;Epn2;Hhex;Jag1;Dll3;Foxa2;Pln;Cdkn1b;Zfp423;Psen2;Hp;Anxa4;Psenen;Psen1;Onecut1;Ascl1;Epn1;Sorbs2	rno-miR-451-5p;rno-miR-183-5p;rno-miR-30c-2-3p;rno-miR-136-5p;rno-miR-221-3p;rno-miR-598-3p;rno-miR-99b-3p;rno-miR-431;rno-miR-10b-5p;rno-miR-206-3p;rno-miR-381-3p;rno-miR-411-5p;rno-miR-1-3p;rno-miR-128-3p;rno-miR-543-3p;rno-miR-495;rno-miR-200a-3p;rno-miR-326-3p;rno-miR-503-5p	0.0329318	1.48238	0.24751
GO:0051781	positive regulation of cell division	http://amigo.geneontology.org/amigo/term/GO:0051781	9	2085	33	17184	2.25315	25317;83785;29417;24924;24483;89811;305999;94203;361532	Fgf1;Vegfa;Men1;Ptn;Igf2;Vegfb;Nkx3-1;Pgf;Sirt2	rno-miR-183-5p;rno-miR-30c-2-3p;rno-miR-431;rno-miR-411-5p;rno-miR-133b-3p;rno-miR-543-3p;rno-miR-495;rno-miR-200a-3p;rno-miR-326-3p;rno-miR-133a-3p;rno-miR-376b-3p	0.0330286	1.48111	0.24751
GO:0017158	regulation of calcium ion-dependent exocytosis	http://amigo.geneontology.org/amigo/term/GO:0017158	9	2085	33	17184	2.25315	25731;60568;25716;24805;191595;54309;171039;60565;171123	Syt3;Syt11;Syt1;Syt2;Syt12;Syt5;Rph3a;Syt6;Rph3al	rno-miR-206-3p;rno-miR-30c-2-3p;rno-miR-136-5p;rno-miR-221-3p;rno-miR-122-5p;rno-miR-411-5p;rno-miR-133b-3p;rno-miR-1-3p;rno-miR-128-3p;rno-miR-543-3p;rno-miR-200a-3p;rno-miR-326-3p;rno-miR-133a-3p;rno-miR-376b-3p	0.0330286	1.48111	0.24751
GO:0046069	cGMP catabolic process	http://amigo.geneontology.org/amigo/term/GO:0046069	4	2085	8	17184	4.12686	63885;81742;81743;140928	Pde10a;Pde1c;Pde2a;Pde11a	rno-miR-543-3p;rno-miR-495;rno-miR-30c-2-3p;rno-miR-136-5p	0.0331992	1.47887	0.24751
GO:0045124	regulation of bone resorption	http://amigo.geneontology.org/amigo/term/GO:0045124	4	2085	8	17184	4.12686	29733;116506;307403;54231	S1pr1;Calcr;Csf1r;Car2	rno-miR-221-3p;rno-miR-10b-5p;rno-miR-381-3p;rno-miR-411-5p;rno-miR-543-3p;rno-miR-495;rno-miR-200a-3p;rno-miR-326-3p	0.0331992	1.47887	0.24751
GO:0042312	regulation of vasodilation	http://amigo.geneontology.org/amigo/term/GO:0042312	4	2085	8	17184	4.12686	29290;25265;29597;94204	Adora1;P2ry1;P2ry2;Ece1	rno-miR-99b-3p;rno-miR-221-3p;rno-miR-133b-3p;rno-miR-128-3p;rno-miR-495;rno-miR-133a-3p	0.0331992	1.47887	0.24751
GO:1902260	negative regulation of delayed rectifier potassium channel activity	http://amigo.geneontology.org/amigo/term/GO:1902260	4	2085	8	17184	4.12686	29737;301442;171138;63883	Kcnab1;Sumo1;Kcne2;Kcne3	rno-miR-206-3p;rno-miR-136-5p;rno-miR-221-3p;rno-miR-431;rno-miR-10b-5p;rno-miR-122-5p;rno-miR-381-3p;rno-miR-133b-3p;rno-miR-136-3p;rno-miR-1-3p;rno-miR-128-3p;rno-miR-133a-3p	0.0331992	1.47887	0.24751
GO:0045986	negative regulation of smooth muscle contraction	http://amigo.geneontology.org/amigo/term/GO:0045986	4	2085	8	17184	4.12686	24241;24176;25029;114553	Calca;Adrb2;Calcrl;Ncf1	rno-miR-451-5p;rno-miR-381-3p;rno-miR-99b-3p;rno-miR-136-5p	0.0331992	1.47887	0.24751
GO:0086009	membrane repolarization	http://amigo.geneontology.org/amigo/term/GO:0086009	4	2085	8	17184	4.12686	25650;25390;171138;56817	Atp1b1;Atp1b3;Kcne2;Kcnip2	rno-miR-206-3p;rno-miR-221-3p;rno-miR-431;rno-miR-122-5p;rno-miR-381-3p;rno-miR-1-3p;rno-miR-543-3p;rno-miR-200a-3p;rno-miR-326-3p	0.0331992	1.47887	0.24751
GO:0035865	cellular response to potassium ion	http://amigo.geneontology.org/amigo/term/GO:0035865	4	2085	8	17184	4.12686	266777;24617;29625;29578	Nptx1;Serpine1;Crhbp;Hnrnpa1	rno-miR-206-3p;rno-miR-30c-2-3p;rno-miR-221-3p;rno-miR-10b-5p;rno-miR-381-3p;rno-miR-411-5p;rno-miR-1-3p;rno-miR-128-3p;rno-miR-543-3p;rno-miR-495;rno-miR-326-3p	0.0331992	1.47887	0.24751
GO:0034109	homotypic cell-cell adhesion	http://amigo.geneontology.org/amigo/term/GO:0034109	4	2085	8	17184	4.12686	192270;24586;89843;50687	Ppap2b;Ncam1;Cxadr;L1cam	rno-miR-221-3p;rno-miR-10b-5p;rno-miR-122-5p;rno-miR-128-3p;rno-miR-543-3p;rno-miR-495;rno-miR-503-5p	0.0331992	1.47887	0.24751
GO:0010614	negative regulation of cardiac muscle hypertrophy	http://amigo.geneontology.org/amigo/term/GO:0010614	4	2085	8	17184	4.12686	84583;29161;114124;29659	Rgs2;Cav3;Akap1;P2rx4	rno-miR-206-3p;rno-miR-381-3p;rno-miR-133b-3p;rno-miR-1-3p;rno-miR-543-3p;rno-miR-326-3p;rno-miR-133a-3p	0.0331992	1.47887	0.24751
GO:0007175	negative regulation of epidermal growth factor-activated receptor activity	http://amigo.geneontology.org/amigo/term/GO:0007175	4	2085	8	17184	4.12686	313729;29192;81751;296478	Errfi1;Psen1;Psen2;Zgpat	rno-miR-451-5p;rno-miR-183-5p;rno-miR-381-3p;rno-miR-128-3p;rno-miR-495;rno-miR-200a-3p	0.0331992	1.47887	0.24751
GO:0009313	oligosaccharide catabolic process	http://amigo.geneontology.org/amigo/term/GO:0009313	4	2085	8	17184	4.12686	294673;81652;282838;117185	Hexb;Ctbs;Gm2a;Neu3	rno-miR-206-3p;rno-miR-183-5p;rno-miR-431;rno-miR-381-3p;rno-miR-411-5p;rno-miR-1-3p;rno-miR-495;rno-miR-326-3p;rno-miR-376b-3p	0.0331992	1.47887	0.24751
GO:0045647	negative regulation of erythrocyte differentiation	http://amigo.geneontology.org/amigo/term/GO:0045647	4	2085	8	17184	4.12686	25126;24918;362176;54264	Stat5b;Stat5a;Lmo2;Mafb	rno-miR-183-5p;rno-miR-495;rno-miR-200a-3p;rno-miR-128-3p	0.0331992	1.47887	0.24751
GO:0050891	multicellular organismal water homeostasis	http://amigo.geneontology.org/amigo/term/GO:0050891	4	2085	8	17184	4.12686	24602;25293;25122;25240	Nppa;Aqp4;Scnn1a;Aqp1	rno-miR-431;rno-miR-133b-3p;rno-miR-30c-2-3p;rno-miR-128-3p;rno-miR-133a-3p	0.0331992	1.47887	0.24751
GO:0019509	L-methionine biosynthetic process from methylthioadenosine	http://amigo.geneontology.org/amigo/term/GO:0019509	4	2085	8	17184	4.12686	117019;298934;305177;84005	Eif2b4;Adi1;Enoph1;Eif2b2	rno-miR-495;rno-miR-183-5p;rno-miR-136-3p;rno-miR-128-3p	0.0331992	1.47887	0.24751
GO:0015844	monoamine transport	http://amigo.geneontology.org/amigo/term/GO:0015844	4	2085	8	17184	4.12686	29504;24904;25549;24898	Slc22a3;Slc22a1;Slc18a2;Slc6a3	rno-miR-30c-2-3p;rno-miR-136-5p;rno-miR-381-3p;rno-miR-133b-3p;rno-miR-128-3p;rno-miR-543-3p;rno-miR-495;rno-miR-326-3p;rno-miR-133a-3p	0.0331992	1.47887	0.24751
GO:0071377	cellular response to glucagon stimulus	http://amigo.geneontology.org/amigo/term/GO:0071377	4	2085	8	17184	4.12686	24953;24617;29221;25698	Gcgr;Serpine1;Arg1;Ass1	rno-miR-30c-2-3p;rno-miR-431;rno-miR-122-5p;rno-miR-128-3p;rno-miR-543-3p;rno-miR-495;rno-miR-503-5p	0.0331992	1.47887	0.24751
GO:0043161	proteasome-mediated ubiquitin-dependent protein catabolic process	http://amigo.geneontology.org/amigo/term/GO:0043161	29	2085	160	17184	1.50078	313387;60331;192218;297498;29671;155812;293497;361532;81920;282845;361765;287543;24673;282844;408217;29274;362636;140939;29657;307905;300084;24967;291796;140941;29673;60383;94198;298317;29668	Usp1;Atxn3;Kat5;Crbn;Psma4;Trim9;Kctd13;Sirt2;Ube2d3;Rnf34;Btrc;Tnfaip1;Ppp2cb;Rffl;Usp11;Rnf4;Usp48;Trim63;Arntl;Usp10;Rbx1;Psmb9;Usp14;Siah1;Psma6;Rbck1;Psmb1;Ube2a;Psma1	rno-miR-206-3p;rno-miR-30c-2-3p;rno-miR-99b-3p;rno-miR-183-5p;rno-miR-221-3p;rno-miR-431;rno-miR-10b-5p;rno-miR-503-5p;rno-miR-122-5p;rno-miR-381-3p;rno-miR-411-5p;rno-miR-133b-3p;rno-miR-1-3p;rno-miR-128-3p;rno-miR-543-3p;rno-miR-495;rno-miR-200a-3p;rno-miR-326-3p;rno-miR-133a-3p;rno-miR-376b-3p	0.0336737	1.47271	0.250527
GO:0016337	single organismal cell-cell adhesion	http://amigo.geneontology.org/amigo/term/GO:0016337	21	2085	107	17184	1.62382	25361;497815;54320;29142;89843;308995;192270;83720;192248;300519;50864;192129;295490;24329;361303;29192;25464;57025;24251;59318;116597	Vcam1;Nrcam;Pdpn;Vnn1;Cxadr;Itgal;Ppap2b;Fat1;Cdh13;Esam;Ntm;Vmp1;Emcn;Egfr;Lims2;Psen1;Icam1;Adam15;Cd53;Negr1;Opcml	rno-miR-451-5p;rno-miR-183-5p;rno-miR-30c-2-3p;rno-miR-206-3p;rno-miR-221-3p;rno-miR-431;rno-miR-10b-5p;rno-miR-122-5p;rno-miR-381-3p;rno-miR-411-5p;rno-miR-542-5p;rno-miR-133b-3p;rno-miR-99a-5p;rno-miR-1-3p;rno-miR-128-3p;rno-miR-543-3p;rno-miR-495;rno-miR-200a-3p;rno-miR-326-3p;rno-miR-133a-3p;rno-miR-376b-3p	0.034254	1.46529	0.254316
GO:0006355	regulation of transcription, DNA-templated	http://amigo.geneontology.org/amigo/term/GO:0006355	147	2085	1031	17184	1.18839	291987;83574;499146;24577;499108;314322;29609;29722;293165;24831;25682;25359;60329;114090;266680;288718;361178;361746;246047;303470;29515;498945;501550;116668;27080;292888;293494;85434;360665;24874;500292;54284;116543;85264;301442;24954;304815;53982;307861;116457;305896;64824;313323;54133;290997;84396;25492;114485;24817;308326;353256;619566;65137;246334;58921;29721;360764;24918;25100;84481;312777…	Cirh1a;Rxrg;Spib;Myc;Sertad3;Fos;Pitx3;Apbb1;Sox6;Thrb;Ppard;Tmpo;Neurog3;Egr2;St18;Tfip11;Tfdp1;Rfx3;Calcoco1;Kat7;Atn1;Zfp90;Trappc2;Myt1l;Hbp1;Ptov1;Ino80e;Cdc5l;Jmjd6;Vhl;Cidec;Pitx2;Ebf1;Abcg1;Sumo1;Insr;Elf3;Zfp260;Terf2ip;Mapk8ip1;Irf9;Nab1;Psip1;Pdlim1;Uimc1;Atp1b4;Nfia;Dmtf1;Hnf1a;Zfp667;Gtf2i;Cdca7l;Ruvbl1;Tp63;Foxm1;Hivep2;Zfp655;Stat5a;Foxa3;Arid4b;Etv6;Arntl;Sox10;Pax8;Meox2;Per3;Nfy…	rno-miR-136-5p;rno-miR-10b-5p;rno-miR-1-3p;rno-miR-503-5p;rno-miR-376b-3p;rno-miR-183-5p;rno-miR-206-3p;rno-miR-598-3p;rno-miR-122-5p;rno-miR-381-3p;rno-miR-411-5p;rno-miR-542-5p;rno-miR-133b-3p;rno-miR-136-3p;rno-miR-200a-3p;rno-miR-133a-3p;rno-miR-30c-2-3p;rno-miR-128-3p;rno-miR-543-3p;rno-miR-451-5p;rno-miR-99b-3p;rno-miR-221-3p;rno-miR-431;rno-miR-495;rno-miR-326-3p	0.0345402	1.46168	0.255171
GO:0007416	synapse assembly	http://amigo.geneontology.org/amigo/term/GO:0007416	10	2085	39	17184	2.11863	171093;171574;112400;363058;25592;306439;171297;84470;116647;24318	Shank2;Dnm3;Nrg1;Cadm1;Agrn;Gpm6a;Nlgn3;Gnpat;Nlgn1;Drd2	rno-miR-183-5p;rno-miR-30c-2-3p;rno-miR-136-5p;rno-miR-221-3p;rno-miR-10b-5p;rno-miR-381-3p;rno-miR-133b-3p;rno-miR-136-3p;rno-miR-128-3p;rno-miR-543-3p;rno-miR-495;rno-miR-200a-3p;rno-miR-326-3p;rno-miR-133a-3p;rno-miR-376b-3p	0.0346537	1.46025	0.255171
GO:0031098	stress-activated protein kinase signaling cascade	http://amigo.geneontology.org/amigo/term/GO:0031098	10	2085	39	17184	2.11863	303605;54348;65189;114495;29433;373542;29431;64666;24192;116596	Strada;Stk39;Stk3;Map2k6;Pak3;Stk25;Pak1;Taok2;Akr1b1;Map3k8	rno-miR-30c-2-3p;rno-miR-598-3p;rno-miR-136-5p;rno-miR-122-5p;rno-miR-133b-3p;rno-miR-1-3p;rno-miR-128-3p;rno-miR-495;rno-miR-200a-3p;rno-miR-326-3p;rno-miR-133a-3p;rno-miR-376b-3p	0.0346537	1.46025	0.255171
GO:2001235	positive regulation of apoptotic signaling pathway	http://amigo.geneontology.org/amigo/term/GO:2001235	10	2085	39	17184	2.11863	246142;50658;24577;25425;25369;24596;309591;305999;192126;246334	Bmf;Mapk9;Myc;Ctsh;Adora2a;Ngfr;Trim39;Nkx3-1;Dab2ip;Tp63	rno-miR-451-5p;rno-miR-206-3p;rno-miR-183-5p;rno-miR-136-5p;rno-miR-221-3p;rno-miR-30c-2-3p;rno-miR-431;rno-miR-122-5p;rno-miR-381-3p;rno-miR-133b-3p;rno-miR-1-3p;rno-miR-128-3p;rno-miR-543-3p;rno-miR-495;rno-miR-200a-3p;rno-miR-326-3p;rno-miR-133a-3p;rno-miR-376b-3p	0.0346537	1.46025	0.255171
GO:0006457	protein folding	http://amigo.geneontology.org/amigo/term/GO:0006457	22	2085	114	17184	1.59681	362751;294708;308857;29374;308796;297123;293886;140922;171562;294864;362862;311456;295230;316348;282819;291463;361887;64202;300786;171129;24818;301252	Tmx1;Sgtb;Dnajb13;Cct4;Mesdc2;Fkbp9;Cdc37l1;Txnl1;Ero1a;Cct5;Hsp90b1;Mkks;Cct3;Pdcl3;Ppif;Ppic;Cwc27;Calr;Clpx;Uggt1;Tcp1;Hsp90ab1	rno-miR-206-3p;rno-miR-183-5p;rno-miR-99b-3p;rno-miR-221-3p;rno-miR-30c-2-3p;rno-miR-381-3p;rno-miR-1-3p;rno-miR-128-3p;rno-miR-543-3p;rno-miR-495;rno-miR-200a-3p;rno-miR-326-3p;rno-miR-503-5p;rno-miR-376b-3p	0.0354216	1.45073	0.259479
GO:0048146	positive regulation of fibroblast proliferation	http://amigo.geneontology.org/amigo/term/GO:0048146	14	2085	63	17184	1.83712	499529;56611;54251;24329;309995;316742;24617;25240;24577;25599;25661;24482;24596;114494	Ndufs4;Anxa2;Flt1;Egfr;Xrcc4;Tgif1;Serpine1;Aqp1;Myc;Cd74;Fn1;Igf1;Ngfr;Ccna2	rno-miR-451-5p;rno-miR-206-3p;rno-miR-30c-2-3p;rno-miR-598-3p;rno-miR-221-3p;rno-miR-431;rno-miR-10b-5p;rno-miR-122-5p;rno-miR-381-3p;rno-miR-133b-3p;rno-miR-1-3p;rno-miR-128-3p;rno-miR-543-3p;rno-miR-495;rno-miR-326-3p;rno-miR-133a-3p;rno-miR-376b-3p	0.0354852	1.44995	0.259479
GO:0010332	response to gamma radiation	http://amigo.geneontology.org/amigo/term/GO:0010332	11	2085	45	17184	2.02003	245920;24770;29417;309995;24577;116502;114105;309035;83584;287561;246334	Cxcl10;Ccl2;Men1;Xrcc4;Myc;Bak1;Cxcl2;Dcun1d3;Casp6;Ccl7;Tp63	rno-miR-451-5p;rno-miR-183-5p;rno-miR-30c-2-3p;rno-miR-221-3p;rno-miR-10b-5p;rno-miR-381-3p;rno-miR-133b-3p;rno-miR-128-3p;rno-miR-543-3p;rno-miR-495;rno-miR-200a-3p;rno-miR-133a-3p	0.0355432	1.44924	0.259479
GO:0007623	circadian rhythm	http://amigo.geneontology.org/amigo/term/GO:0007623	20	2085	101	17184	1.63815	287765;78962;81668;59265;24329;25557;170917;63840;24330;317675;117560;29657;24599;24218;25255;293451;24311;287422;299691;297893	Ddx5;Per3;Gnrhr;Phlpp1;Egfr;Star;Cry2;Per2;Egr1;Tph2;Klf9;Arntl;Nos2;Atp7b;Dyrk1a;Hs3st2;Ddc;Per1;Cry1;Hdac1	rno-miR-206-3p;rno-miR-30c-2-3p;rno-miR-598-3p;rno-miR-136-5p;rno-miR-183-5p;rno-miR-99b-3p;rno-miR-10b-5p;rno-miR-503-5p;rno-miR-381-3p;rno-miR-99a-5p;rno-miR-133b-3p;rno-miR-136-3p;rno-miR-1-3p;rno-miR-128-3p;rno-miR-543-3p;rno-miR-495;rno-miR-200a-3p;rno-miR-326-3p;rno-miR-133a-3p;rno-miR-376b-3p	0.0355869	1.44871	0.259479
GO:0048545	response to steroid hormone	http://amigo.geneontology.org/amigo/term/GO:0048545	13	2085	57	17184	1.88521	24914;117243;25750;25698;54231;25557;29221;79248;24861;25662;24482;24157;25708	Lox;Acsl6;Maob;Ass1;Car2;Star;Arg1;Abca2;Ugt1a1;Igfbp2;Igf1;Acaa1a;Ucp3	rno-miR-133a-3p;rno-miR-206-3p;rno-miR-30c-2-3p;rno-miR-136-5p;rno-miR-221-3p;rno-miR-431;rno-miR-10b-5p;rno-miR-122-5p;rno-miR-381-3p;rno-miR-411-5p;rno-miR-542-5p;rno-miR-133b-3p;rno-miR-1-3p;rno-miR-128-3p;rno-miR-543-3p;rno-miR-495;rno-miR-200a-3p;rno-miR-326-3p;rno-miR-503-5p;rno-miR-376b-3p	0.0358358	1.44568	0.259479
GO:0031398	positive regulation of protein ubiquitination	http://amigo.geneontology.org/amigo/term/GO:0031398	13	2085	57	17184	1.88521	363140;24176;54355;365548;84489;81516;79257;362912;25617;63879;291609;25639;289508	Rassf1;Adrb2;Rassf5;Pttg1ip;Fgfr3;Smad7;Axin1;Derl1;Hspa5;Xiap;Ndfip1;Fkbp1a;Rchy1	rno-miR-451-5p;rno-miR-206-3p;rno-miR-30c-2-3p;rno-miR-136-5p;rno-miR-221-3p;rno-miR-431;rno-miR-122-5p;rno-miR-381-3p;rno-miR-99a-5p;rno-miR-1-3p;rno-miR-128-3p;rno-miR-543-3p;rno-miR-495;rno-miR-200a-3p;rno-miR-326-3p	0.0358358	1.44568	0.259479
GO:0060348	bone development	http://amigo.geneontology.org/amigo/term/GO:0060348	13	2085	57	17184	1.88521	81801;363058;117272;59328;25671;116564;64367;85489;81523;29195;81707;171396;24791	Stc1;Cadm1;Prpsap2;Smad5;Smad1;Npr2;Ppib;Twist1;Myoc;Chad;Mmp14;Sulf1;Sparc	rno-miR-206-3p;rno-miR-30c-2-3p;rno-miR-221-3p;rno-miR-10b-5p;rno-miR-381-3p;rno-miR-411-5p;rno-miR-542-5p;rno-miR-133b-3p;rno-miR-136-3p;rno-miR-1-3p;rno-miR-128-3p;rno-miR-543-3p;rno-miR-495;rno-miR-326-3p;rno-miR-133a-3p	0.0358358	1.44568	0.259479
GO:0032091	negative regulation of protein binding	http://amigo.geneontology.org/amigo/term/GO:0032091	12	2085	51	17184	1.94467	64460;114592;117540;304733;261730;114521;117287;24577;81751;83721;294091;64622	Pex14;Aurkb;Plscr1;Epb4.1l5;Aurka;Tdg;Park7;Myc;Psen2;Dvl1;Ifit2;Adnp	rno-miR-451-5p;rno-miR-206-3p;rno-miR-183-5p;rno-miR-136-5p;rno-miR-221-3p;rno-miR-30c-2-3p;rno-miR-10b-5p;rno-miR-411-5p;rno-miR-133b-3p;rno-miR-1-3p;rno-miR-128-3p;rno-miR-133a-3p;rno-miR-495;rno-miR-326-3p;rno-miR-503-5p;rno-miR-376b-3p	0.0358901	1.44503	0.259479
GO:0001932	regulation of protein phosphorylation	http://amigo.geneontology.org/amigo/term/GO:0001932	12	2085	51	17184	1.94467	499529;25449;59265;25614;25592;79257;24482;24835;25661;170851;83721;303185	Ndufs4;Fshr;Phlpp1;Ptk2;Agrn;Axin1;Igf1;Tnf;Fn1;Map2k1;Dvl1;Flcn	rno-miR-206-3p;rno-miR-30c-2-3p;rno-miR-136-5p;rno-miR-221-3p;rno-miR-10b-5p;rno-miR-122-5p;rno-miR-381-3p;rno-miR-411-5p;rno-miR-542-5p;rno-miR-99a-5p;rno-miR-1-3p;rno-miR-128-3p;rno-miR-543-3p;rno-miR-495;rno-miR-200a-3p;rno-miR-326-3p;rno-miR-503-5p;rno-miR-376b-3p	0.0358901	1.44503	0.259479
GO:0016567	protein ubiquitination	http://amigo.geneontology.org/amigo/term/GO:0016567	52	2085	323	17184	1.3352	316575;303336;79435;303533;313264;297498;292464;155812;308283;293497;286761;315608;81920;282845;362303;361765;171501;192256;303478;287543;63879;171415;29274;315863;296627;295062;289508;364050;140939;25509;619436;301674;362814;309591;117152;300084;287280;117519;54276;305895;296731;24874;64631;29168;366854;291906;84508;363284;117537;360967;298317;300756	Trip12;Wsb1;Ube2d4;Klhl10;Trim32;Crbn;Katna1;Trim9;Fbxo30;Kctd13;Vcpip1;Ube4a;Ube2d3;Rnf34;Klhl7;Btrc;Rnf38;Pja2;Ube2z;Tnfaip1;Xiap;Atg3;Rnf4;Ube3d;Asb6;Wwtr1;Rchy1;Dcaf8;Trim63;Pax6;Med24;Fbxo11;Rnf41;Trim39;Cand1;Rbx1;Skp1;Keap1;Neurod2;Dcaf11;Nub1;Vhl;Ube2g1;Ubd;Fbxo7;Aktip;Rnf103;Ube2f;Klhl41;Rnf185;Ube2a;Arih1	rno-miR-136-5p;rno-miR-10b-5p;rno-miR-1-3p;rno-miR-503-5p;rno-miR-376b-3p;rno-miR-183-5p;rno-miR-206-3p;rno-miR-122-5p;rno-miR-381-3p;rno-miR-411-5p;rno-miR-133b-3p;rno-miR-136-3p;rno-miR-200a-3p;rno-miR-133a-3p;rno-miR-30c-2-3p;rno-miR-128-3p;rno-miR-543-3p;rno-miR-451-5p;rno-miR-99b-3p;rno-miR-221-3p;rno-miR-431;rno-miR-495;rno-miR-326-3p	0.0367135	1.43517	0.264898
GO:0006397	mRNA processing	http://amigo.geneontology.org/amigo/term/GO:0006397	24	2085	128	17184	1.55167	192350;84474;83515;288701;29578;362251;287113;499691;64200;85383;291078;297695;117282;290666;365407;291877;494445;245926;29497;140931;360665;85434;307643;303346	Cdk12;Ddx1;Ptbp3;Srsf9;Hnrnpa1;Rbm39;Rnps1;Prpf38b;Hnrnpf;Nol3;Prpf4b;Wbp11;Hnrnpk;Sugp1;Cpsf7;Nudt21;Srsf2;Scaf8;Ptbp1;Hnrnph1;Jmjd6;Cdc5l;Usb1;Nsrp1	rno-miR-206-3p;rno-miR-183-5p;rno-miR-136-5p;rno-miR-221-3p;rno-miR-30c-2-3p;rno-miR-431;rno-miR-10b-5p;rno-miR-122-5p;rno-miR-381-3p;rno-miR-411-5p;rno-miR-133b-3p;rno-miR-136-3p;rno-miR-1-3p;rno-miR-128-3p;rno-miR-543-3p;rno-miR-495;rno-miR-200a-3p;rno-miR-326-3p;rno-miR-133a-3p;rno-miR-376b-3p	0.0373463	1.42775	0.265721
GO:0048738	cardiac muscle tissue development	http://amigo.geneontology.org/amigo/term/GO:0048738	7	2085	23	17184	2.51343	54284;64672;54254;114109;24511;29300;56718	Pitx2;Pln;Gata4;Nkx2-5;Itgb1;Gata6;Mtor	rno-miR-206-3p;rno-miR-221-3p;rno-miR-122-5p;rno-miR-411-5p;rno-miR-99a-5p;rno-miR-1-3p;rno-miR-128-3p;rno-miR-543-3p;rno-miR-495;rno-miR-200a-3p	0.0375939	1.42488	0.265721
GO:0035924	cellular response to vascular endothelial growth factor stimulus	http://amigo.geneontology.org/amigo/term/GO:0035924	7	2085	23	17184	2.51343	81649;54251;83785;25148;25661;192126;25361	Mapk14;Flt1;Vegfa;Egr3;Fn1;Dab2ip;Vcam1	rno-miR-206-3p;rno-miR-381-3p;rno-miR-411-5p;rno-miR-1-3p;rno-miR-128-3p;rno-miR-495	0.0375939	1.42488	0.265721
GO:0009755	hormone-mediated signaling pathway	http://amigo.geneontology.org/amigo/term/GO:0009755	7	2085	23	17184	2.51343	25449;25360;29625;64680;24953;81812;289036	Fshr;Tshr;Crhbp;Crhr2;Gcgr;Thra;Adipor1	rno-miR-30c-2-3p;rno-miR-136-5p;rno-miR-221-3p;rno-miR-431;rno-miR-122-5p;rno-miR-381-3p;rno-miR-543-3p;rno-miR-200a-3p	0.0375939	1.42488	0.265721
GO:0045453	bone resorption	http://amigo.geneontology.org/amigo/term/GO:0045453	7	2085	23	17184	2.51343	24176;25647;24817;24694;83534;56813;29175	Adrb2;Il7;Hnf1a;Pth;Tpp1;Pth1r;Ctsk	rno-miR-206-3p;rno-miR-136-5p;rno-miR-381-3p;rno-miR-133b-3p;rno-miR-1-3p;rno-miR-133a-3p;rno-miR-495;rno-miR-200a-3p;rno-miR-326-3p;rno-miR-503-5p	0.0375939	1.42488	0.265721
GO:0050769	positive regulation of neurogenesis	http://amigo.geneontology.org/amigo/term/GO:0050769	9	2085	34	17184	2.18676	64186;56718;114125;25557;309995;313264;296102;25019;29430	Ascl1;Mtor;Dll3;Star;Xrcc4;Trim32;Ell3;Xrcc6;Hap1	rno-miR-431;rno-miR-10b-5p;rno-miR-122-5p;rno-miR-411-5p;rno-miR-99a-5p;rno-miR-133b-3p;rno-miR-128-3p;rno-miR-543-3p;rno-miR-495;rno-miR-200a-3p;rno-miR-326-3p;rno-miR-133a-3p;rno-miR-376b-3p	0.0379027	1.42133	0.265721
GO:0090141	positive regulation of mitochondrial fission	http://amigo.geneontology.org/amigo/term/GO:0090141	5	2085	13	17184	3.17511	84480;301563;305816;114114;315141	Bnip3;Mff;Ddhd1;Dnm1l;Mief1	rno-miR-431;rno-miR-381-3p;rno-miR-411-5p;rno-miR-128-3p;rno-miR-495;rno-miR-376b-3p	0.0380131	1.42007	0.265721
GO:0032525	somite rostral/caudal axis specification	http://amigo.geneontology.org/amigo/term/GO:0032525	5	2085	13	17184	3.17511	25099;65165;257634;50554;304733	Foxa2;Tmed2;Lhx1;Smad4;Epb4.1l5	rno-miR-99b-3p;rno-miR-136-5p;rno-miR-431;rno-miR-542-5p;rno-miR-136-3p;rno-miR-128-3p;rno-miR-495;rno-miR-200a-3p	0.0380131	1.42007	0.265721
GO:0010801	negative regulation of peptidyl-threonine phosphorylation	http://amigo.geneontology.org/amigo/term/GO:0010801	5	2085	13	17184	3.17511	26295;81516;140942;306141;361532	Ogt;Smad7;Ddit4;Spry2;Sirt2	rno-miR-183-5p;rno-miR-30c-2-3p;rno-miR-99b-3p;rno-miR-221-3p;rno-miR-381-3p;rno-miR-542-5p;rno-miR-128-3p;rno-miR-543-3p;rno-miR-495;rno-miR-326-3p	0.0380131	1.42007	0.265721
GO:0016540	protein autoprocessing	http://amigo.geneontology.org/amigo/term/GO:0016540	5	2085	13	17184	3.17511	25591;298296;25204;25424;310681	Parp1;Pcsk9;Pcsk1;Ctse;Hfe2	rno-miR-451-5p;rno-miR-136-5p;rno-miR-99b-3p;rno-miR-221-3p;rno-miR-431;rno-miR-381-3p;rno-miR-543-3p;rno-miR-200a-3p	0.0380131	1.42007	0.265721
GO:0043268	positive regulation of potassium ion transport	http://amigo.geneontology.org/amigo/term/GO:0043268	5	2085	13	17184	3.17511	27080;54348;24176;25177;29290	Hbp1;Stk39;Adrb2;Fhl1;Adora1	rno-miR-136-5p;rno-miR-221-3p;rno-miR-381-3p;rno-miR-133b-3p;rno-miR-1-3p;rno-miR-128-3p;rno-miR-543-3p;rno-miR-326-3p;rno-miR-133a-3p	0.0380131	1.42007	0.265721
GO:0019953	sexual reproduction	http://amigo.geneontology.org/amigo/term/GO:0019953	5	2085	13	17184	3.17511	25125;29461;288599;294673;24839	Stat3;Vgf;Eif4h;Hexb;Tnp1	rno-miR-30c-2-3p;rno-miR-10b-5p;rno-miR-381-3p;rno-miR-495;rno-miR-326-3p;rno-miR-376b-3p	0.0380131	1.42007	0.265721
GO:0021795	cerebral cortex cell migration	http://amigo.geneontology.org/amigo/term/GO:0021795	5	2085	13	17184	3.17511	24329;29192;84488;363062;171056	Egfr;Psen1;Fgf13;Dixdc1;Cx3cr1	rno-miR-451-5p;rno-miR-30c-2-3p;rno-miR-431;rno-miR-381-3p;rno-miR-133b-3p;rno-miR-495;rno-miR-200a-3p;rno-miR-326-3p;rno-miR-133a-3p	0.0380131	1.42007	0.265721
GO:0045821	positive regulation of glycolytic process	http://amigo.geneontology.org/amigo/term/GO:0045821	5	2085	13	17184	3.17511	24954;24482;78975;60666;24577	Insr;Igf1;Prkaa2;Gpd1;Myc	rno-miR-451-5p;rno-miR-206-3p;rno-miR-183-5p;rno-miR-99b-3p;rno-miR-221-3p;rno-miR-10b-5p;rno-miR-122-5p;rno-miR-381-3p;rno-miR-1-3p;rno-miR-128-3p;rno-miR-495;rno-miR-326-3p;rno-miR-376b-3p	0.0380131	1.42007	0.265721
GO:1903543	positive regulation of exosomal secretion	http://amigo.geneontology.org/amigo/term/GO:1903543	5	2085	13	17184	3.17511	94338;360834;25216;83841;24771	Smpd3;Vps4b;Sdc1;Sdcbp;Sdc4	rno-miR-183-5p;rno-miR-30c-2-3p;rno-miR-99b-3p;rno-miR-206-3p;rno-miR-10b-5p;rno-miR-381-3p;rno-miR-411-5p;rno-miR-1-3p;rno-miR-128-3p;rno-miR-543-3p;rno-miR-495;rno-miR-200a-3p	0.0380131	1.42007	0.265721
GO:0060252	positive regulation of glial cell proliferation	http://amigo.geneontology.org/amigo/term/GO:0060252	5	2085	13	17184	3.17511	24387;56718;25049;297804;25614	Gfap;Mtor;Atxn1;Plag1;Ptk2	rno-miR-206-3p;rno-miR-30c-2-3p;rno-miR-431;rno-miR-381-3p;rno-miR-99a-5p;rno-miR-1-3p;rno-miR-543-3p;rno-miR-495;rno-miR-200a-3p;rno-miR-326-3p;rno-miR-376b-3p	0.0380131	1.42007	0.265721
GO:0032722	positive regulation of chemokine production	http://amigo.geneontology.org/amigo/term/GO:0032722	6	2085	18	17184	2.75228	29597;29260;50658;24835;29316;364594	P2ry2;Tlr4;Mapk9;Tnf;Adora2b;Tlr3	rno-miR-99b-3p;rno-miR-221-3p;rno-miR-411-5p;rno-miR-542-5p;rno-miR-99a-5p;rno-miR-136-3p;rno-miR-128-3p;rno-miR-543-3p;rno-miR-495	0.038768	1.41153	0.269946
GO:0060416	response to growth hormone	http://amigo.geneontology.org/amigo/term/GO:0060416	6	2085	18	17184	2.75228	25285;25698;24508;24464;289144;29184	Igfbp5;Ass1;Irf1;Hp;Cacybp;Cd36	rno-miR-183-5p;rno-miR-30c-2-3p;rno-miR-99b-3p;rno-miR-136-5p;rno-miR-122-5p;rno-miR-381-3p;rno-miR-133b-3p;rno-miR-543-3p;rno-miR-495;rno-miR-200a-3p;rno-miR-133a-3p	0.038768	1.41153	0.269946
GO:0035249	synaptic transmission, glutamatergic	http://amigo.geneontology.org/amigo/term/GO:0035249	10	2085	40	17184	2.06554	24176;24408;79220;24409;29629;84360;24412;25369;25505;24407	Adrb2;Grin1;Grid2;Grin2a;Gria4;Clcn3;Grin2d;Adora2a;P2rx1;Grik5	rno-miR-30c-2-3p;rno-miR-136-5p;rno-miR-431;rno-miR-10b-5p;rno-miR-381-3p;rno-miR-133b-3p;rno-miR-128-3p;rno-miR-543-3p;rno-miR-495;rno-miR-326-3p;rno-miR-133a-3p;rno-miR-376b-3p	0.0392699	1.40594	0.272911
GO:0018108	peptidyl-tyrosine phosphorylation	http://amigo.geneontology.org/amigo/term/GO:0018108	22	2085	116	17184	1.56909	56064;315265;25232;304791;25614;54251;24329;360820;307403;170908;25255;170851;64030;24629;24918;286927;25734;25054;308937;84489;24954;360903	Nptn;Twf1;Tyro3;Dstyk;Ptk2;Flt1;Egfr;Pxn;Csf1r;Tesk2;Dyrk1a;Map2k1;Kit;Pdgfrb;Stat5a;Stk16;Hck;Ntrk2;Wee1;Fgfr3;Insr;Fgfrl1	rno-miR-10b-5p;rno-miR-1-3p;rno-miR-503-5p;rno-miR-376b-3p;rno-miR-206-3p;rno-miR-183-5p;rno-miR-381-3p;rno-miR-411-5p;rno-miR-133b-3p;rno-miR-136-3p;rno-miR-200a-3p;rno-miR-133a-3p;rno-miR-30c-2-3p;rno-miR-128-3p;rno-miR-543-3p;rno-miR-451-5p;rno-miR-99b-3p;rno-miR-221-3p;rno-miR-431;rno-miR-99a-5p;rno-miR-495;rno-miR-326-3p	0.0408103	1.38923	0.275293
GO:0055072	iron ion homeostasis	http://amigo.geneontology.org/amigo/term/GO:0055072	8	2085	29	17184	2.27849	65042;89816;24451;364678;29199;310681;64831;306000	Sfxn3;Picalm;Hmox1;Sfxn1;Hfe;Hfe2;Ireb2;Slc25a37	rno-miR-451-5p;rno-miR-183-5p;rno-miR-206-3p;rno-miR-30c-2-3p;rno-miR-221-3p;rno-miR-122-5p;rno-miR-411-5p;rno-miR-542-5p;rno-miR-133b-3p;rno-miR-1-3p;rno-miR-128-3p;rno-miR-543-3p;rno-miR-495;rno-miR-326-3p;rno-miR-133a-3p	0.0411594	1.38553	0.275293
GO:0045747	positive regulation of Notch signaling pathway	http://amigo.geneontology.org/amigo/term/GO:0045747	8	2085	29	17184	2.27849	315119;170905;29146;25125;362048;64030;64186;246334	Mfng;Lfng;Jag1;Stat3;Tspan5;Kit;Ascl1;Tp63	rno-miR-30c-2-3p;rno-miR-598-3p;rno-miR-221-3p;rno-miR-431;rno-miR-10b-5p;rno-miR-122-5p;rno-miR-381-3p;rno-miR-411-5p;rno-miR-128-3p;rno-miR-495;rno-miR-200a-3p;rno-miR-326-3p;rno-miR-376b-3p	0.0411594	1.38553	0.275293
GO:0044849	estrous cycle	http://amigo.geneontology.org/amigo/term/GO:0044849	8	2085	29	17184	2.27849	24176;25380;29256;24924;25694;64622;25149;24854	Adrb2;Anxa1;Oprl1;Ptn;Has2;Adnp;Esr2;Clu	rno-miR-30c-2-3p;rno-miR-136-5p;rno-miR-221-3p;rno-miR-598-3p;rno-miR-431;rno-miR-381-3p;rno-miR-411-5p;rno-miR-133b-3p;rno-miR-128-3p;rno-miR-543-3p;rno-miR-495;rno-miR-200a-3p;rno-miR-133a-3p	0.0411594	1.38553	0.275293
GO:0015758	glucose transport	http://amigo.geneontology.org/amigo/term/GO:0015758	8	2085	29	17184	2.27849	24323;85256;112400;24778;114095;85497;25139;25351	Edn1;Slc2a8;Nrg1;Slc2a1;Stxbp3;Klf15;Slc2a4;Slc2a2	rno-miR-133a-3p;rno-miR-206-3p;rno-miR-183-5p;rno-miR-30c-2-3p;rno-miR-221-3p;rno-miR-136-5p;rno-miR-431;rno-miR-10b-5p;rno-miR-122-5p;rno-miR-133b-3p;rno-miR-1-3p;rno-miR-128-3p;rno-miR-543-3p;rno-miR-495;rno-miR-200a-3p;rno-miR-326-3p;rno-miR-503-5p;rno-miR-376b-3p	0.0411594	1.38553	0.275293
GO:0007160	cell-matrix adhesion	http://amigo.geneontology.org/amigo/term/GO:0007160	15	2085	71	17184	1.74658	78958;25528;308995;60378;25356;289992;360820;25661;25259;360468;24511;311061;25361;291180;64032	Bcam;Sirpa;Itgal;Lypd3;Cntn2;Fermt2;Pxn;Fn1;Gp5;Emp2;Itgb1;Itgb6;Vcam1;Epdr1;Ctgf	rno-miR-206-3p;rno-miR-30c-2-3p;rno-miR-598-3p;rno-miR-221-3p;rno-miR-183-5p;rno-miR-136-5p;rno-miR-10b-5p;rno-miR-381-3p;rno-miR-411-5p;rno-miR-99a-5p;rno-miR-133b-3p;rno-miR-1-3p;rno-miR-128-3p;rno-miR-543-3p;rno-miR-495;rno-miR-200a-3p;rno-miR-326-3p;rno-miR-133a-3p;rno-miR-376b-3p	0.0419456	1.37731	0.275293
GO:0030163	protein catabolic process	http://amigo.geneontology.org/amigo/term/GO:0030163	9	2085	35	17184	2.12415	140941;24874;25377;361765;300084;79257;171045;25424;300981	Siah1;Vhl;Ambp;Btrc;Rbx1;Axin1;Mmp3;Ctse;Acy1	rno-miR-30c-2-3p;rno-miR-221-3p;rno-miR-10b-5p;rno-miR-381-3p;rno-miR-128-3p;rno-miR-495;rno-miR-200a-3p;rno-miR-326-3p	0.0432444	1.36407	0.275293
GO:0097192	extrinsic apoptotic signaling pathway in absence of ligand	http://amigo.geneontology.org/amigo/term/GO:0097192	9	2085	35	17184	2.12415	299618;60427;116502;116562;24482;60434;266610;24888;299261	Mknk2;Kitlg;Bak1;Il2;Igf1;Bcl2l2;Fadd;Bcl2l1;Moap1	rno-miR-206-3p;rno-miR-221-3p;rno-miR-431;rno-miR-10b-5p;rno-miR-122-5p;rno-miR-381-3p;rno-miR-411-5p;rno-miR-133b-3p;rno-miR-136-3p;rno-miR-1-3p;rno-miR-128-3p;rno-miR-543-3p;rno-miR-495;rno-miR-200a-3p;rno-miR-326-3p;rno-miR-133a-3p;rno-miR-376b-3p	0.0432444	1.36407	0.275293
GO:0071318	cellular response to ATP	http://amigo.geneontology.org/amigo/term/GO:0071318	4	2085	9	17184	3.66811	362862;24617;24770;29659	Hsp90b1;Serpine1;Ccl2;P2rx4	rno-miR-206-3p;rno-miR-30c-2-3p;rno-miR-133b-3p;rno-miR-1-3p;rno-miR-128-3p;rno-miR-543-3p;rno-miR-495;rno-miR-133a-3p	0.0439488	1.35705	0.275293
GO:0032000	positive regulation of fatty acid beta-oxidation	http://amigo.geneontology.org/amigo/term/GO:0032000	4	2085	9	17184	3.66811	25467;84356;85489;25757	Irs1;Abcd2;Twist1;Cpt1a	rno-miR-183-5p;rno-miR-136-5p;rno-miR-221-3p;rno-miR-381-3p;rno-miR-411-5p;rno-miR-136-3p;rno-miR-128-3p;rno-miR-543-3p;rno-miR-495;rno-miR-326-3p;rno-miR-503-5p	0.0439488	1.35705	0.275293
GO:0043497	regulation of protein heterodimerization activity	http://amigo.geneontology.org/amigo/term/GO:0043497	4	2085	9	17184	3.66811	497778;112400;192126;116502	Dut;Nrg1;Dab2ip;Bak1	rno-miR-183-5p;rno-miR-30c-2-3p;rno-miR-99b-3p;rno-miR-221-3p;rno-miR-381-3p;rno-miR-128-3p	0.0439488	1.35705	0.275293
GO:0090161	Golgi ribbon formation	http://amigo.geneontology.org/amigo/term/GO:0090161	4	2085	9	17184	3.66811	246294;78961;60562;289883	Optn;Golph3;Stx6;Tmed5	rno-miR-206-3p;rno-miR-30c-2-3p;rno-miR-122-5p;rno-miR-1-3p;rno-miR-495;rno-miR-200a-3p	0.0439488	1.35705	0.275293
GO:0090037	positive regulation of protein kinase C signaling	http://amigo.geneontology.org/amigo/term/GO:0090037	4	2085	9	17184	3.66811	83785;171369;360426;59265	Vegfa;Cd40;Pla2g6;Phlpp1	rno-miR-451-5p;rno-miR-30c-2-3p;rno-miR-136-5p;rno-miR-128-3p;rno-miR-495;rno-miR-200a-3p;rno-miR-326-3p	0.0439488	1.35705	0.275293
GO:0034138	toll-like receptor 3 signaling pathway	http://amigo.geneontology.org/amigo/term/GO:0034138	4	2085	9	17184	3.66811	364594;361289;305451;24835	Tlr3;Colec12;Tnip2;Tnf	rno-miR-136-5p;rno-miR-381-3p;rno-miR-411-5p;rno-miR-542-5p;rno-miR-99a-5p;rno-miR-136-3p	0.0439488	1.35705	0.275293
GO:0032308	positive regulation of prostaglandin secretion	http://amigo.geneontology.org/amigo/term/GO:0032308	4	2085	9	17184	3.66811	114495;50658;24323;29597	Map2k6;Mapk9;Edn1;P2ry2	rno-miR-183-5p;rno-miR-206-3p;rno-miR-99b-3p;rno-miR-221-3p;rno-miR-1-3p;rno-miR-128-3p;rno-miR-495;rno-miR-200a-3p;rno-miR-326-3p	0.0439488	1.35705	0.275293
GO:0030195	negative regulation of blood coagulation	http://amigo.geneontology.org/amigo/term/GO:0030195	4	2085	9	17184	3.66811	83580;25268;171048;25673	Thbd;Proc;Tspan8;Anxa5	rno-miR-206-3p;rno-miR-598-3p;rno-miR-10b-5p;rno-miR-542-5p;rno-miR-1-3p;rno-miR-128-3p;rno-miR-200a-3p;rno-miR-326-3p	0.0439488	1.35705	0.275293
GO:0035590	purinergic nucleotide receptor signaling pathway	http://amigo.geneontology.org/amigo/term/GO:0035590	4	2085	9	17184	3.66811	25505;81739;25041;29659	P2rx1;P2rx3;P2rx6;P2rx4	rno-miR-183-5p;rno-miR-221-3p;rno-miR-431;rno-miR-133b-3p;rno-miR-495;rno-miR-326-3p;rno-miR-133a-3p	0.0439488	1.35705	0.275293
GO:0060452	positive regulation of cardiac muscle contraction	http://amigo.geneontology.org/amigo/term/GO:0060452	4	2085	9	17184	3.66811	24602;64032;84583;29151	Nppa;Ctgf;Rgs2;Ucn	rno-miR-206-3p;rno-miR-30c-2-3p;rno-miR-133b-3p;rno-miR-1-3p;rno-miR-543-3p;rno-miR-326-3p;rno-miR-133a-3p	0.0439488	1.35705	0.275293
GO:0050878	regulation of body fluid levels	http://amigo.geneontology.org/amigo/term/GO:0050878	4	2085	9	17184	3.66811	24602;58812;83518;25122	Nppa;Apln;Aplnr;Scnn1a	rno-miR-183-5p;rno-miR-30c-2-3p;rno-miR-136-5p;rno-miR-122-5p;rno-miR-381-3p;rno-miR-133b-3p;rno-miR-128-3p;rno-miR-133a-3p;rno-miR-503-5p	0.0439488	1.35705	0.275293
GO:0009404	toxin metabolic process	http://amigo.geneontology.org/amigo/term/GO:0009404	4	2085	9	17184	3.66811	25256;64187;140925;29515	Fmo1;Arl1;As3mt;Atn1	rno-miR-133b-3p;rno-miR-381-3p;rno-miR-326-3p;rno-miR-133a-3p	0.0439488	1.35705	0.275293
GO:0022612	gland morphogenesis	http://amigo.geneontology.org/amigo/term/GO:0022612	4	2085	9	17184	3.66811	54319;59114;297804;81521	Ezr;Slc9a3r1;Plag1;Msn	rno-miR-206-3p;rno-miR-183-5p;rno-miR-30c-2-3p;rno-miR-122-5p;rno-miR-381-3p;rno-miR-133b-3p;rno-miR-1-3p;rno-miR-128-3p;rno-miR-543-3p;rno-miR-495;rno-miR-326-3p;rno-miR-133a-3p;rno-miR-376b-3p	0.0439488	1.35705	0.275293
GO:0030007	cellular potassium ion homeostasis	http://amigo.geneontology.org/amigo/term/GO:0030007	4	2085	9	17184	3.66811	25650;24318;25390;24213	Atp1b1;Drd2;Atp1b3;Atp1a3	rno-miR-30c-2-3p;rno-miR-221-3p;rno-miR-431;rno-miR-122-5p;rno-miR-381-3p;rno-miR-543-3p;rno-miR-200a-3p;rno-miR-326-3p	0.0439488	1.35705	0.275293
GO:0002438	acute inflammatory response to antigenic stimulus	http://amigo.geneontology.org/amigo/term/GO:0002438	4	2085	9	17184	3.66811	29385;25245;25464;24153	Cxcr2;Bdkrb2;Icam1;A2m	rno-miR-206-3p;rno-miR-136-5p;rno-miR-431;rno-miR-10b-5p;rno-miR-99a-5p;rno-miR-1-3p;rno-miR-495;rno-miR-326-3p	0.0439488	1.35705	0.275293
GO:0060426	lung vasculature development	http://amigo.geneontology.org/amigo/term/GO:0060426	4	2085	9	17184	3.66811	83785;313729;24482;363071	Vegfa;Errfi1;Igf1;Stra6	rno-miR-206-3p;rno-miR-221-3p;rno-miR-10b-5p;rno-miR-122-5p;rno-miR-381-3p;rno-miR-1-3p;rno-miR-128-3p;rno-miR-495;rno-miR-376b-3p	0.0439488	1.35705	0.275293
GO:0071340	skeletal muscle acetylcholine-gated channel clustering	http://amigo.geneontology.org/amigo/term/GO:0071340	4	2085	9	17184	3.66811	25592;298675;83721;29755	Agrn;Rer1;Dvl1;Colq	rno-miR-451-5p;rno-miR-200a-3p;rno-miR-30c-2-3p;rno-miR-381-3p;rno-miR-128-3p	0.0439488	1.35705	0.275293
GO:0015825	L-serine transport	http://amigo.geneontology.org/amigo/term/GO:0015825	4	2085	9	17184	3.66811	294421;170907;292657;305540	Serinc1;Serinc5;Slc1a5;Slc1a4	rno-miR-206-3p;rno-miR-30c-2-3p;rno-miR-136-5p;rno-miR-10b-5p;rno-miR-122-5p;rno-miR-411-5p;rno-miR-1-3p;rno-miR-495;rno-miR-376b-3p	0.0439488	1.35705	0.275293
GO:0007029	endoplasmic reticulum organization	http://amigo.geneontology.org/amigo/term/GO:0007029	7	2085	24	17184	2.40857	81659;362750;192129;58857;29702;60431;80843	Gak;Atl1;Vmp1;Vapa;Eif2ak3;Vapb;Sec61a1	rno-miR-451-5p;rno-miR-206-3p;rno-miR-183-5p;rno-miR-99b-3p;rno-miR-221-3p;rno-miR-431;rno-miR-381-3p;rno-miR-133b-3p;rno-miR-1-3p;rno-miR-128-3p;rno-miR-543-3p;rno-miR-495;rno-miR-200a-3p;rno-miR-326-3p;rno-miR-133a-3p	0.0441832	1.35474	0.275293
GO:0002052	positive regulation of neuroblast proliferation	http://amigo.geneontology.org/amigo/term/GO:0002052	7	2085	24	17184	2.40857	83785;89808;25509;171056;24370;29361;24318	Vegfa;Cx3cl1;Pax6;Cx3cr1;Foxg1;Sox10;Drd2	rno-miR-183-5p;rno-miR-431;rno-miR-122-5p;rno-miR-133b-3p;rno-miR-543-3p;rno-miR-495;rno-miR-200a-3p;rno-miR-326-3p;rno-miR-133a-3p;rno-miR-376b-3p	0.0441832	1.35474	0.275293
GO:0050900	leukocyte migration	http://amigo.geneontology.org/amigo/term/GO:0050900	7	2085	24	17184	2.40857	81521;24835;117029;116677;192181;25464;25544	Msn;Tnf;Ccr5;F2rl1;Podxl;Icam1;Sele	rno-miR-206-3p;rno-miR-221-3p;rno-miR-431;rno-miR-10b-5p;rno-miR-122-5p;rno-miR-381-3p;rno-miR-411-5p;rno-miR-542-5p;rno-miR-133b-3p;rno-miR-99a-5p;rno-miR-1-3p;rno-miR-128-3p;rno-miR-495;rno-miR-200a-3p;rno-miR-133a-3p	0.0441832	1.35474	0.275293
GO:0045765	regulation of angiogenesis	http://amigo.geneontology.org/amigo/term/GO:0045765	7	2085	24	17184	2.40857	94268;362326;24617;314442;29316;360468;363269	Efna1;Tspan12;Serpine1;Wars;Adora2b;Emp2;Sp100	rno-miR-183-5p;rno-miR-30c-2-3p;rno-miR-136-5p;rno-miR-10b-5p;rno-miR-122-5p;rno-miR-133b-3p;rno-miR-136-3p;rno-miR-128-3p;rno-miR-495;rno-miR-200a-3p;rno-miR-326-3p;rno-miR-133a-3p	0.0441832	1.35474	0.275293
GO:0010001	glial cell differentiation	http://amigo.geneontology.org/amigo/term/GO:0010001	7	2085	24	17184	2.40857	112400;192110;24482;29423;85497;24943;64186	Nrg1;Pou3f1;Igf1;Gap43;Klf15;Plp1;Ascl1	rno-miR-451-5p;rno-miR-206-3p;rno-miR-183-5p;rno-miR-30c-2-3p;rno-miR-221-3p;rno-miR-136-5p;rno-miR-431;rno-miR-10b-5p;rno-miR-122-5p;rno-miR-381-3p;rno-miR-1-3p;rno-miR-128-3p;rno-miR-543-3p;rno-miR-495;rno-miR-200a-3p;rno-miR-326-3p;rno-miR-376b-3p	0.0441832	1.35474	0.275293
GO:0034644	cellular response to UV	http://amigo.geneontology.org/amigo/term/GO:0034644	10	2085	41	17184	2.01505	114592;54244;50658;292907;25240;24577;24924;116502;171102;246334	Aurkb;Crebbp;Mapk9;Ruvbl2;Aqp1;Myc;Ptn;Bak1;Cdc25a;Tp63	rno-miR-451-5p;rno-miR-30c-2-3p;rno-miR-221-3p;rno-miR-431;rno-miR-10b-5p;rno-miR-122-5p;rno-miR-381-3p;rno-miR-128-3p;rno-miR-543-3p;rno-miR-495;rno-miR-200a-3p	0.0442916	1.35368	0.275293
GO:0048813	dendrite morphogenesis	http://amigo.geneontology.org/amigo/term/GO:0048813	10	2085	41	17184	2.01505	116665;89816;312132;24465;25696;83825;25615;24511;25595;83721	Rere;Picalm;Tmem106b;Hprt1;Vldlr;Dclk1;Sdc2;Itgb1;Map2;Dvl1	rno-miR-183-5p;rno-miR-206-3p;rno-miR-99b-3p;rno-miR-136-5p;rno-miR-30c-2-3p;rno-miR-10b-5p;rno-miR-1-3p;rno-miR-128-3p;rno-miR-543-3p;rno-miR-495;rno-miR-200a-3p;rno-miR-376b-3p	0.0442916	1.35368	0.275293
GO:0000413	protein peptidyl-prolyl isomerization	http://amigo.geneontology.org/amigo/term/GO:0000413	10	2085	41	17184	2.01505	282819;64367;291463;361887;290652;362366;309196;361810;297123;25639	Ppif;Ppib;Ppic;Cwc27;Fkbp8;Fkbp14;Ttc9c;Fkbp5;Fkbp9;Fkbp1a	rno-miR-206-3p;rno-miR-30c-2-3p;rno-miR-221-3p;rno-miR-10b-5p;rno-miR-122-5p;rno-miR-381-3p;rno-miR-1-3p;rno-miR-128-3p;rno-miR-543-3p;rno-miR-495;rno-miR-200a-3p;rno-miR-326-3p	0.0442916	1.35368	0.275293
GO:0098779	activation of mitophagy in response to mitochondrial depolarization	http://amigo.geneontology.org/amigo/term/GO:0098779	24	2085	131	17184	1.51587	114554;305540;25673;290356;79212;29553;83519;24176;29707;308451;494021;170851;25650;116551;89803;312437;29483;29504;25152;288092;291874;29573;54318;113894	Pi4k2a;Slc1a4;Anxa5;Phyhip;Slc6a1;Kcnk3;Pex3;Adrb2;Gabra5;Itpkc;Lmcd1;Map2k1;Atp1b1;Pdk1;Sfrp4;Krcc1;Slc1a3;Slc22a3;Map1a;Tmem39a;Nup93;Slc37a4;Eif2s1;Sqstm1	rno-miR-206-3p;rno-miR-30c-2-3p;rno-miR-136-5p;rno-miR-221-3p;rno-miR-598-3p;rno-miR-10b-5p;rno-miR-503-5p;rno-miR-122-5p;rno-miR-381-3p;rno-miR-411-5p;rno-miR-542-5p;rno-miR-133b-3p;rno-miR-1-3p;rno-miR-128-3p;rno-miR-543-3p;rno-miR-495;rno-miR-200a-3p;rno-miR-326-3p;rno-miR-133a-3p;rno-miR-376b-3p	0.0454554	1.34241	0.275293
GO:0043154	negative regulation of cysteine-type endopeptidase activity involved in apoptotic process	http://amigo.geneontology.org/amigo/term/GO:0043154	15	2085	72	17184	1.72222	170819;83785;24446;25406;25240;24482;113898;25369;63879;292804;85383;114505;85430;24888;29222	Il24;Vegfa;Hgf;Cd44;Aqp1;Igf1;Prdx5;Adora2a;Xiap;Gpi;Nol3;Klf4;Herpud1;Bcl2l1;Ptma	rno-miR-451-5p;rno-miR-183-5p;rno-miR-206-3p;rno-miR-30c-2-3p;rno-miR-221-3p;rno-miR-598-3p;rno-miR-431;rno-miR-10b-5p;rno-miR-122-5p;rno-miR-381-3p;rno-miR-411-5p;rno-miR-133b-3p;rno-miR-136-3p;rno-miR-1-3p;rno-miR-128-3p;rno-miR-543-3p;rno-miR-495;rno-miR-200a-3p;rno-miR-326-3p;rno-miR-133a-3p;rno-miR-376b-3p	0.0458139	1.339	0.275293
GO:0001822	kidney development	http://amigo.geneontology.org/amigo/term/GO:0001822	25	2085	138	17184	1.49905	25698;81812;83727;298296;25106;257634;266759;25454;171396;24629;117282;65151;192172;83785;54231;25694;286758;25065;246060;50554;81819;360665;114031;25671;363071	Ass1;Thra;Fbn1;Pcsk9;Rgn;Lhx1;Hspa4;Gfra1;Sulf1;Pdgfrb;Hnrnpk;Hrsp12;Mpst;Vegfa;Car2;Has2;Aqp11;Slc12a1;Cdkn1c;Smad4;Pax8;Jmjd6;Fstl3;Smad1;Stra6	rno-miR-136-5p;rno-miR-10b-5p;rno-miR-1-3p;rno-miR-503-5p;rno-miR-376b-3p;rno-miR-206-3p;rno-miR-598-3p;rno-miR-381-3p;rno-miR-411-5p;rno-miR-542-5p;rno-miR-133b-3p;rno-miR-200a-3p;rno-miR-133a-3p;rno-miR-30c-2-3p;rno-miR-128-3p;rno-miR-543-3p;rno-miR-451-5p;rno-miR-99b-3p;rno-miR-221-3p;rno-miR-431;rno-miR-495;rno-miR-326-3p	0.0461297	1.33602	0.275293
GO:0048266	behavioral response to pain	http://amigo.geneontology.org/amigo/term/GO:0048266	6	2085	19	17184	2.60728	50662;54234;304546;78956;24807;81739	Runx1;Cacna1e;Git2;Scn9a;Tacr1;P2rx3	rno-miR-206-3p;rno-miR-136-5p;rno-miR-221-3p;rno-miR-431;rno-miR-1-3p;rno-miR-128-3p;rno-miR-543-3p;rno-miR-495;rno-miR-200a-3p;rno-miR-503-5p	0.0464995	1.33255	0.275293
GO:0097421	liver regeneration	http://amigo.geneontology.org/amigo/term/GO:0097421	6	2085	19	17184	2.60728	60421;24176;25106;24253;54315;29199	Prmt1;Adrb2;Rgn;Cebpb;Ucp2;Hfe	rno-miR-206-3p;rno-miR-136-5p;rno-miR-122-5p;rno-miR-381-3p;rno-miR-411-5p;rno-miR-1-3p;rno-miR-543-3p;rno-miR-200a-3p;rno-miR-376b-3p	0.0464995	1.33255	0.275293
GO:0001709	cell fate determination	http://amigo.geneontology.org/amigo/term/GO:0001709	6	2085	19	17184	2.60728	25389;114125;25159;363455;29146;25509	Atf3;Dll3;Gata2;Chrdl1;Jag1;Pax6	rno-miR-30c-2-3p;rno-miR-598-3p;rno-miR-431;rno-miR-381-3p;rno-miR-411-5p;rno-miR-128-3p;rno-miR-543-3p;rno-miR-495;rno-miR-200a-3p;rno-miR-326-3p	0.0464995	1.33255	0.275293
GO:0034198	cellular response to amino acid starvation	http://amigo.geneontology.org/amigo/term/GO:0034198	6	2085	19	17184	2.60728	25389;54315;64322;117043;292156;117044	Atf3;Ucp2;Dap;RragB;Sh3glb1;Rraga	rno-miR-183-5p;rno-miR-99b-3p;rno-miR-122-5p;rno-miR-381-3p;rno-miR-542-5p;rno-miR-543-3p;rno-miR-200a-3p;rno-miR-376b-3p	0.0464995	1.33255	0.275293
GO:0010719	negative regulation of epithelial to mesenchymal transition	http://amigo.geneontology.org/amigo/term/GO:0010719	6	2085	19	17184	2.60728	94268;297699;25099;361726;29610;192126	Efna1;Strap;Foxa2;Sdhaf2;Tgfbr3;Dab2ip	rno-miR-206-3p;rno-miR-30c-2-3p;rno-miR-136-5p;rno-miR-10b-5p;rno-miR-381-3p;rno-miR-133b-3p;rno-miR-1-3p;rno-miR-543-3p;rno-miR-200a-3p;rno-miR-133a-3p	0.0464995	1.33255	0.275293
GO:0017015	regulation of transforming growth factor beta receptor signaling pathway	http://amigo.geneontology.org/amigo/term/GO:0017015	6	2085	19	17184	2.60728	81516;338475;29357;25631;50554;29161	Smad7;Nrep;Smad2;Smad3;Smad4;Cav3	rno-miR-30c-2-3p;rno-miR-136-5p;rno-miR-431;rno-miR-122-5p;rno-miR-381-3p;rno-miR-542-5p;rno-miR-128-3p;rno-miR-543-3p;rno-miR-495;rno-miR-326-3p	0.0464995	1.33255	0.275293
GO:0002830	positive regulation of type 2 immune response	http://amigo.geneontology.org/amigo/term/GO:0002830	3	2085	5	17184	4.95072	89814;25599;361749	Tnfsf4;Cd74;Il33	rno-miR-30c-2-3p;rno-miR-431;rno-miR-10b-5p;rno-miR-122-5p;rno-miR-411-5p;rno-miR-495;rno-miR-326-3p;rno-miR-376b-3p	0.0466776	1.33089	0.275293
GO:0045601	regulation of endothelial cell differentiation	http://amigo.geneontology.org/amigo/term/GO:0045601	3	2085	5	17184	4.95072	83785;444983;81507	Vegfa;Apold1;Bmpr1a	rno-miR-543-3p;rno-miR-495;rno-miR-136-5p;rno-miR-326-3p;rno-miR-376b-3p	0.0466776	1.33089	0.275293
GO:0043486	histone exchange	http://amigo.geneontology.org/amigo/term/GO:0043486	3	2085	5	17184	4.95072	361999;298441;29222	Anp32e;Nasp;Ptma	rno-miR-206-3p;rno-miR-122-5p;rno-miR-1-3p;rno-miR-381-3p;rno-miR-376b-3p	0.0466776	1.33089	0.275293
GO:1902966	positive regulation of protein localization to early endosome	http://amigo.geneontology.org/amigo/term/GO:1902966	3	2085	5	17184	4.95072	83785;54319;81521	Vegfa;Ezr;Msn	rno-miR-183-5p;rno-miR-122-5p;rno-miR-133b-3p;rno-miR-128-3p;rno-miR-495;rno-miR-133a-3p;rno-miR-376b-3p	0.0466776	1.33089	0.275293
GO:0006573	valine metabolic process	http://amigo.geneontology.org/amigo/term/GO:0006573	3	2085	5	17184	4.95072	25126;24918;64203	Stat5b;Stat5a;Bcat2	rno-miR-495;rno-miR-200a-3p;rno-miR-122-5p;rno-miR-326-3p	0.0466776	1.33089	0.275293
GO:0035166	post-embryonic hemopoiesis	http://amigo.geneontology.org/amigo/term/GO:0035166	3	2085	5	17184	4.95072	29573;25690;114505	Slc37a4;Ahr;Klf4	rno-miR-206-3p;rno-miR-598-3p;rno-miR-381-3p;rno-miR-1-3p;rno-miR-128-3p;rno-miR-200a-3p	0.0466776	1.33089	0.275293
GO:0060547	negative regulation of necrotic cell death	http://amigo.geneontology.org/amigo/term/GO:0060547	3	2085	5	17184	4.95072	85383;25690;29151	Nol3;Ahr;Ucn	rno-miR-431;rno-miR-411-5p;rno-miR-133b-3p;rno-miR-200a-3p;rno-miR-326-3p;rno-miR-133a-3p	0.0466776	1.33089	0.275293
GO:0071205	protein localization to juxtaparanode region of axon	http://amigo.geneontology.org/amigo/term/GO:0071205	3	2085	5	17184	4.95072	116690;25356;116724	Nfasc;Cntn2;Epb41l3	rno-miR-495;rno-miR-183-5p;rno-miR-122-5p;rno-miR-128-3p	0.0466776	1.33089	0.275293
GO:0002686	negative regulation of leukocyte migration	http://amigo.geneontology.org/amigo/term/GO:0002686	3	2085	5	17184	4.95072	29290;24165;361749	Adora1;Ada;Il33	rno-miR-136-5p;rno-miR-411-5p;rno-miR-133b-3p;rno-miR-326-3p;rno-miR-133a-3p;rno-miR-376b-3p	0.0466776	1.33089	0.275293
GO:1901797	negative regulation of signal transduction by p53 class mediator	http://amigo.geneontology.org/amigo/term/GO:1901797	3	2085	5	17184	4.95072	296102;282844;282845	Ell3;Rffl;Rnf34	rno-miR-543-3p;rno-miR-200a-3p;rno-miR-183-5p	0.0466776	1.33089	0.275293
GO:1903169	regulation of calcium ion transmembrane transport	http://amigo.geneontology.org/amigo/term/GO:1903169	3	2085	5	17184	4.95072	25650;301442;366602	Atp1b1;Sumo1;Tspan13	rno-miR-136-5p;rno-miR-221-3p;rno-miR-431;rno-miR-122-5p;rno-miR-133b-3p;rno-miR-136-3p;rno-miR-543-3p;rno-miR-495;rno-miR-200a-3p;rno-miR-133a-3p	0.0466776	1.33089	0.275293
GO:0071242	cellular response to ammonium ion	http://amigo.geneontology.org/amigo/term/GO:0071242	3	2085	5	17184	4.95072	29682;25549;25698	Kcnq3;Slc18a2;Ass1	rno-miR-183-5p;rno-miR-30c-2-3p;rno-miR-136-5p;rno-miR-221-3p;rno-miR-128-3p;rno-miR-543-3p	0.0466776	1.33089	0.275293
GO:0070345	negative regulation of fat cell proliferation	http://amigo.geneontology.org/amigo/term/GO:0070345	3	2085	5	17184	4.95072	25159;361178;63840	Gata2;Tfdp1;Per2	rno-miR-30c-2-3p;rno-miR-136-3p;rno-miR-128-3p;rno-miR-543-3p;rno-miR-495;rno-miR-200a-3p	0.0466776	1.33089	0.275293
GO:0072284	metanephric S-shaped body morphogenesis	http://amigo.geneontology.org/amigo/term/GO:0072284	3	2085	5	17184	4.95072	257634;24629;81819	Lhx1;Pdgfrb;Pax8	rno-miR-451-5p;rno-miR-99b-3p;rno-miR-10b-5p;rno-miR-133b-3p;rno-miR-326-3p;rno-miR-133a-3p	0.0466776	1.33089	0.275293
GO:2000107	negative regulation of leukocyte apoptotic process	http://amigo.geneontology.org/amigo/term/GO:2000107	3	2085	5	17184	4.95072	288077;24772;298006	Hcls1;Cxcl12;Ccl21	rno-miR-30c-2-3p;rno-miR-136-5p;rno-miR-431;rno-miR-122-5p;rno-miR-411-5p;rno-miR-128-3p;rno-miR-543-3p	0.0466776	1.33089	0.275293
GO:0031394	positive regulation of prostaglandin biosynthetic process	http://amigo.geneontology.org/amigo/term/GO:0031394	3	2085	5	17184	4.95072	25380;50658;24653	Anxa1;Mapk9;Pla2g4a	rno-miR-206-3p;rno-miR-221-3p;rno-miR-381-3p;rno-miR-1-3p;rno-miR-543-3p;rno-miR-495	0.0466776	1.33089	0.275293
GO:0002439	chronic inflammatory response to antigenic stimulus	http://amigo.geneontology.org/amigo/term/GO:0002439	3	2085	5	17184	4.95072	29443;60582;24835	Ahcy;Il1rn;Tnf	rno-miR-411-5p;rno-miR-542-5p;rno-miR-99a-5p;rno-miR-128-3p;rno-miR-543-3p;rno-miR-326-3p	0.0466776	1.33089	0.275293
GO:0035948	positive regulation of gluconeogenesis by positive regulation of transcription from RNA polymerase II promoter	http://amigo.geneontology.org/amigo/term/GO:0035948	3	2085	5	17184	4.95072	361946;362093;301164	Supt20;Wdr5;Kat2b	rno-miR-543-3p;rno-miR-495;rno-miR-122-5p;rno-miR-128-3p	0.0466776	1.33089	0.275293
GO:0010046	response to mycotoxin	http://amigo.geneontology.org/amigo/term/GO:0010046	3	2085	5	17184	4.95072	25698;116502;286934	Ass1;Bak1;Havcr1	rno-miR-30c-2-3p;rno-miR-381-3p;rno-miR-221-3p	0.0466776	1.33089	0.275293
GO:0051447	negative regulation of meiotic cell cycle	http://amigo.geneontology.org/amigo/term/GO:0051447	3	2085	5	17184	4.95072	114593;114856;116564	Nppc;Dusp1;Npr2	rno-miR-206-3p;rno-miR-431;rno-miR-122-5p;rno-miR-411-5p;rno-miR-133b-3p;rno-miR-1-3p;rno-miR-128-3p;rno-miR-543-3p;rno-miR-495;rno-miR-200a-3p;rno-miR-326-3p;rno-miR-133a-3p	0.0466776	1.33089	0.275293
GO:0044262	cellular carbohydrate metabolic process	http://amigo.geneontology.org/amigo/term/GO:0044262	3	2085	5	17184	4.95072	24159;501157;361730	Acly;Rpe;Tkfc	rno-miR-543-3p;rno-miR-495;rno-miR-376b-3p;rno-miR-381-3p;rno-miR-411-5p	0.0466776	1.33089	0.275293
GO:0003310	pancreatic A cell differentiation	http://amigo.geneontology.org/amigo/term/GO:0003310	3	2085	5	17184	4.95072	24874;29300;25509	Vhl;Gata6;Pax6	rno-miR-206-3p;rno-miR-495;rno-miR-200a-3p;rno-miR-1-3p;rno-miR-431	0.0466776	1.33089	0.275293
GO:0070837	dehydroascorbic acid transport	http://amigo.geneontology.org/amigo/term/GO:0070837	3	2085	5	17184	4.95072	50621;25351;24778	Slc23a1;Slc2a2;Slc2a1	rno-miR-431;rno-miR-10b-5p;rno-miR-122-5p;rno-miR-133b-3p;rno-miR-495;rno-miR-326-3p;rno-miR-133a-3p	0.0466776	1.33089	0.275293
GO:2000343	positive regulation of chemokine (C-X-C motif) ligand 2 production	http://amigo.geneontology.org/amigo/term/GO:2000343	3	2085	5	17184	4.95072	25599;297893;24835	Cd74;Hdac1;Tnf	rno-miR-542-5p;rno-miR-122-5p;rno-miR-99a-5p;rno-miR-326-3p;rno-miR-411-5p	0.0466776	1.33089	0.275293
GO:0044828	negative regulation by host of viral genome replication	http://amigo.geneontology.org/amigo/term/GO:0044828	3	2085	5	17184	4.95072	60431;58857;81613	Vapb;Vapa;Ceacam1	rno-miR-451-5p;rno-miR-183-5p;rno-miR-598-3p;rno-miR-221-3p;rno-miR-381-3p;rno-miR-133b-3p;rno-miR-543-3p;rno-miR-495;rno-miR-133a-3p	0.0466776	1.33089	0.275293
GO:0009052	pentose-phosphate shunt, non-oxidative branch	http://amigo.geneontology.org/amigo/term/GO:0009052	3	2085	5	17184	4.95072	287479;501157;64524	Shpk;Rpe;Tkt	rno-miR-206-3p;rno-miR-381-3p;rno-miR-411-5p;rno-miR-1-3p;rno-miR-128-3p;rno-miR-543-3p;rno-miR-495;rno-miR-326-3p;rno-miR-376b-3p	0.0466776	1.33089	0.275293
GO:0009083	branched-chain amino acid catabolic process	http://amigo.geneontology.org/amigo/term/GO:0009083	3	2085	5	17184	4.95072	29603;29592;64203	Bckdk;Bcat1;Bcat2	rno-miR-221-3p;rno-miR-122-5p;rno-miR-495;rno-miR-200a-3p;rno-miR-326-3p;rno-miR-503-5p	0.0466776	1.33089	0.275293
GO:0048630	skeletal muscle tissue growth	http://amigo.geneontology.org/amigo/term/GO:0048630	3	2085	5	17184	4.95072	64680;25285;79557	Crhr2;Igfbp5;Chrna1	rno-miR-122-5p;rno-miR-136-5p;rno-miR-411-5p	0.0466776	1.33089	0.275293
GO:1901339	regulation of store-operated calcium channel activity	http://amigo.geneontology.org/amigo/term/GO:1901339	3	2085	5	17184	4.95072	24242;360426;24244	Calm1;Pla2g6;Calm3	rno-miR-451-5p;rno-miR-206-3p;rno-miR-221-3p;rno-miR-122-5p;rno-miR-1-3p;rno-miR-128-3p;rno-miR-326-3p	0.0466776	1.33089	0.275293
GO:0070836	caveola assembly	http://amigo.geneontology.org/amigo/term/GO:0070836	3	2085	5	17184	4.95072	124461;29161;360468	Pacsin2;Cav3;Emp2	rno-miR-183-5p;rno-miR-136-5p;rno-miR-10b-5p;rno-miR-133b-3p;rno-miR-200a-3p;rno-miR-326-3p;rno-miR-133a-3p	0.0466776	1.33089	0.275293
GO:0018101	protein citrullination	http://amigo.geneontology.org/amigo/term/GO:0018101	3	2085	5	17184	4.95072	29511;29520;54282	Padi2;Padi3;Padi1	rno-miR-495;rno-miR-326-3p	0.0466776	1.33089	0.275293
GO:0019218	regulation of steroid metabolic process	http://amigo.geneontology.org/amigo/term/GO:0019218	3	2085	5	17184	4.95072	25126;25099;24918	Stat5b;Foxa2;Stat5a	rno-miR-495;rno-miR-200a-3p;rno-miR-136-5p	0.0466776	1.33089	0.275293
GO:0034201	response to oleic acid	http://amigo.geneontology.org/amigo/term/GO:0034201	3	2085	5	17184	4.95072	65984;29259;25288	Aacs;Sell;Acsl1	rno-miR-183-5p;rno-miR-30c-2-3p;rno-miR-598-3p;rno-miR-543-3p;rno-miR-200a-3p;rno-miR-376b-3p	0.0466776	1.33089	0.275293
GO:0002906	negative regulation of mature B cell apoptotic process	http://amigo.geneontology.org/amigo/term/GO:0002906	3	2085	5	17184	4.95072	24165;25599;25406	Ada;Cd74;Cd44	rno-miR-495;rno-miR-200a-3p;rno-miR-122-5p;rno-miR-136-5p	0.0466776	1.33089	0.275293
GO:0019530	taurine metabolic process	http://amigo.geneontology.org/amigo/term/GO:0019530	3	2085	5	17184	4.95072	25126;24918;58835	Stat5b;Stat5a;Phgdh	rno-miR-495;rno-miR-200a-3p;rno-miR-128-3p	0.0466776	1.33089	0.275293
GO:1900271	regulation of long-term synaptic potentiation	http://amigo.geneontology.org/amigo/term/GO:1900271	3	2085	5	17184	4.95072	29431;361309;171297	Pak1;Paip2;Nlgn3	rno-miR-30c-2-3p;rno-miR-221-3p;rno-miR-133b-3p;rno-miR-128-3p;rno-miR-495;rno-miR-200a-3p;rno-miR-133a-3p;rno-miR-376b-3p	0.0466776	1.33089	0.275293
GO:1901387	positive regulation of voltage-gated calcium channel activity	http://amigo.geneontology.org/amigo/term/GO:1901387	3	2085	5	17184	4.95072	114109;171138;63883	Nkx2-5;Kcne2;Kcne3	rno-miR-206-3p;rno-miR-136-5p;rno-miR-221-3p;rno-miR-381-3p;rno-miR-1-3p;rno-miR-128-3p	0.0466776	1.33089	0.275293
GO:0031998	regulation of fatty acid beta-oxidation	http://amigo.geneontology.org/amigo/term/GO:0031998	3	2085	5	17184	4.95072	25757;56718;85239	Cpt1a;Mtor;Mlycd	rno-miR-136-5p;rno-miR-221-3p;rno-miR-411-5p;rno-miR-99a-5p;rno-miR-128-3p;rno-miR-495	0.0466776	1.33089	0.275293
GO:0051098	regulation of binding	http://amigo.geneontology.org/amigo/term/GO:0051098	3	2085	5	17184	4.95072	25631;50554;29357	Smad3;Smad4;Smad2	rno-miR-136-5p;rno-miR-431;rno-miR-381-3p;rno-miR-542-5p;rno-miR-128-3p;rno-miR-326-3p	0.0466776	1.33089	0.275293
GO:1904058	positive regulation of sensory perception of pain	http://amigo.geneontology.org/amigo/term/GO:1904058	3	2085	5	17184	4.95072	29256;56718;81739	Oprl1;Mtor;P2rx3	rno-miR-221-3p;rno-miR-99a-5p;rno-miR-133b-3p;rno-miR-128-3p;rno-miR-495;rno-miR-133a-3p	0.0466776	1.33089	0.275293
GO:0060363	cranial suture morphogenesis	http://amigo.geneontology.org/amigo/term/GO:0060363	3	2085	5	17184	4.95072	288985;85489;64194	Insig2;Twist1;Insig1	rno-miR-183-5p;rno-miR-221-3p;rno-miR-381-3p;rno-miR-99a-5p;rno-miR-543-3p;rno-miR-495;rno-miR-326-3p;rno-miR-376b-3p	0.0466776	1.33089	0.275293
GO:0051891	positive regulation of cardioblast differentiation	http://amigo.geneontology.org/amigo/term/GO:0051891	3	2085	5	17184	4.95072	29300;54254;114109	Gata6;Gata4;Nkx2-5	rno-miR-206-3p;rno-miR-122-5p;rno-miR-411-5p;rno-miR-1-3p;rno-miR-128-3p;rno-miR-495	0.0466776	1.33089	0.275293
GO:0019087	transformation of host cell by virus	http://amigo.geneontology.org/amigo/term/GO:0019087	3	2085	5	17184	4.95072	24954;24577;29578	Insr;Myc;Hnrnpa1	rno-miR-451-5p;rno-miR-206-3p;rno-miR-99b-3p;rno-miR-10b-5p;rno-miR-381-3p;rno-miR-411-5p;rno-miR-1-3p;rno-miR-495;rno-miR-326-3p	0.0466776	1.33089	0.275293
GO:0002021	response to dietary excess	http://amigo.geneontology.org/amigo/term/GO:0002021	5	2085	14	17184	2.94815	94272;29461;25664;246771;246333	Clic5;Vgf;Pparg;Slc25a25;Pcsk1n	rno-miR-183-5p;rno-miR-30c-2-3p;rno-miR-206-3p;rno-miR-221-3p;rno-miR-122-5p;rno-miR-1-3p;rno-miR-128-3p;rno-miR-326-3p;rno-miR-376b-3p	0.0471361	1.32665	0.275293
GO:0031529	ruffle organization	http://amigo.geneontology.org/amigo/term/GO:0031529	5	2085	14	17184	2.94815	29474;293344;56718;307403;298006	Coro1b;Arfip2;Mtor;Csf1r;Ccl21	rno-miR-206-3p;rno-miR-30c-2-3p;rno-miR-122-5p;rno-miR-99a-5p;rno-miR-133b-3p;rno-miR-1-3p;rno-miR-495;rno-miR-326-3p;rno-miR-133a-3p	0.0471361	1.32665	0.275293
GO:2000406	positive regulation of T cell migration	http://amigo.geneontology.org/amigo/term/GO:2000406	5	2085	14	17184	2.94815	245920;29538;290549;298006;24772	Cxcl10;Ccl20;Selk;Ccl21;Cxcl12	rno-miR-183-5p;rno-miR-30c-2-3p;rno-miR-136-5p;rno-miR-10b-5p;rno-miR-122-5p;rno-miR-381-3p;rno-miR-411-5p;rno-miR-133b-3p;rno-miR-128-3p;rno-miR-543-3p;rno-miR-133a-3p;rno-miR-376b-3p	0.0471361	1.32665	0.275293
GO:0051146	striated muscle cell differentiation	http://amigo.geneontology.org/amigo/term/GO:0051146	5	2085	14	17184	2.94815	24483;337868;25285;81649;79215	Igf2;Myod1;Igfbp5;Mapk14;Mtpn	rno-miR-99b-3p;rno-miR-122-5p;rno-miR-128-3p;rno-miR-543-3p;rno-miR-495;rno-miR-200a-3p;rno-miR-326-3p	0.0471361	1.32665	0.275293
GO:0045744	negative regulation of G-protein coupled receptor protein signaling pathway	http://amigo.geneontology.org/amigo/term/GO:0045744	5	2085	14	17184	2.94815	29480;84583;299691;171123;54292	Rgs4;Rgs2;Cry1;Rph3al;Rgs12	rno-miR-206-3p;rno-miR-136-5p;rno-miR-122-5p;rno-miR-381-3p;rno-miR-1-3p;rno-miR-543-3p;rno-miR-495;rno-miR-200a-3p;rno-miR-326-3p	0.0471361	1.32665	0.275293
GO:2000178	negative regulation of neural precursor cell proliferation	http://amigo.geneontology.org/amigo/term/GO:2000178	5	2085	14	17184	2.94815	25159;361303;170922;25509;117029	Gata2;Lims2;Ilk;Pax6;Ccr5	rno-miR-30c-2-3p;rno-miR-221-3p;rno-miR-431;rno-miR-542-5p;rno-miR-128-3p;rno-miR-495;rno-miR-200a-3p;rno-miR-326-3p	0.0471361	1.32665	0.275293
GO:0010738	regulation of protein kinase A signaling	http://amigo.geneontology.org/amigo/term/GO:0010738	5	2085	14	17184	2.94815	63885;192256;114124;361458;64553	Pde10a;Pja2;Akap1;Akap7;Akap6	rno-miR-183-5p;rno-miR-431;rno-miR-381-3p;rno-miR-411-5p;rno-miR-543-3p;rno-miR-495;rno-miR-200a-3p;rno-miR-503-5p;rno-miR-376b-3p	0.0471361	1.32665	0.275293
GO:0051604	protein maturation	http://amigo.geneontology.org/amigo/term/GO:0051604	5	2085	14	17184	2.94815	29192;362048;81751;290923;29345	Psen1;Tspan5;Psen2;Aga;Serpinh1	rno-miR-200a-3p;rno-miR-451-5p;rno-miR-183-5p;rno-miR-30c-2-3p;rno-miR-495	0.0471361	1.32665	0.275293
GO:2000147	positive regulation of cell motility	http://amigo.geneontology.org/amigo/term/GO:2000147	5	2085	14	17184	2.94815	24825;313264;298006;85489;307403	Tf;Trim32;Ccl21;Twist1;Csf1r	rno-miR-30c-2-3p;rno-miR-381-3p;rno-miR-411-5p;rno-miR-128-3p;rno-miR-543-3p;rno-miR-326-3p;rno-miR-376b-3p	0.0471361	1.32665	0.275293
GO:0043950	positive regulation of cAMP-mediated signaling	http://amigo.geneontology.org/amigo/term/GO:0043950	5	2085	14	17184	2.94815	64680;245920;84475;246759;305236	Crhr2;Cxcl10;Cxcr3;Cxcl9;Cxcl11	rno-miR-183-5p;rno-miR-136-5p;rno-miR-221-3p;rno-miR-10b-5p;rno-miR-122-5p;rno-miR-381-3p;rno-miR-133b-3p;rno-miR-133a-3p;rno-miR-376b-3p	0.0471361	1.32665	0.275293
GO:0097067	cellular response to thyroid hormone stimulus	http://amigo.geneontology.org/amigo/term/GO:0097067	5	2085	14	17184	2.94815	84352;25425;64030;362176;117560	Col1a2;Ctsh;Kit;Lmo2;Klf9	rno-miR-183-5p;rno-miR-221-3p;rno-miR-431;rno-miR-381-3p;rno-miR-128-3p;rno-miR-200a-3p;rno-miR-326-3p;rno-miR-376b-3p	0.0471361	1.32665	0.275293
GO:0015804	neutral amino acid transport	http://amigo.geneontology.org/amigo/term/GO:0015804	5	2085	14	17184	2.94815	50719;84551;155205;292657;305540	Slc7a5;Slc7a8;Slc36a1;Slc1a5;Slc1a4	rno-miR-206-3p;rno-miR-30c-2-3p;rno-miR-136-5p;rno-miR-122-5p;rno-miR-133b-3p;rno-miR-1-3p;rno-miR-128-3p;rno-miR-543-3p;rno-miR-495;rno-miR-133a-3p;rno-miR-376b-3p	0.0471361	1.32665	0.275293
GO:0031069	hair follicle morphogenesis	http://amigo.geneontology.org/amigo/term/GO:0031069	8	2085	30	17184	2.20241	192274;25285;50662;266803;116490;24596;310626;246334	Foxe1;Igfbp5;Runx1;Sostdc1;Snai1;Ngfr;Tmem79;Tp63	rno-miR-30c-2-3p;rno-miR-221-3p;rno-miR-122-5p;rno-miR-381-3p;rno-miR-128-3p;rno-miR-543-3p;rno-miR-495;rno-miR-200a-3p;rno-miR-326-3p	0.0473766	1.32444	0.275352
GO:2001244	positive regulation of intrinsic apoptotic signaling pathway	http://amigo.geneontology.org/amigo/term/GO:2001244	8	2085	30	17184	2.20241	140941;114114;59114;94195;308543;305999;303185;24854	Siah1;Dnm1l;Slc9a3r1;S100a9;Plekhf1;Nkx3-1;Flcn;Clu	rno-miR-206-3p;rno-miR-30c-2-3p;rno-miR-183-5p;rno-miR-431;rno-miR-10b-5p;rno-miR-381-3p;rno-miR-411-5p;rno-miR-1-3p;rno-miR-543-3p;rno-miR-495;rno-miR-200a-3p	0.0473766	1.32444	0.275352
GO:0007205	protein kinase C-activating G-protein coupled receptor signaling pathway	http://amigo.geneontology.org/amigo/term/GO:0007205	8	2085	30	17184	2.20241	24323;25316;64680;25298;116562;25369;81821;497978	Edn1;Ms4a2;Crhr2;Cck;Il2;Adora2a;Dgkz;Dgke	rno-miR-133a-3p;rno-miR-206-3p;rno-miR-183-5p;rno-miR-30c-2-3p;rno-miR-136-5p;rno-miR-411-5p;rno-miR-133b-3p;rno-miR-136-3p;rno-miR-1-3p;rno-miR-128-3p;rno-miR-543-3p;rno-miR-495;rno-miR-503-5p	0.0473766	1.32444	0.275352
GO:0051726	regulation of cell cycle	http://amigo.geneontology.org/amigo/term/GO:0051726	23	2085	125	17184	1.52224	192350;116502;81741;24370;117553;361532;84411;282840;361765;25405;63840;289777;24511;302680;29382;29657;64709;362817;64033;298648;29517;406864;117558	Cdk12;Bak1;Cdk16;Foxg1;Uba3;Sirt2;Ick;Atf5;Btrc;Ccng1;Per2;Fignl1;Itgb1;Txlng;Ctbp1;Arntl;Nucks1;Cdk2;Ccnd2;Tardbp;Sgk1;Clic1;Mylk2	rno-miR-183-5p;rno-miR-30c-2-3p;rno-miR-136-5p;rno-miR-221-3p;rno-miR-99b-3p;rno-miR-431;rno-miR-122-5p;rno-miR-503-5p;rno-miR-381-3p;rno-miR-133b-3p;rno-miR-136-3p;rno-miR-128-3p;rno-miR-543-3p;rno-miR-495;rno-miR-200a-3p;rno-miR-326-3p;rno-miR-133a-3p;rno-miR-376b-3p	0.0476711	1.32174	0.276616
GO:0010212	response to ionizing radiation	http://amigo.geneontology.org/amigo/term/GO:0010212	13	2085	60	17184	1.79064	363251;362813;25557;309995;192218;362704;117029;363227;25464;290997;366507;25019;25361	Nhej1;Nabp2;Star;Xrcc4;Kat5;Bre;Ccr5;Nabp1;Icam1;Uimc1;Lzic;Xrcc6;Vcam1	rno-miR-206-3p;rno-miR-99b-3p;rno-miR-136-5p;rno-miR-221-3p;rno-miR-431;rno-miR-10b-5p;rno-miR-381-3p;rno-miR-99a-5p;rno-miR-1-3p;rno-miR-128-3p;rno-miR-543-3p;rno-miR-495;rno-miR-200a-3p;rno-miR-503-5p;rno-miR-376b-3p	0.048243	1.31657	0.279482
GO:0030336	negative regulation of cell migration	http://amigo.geneontology.org/amigo/term/GO:0030336	18	2085	92	17184	1.61785	171396;81801;25285;25614;170819;360678;24924;24617;305795;59114;171056;25237;117029;362814;60582;57025;24318;303185	Sulf1;Stc1;Igfbp5;Ptk2;Il24;Arhgdia;Ptn;Serpine1;Abhd6;Slc9a3r1;Cx3cr1;Acvrl1;Ccr5;Rnf41;Il1rn;Adam15;Drd2;Flcn	rno-miR-183-5p;rno-miR-30c-2-3p;rno-miR-206-3p;rno-miR-221-3p;rno-miR-10b-5p;rno-miR-122-5p;rno-miR-381-3p;rno-miR-411-5p;rno-miR-542-5p;rno-miR-133b-3p;rno-miR-1-3p;rno-miR-128-3p;rno-miR-543-3p;rno-miR-495;rno-miR-200a-3p;rno-miR-326-3p;rno-miR-133a-3p	0.0483693	1.31543	0.279762
GO:0009314	response to radiation	http://amigo.geneontology.org/amigo/term/GO:0009314	11	2085	48	17184	1.89344	24483;294254;24577;24835;29237;171102;64030;24772;25293;24645;24888	Igf2;Hspa1b;Myc;Tnf;Penk;Cdc25a;Kit;Cxcl12;Aqp4;Pgm1;Bcl2l1	rno-miR-451-5p;rno-miR-30c-2-3p;rno-miR-136-5p;rno-miR-221-3p;rno-miR-431;rno-miR-10b-5p;rno-miR-122-5p;rno-miR-381-3p;rno-miR-411-5p;rno-miR-542-5p;rno-miR-99a-5p;rno-miR-133b-3p;rno-miR-136-3p;rno-miR-128-3p;rno-miR-543-3p;rno-miR-495;rno-miR-200a-3p;rno-miR-326-3p;rno-miR-133a-3p;rno-miR-376b-3p	0.0496817	1.3038	0.286429
GO:0007266	Rho protein signal transduction	http://amigo.geneontology.org/amigo/term/GO:0007266	11	2085	48	17184	1.89344	303605;117020;309175;192248;24694;360678;29433;84352;29431;308875;299145	Strada;Mcf2l;Cdc42ep2;Cdh13;Pth;Arhgdia;Pak3;Col1a2;Pak1;Rhog;Rhoj	rno-miR-133a-3p;rno-miR-30c-2-3p;rno-miR-136-5p;rno-miR-122-5p;rno-miR-381-3p;rno-miR-542-5p;rno-miR-133b-3p;rno-miR-128-3p;rno-miR-543-3p;rno-miR-495;rno-miR-200a-3p;rno-miR-326-3p;rno-miR-503-5p;rno-miR-376b-3p	0.0496817	1.3038	0.286429
GO:0071236	cellular response to antibiotic	http://amigo.geneontology.org/amigo/term/GO:0071236	7	2085	25	17184	2.31209	24653;24782;25557;83571;24330;29578;25617	Pla2g4a;Slc9a1;Star;Cdkn1b;Egr1;Hnrnpa1;Hspa5	rno-miR-451-5p;rno-miR-206-3p;rno-miR-30c-2-3p;rno-miR-183-5p;rno-miR-221-3p;rno-miR-10b-5p;rno-miR-381-3p;rno-miR-411-5p;rno-miR-1-3p;rno-miR-543-3p;rno-miR-495;rno-miR-200a-3p;rno-miR-326-3p;rno-miR-376b-3p	0.0514714	1.28843	0.295571
GO:0045921	positive regulation of exocytosis	http://amigo.geneontology.org/amigo/term/GO:0045921	7	2085	25	17184	2.31209	360426;83615;64045;65153;114514;25558;24877	Pla2g6;Atp6ap1;Glrx;Ncs1;Clasp2;Stxbp1;Vsnl1	rno-miR-451-5p;rno-miR-183-5p;rno-miR-136-5p;rno-miR-381-3p;rno-miR-411-5p;rno-miR-128-3p;rno-miR-495;rno-miR-200a-3p;rno-miR-326-3p;rno-miR-376b-3p	0.0514714	1.28843	0.295571
GO:0051289	protein homotetramerization	http://amigo.geneontology.org/amigo/term/GO:0051289	14	2085	67	17184	1.72703	24962;65135;83574;362061;299857;114114;24465;29700;25411;24153;303306;25700;117052;246334	Cth;Dpys;Rxrg;Cryz;Shmt2;Dnm1l;Hprt1;Pcbd1;Cnga2;A2m;Srr;Ide;Kcnj12;Tp63	rno-miR-451-5p;rno-miR-30c-2-3p;rno-miR-99b-3p;rno-miR-221-3p;rno-miR-431;rno-miR-411-5p;rno-miR-99a-5p;rno-miR-128-3p;rno-miR-543-3p;rno-miR-495;rno-miR-200a-3p;rno-miR-326-3p;rno-miR-503-5p;rno-miR-376b-3p	0.0515147	1.28807	0.295571
GO:0050790	regulation of catalytic activity	http://amigo.geneontology.org/amigo/term/GO:0050790	16	2085	80	17184	1.65336	140666;406163;246254;29662;309626;266766;54292;360678;362456;116831;83803;29189;58945;297695;373545;25183	Rcan2;Gpsm3;Gpsm1;Gdi2;Ring1;Rcan1;Rgs12;Arhgdia;Arhgdib;Fxyd3;Prkab1;Fdx1;Dynll1;Wbp11;Prkag2;Gdi1	rno-miR-183-5p;rno-miR-30c-2-3p;rno-miR-136-5p;rno-miR-221-3p;rno-miR-206-3p;rno-miR-122-5p;rno-miR-381-3p;rno-miR-542-5p;rno-miR-133b-3p;rno-miR-136-3p;rno-miR-1-3p;rno-miR-128-3p;rno-miR-543-3p;rno-miR-495;rno-miR-200a-3p;rno-miR-326-3p;rno-miR-133a-3p	0.0523281	1.28127	0.299758
GO:0007519	skeletal muscle tissue development	http://amigo.geneontology.org/amigo/term/GO:0007519	13	2085	61	17184	1.76118	29279;24585;29737;54284;83574;81649;266766;307403;25043;29148;24907;293854;337868	Meox2;Myl3;Kcnab1;Pitx2;Rxrg;Mapk14;Rcan1;Csf1r;Eln;Myog;Dmd;Srpk3;Myod1	rno-miR-206-3p;rno-miR-30c-2-3p;rno-miR-10b-5p;rno-miR-122-5p;rno-miR-381-3p;rno-miR-1-3p;rno-miR-128-3p;rno-miR-543-3p;rno-miR-495;rno-miR-200a-3p;rno-miR-326-3p;rno-miR-376b-3p	0.0529661	1.276	0.302447
GO:0006461	protein complex assembly	http://amigo.geneontology.org/amigo/term/GO:0006461	13	2085	61	17184	1.76118	293627;29647;64460;117281;84354;84556;24778;25599;29610;24803;50689;54237;315648	Tspan4;Cask;Pex14;Ppp2r1a;Ssbp3;Rims1;Slc2a1;Cd74;Tgfbr3;Vamp2;Mapk3;Cdk1;Ppp2r1b	rno-miR-206-3p;rno-miR-183-5p;rno-miR-431;rno-miR-122-5p;rno-miR-381-3p;rno-miR-133b-3p;rno-miR-136-3p;rno-miR-1-3p;rno-miR-128-3p;rno-miR-543-3p;rno-miR-495;rno-miR-200a-3p;rno-miR-326-3p;rno-miR-133a-3p	0.0529661	1.276	0.302447
GO:0007492	endoderm development	http://amigo.geneontology.org/amigo/term/GO:0007492	8	2085	31	17184	2.13124	81507;79237;304733;29357;25231;25631;50554;297893	Bmpr1a;Hhex;Epb4.1l5;Smad2;Onecut1;Smad3;Smad4;Hdac1	rno-miR-136-5p;rno-miR-431;rno-miR-10b-5p;rno-miR-381-3p;rno-miR-542-5p;rno-miR-128-3p;rno-miR-543-3p;rno-miR-495;rno-miR-200a-3p;rno-miR-326-3p;rno-miR-503-5p	0.0541745	1.26621	0.305625
GO:0034613	cellular protein localization	http://amigo.geneontology.org/amigo/term/GO:0034613	12	2085	55	17184	1.80282	307505;79220;85265;690244;59303;245709;59114;246294;24907;117043;117044;171138	Ctnna1;Grid2;Ajuba;Sumo2;Tmem33;Exoc8;Slc9a3r1;Optn;Dmd;RragB;Rraga;Kcne2	rno-miR-206-3p;rno-miR-30c-2-3p;rno-miR-136-5p;rno-miR-221-3p;rno-miR-381-3p;rno-miR-133b-3p;rno-miR-1-3p;rno-miR-543-3p;rno-miR-495;rno-miR-200a-3p;rno-miR-133a-3p;rno-miR-376b-3p	0.0542071	1.26594	0.305625
GO:0042326	negative regulation of phosphorylation	http://amigo.geneontology.org/amigo/term/GO:0042326	6	2085	20	17184	2.47677	83571;25164;58945;25049;246060;305341	Cdkn1b;Cdkn2b;Dynll1;Atxn1;Cdkn1c;Rhoh	rno-miR-30c-2-3p;rno-miR-221-3p;rno-miR-122-5p;rno-miR-411-5p;rno-miR-133b-3p;rno-miR-495;rno-miR-200a-3p;rno-miR-326-3p;rno-miR-133a-3p	0.0551198	1.25869	0.305625
GO:0044130	negative regulation of growth of symbiont in host	http://amigo.geneontology.org/amigo/term/GO:0044130	6	2085	20	17184	2.47677	301059;64668;24835;25325;29184;113894	Myd88;Mbl2;Tnf;Il10;Cd36;Sqstm1	rno-miR-206-3p;rno-miR-99b-3p;rno-miR-221-3p;rno-miR-136-5p;rno-miR-411-5p;rno-miR-542-5p;rno-miR-99a-5p;rno-miR-136-3p;rno-miR-1-3p;rno-miR-128-3p;rno-miR-495;rno-miR-200a-3p;rno-miR-326-3p;rno-miR-503-5p	0.0551198	1.25869	0.305625
GO:0051894	positive regulation of focal adhesion assembly	http://amigo.geneontology.org/amigo/term/GO:0051894	6	2085	20	17184	2.47677	304733;83785;81523;24771;81778;25631	Epb4.1l5;Vegfa;Myoc;Sdc4;S100a10;Smad3	rno-miR-30c-2-3p;rno-miR-136-5p;rno-miR-221-3p;rno-miR-10b-5p;rno-miR-381-3p;rno-miR-495;rno-miR-200a-3p	0.0551198	1.25869	0.305625
GO:0010507	negative regulation of autophagy	http://amigo.geneontology.org/amigo/term/GO:0010507	6	2085	20	17184	2.47677	56718;306977;64322;54254;117044;361532	Mtor;Zkscan3;Dap;Gata4;Rraga;Sirt2	rno-miR-183-5p;rno-miR-30c-2-3p;rno-miR-122-5p;rno-miR-381-3p;rno-miR-411-5p;rno-miR-99a-5p;rno-miR-542-5p;rno-miR-128-3p;rno-miR-543-3p;rno-miR-495;rno-miR-326-3p	0.0551198	1.25869	0.305625
GO:0007031	peroxisome organization	http://amigo.geneontology.org/amigo/term/GO:0007031	6	2085	20	17184	2.47677	64460;116718;293098;308718;85249;83519	Pex14;Pex12;Tmem135;Pex7;Pex11a;Pex3	rno-miR-206-3p;rno-miR-183-5p;rno-miR-30c-2-3p;rno-miR-598-3p;rno-miR-431;rno-miR-381-3p;rno-miR-411-5p;rno-miR-1-3p;rno-miR-128-3p;rno-miR-543-3p;rno-miR-495;rno-miR-200a-3p;rno-miR-503-5p;rno-miR-376b-3p	0.0551198	1.25869	0.305625
GO:1902475	L-alpha-amino acid transmembrane transport	http://amigo.geneontology.org/amigo/term/GO:1902475	6	2085	20	17184	2.47677	84551;50719;83509;83612;155205;116509	Slc7a8;Slc7a5;Slc7a7;Slc32a1;Slc36a1;Slc6a9	rno-miR-30c-2-3p;rno-miR-99b-3p;rno-miR-133b-3p;rno-miR-128-3p;rno-miR-543-3p;rno-miR-495;rno-miR-200a-3p;rno-miR-133a-3p;rno-miR-376b-3p	0.0551198	1.25869	0.305625
GO:0022008	neurogenesis	http://amigo.geneontology.org/amigo/term/GO:0022008	11	2085	49	17184	1.85469	298296;112400;24409;29410;29192;116744;25204;24370;64186;65193;58835	Pcsk9;Nrg1;Grin2a;Neurog1;Psen1;Lpar1;Pcsk1;Foxg1;Ascl1;Nkx6-1;Phgdh	rno-miR-451-5p;rno-miR-183-5p;rno-miR-30c-2-3p;rno-miR-136-5p;rno-miR-221-3p;rno-miR-99b-3p;rno-miR-431;rno-miR-122-5p;rno-miR-381-3p;rno-miR-133b-3p;rno-miR-128-3p;rno-miR-543-3p;rno-miR-495;rno-miR-200a-3p;rno-miR-133a-3p;rno-miR-376b-3p	0.0551339	1.25858	0.305625
GO:0048538	thymus development	http://amigo.geneontology.org/amigo/term/GO:0048538	11	2085	49	17184	1.85469	314246;192274;362051;287942;81751;54264;29192;363088;266610;24967;117282	Zbtb1;Foxe1;Lmo4;Crkl;Psen2;Mafb;Psen1;Ccnb2;Fadd;Psmb9;Hnrnpk	rno-miR-451-5p;rno-miR-206-3p;rno-miR-183-5p;rno-miR-381-3p;rno-miR-1-3p;rno-miR-128-3p;rno-miR-543-3p;rno-miR-495;rno-miR-326-3p;rno-miR-376b-3p	0.0551339	1.25858	0.305625
GO:0035176	social behavior	http://amigo.geneontology.org/amigo/term/GO:0035176	11	2085	49	17184	1.85469	24408;171093;155423;171297;361845;29151;311456;24938;56718;83721;24379	Grin1;Shank2;Anxa7;Nlgn3;Eif4ebp2;Ucn;Mkks;Grpr;Mtor;Dvl1;Gad1	rno-miR-206-3p;rno-miR-30c-2-3p;rno-miR-136-5p;rno-miR-381-3p;rno-miR-99a-5p;rno-miR-1-3p;rno-miR-128-3p;rno-miR-543-3p;rno-miR-495;rno-miR-326-3p	0.0551339	1.25858	0.305625
GO:0002027	regulation of heart rate	http://amigo.geneontology.org/amigo/term/GO:0002027	9	2085	37	17184	2.0091	24241;360718;54234;59266;29209;24907;24318;24242;29161	Calca;Popdc2;Cacna1e;Hcn4;Casq2;Dmd;Drd2;Calm1;Cav3	rno-miR-206-3p;rno-miR-99b-3p;rno-miR-136-5p;rno-miR-221-3p;rno-miR-1-3p;rno-miR-128-3p;rno-miR-495;rno-miR-200a-3p;rno-miR-326-3p	0.055386	1.2566	0.305625
GO:0042755	eating behavior	http://amigo.geneontology.org/amigo/term/GO:0042755	9	2085	37	17184	2.0091	29256;63887;25265;25298;25757;25369;25125;24476;24807	Oprl1;Nmu;P2ry1;Cck;Cpt1a;Adora2a;Stat3;Iapp;Tacr1	rno-miR-136-5p;rno-miR-221-3p;rno-miR-10b-5p;rno-miR-503-5p;rno-miR-381-3p;rno-miR-411-5p;rno-miR-133b-3p;rno-miR-128-3p;rno-miR-543-3p;rno-miR-495;rno-miR-200a-3p;rno-miR-133a-3p;rno-miR-376b-3p	0.055386	1.2566	0.305625
GO:0046777	protein autophosphorylation	http://amigo.geneontology.org/amigo/term/GO:0046777	30	2085	176	17184	1.41075	299618;192350;362779;29702;308449;25232;25614;81649;54251;24329;362418;373542;307403;25255;64030;246332;24629;25050;305311;315707;286927;25734;25054;84489;24954;29431;54318;117558;56718;170904	Mknk2;Cdk12;Vrk1;Eif2ak3;Hipk4;Tyro3;Ptk2;Mapk14;Flt1;Egfr;Irak2;Stk25;Csf1r;Dyrk1a;Kit;Uhmk1;Pdgfrb;Camk4;Txk;Csk;Stk16;Hck;Ntrk2;Fgfr3;Insr;Pak1;Eif2s1;Mylk2;Mtor;Stk17b	rno-miR-451-5p;rno-miR-183-5p;rno-miR-30c-2-3p;rno-miR-136-5p;rno-miR-221-3p;rno-miR-206-3p;rno-miR-99b-3p;rno-miR-431;rno-miR-10b-5p;rno-miR-122-5p;rno-miR-381-3p;rno-miR-99a-5p;rno-miR-133b-3p;rno-miR-1-3p;rno-miR-128-3p;rno-miR-543-3p;rno-miR-495;rno-miR-200a-3p;rno-miR-326-3p;rno-miR-133a-3p;rno-miR-376b-3p	0.0563818	1.24886	0.305625
GO:0030850	prostate gland development	http://amigo.geneontology.org/amigo/term/GO:0030850	4	2085	10	17184	3.30111	25149;25380;25690;246334	Esr2;Anxa1;Ahr;Tp63	rno-miR-221-3p;rno-miR-495;rno-miR-200a-3p;rno-miR-30c-2-3p;rno-miR-381-3p	0.0564131	1.24862	0.305625
GO:0048541	Peyer's patch development	http://amigo.geneontology.org/amigo/term/GO:0048541	4	2085	10	17184	3.30111	25126;24165;81613;24918	Stat5b;Ada;Ceacam1;Stat5a	rno-miR-495;rno-miR-200a-3p;rno-miR-136-5p;rno-miR-598-3p	0.0564131	1.24862	0.305625
GO:0031284	positive regulation of guanylate cyclase activity	http://amigo.geneontology.org/amigo/term/GO:0031284	4	2085	10	17184	3.30111	64055;24599;25656;29316	Guca2b;Nos2;Guca2a;Adora2b	rno-miR-431;rno-miR-136-5p;rno-miR-128-3p;rno-miR-503-5p	0.0564131	1.24862	0.305625
GO:0016338	calcium-independent cell-cell adhesion via plasma membrane cell-adhesion molecules	http://amigo.geneontology.org/amigo/term/GO:0016338	4	2085	10	17184	3.30111	363058;65129;24586;81613	Cadm1;Cldn1;Ncam1;Ceacam1	rno-miR-598-3p;rno-miR-122-5p;rno-miR-136-3p;rno-miR-543-3p;rno-miR-495;rno-miR-200a-3p;rno-miR-376b-3p	0.0564131	1.24862	0.305625
GO:0060020	Bergmann glial cell differentiation	http://amigo.geneontology.org/amigo/term/GO:0060020	4	2085	10	17184	3.30111	24387;192270;50689;170851	Gfap;Ppap2b;Mapk3;Map2k1	rno-miR-206-3p;rno-miR-30c-2-3p;rno-miR-221-3p;rno-miR-431;rno-miR-411-5p;rno-miR-1-3p;rno-miR-128-3p;rno-miR-543-3p;rno-miR-495;rno-miR-326-3p;rno-miR-503-5p	0.0564131	1.24862	0.305625
GO:0018298	protein-chromophore linkage	http://amigo.geneontology.org/amigo/term/GO:0018298	4	2085	10	17184	3.30111	170917;299691;25377;24717	Cry2;Cry1;Ambp;Rho	rno-miR-543-3p;rno-miR-495;rno-miR-200a-3p;rno-miR-381-3p;rno-miR-128-3p	0.0564131	1.24862	0.305625
GO:0006703	estrogen biosynthetic process	http://amigo.geneontology.org/amigo/term/GO:0006703	4	2085	10	17184	3.30111	25557;361802;29540;84013	Star;Hsd17b8;Hsd17b7;Hsd17b12	rno-miR-10b-5p;rno-miR-326-3p;rno-miR-376b-3p	0.0564131	1.24862	0.305625
GO:0033673	negative regulation of kinase activity	http://amigo.geneontology.org/amigo/term/GO:0033673	4	2085	10	17184	3.30111	246060;83571;85265;315707	Cdkn1c;Cdkn1b;Ajuba;Csk	rno-miR-206-3p;rno-miR-200a-3p;rno-miR-1-3p;rno-miR-221-3p	0.0564131	1.24862	0.305625
GO:0050805	negative regulation of synaptic transmission	http://amigo.geneontology.org/amigo/term/GO:0050805	4	2085	10	17184	3.30111	81657;81664;25567;64622	Gabbr1;Gnai2;Tnr;Adnp	rno-miR-30c-2-3p;rno-miR-221-3p;rno-miR-381-3p;rno-miR-411-5p;rno-miR-542-5p;rno-miR-128-3p;rno-miR-495;rno-miR-326-3p	0.0564131	1.24862	0.305625
GO:0045906	negative regulation of vasoconstriction	http://amigo.geneontology.org/amigo/term/GO:0045906	4	2085	10	17184	3.30111	89808;58812;25690;25026	Cx3cl1;Apln;Ahr;Adm	rno-miR-183-5p;rno-miR-136-5p;rno-miR-122-5p;rno-miR-381-3p;rno-miR-128-3p;rno-miR-495;rno-miR-200a-3p;rno-miR-503-5p;rno-miR-376b-3p	0.0564131	1.24862	0.305625
GO:0001775	cell activation	http://amigo.geneontology.org/amigo/term/GO:0001775	4	2085	10	17184	3.30111	25542;25661;24482;24835	Ccl3;Fn1;Igf1;Tnf	rno-miR-206-3p;rno-miR-221-3p;rno-miR-10b-5p;rno-miR-122-5p;rno-miR-381-3p;rno-miR-411-5p;rno-miR-542-5p;rno-miR-99a-5p;rno-miR-1-3p;rno-miR-128-3p;rno-miR-495;rno-miR-326-3p;rno-miR-376b-3p	0.0564131	1.24862	0.305625
GO:0032691	negative regulation of interleukin-1 beta production	http://amigo.geneontology.org/amigo/term/GO:0032691	4	2085	10	17184	3.30111	313729;25293;58923;25302	Errfi1;Aqp4;Mefv;Chrna7	rno-miR-30c-2-3p;rno-miR-381-3p;rno-miR-128-3p;rno-miR-495;rno-miR-200a-3p;rno-miR-503-5p	0.0564131	1.24862	0.305625
GO:0045820	negative regulation of glycolytic process	http://amigo.geneontology.org/amigo/term/GO:0045820	4	2085	10	17184	3.30111	140942;25125;29148;294235	Ddit4;Stat3;Myog;Ier3	rno-miR-99b-3p;rno-miR-221-3p;rno-miR-10b-5p;rno-miR-122-5p;rno-miR-381-3p;rno-miR-495	0.0564131	1.24862	0.305625
GO:0050798	activated T cell proliferation	http://amigo.geneontology.org/amigo/term/GO:0050798	4	2085	10	17184	3.30111	363058;64350;308995;316164	Cadm1;Itgad;Itgal;Satb1	rno-miR-30c-2-3p;rno-miR-10b-5p;rno-miR-122-5p;rno-miR-411-5p;rno-miR-136-3p;rno-miR-543-3p;rno-miR-495	0.0564131	1.24862	0.305625
GO:0060065	uterus development	http://amigo.geneontology.org/amigo/term/GO:0060065	5	2085	15	17184	2.75144	25149;257634;246060;25449;246297	Esr2;Lhx1;Cdkn1c;Fshr;Myocd	rno-miR-206-3p;rno-miR-99b-3p;rno-miR-221-3p;rno-miR-381-3p;rno-miR-1-3p;rno-miR-128-3p;rno-miR-200a-3p	0.0574432	1.24076	0.305625
GO:0055075	potassium ion homeostasis	http://amigo.geneontology.org/amigo/term/GO:0055075	5	2085	15	17184	2.75144	29501;117018;171028;171373;25065	Slc12a4;Kcnh2;Atp12a;Slc12a5;Slc12a1	rno-miR-183-5p;rno-miR-30c-2-3p;rno-miR-136-5p;rno-miR-381-3p;rno-miR-411-5p;rno-miR-128-3p;rno-miR-543-3p;rno-miR-503-5p;rno-miR-376b-3p	0.0574432	1.24076	0.305625
GO:0006790	sulfur compound metabolic process	http://amigo.geneontology.org/amigo/term/GO:0006790	5	2085	15	17184	2.75144	295934;290985;81819;81805;302302	Chst1;Isca1;Pax8;Suox;Chst7	rno-miR-183-5p;rno-miR-30c-2-3p;rno-miR-136-5p;rno-miR-221-3p;rno-miR-133b-3p;rno-miR-543-3p;rno-miR-495;rno-miR-326-3p;rno-miR-133a-3p	0.0574432	1.24076	0.305625
GO:0006839	mitochondrial transport	http://amigo.geneontology.org/amigo/term/GO:0006839	5	2085	15	17184	2.75144	266777;29192;170943;25708;54315	Nptx1;Psen1;Slc25a10;Ucp3;Ucp2	rno-miR-451-5p;rno-miR-122-5p;rno-miR-133b-3p;rno-miR-136-3p;rno-miR-128-3p;rno-miR-133a-3p	0.0574432	1.24076	0.305625
GO:0050872	white fat cell differentiation	http://amigo.geneontology.org/amigo/term/GO:0050872	5	2085	15	17184	2.75144	65984;25664;81717;63840;29382	Aacs;Pparg;Ctbp2;Per2;Ctbp1	rno-miR-183-5p;rno-miR-30c-2-3p;rno-miR-598-3p;rno-miR-133b-3p;rno-miR-136-3p;rno-miR-128-3p;rno-miR-543-3p;rno-miR-133a-3p;rno-miR-376b-3p	0.0574432	1.24076	0.305625
GO:0048011	neurotrophin TRK receptor signaling pathway	http://amigo.geneontology.org/amigo/term/GO:0048011	5	2085	15	17184	2.75144	309376;25402;140942;367767;29430	Zfyve27;Casp3;Ddit4;Mageh1;Hap1	rno-miR-99b-3p;rno-miR-221-3p;rno-miR-10b-5p;rno-miR-122-5p;rno-miR-381-3p;rno-miR-133b-3p;rno-miR-495;rno-miR-200a-3p;rno-miR-326-3p;rno-miR-133a-3p	0.0574432	1.24076	0.305625
GO:0042417	dopamine metabolic process	http://amigo.geneontology.org/amigo/term/GO:0042417	5	2085	15	17184	2.75144	24409;24603;24318;24465;24311	Grin2a;Npr1;Drd2;Hprt1;Ddc	rno-miR-200a-3p;rno-miR-30c-2-3p;rno-miR-326-3p;rno-miR-128-3p;rno-miR-376b-3p	0.0574432	1.24076	0.305625
GO:0045725	positive regulation of glycogen biosynthetic process	http://amigo.geneontology.org/amigo/term/GO:0045725	5	2085	15	17184	2.75144	25467;24694;24483;24954;24482	Irs1;Pth;Igf2;Insr;Igf1	rno-miR-183-5p;rno-miR-206-3p;rno-miR-99b-3p;rno-miR-221-3p;rno-miR-10b-5p;rno-miR-122-5p;rno-miR-381-3p;rno-miR-136-3p;rno-miR-1-3p;rno-miR-128-3p;rno-miR-543-3p;rno-miR-495;rno-miR-200a-3p;rno-miR-326-3p;rno-miR-503-5p;rno-miR-376b-3p	0.0574432	1.24076	0.305625
GO:0050901	leukocyte tethering or rolling	http://amigo.geneontology.org/amigo/term/GO:0050901	5	2085	15	17184	2.75144	78961;25544;25361;24511;24835	Golph3;Sele;Vcam1;Itgb1;Tnf	rno-miR-10b-5p;rno-miR-381-3p;rno-miR-411-5p;rno-miR-542-5p;rno-miR-99a-5p;rno-miR-543-3p;rno-miR-495;rno-miR-200a-3p	0.0574432	1.24076	0.305625
GO:0006259	DNA metabolic process	http://amigo.geneontology.org/amigo/term/GO:0006259	5	2085	15	17184	2.75144	29497;25591;191575;84490;294051	Ptbp1;Parp1;Nme1;Fen1;Dntt	rno-miR-30c-2-3p;rno-miR-10b-5p;rno-miR-411-5p;rno-miR-133b-3p;rno-miR-128-3p;rno-miR-543-3p;rno-miR-495;rno-miR-200a-3p;rno-miR-326-3p;rno-miR-133a-3p	0.0574432	1.24076	0.305625
GO:0030322	stabilization of membrane potential	http://amigo.geneontology.org/amigo/term/GO:0030322	5	2085	15	17184	2.75144	156873;65272;59324;29553;170899	Kcnk15;Kcnk10;Kcnk1;Kcnk3;Kcnk2	rno-miR-183-5p;rno-miR-206-3p;rno-miR-30c-2-3p;rno-miR-411-5p;rno-miR-1-3p;rno-miR-128-3p;rno-miR-543-3p;rno-miR-495;rno-miR-326-3p;rno-miR-503-5p;rno-miR-376b-3p	0.0574432	1.24076	0.305625
GO:0051597	response to methylmercury	http://amigo.geneontology.org/amigo/term/GO:0051597	5	2085	15	17184	2.75144	24409;24653;29221;304024;315222	Grin2a;Pla2g4a;Arg1;Cpox;Arsa	rno-miR-451-5p;rno-miR-206-3p;rno-miR-30c-2-3p;rno-miR-381-3p;rno-miR-1-3p;rno-miR-128-3p;rno-miR-543-3p;rno-miR-495;rno-miR-503-5p;rno-miR-376b-3p	0.0574432	1.24076	0.305625
GO:0007212	dopamine receptor signaling pathway	http://amigo.geneontology.org/amigo/term/GO:0007212	5	2085	15	17184	2.75144	25289;24318;497878;25247;50664	Adcy6;Drd2;Nsg2;Nsg1;Gnao1	rno-miR-183-5p;rno-miR-133b-3p;rno-miR-128-3p;rno-miR-543-3p;rno-miR-495;rno-miR-200a-3p;rno-miR-326-3p;rno-miR-133a-3p	0.0574432	1.24076	0.305625
GO:0014912	negative regulation of smooth muscle cell migration	http://amigo.geneontology.org/amigo/term/GO:0014912	5	2085	15	17184	2.75144	170922;64457;25285;24617;25682	Ilk;Ndrg4;Igfbp5;Serpine1;Ppard	rno-miR-30c-2-3p;rno-miR-136-5p;rno-miR-122-5p;rno-miR-542-5p;rno-miR-128-3p;rno-miR-495;rno-miR-326-3p	0.0574432	1.24076	0.305625
GO:0060996	dendritic spine development	http://amigo.geneontology.org/amigo/term/GO:0060996	5	2085	15	17184	2.75144	113976;29431;29433;79120;24948	Acsl4;Pak1;Pak3;Arf4;Fmr1	rno-miR-206-3p;rno-miR-30c-2-3p;rno-miR-136-5p;rno-miR-221-3p;rno-miR-183-5p;rno-miR-122-5p;rno-miR-381-3p;rno-miR-99a-5p;rno-miR-133b-3p;rno-miR-1-3p;rno-miR-543-3p;rno-miR-495;rno-miR-200a-3p;rno-miR-133a-3p;rno-miR-376b-3p	0.0574432	1.24076	0.305625
GO:0035435	phosphate ion transmembrane transport	http://amigo.geneontology.org/amigo/term/GO:0035435	5	2085	15	17184	2.75144	245959;170943;84395;29573;81826	Slc25a3;Slc25a10;Slc34a2;Slc37a4;Slc20a1	rno-miR-543-3p;rno-miR-200a-3p;rno-miR-136-3p;rno-miR-381-3p	0.0574432	1.24076	0.305625
GO:0008610	lipid biosynthetic process	http://amigo.geneontology.org/amigo/term/GO:0008610	5	2085	15	17184	2.75144	113976;300095;24159;25288;78975	Acsl4;Srebf2;Acly;Acsl1;Prkaa2	rno-miR-183-5p;rno-miR-30c-2-3p;rno-miR-221-3p;rno-miR-381-3p;rno-miR-411-5p;rno-miR-99a-5p;rno-miR-128-3p;rno-miR-543-3p;rno-miR-495;rno-miR-200a-3p	0.0574432	1.24076	0.305625
GO:0035810	positive regulation of urine volume	http://amigo.geneontology.org/amigo/term/GO:0035810	5	2085	15	17184	2.75144	24323;29256;24318;25369;25694	Edn1;Oprl1;Drd2;Adora2a;Has2	rno-miR-206-3p;rno-miR-183-5p;rno-miR-598-3p;rno-miR-221-3p;rno-miR-431;rno-miR-381-3p;rno-miR-133b-3p;rno-miR-1-3p;rno-miR-128-3p;rno-miR-495;rno-miR-200a-3p;rno-miR-326-3p;rno-miR-133a-3p	0.0574432	1.24076	0.305625
GO:0006970	response to osmotic stress	http://amigo.geneontology.org/amigo/term/GO:0006970	7	2085	26	17184	2.22303	25510;24329;24778;24788;25256;29513;64896	Pcp4;Egfr;Slc2a1;Sord;Fmo1;Mapk13;Nolc1	rno-miR-451-5p;rno-miR-598-3p;rno-miR-431;rno-miR-122-5p;rno-miR-503-5p;rno-miR-381-3p;rno-miR-133b-3p;rno-miR-495;rno-miR-200a-3p;rno-miR-326-3p;rno-miR-133a-3p	0.0594725	1.22568	0.31363
GO:0035235	ionotropic glutamate receptor signaling pathway	http://amigo.geneontology.org/amigo/term/GO:0035235	7	2085	26	17184	2.22303	24408;79220;24409;29629;24412;24407;24213	Grin1;Grid2;Grin2a;Gria4;Grin2d;Grik5;Atp1a3	rno-miR-30c-2-3p;rno-miR-10b-5p;rno-miR-133b-3p;rno-miR-128-3p;rno-miR-543-3p;rno-miR-495;rno-miR-133a-3p;rno-miR-376b-3p	0.0594725	1.22568	0.31363
GO:0008625	extrinsic apoptotic signaling pathway via death domain receptors	http://amigo.geneontology.org/amigo/term/GO:0008625	7	2085	26	17184	2.22303	25385;117089;24835;297685;83631;192126;299261	Faslg;Ngfrap1;Tnf;Ddx47;Dedd;Dab2ip;Moap1	rno-miR-381-3p;rno-miR-411-5p;rno-miR-99a-5p;rno-miR-542-5p;rno-miR-128-3p;rno-miR-543-3p;rno-miR-495;rno-miR-200a-3p	0.0594725	1.22568	0.31363
GO:0090002	establishment of protein localization to plasma membrane	http://amigo.geneontology.org/amigo/term/GO:0090002	7	2085	26	17184	2.22303	83764;114514;81778;362048;54319;59114;29161	Flot2;Clasp2;S100a10;Tspan5;Ezr;Slc9a3r1;Cav3	rno-miR-183-5p;rno-miR-30c-2-3p;rno-miR-411-5p;rno-miR-128-3p;rno-miR-495;rno-miR-200a-3p;rno-miR-326-3p;rno-miR-376b-3p	0.0594725	1.22568	0.31363
GO:0050806	positive regulation of synaptic transmission	http://amigo.geneontology.org/amigo/term/GO:0050806	7	2085	26	17184	2.22303	25614;63887;24835;25716;29483;24770;117282	Ptk2;Nmu;Tnf;Syt1;Slc1a3;Ccl2;Hnrnpk	rno-miR-206-3p;rno-miR-30c-2-3p;rno-miR-136-5p;rno-miR-381-3p;rno-miR-411-5p;rno-miR-542-5p;rno-miR-99a-5p;rno-miR-133b-3p;rno-miR-1-3p;rno-miR-128-3p;rno-miR-543-3p;rno-miR-495;rno-miR-326-3p;rno-miR-133a-3p	0.0594725	1.22568	0.31363
GO:0006493	protein O-linked glycosylation	http://amigo.geneontology.org/amigo/term/GO:0006493	7	2085	26	17184	2.22303	26295;89811;84430;29750;302499;171086;311039	Ogt;Vegfb;Pomt1;Galnt7;C1galt1c1;Trak2;Galnt13	rno-miR-206-3p;rno-miR-136-5p;rno-miR-221-3p;rno-miR-381-3p;rno-miR-411-5p;rno-miR-1-3p;rno-miR-128-3p;rno-miR-543-3p;rno-miR-200a-3p;rno-miR-376b-3p	0.0594725	1.22568	0.31363
GO:0045785	positive regulation of cell adhesion	http://amigo.geneontology.org/amigo/term/GO:0045785	12	2085	56	17184	1.77052	24241;56083;112400;25614;83785;89808;24835;303185;24772;306527;24770;286975	Calca;Tgm2;Nrg1;Ptk2;Vegfa;Cx3cl1;Tnf;Flcn;Cxcl12;Dusp26;Ccl2;Skap1	rno-miR-183-5p;rno-miR-30c-2-3p;rno-miR-99b-3p;rno-miR-221-3p;rno-miR-136-5p;rno-miR-122-5p;rno-miR-381-3p;rno-miR-411-5p;rno-miR-542-5p;rno-miR-99a-5p;rno-miR-136-3p;rno-miR-128-3p;rno-miR-543-3p;rno-miR-495;rno-miR-326-3p;rno-miR-376b-3p	0.0596196	1.22461	0.313944
GO:1903507	negative regulation of nucleic acid-templated transcription	http://amigo.geneontology.org/amigo/term/GO:1903507	8	2085	32	17184	2.06452	170842;27064;85265;29515;494021;261736;54276;363269	Tob1;Ankrd1;Ajuba;Atn1;Lmcd1;Cops2;Neurod2;Sp100	rno-miR-206-3p;rno-miR-431;rno-miR-10b-5p;rno-miR-381-3p;rno-miR-411-5p;rno-miR-133b-3p;rno-miR-1-3p;rno-miR-128-3p;rno-miR-543-3p;rno-miR-495;rno-miR-326-3p;rno-miR-133a-3p	0.0615646	1.21067	0.31753
GO:0045777	positive regulation of blood pressure	http://amigo.geneontology.org/amigo/term/GO:0045777	8	2085	32	17184	2.06452	29191;64680;29290;29131;24808;24174;24807;170816	Tac3;Crhr2;Adora1;Cartpt;Tacr3;Adra2b;Tacr1;Olr59	rno-miR-136-5p;rno-miR-221-3p;rno-miR-503-5p;rno-miR-133b-3p;rno-miR-543-3p;rno-miR-495;rno-miR-200a-3p;rno-miR-326-3p;rno-miR-133a-3p	0.0615646	1.21067	0.31753
GO:0040018	positive regulation of multicellular organism growth	http://amigo.geneontology.org/amigo/term/GO:0040018	9	2085	38	17184	1.95611	25360;24918;311456;64367;24898;113948;25126;24318;54319	Tshr;Stat5a;Mkks;Ppib;Slc6a3;Bbs2;Stat5b;Drd2;Ezr	rno-miR-206-3p;rno-miR-30c-2-3p;rno-miR-136-5p;rno-miR-183-5p;rno-miR-381-3p;rno-miR-1-3p;rno-miR-128-3p;rno-miR-495;rno-miR-200a-3p;rno-miR-326-3p;rno-miR-376b-3p	0.0622081	1.20615	0.31753
GO:0051092	positive regulation of NF-kappaB transcription factor activity	http://amigo.geneontology.org/amigo/term/GO:0051092	20	2085	109	17184	1.5172	308906;24962;29260;64680;29673;362418;294254;170910;171369;29610;60383;24835;301059;313264;25464;79215;364594;310635;307861;24854	Trim5;Cth;Tlr4;Crhr2;Psma6;Irak2;Hspa1b;Mtdh;Cd40;Tgfbr3;Rbck1;Tnf;Myd88;Trim32;Icam1;Mtpn;Tlr3;Arhgef2;Terf2ip;Clu	rno-miR-451-5p;rno-miR-206-3p;rno-miR-30c-2-3p;rno-miR-136-5p;rno-miR-221-3p;rno-miR-99b-3p;rno-miR-431;rno-miR-411-5p;rno-miR-542-5p;rno-miR-99a-5p;rno-miR-136-3p;rno-miR-1-3p;rno-miR-128-3p;rno-miR-543-3p;rno-miR-495;rno-miR-326-3p;rno-miR-376b-3p	0.062758	1.20233	0.31753
GO:0060021	palate development	http://amigo.geneontology.org/amigo/term/GO:0060021	15	2085	76	17184	1.6312	29279;64194;313689;81507;29417;301442;25401;81710;29610;29357;116490;85489;288985;50554;29200	Meox2;Insig1;Dhrs3;Bmpr1a;Men1;Sumo1;Alx1;Msx1;Tgfbr3;Smad2;Snai1;Twist1;Insig2;Smad4;Inhba	rno-miR-206-3p;rno-miR-183-5p;rno-miR-30c-2-3p;rno-miR-221-3p;rno-miR-136-5p;rno-miR-431;rno-miR-122-5p;rno-miR-381-3p;rno-miR-99a-5p;rno-miR-133b-3p;rno-miR-136-3p;rno-miR-542-5p;rno-miR-1-3p;rno-miR-128-3p;rno-miR-543-3p;rno-miR-495;rno-miR-200a-3p;rno-miR-326-3p;rno-miR-133a-3p;rno-miR-376b-3p	0.0637871	1.19527	0.31753
GO:0006470	protein dephosphorylation	http://amigo.geneontology.org/amigo/term/GO:0006470	35	2085	214	17184	1.35389	360514;306527;171109;311406;116663;192270;361765;311530;315939;24673;116482;83523;54259;114508;304429;362490;24669;25594;302890;305482;312086;24674;361663;305177;293847;59265;295401;364298;54705;361726;84024;288731;114856;116699;303565	Ublcp1;Dusp26;Dusp5;Dusp2;Dusp6;Ppap2b;Btrc;Nanp;Pxylp1;Ppp2cb;Sacm1l;Impa1;Inpp5d;Fbp2;Psph;Tmem55a;Ppp1cc;Ppp1cb;Cpped1;Mtmr3;Pon3;Ppp3ca;Lhpp;Enoph1;Dusp9;Phlpp1;Lppr4;Tmem55b;Pdp1;Sdhaf2;Pon1;Pgam5;Dusp1;Inpp4b;G6pc3	rno-miR-136-5p;rno-miR-10b-5p;rno-miR-1-3p;rno-miR-376b-3p;rno-miR-183-5p;rno-miR-206-3p;rno-miR-122-5p;rno-miR-381-3p;rno-miR-411-5p;rno-miR-133b-3p;rno-miR-136-3p;rno-miR-200a-3p;rno-miR-133a-3p;rno-miR-30c-2-3p;rno-miR-128-3p;rno-miR-543-3p;rno-miR-451-5p;rno-miR-99b-3p;rno-miR-221-3p;rno-miR-431;rno-miR-99a-5p;rno-miR-495;rno-miR-326-3p	0.0642205	1.19233	0.31753
GO:0061564	axon development	http://amigo.geneontology.org/amigo/term/GO:0061564	3	2085	6	17184	4.12536	313264;24943;64521	Trim32;Plp1;Tspan2	rno-miR-543-3p;rno-miR-381-3p;rno-miR-411-5p;rno-miR-376b-3p	0.0645136	1.19035	0.31753
GO:0014854	response to inactivity	http://amigo.geneontology.org/amigo/term/GO:0014854	3	2085	6	17184	4.12536	25325;24318;29251	Il10;Drd2;F2	rno-miR-495;rno-miR-200a-3p;rno-miR-221-3p;rno-miR-326-3p	0.0645136	1.19035	0.31753
GO:0032211	negative regulation of telomere maintenance via telomerase	http://amigo.geneontology.org/amigo/term/GO:0032211	3	2085	6	17184	4.12536	297758;500054;290232	Terf1;Pot1;Tinf2	rno-miR-10b-5p;rno-miR-206-3p;rno-miR-495;rno-miR-128-3p	0.0645136	1.19035	0.31753
GO:0015697	quaternary ammonium group transport	http://amigo.geneontology.org/amigo/term/GO:0015697	3	2085	6	17184	4.12536	29504;29726;24904	Slc22a3;Slc22a5;Slc22a1	rno-miR-133b-3p;rno-miR-495;rno-miR-381-3p;rno-miR-326-3p;rno-miR-133a-3p	0.0645136	1.19035	0.31753
GO:0030641	regulation of cellular pH	http://amigo.geneontology.org/amigo/term/GO:0030641	3	2085	6	17184	4.12536	295645;54231;117596	Slc4a10;Car2;Atp6v1b2	rno-miR-543-3p;rno-miR-200a-3p;rno-miR-30c-2-3p;rno-miR-221-3p;rno-miR-376b-3p	0.0645136	1.19035	0.31753
GO:0032534	regulation of microvillus assembly	http://amigo.geneontology.org/amigo/term/GO:0032534	3	2085	6	17184	4.12536	25096;192181;84410	Pld1;Podxl;Klf5	rno-miR-206-3p;rno-miR-10b-5p;rno-miR-381-3p;rno-miR-136-3p;rno-miR-1-3p;rno-miR-495;rno-miR-326-3p	0.0645136	1.19035	0.31753
GO:2000651	positive regulation of sodium ion transmembrane transporter activity	http://amigo.geneontology.org/amigo/term/GO:2000651	3	2085	6	17184	4.12536	24907;308113;64045	Dmd;Cnksr3;Glrx	rno-miR-206-3p;rno-miR-495;rno-miR-200a-3p;rno-miR-1-3p	0.0645136	1.19035	0.31753
GO:0045162	clustering of voltage-gated sodium channels	http://amigo.geneontology.org/amigo/term/GO:0045162	3	2085	6	17184	4.12536	116690;497815;81523	Nfasc;Nrcam;Myoc	rno-miR-183-5p;rno-miR-221-3p;rno-miR-431;rno-miR-122-5p;rno-miR-542-5p;rno-miR-543-3p;rno-miR-200a-3p	0.0645136	1.19035	0.31753
GO:1902430	negative regulation of beta-amyloid formation	http://amigo.geneontology.org/amigo/term/GO:1902430	3	2085	6	17184	4.12536	93667;29430;24854	Olfm1;Hap1;Clu	rno-miR-30c-2-3p;rno-miR-598-3p;rno-miR-122-5p;rno-miR-133b-3p;rno-miR-543-3p;rno-miR-200a-3p;rno-miR-133a-3p	0.0645136	1.19035	0.31753
GO:0032811	negative regulation of epinephrine secretion	http://amigo.geneontology.org/amigo/term/GO:0032811	3	2085	6	17184	4.12536	64680;81657;24693	Crhr2;Gabbr1;Ptgs1	rno-miR-206-3p;rno-miR-183-5p;rno-miR-136-5p;rno-miR-381-3p;rno-miR-542-5p;rno-miR-1-3p;rno-miR-128-3p;rno-miR-543-3p	0.0645136	1.19035	0.31753
GO:0010815	bradykinin catabolic process	http://amigo.geneontology.org/amigo/term/GO:0010815	3	2085	6	17184	4.12536	25425;25700;94204	Ctsh;Ide;Ece1	rno-miR-543-3p;rno-miR-381-3p;rno-miR-99b-3p;rno-miR-326-3p;rno-miR-128-3p	0.0645136	1.19035	0.31753
GO:0046822	regulation of nucleocytoplasmic transport	http://amigo.geneontology.org/amigo/term/GO:0046822	3	2085	6	17184	4.12536	24669;294235;116699	Ppp1cc;Ier3;Inpp4b	rno-miR-99b-3p;rno-miR-122-5p;rno-miR-128-3p;rno-miR-543-3p;rno-miR-495;rno-miR-376b-3p	0.0645136	1.19035	0.31753
GO:0033211	adiponectin-activated signaling pathway	http://amigo.geneontology.org/amigo/term/GO:0033211	3	2085	6	17184	4.12536	94172;25288;289036	Slc27a1;Acsl1;Adipor1	rno-miR-543-3p;rno-miR-200a-3p;rno-miR-221-3p	0.0645136	1.19035	0.31753
GO:0046850	regulation of bone remodeling	http://amigo.geneontology.org/amigo/term/GO:0046850	3	2085	6	17184	4.12536	29131;79110;116699	Cartpt;Mepe;Inpp4b	rno-miR-543-3p;rno-miR-495;rno-miR-326-3p;rno-miR-128-3p	0.0645136	1.19035	0.31753
GO:0003231	cardiac ventricle development	http://amigo.geneontology.org/amigo/term/GO:0003231	3	2085	6	17184	4.12536	246297;170899;29497	Myocd;Kcnk2;Ptbp1	rno-miR-183-5p;rno-miR-206-3p;rno-miR-30c-2-3p;rno-miR-10b-5p;rno-miR-133b-3p;rno-miR-1-3p;rno-miR-128-3p;rno-miR-133a-3p;rno-miR-326-3p;rno-miR-503-5p;rno-miR-376b-3p	0.0645136	1.19035	0.31753
GO:0015871	choline transport	http://amigo.geneontology.org/amigo/term/GO:0015871	3	2085	6	17184	4.12536	29192;85426;50690	Psen1;Slc5a7;Slc6a8	rno-miR-451-5p;rno-miR-381-3p;rno-miR-495	0.0645136	1.19035	0.31753
GO:1901017	negative regulation of potassium ion transmembrane transporter activity	http://amigo.geneontology.org/amigo/term/GO:1901017	3	2085	6	17184	4.12536	54348;29209;29161	Stk39;Casq2;Cav3	rno-miR-136-5p;rno-miR-1-3p;rno-miR-326-3p;rno-miR-128-3p	0.0645136	1.19035	0.31753
GO:0014904	myotube cell development	http://amigo.geneontology.org/amigo/term/GO:0014904	3	2085	6	17184	4.12536	24907;337868;24482	Dmd;Myod1;Igf1	rno-miR-206-3p;rno-miR-221-3p;rno-miR-10b-5p;rno-miR-122-5p;rno-miR-381-3p;rno-miR-1-3p;rno-miR-495;rno-miR-376b-3p	0.0645136	1.19035	0.31753
GO:0006835	dicarboxylic acid transport	http://amigo.geneontology.org/amigo/term/GO:0006835	3	2085	6	17184	4.12536	292657;29483;305540	Slc1a5;Slc1a3;Slc1a4	rno-miR-206-3p;rno-miR-30c-2-3p;rno-miR-136-5p;rno-miR-122-5p;rno-miR-1-3p;rno-miR-326-3p	0.0645136	1.19035	0.31753
GO:0036006	cellular response to macrophage colony-stimulating factor stimulus	http://amigo.geneontology.org/amigo/term/GO:0036006	3	2085	6	17184	4.12536	24770;307403;81743	Ccl2;Csf1r;Pde2a	rno-miR-543-3p;rno-miR-30c-2-3p;rno-miR-326-3p	0.0645136	1.19035	0.31753
GO:0001818	negative regulation of cytokine production	http://amigo.geneontology.org/amigo/term/GO:0001818	3	2085	6	17184	4.12536	25325;81613;25664	Il10;Ceacam1;Pparg	rno-miR-128-3p;rno-miR-495;rno-miR-598-3p;rno-miR-221-3p;rno-miR-326-3p	0.0645136	1.19035	0.31753
GO:1903428	positive regulation of reactive oxygen species biosynthetic process	http://amigo.geneontology.org/amigo/term/GO:1903428	3	2085	6	17184	4.12536	26295;84360;117287	Ogt;Clcn3;Park7	rno-miR-543-3p;rno-miR-495;rno-miR-503-5p	0.0645136	1.19035	0.31753
GO:0036302	atrioventricular canal development	http://amigo.geneontology.org/amigo/term/GO:0036302	3	2085	6	17184	4.12536	50554;54254;25694	Smad4;Gata4;Has2	rno-miR-598-3p;rno-miR-221-3p;rno-miR-431;rno-miR-122-5p;rno-miR-381-3p;rno-miR-411-5p;rno-miR-542-5p;rno-miR-128-3p;rno-miR-495;rno-miR-200a-3p	0.0645136	1.19035	0.31753
GO:0036376	sodium ion export from cell	http://amigo.geneontology.org/amigo/term/GO:0036376	3	2085	6	17184	4.12536	25650;25390;24213	Atp1b1;Atp1b3;Atp1a3	rno-miR-30c-2-3p;rno-miR-221-3p;rno-miR-431;rno-miR-122-5p;rno-miR-381-3p;rno-miR-543-3p;rno-miR-200a-3p	0.0645136	1.19035	0.31753
GO:0097070	ductus arteriosus closure	http://amigo.geneontology.org/amigo/term/GO:0097070	3	2085	6	17184	4.12536	79242;246297;363071	Hpgd;Myocd;Stra6	rno-miR-206-3p;rno-miR-1-3p;rno-miR-381-3p;rno-miR-128-3p	0.0645136	1.19035	0.31753
GO:0044829	positive regulation by host of viral genome replication	http://amigo.geneontology.org/amigo/term/GO:0044829	3	2085	6	17184	4.12536	64367;60431;58857	Ppib;Vapb;Vapa	rno-miR-451-5p;rno-miR-183-5p;rno-miR-206-3p;rno-miR-221-3p;rno-miR-381-3p;rno-miR-133b-3p;rno-miR-1-3p;rno-miR-543-3p;rno-miR-495;rno-miR-133a-3p	0.0645136	1.19035	0.31753
GO:0042987	amyloid precursor protein catabolic process	http://amigo.geneontology.org/amigo/term/GO:0042987	3	2085	6	17184	4.12536	29192;85264;81751	Psen1;Abcg1;Psen2	rno-miR-451-5p;rno-miR-183-5p;rno-miR-30c-2-3p;rno-miR-122-5p;rno-miR-326-3p	0.0645136	1.19035	0.31753
GO:0043276	anoikis	http://amigo.geneontology.org/amigo/term/GO:0043276	3	2085	6	17184	4.12536	246142;361178;300799	Bmf;Tfdp1;Dapk2	rno-miR-543-3p;rno-miR-133b-3p;rno-miR-128-3p;rno-miR-495;rno-miR-133a-3p	0.0645136	1.19035	0.31753
GO:0008366	axon ensheathment	http://amigo.geneontology.org/amigo/term/GO:0008366	3	2085	6	17184	4.12536	112400;24943;25682	Nrg1;Plp1;Ppard	rno-miR-183-5p;rno-miR-30c-2-3p;rno-miR-221-3p;rno-miR-122-5p;rno-miR-128-3p;rno-miR-543-3p	0.0645136	1.19035	0.31753
GO:0014074	response to purine-containing compound	http://amigo.geneontology.org/amigo/term/GO:0014074	3	2085	6	17184	4.12536	65984;79212;29637	Aacs;Slc6a1;Hmgcs1	rno-miR-451-5p;rno-miR-183-5p;rno-miR-598-3p;rno-miR-221-3p;rno-miR-542-5p;rno-miR-133b-3p;rno-miR-495;rno-miR-200a-3p;rno-miR-326-3p;rno-miR-133a-3p;rno-miR-376b-3p	0.0645136	1.19035	0.31753
GO:0046488	phosphatidylinositol metabolic process	http://amigo.geneontology.org/amigo/term/GO:0046488	6	2085	21	17184	2.35869	94267;89812;307403;24318;314641;24629	Nudt4;Pip4k2b;Csf1r;Drd2;Pip5k1c;Pdgfrb	rno-miR-451-5p;rno-miR-30c-2-3p;rno-miR-221-3p;rno-miR-10b-5p;rno-miR-122-5p;rno-miR-381-3p;rno-miR-495;rno-miR-200a-3p;rno-miR-326-3p	0.0646394	1.1895	0.31753
GO:0000188	inactivation of MAPK activity	http://amigo.geneontology.org/amigo/term/GO:0000188	6	2085	21	17184	2.35869	293847;114856;305477;171109;116663;311406	Dusp9;Dusp1;Dusp18;Dusp5;Dusp6;Dusp2	rno-miR-99b-3p;rno-miR-431;rno-miR-122-5p;rno-miR-411-5p;rno-miR-133b-3p;rno-miR-495;rno-miR-200a-3p;rno-miR-326-3p;rno-miR-133a-3p	0.0646394	1.1895	0.31753
GO:0050768	negative regulation of neurogenesis	http://amigo.geneontology.org/amigo/term/GO:0050768	6	2085	21	17184	2.35869	81507;282840;114125;25509;83462;310635	Bmpr1a;Atf5;Dll3;Pax6;Dynlt1;Arhgef2	rno-miR-431;rno-miR-495;rno-miR-200a-3p;rno-miR-543-3p;rno-miR-326-3p	0.0646394	1.1895	0.31753
GO:0010226	response to lithium ion	http://amigo.geneontology.org/amigo/term/GO:0010226	6	2085	21	17184	2.35869	24653;24423;25662;81651;83523;64186	Pla2g4a;Gstm1;Igfbp2;Cspg4;Impa1;Ascl1	rno-miR-206-3p;rno-miR-183-5p;rno-miR-136-5p;rno-miR-10b-5p;rno-miR-381-3p;rno-miR-133b-3p;rno-miR-1-3p;rno-miR-128-3p;rno-miR-543-3p;rno-miR-495;rno-miR-200a-3p;rno-miR-133a-3p	0.0646394	1.1895	0.31753
GO:0045648	positive regulation of erythrocyte differentiation	http://amigo.geneontology.org/amigo/term/GO:0045648	6	2085	21	17184	2.35869	60421;81649;25159;54259;362957;29200	Prmt1;Mapk14;Gata2;Inpp5d;Ankrd54;Inhba	rno-miR-183-5p;rno-miR-30c-2-3p;rno-miR-431;rno-miR-122-5p;rno-miR-133b-3p;rno-miR-128-3p;rno-miR-495;rno-miR-200a-3p;rno-miR-133a-3p	0.0646394	1.1895	0.31753
GO:0032735	positive regulation of interleukin-12 production	http://amigo.geneontology.org/amigo/term/GO:0032735	6	2085	21	17184	2.35869	89814;29260;171369;364594;63868;29184	Tnfsf4;Tlr4;Cd40;Tlr3;Hspd1;Cd36	rno-miR-206-3p;rno-miR-30c-2-3p;rno-miR-99b-3p;rno-miR-136-5p;rno-miR-431;rno-miR-10b-5p;rno-miR-136-3p;rno-miR-1-3p;rno-miR-543-3p;rno-miR-495;rno-miR-200a-3p;rno-miR-326-3p	0.0646394	1.1895	0.31753
GO:0045216	cell-cell junction organization	http://amigo.geneontology.org/amigo/term/GO:0045216	6	2085	21	17184	2.35869	65129;89843;361303;83497;311098;25631	Cldn1;Cxadr;Lims2;Ocln;Xirp2;Smad3	rno-miR-136-5p;rno-miR-10b-5p;rno-miR-122-5p;rno-miR-381-3p;rno-miR-128-3p;rno-miR-200a-3p;rno-miR-376b-3p	0.0646394	1.1895	0.31753
GO:0032874	positive regulation of stress-activated MAPK cascade	http://amigo.geneontology.org/amigo/term/GO:0032874	6	2085	21	17184	2.35869	29260;64680;373542;66028;64666;25675	Tlr4;Crhr2;Stk25;Arl6ip5;Taok2;Hmgcr	rno-miR-183-5p;rno-miR-30c-2-3p;rno-miR-136-5p;rno-miR-543-3p;rno-miR-495;rno-miR-200a-3p	0.0646394	1.1895	0.31753
GO:0070848	response to growth factor	http://amigo.geneontology.org/amigo/term/GO:0070848	6	2085	21	17184	2.35869	29597;81682;25265;29300;25385;116663	P2ry2;Lum;P2ry1;Gata6;Faslg;Dusp6	rno-miR-206-3p;rno-miR-99b-3p;rno-miR-221-3p;rno-miR-411-5p;rno-miR-1-3p;rno-miR-543-3p;rno-miR-495	0.0646394	1.1895	0.31753
GO:0001502	cartilage condensation	http://amigo.geneontology.org/amigo/term/GO:0001502	6	2085	21	17184	2.35869	298894;81649;81812;29195;171396;64032	Mycn;Mapk14;Thra;Chad;Sulf1;Ctgf	rno-miR-30c-2-3p;rno-miR-542-5p;rno-miR-133b-3p;rno-miR-128-3p;rno-miR-543-3p;rno-miR-326-3p;rno-miR-133a-3p	0.0646394	1.1895	0.31753
GO:0045987	positive regulation of smooth muscle contraction	http://amigo.geneontology.org/amigo/term/GO:0045987	6	2085	21	17184	2.35869	24323;24165;63887;24693;29413;246297	Edn1;Ada;Nmu;Ptgs1;Adra1d;Myocd	rno-miR-206-3p;rno-miR-183-5p;rno-miR-136-5p;rno-miR-10b-5p;rno-miR-122-5p;rno-miR-1-3p;rno-miR-128-3p;rno-miR-543-3p	0.0646394	1.1895	0.31753
GO:0043984	histone H4-K16 acetylation	http://amigo.geneontology.org/amigo/term/GO:0043984	6	2085	21	17184	2.35869	317464;303470;26295;316328;300206;362093	Msl3;Kat7;Ogt;Kansl3;Kansl2;Wdr5	rno-miR-431;rno-miR-381-3p;rno-miR-128-3p;rno-miR-543-3p;rno-miR-495;rno-miR-376b-3p	0.0646394	1.1895	0.31753
GO:0060045	positive regulation of cardiac muscle cell proliferation	http://amigo.geneontology.org/amigo/term/GO:0060045	6	2085	21	17184	2.35869	112400;81649;24586;54254;54237;29300	Nrg1;Mapk14;Ncam1;Gata4;Cdk1;Gata6	rno-miR-183-5p;rno-miR-30c-2-3p;rno-miR-206-3p;rno-miR-221-3p;rno-miR-122-5p;rno-miR-381-3p;rno-miR-411-5p;rno-miR-1-3p;rno-miR-128-3p;rno-miR-495	0.0646394	1.1895	0.31753
GO:0001890	placenta development	http://amigo.geneontology.org/amigo/term/GO:0001890	11	2085	51	17184	1.78175	24165;81649;24817;24617;301252;246060;24209;58819;25571;25682;25664	Ada;Mapk14;Hnf1a;Serpine1;Hsp90ab1;Cdkn1c;Ascl2;Txnrd1;Ttpa;Ppard;Pparg	rno-miR-30c-2-3p;rno-miR-136-5p;rno-miR-221-3p;rno-miR-122-5p;rno-miR-381-3p;rno-miR-128-3p;rno-miR-543-3p;rno-miR-495;rno-miR-200a-3p;rno-miR-326-3p	0.067197	1.17265	0.325658
GO:0030308	negative regulation of cell growth	http://amigo.geneontology.org/amigo/term/GO:0030308	21	2085	117	17184	1.48416	24962;25664;25177;83571;81710;499108;289036;25682;25237;192126;29200;29722;57025;295344;25631;50554;24602;309035;303185;498423;306455	Cth;Pparg;Fhl1;Cdkn1b;Msx1;Sertad3;Adipor1;Ppard;Acvrl1;Dab2ip;Inhba;Apbb1;Adam15;St7l;Smad3;Smad4;Nppa;Dcun1d3;Flcn;Sertad2;Cdkn2aip	rno-miR-451-5p;rno-miR-206-3p;rno-miR-30c-2-3p;rno-miR-136-5p;rno-miR-221-3p;rno-miR-431;rno-miR-122-5p;rno-miR-381-3p;rno-miR-411-5p;rno-miR-542-5p;rno-miR-133b-3p;rno-miR-1-3p;rno-miR-128-3p;rno-miR-543-3p;rno-miR-495;rno-miR-200a-3p;rno-miR-326-3p;rno-miR-133a-3p	0.0677768	1.16892	0.325658
GO:0006479	protein methylation	http://amigo.geneontology.org/amigo/term/GO:0006479	7	2085	27	17184	2.14057	60421;24420;170818;89820;81508;84472;140925	Prmt1;Gspt1;Icmt;Prmt3;Bhmt;Ilf3;As3mt	rno-miR-206-3p;rno-miR-10b-5p;rno-miR-122-5p;rno-miR-133b-3p;rno-miR-1-3p;rno-miR-128-3p;rno-miR-495;rno-miR-200a-3p;rno-miR-133a-3p	0.0681953	1.16625	0.325658
GO:0043388	positive regulation of DNA binding	http://amigo.geneontology.org/amigo/term/GO:0043388	7	2085	27	17184	2.14057	54284;191575;29260;24482;361532;24242;246297	Pitx2;Nme1;Tlr4;Igf1;Sirt2;Calm1;Myocd	rno-miR-206-3p;rno-miR-30c-2-3p;rno-miR-221-3p;rno-miR-10b-5p;rno-miR-122-5p;rno-miR-381-3p;rno-miR-411-5p;rno-miR-1-3p;rno-miR-128-3p;rno-miR-543-3p;rno-miR-495;rno-miR-200a-3p;rno-miR-326-3p;rno-miR-376b-3p	0.0681953	1.16625	0.325658
GO:0021762	substantia nigra development	http://amigo.geneontology.org/amigo/term/GO:0021762	10	2085	45	17184	1.8355	25750;84489;25438;24533;25617;29511;58945;24943;24242;361532	Maob;Fgfr3;Eno3;Ldha;Hspa5;Padi2;Dynll1;Plp1;Calm1;Sirt2	rno-miR-451-5p;rno-miR-206-3p;rno-miR-30c-2-3p;rno-miR-221-3p;rno-miR-431;rno-miR-10b-5p;rno-miR-411-5p;rno-miR-99a-5p;rno-miR-1-3p;rno-miR-543-3p;rno-miR-495;rno-miR-326-3p	0.068652	1.16335	0.325658
GO:0035024	negative regulation of Rho protein signal transduction	http://amigo.geneontology.org/amigo/term/GO:0035024	5	2085	16	17184	2.57933	24511;81523;287543;303185;293497	Itgb1;Myoc;Tnfaip1;Flcn;Kctd13	rno-miR-206-3p;rno-miR-221-3p;rno-miR-122-5p;rno-miR-1-3p;rno-miR-128-3p;rno-miR-543-3p;rno-miR-495	0.068935	1.16156	0.325658
GO:0043982	histone H4-K8 acetylation	http://amigo.geneontology.org/amigo/term/GO:0043982	5	2085	16	17184	2.57933	26295;300206;316328;362093;303470	Ogt;Kansl2;Kansl3;Wdr5;Kat7	rno-miR-543-3p;rno-miR-495;rno-miR-431;rno-miR-381-3p;rno-miR-128-3p	0.068935	1.16156	0.325658
GO:0030837	negative regulation of actin filament polymerization	http://amigo.geneontology.org/amigo/term/GO:0030837	5	2085	16	17184	2.57933	311456;81531;64303;369016;315265	Mkks;Pfn2;Pfn1;Myadm;Twf1	rno-miR-206-3p;rno-miR-30c-2-3p;rno-miR-122-5p;rno-miR-381-3p;rno-miR-411-5p;rno-miR-1-3p;rno-miR-495;rno-miR-200a-3p;rno-miR-376b-3p	0.068935	1.16156	0.325658
GO:0043981	histone H4-K5 acetylation	http://amigo.geneontology.org/amigo/term/GO:0043981	5	2085	16	17184	2.57933	26295;300206;316328;362093;303470	Ogt;Kansl2;Kansl3;Wdr5;Kat7	rno-miR-543-3p;rno-miR-495;rno-miR-431;rno-miR-381-3p;rno-miR-128-3p	0.068935	1.16156	0.325658
GO:2000811	negative regulation of anoikis	http://amigo.geneontology.org/amigo/term/GO:2000811	5	2085	16	17184	2.57933	287593;24888;25614;24511;25054	Ptrh2;Bcl2l1;Ptk2;Itgb1;Ntrk2	rno-miR-451-5p;rno-miR-183-5p;rno-miR-206-3p;rno-miR-381-3p;rno-miR-133b-3p;rno-miR-136-3p;rno-miR-1-3p;rno-miR-543-3p;rno-miR-495;rno-miR-326-3p;rno-miR-133a-3p	0.068935	1.16156	0.325658
GO:0032230	positive regulation of synaptic transmission, GABAergic	http://amigo.geneontology.org/amigo/term/GO:0032230	5	2085	16	17184	2.57933	29430;25369;24807;54231;116647	Hap1;Adora2a;Tacr1;Car2;Nlgn1	rno-miR-136-5p;rno-miR-221-3p;rno-miR-122-5p;rno-miR-503-5p;rno-miR-381-3p;rno-miR-133b-3p;rno-miR-128-3p;rno-miR-543-3p;rno-miR-495;rno-miR-200a-3p;rno-miR-133a-3p;rno-miR-376b-3p	0.068935	1.16156	0.325658
GO:0021675	nerve development	http://amigo.geneontology.org/amigo/term/GO:0021675	5	2085	16	17184	2.57933	170922;81737;24596;81523;81527	Ilk;Ntf3;Ngfr;Myoc;Nrp2	rno-miR-183-5p;rno-miR-30c-2-3p;rno-miR-221-3p;rno-miR-122-5p;rno-miR-542-5p;rno-miR-128-3p;rno-miR-495;rno-miR-326-3p	0.068935	1.16156	0.325658
GO:0006376	mRNA splice site selection	http://amigo.geneontology.org/amigo/term/GO:0006376	5	2085	16	17184	2.57933	360503;170956;85383;362630;310820	Luc7l;Ythdc1;Nol3;Srsf10;Ptbp2	rno-miR-133a-3p;rno-miR-183-5p;rno-miR-30c-2-3p;rno-miR-431;rno-miR-381-3p;rno-miR-411-5p;rno-miR-133b-3p;rno-miR-543-3p;rno-miR-495;rno-miR-200a-3p;rno-miR-503-5p	0.068935	1.16156	0.325658
GO:0000266	mitochondrial fission	http://amigo.geneontology.org/amigo/term/GO:0000266	5	2085	16	17184	2.57933	301563;114114;298549;315141;289745	Mff;Dnm1l;Mtfr1l;Mief1;Mtfp1	rno-miR-431;rno-miR-381-3p;rno-miR-411-5p;rno-miR-128-3p;rno-miR-495;rno-miR-326-3p;rno-miR-376b-3p	0.068935	1.16156	0.325658
GO:0042698	ovulation cycle	http://amigo.geneontology.org/amigo/term/GO:0042698	5	2085	16	17184	2.57933	24329;25232;25302;79216;25450	Egfr;Tyro3;Chrna7;Gdf10;Gabrb1	rno-miR-381-3p;rno-miR-411-5p;rno-miR-133b-3p;rno-miR-128-3p;rno-miR-133a-3p;rno-miR-495;rno-miR-200a-3p;rno-miR-503-5p	0.068935	1.16156	0.325658
GO:0032924	activin receptor signaling pathway	http://amigo.geneontology.org/amigo/term/GO:0032924	5	2085	16	17184	2.57933	25631;25237;310681;29200;29357	Smad3;Acvrl1;Hfe2;Inhba;Smad2	rno-miR-451-5p;rno-miR-206-3p;rno-miR-136-5p;rno-miR-431;rno-miR-381-3p;rno-miR-411-5p;rno-miR-133b-3p;rno-miR-1-3p;rno-miR-326-3p;rno-miR-133a-3p	0.068935	1.16156	0.325658
GO:0046887	positive regulation of hormone secretion	http://amigo.geneontology.org/amigo/term/GO:0046887	5	2085	16	17184	2.57933	81734;63887;25265;24807;24323	Nell2;Nmu;P2ry1;Tacr1;Edn1	rno-miR-183-5p;rno-miR-206-3p;rno-miR-221-3p;rno-miR-503-5p;rno-miR-133b-3p;rno-miR-1-3p;rno-miR-543-3p;rno-miR-495;rno-miR-200a-3p;rno-miR-133a-3p	0.068935	1.16156	0.325658
GO:0042475	odontogenesis of dentin-containing tooth	http://amigo.geneontology.org/amigo/term/GO:0042475	13	2085	64	17184	1.67833	307505;54284;81507;54231;59112;25376;81710;266803;25026;29300;365963;297893;246334	Ctnna1;Pitx2;Bmpr1a;Car2;Hand1;Ambn;Msx1;Sostdc1;Adm;Gata6;Lhx8;Hdac1;Tp63	rno-miR-206-3p;rno-miR-30c-2-3p;rno-miR-99b-3p;rno-miR-221-3p;rno-miR-431;rno-miR-381-3p;rno-miR-136-3p;rno-miR-1-3p;rno-miR-543-3p;rno-miR-495;rno-miR-200a-3p;rno-miR-326-3p	0.0689922	1.1612	0.325658
GO:0031397	negative regulation of protein ubiquitination	http://amigo.geneontology.org/amigo/term/GO:0031397	9	2085	39	17184	1.90585	26295;81516;294254;63840;117287;89820;64152;56718;299691	Ogt;Smad7;Hspa1b;Per2;Park7;Prmt3;Chp1;Mtor;Cry1	rno-miR-30c-2-3p;rno-miR-221-3p;rno-miR-381-3p;rno-miR-99a-5p;rno-miR-136-3p;rno-miR-128-3p;rno-miR-543-3p;rno-miR-495;rno-miR-200a-3p;rno-miR-503-5p	0.0695417	1.15775	0.325658
GO:0000381	regulation of alternative mRNA splicing, via spliceosome	http://amigo.geneontology.org/amigo/term/GO:0000381	8	2085	33	17184	2.00184	287765;117259;494445;25255;29497;287113;337868;303346	Ddx5;Tra2b;Srsf2;Dyrk1a;Ptbp1;Rnps1;Myod1;Nsrp1	rno-miR-206-3p;rno-miR-183-5p;rno-miR-30c-2-3p;rno-miR-221-3p;rno-miR-10b-5p;rno-miR-122-5p;rno-miR-381-3p;rno-miR-133b-3p;rno-miR-1-3p;rno-miR-495;rno-miR-200a-3p;rno-miR-326-3p;rno-miR-133a-3p;rno-miR-376b-3p	0.0695547	1.15767	0.325658
GO:0045664	regulation of neuron differentiation	http://amigo.geneontology.org/amigo/term/GO:0045664	8	2085	33	17184	2.00184	64033;29515;29410;338475;25509;81737;29458;116647	Ccnd2;Atn1;Neurog1;Nrep;Pax6;Ntf3;Neurod1;Nlgn1	rno-miR-30c-2-3p;rno-miR-136-5p;rno-miR-221-3p;rno-miR-431;rno-miR-122-5p;rno-miR-381-3p;rno-miR-133b-3p;rno-miR-128-3p;rno-miR-495;rno-miR-133a-3p;rno-miR-376b-3p	0.0695547	1.15767	0.325658
GO:0015991	ATP hydrolysis coupled proton transport	http://amigo.geneontology.org/amigo/term/GO:0015991	8	2085	33	17184	2.00184	94170;83615;117596;297797;291969;170667;299971;24213	Atp6v0e1;Atp6ap1;Atp6v1b2;Atp6v1h;Atp6v0d1;Atp6v0c;Atp6v1c1;Atp1a3	rno-miR-30c-2-3p;rno-miR-221-3p;rno-miR-431;rno-miR-381-3p;rno-miR-133b-3p;rno-miR-128-3p;rno-miR-543-3p;rno-miR-495;rno-miR-200a-3p;rno-miR-133a-3p	0.0695547	1.15767	0.325658
GO:0030325	adrenal gland development	http://amigo.geneontology.org/amigo/term/GO:0030325	8	2085	33	17184	2.00184	114031;171548;24954;29189;81812;363071;246060;24629	Fstl3;Dkk3;Insr;Fdx1;Thra;Stra6;Cdkn1c;Pdgfrb	rno-miR-451-5p;rno-miR-206-3p;rno-miR-30c-2-3p;rno-miR-99b-3p;rno-miR-221-3p;rno-miR-10b-5p;rno-miR-1-3p;rno-miR-128-3p;rno-miR-495	0.0695547	1.15767	0.325658
GO:0006098	pentose-phosphate shunt	http://amigo.geneontology.org/amigo/term/GO:0006098	4	2085	11	17184	3.00083	501157;64524;117548;24849	Rpe;Tkt;Kif1b;Tpi1	rno-miR-451-5p;rno-miR-206-3p;rno-miR-381-3p;rno-miR-1-3p;rno-miR-543-3p;rno-miR-495;rno-miR-376b-3p	0.0705623	1.15143	0.325658
GO:0032469	endoplasmic reticulum calcium ion homeostasis	http://amigo.geneontology.org/amigo/term/GO:0032469	4	2085	11	17184	3.00083	29192;266668;85430;81751	Psen1;Grina;Herpud1;Psen2	rno-miR-543-3p;rno-miR-451-5p;rno-miR-183-5p;rno-miR-376b-3p;rno-miR-411-5p	0.0705623	1.15143	0.325658
GO:0031274	positive regulation of pseudopodium assembly	http://amigo.geneontology.org/amigo/term/GO:0031274	4	2085	11	17184	3.00083	64030;116677;309175;298006	Kit;F2rl1;Cdc42ep2;Ccl21	rno-miR-30c-2-3p;rno-miR-136-5p;rno-miR-221-3p;rno-miR-431;rno-miR-128-3p;rno-miR-200a-3p;rno-miR-326-3p;rno-miR-376b-3p	0.0705623	1.15143	0.325658
GO:0010821	regulation of mitochondrion organization	http://amigo.geneontology.org/amigo/term/GO:0010821	4	2085	11	17184	3.00083	301563;114114;78961;84480	Mff;Dnm1l;Golph3;Bnip3	rno-miR-431;rno-miR-495;rno-miR-381-3p;rno-miR-411-5p;rno-miR-376b-3p	0.0705623	1.15143	0.325658
GO:2000773	negative regulation of cellular senescence	http://amigo.geneontology.org/amigo/term/GO:2000773	4	2085	11	17184	3.00083	306977;85489;301965;246334	Zkscan3;Twist1;Tert;Tp63	rno-miR-30c-2-3p;rno-miR-221-3p;rno-miR-10b-5p;rno-miR-381-3p;rno-miR-128-3p;rno-miR-543-3p;rno-miR-495;rno-miR-200a-3p;rno-miR-326-3p	0.0705623	1.15143	0.325658
GO:0060068	vagina development	http://amigo.geneontology.org/amigo/term/GO:0060068	4	2085	11	17184	3.00083	25149;257634;25232;116502	Esr2;Lhx1;Tyro3;Bak1	rno-miR-221-3p;rno-miR-99b-3p;rno-miR-381-3p	0.0705623	1.15143	0.325658
GO:0048246	macrophage chemotaxis	http://amigo.geneontology.org/amigo/term/GO:0048246	4	2085	11	17184	3.00083	25542;89808;24770;171056	Ccl3;Cx3cl1;Ccl2;Cx3cr1	rno-miR-183-5p;rno-miR-206-3p;rno-miR-1-3p;rno-miR-128-3p;rno-miR-543-3p;rno-miR-200a-3p;rno-miR-326-3p;rno-miR-376b-3p	0.0705623	1.15143	0.325658
GO:0089711	L-glutamate transmembrane transport	http://amigo.geneontology.org/amigo/term/GO:0089711	4	2085	11	17184	3.00083	309111;25550;29483;84487	Slc25a22;Slc1a1;Slc1a3;Slc17a6	rno-miR-206-3p;rno-miR-30c-2-3p;rno-miR-598-3p;rno-miR-136-5p;rno-miR-431;rno-miR-1-3p;rno-miR-128-3p;rno-miR-495;rno-miR-200a-3p;rno-miR-326-3p;rno-miR-376b-3p	0.0705623	1.15143	0.325658
GO:0003085	negative regulation of systemic arterial blood pressure	http://amigo.geneontology.org/amigo/term/GO:0003085	4	2085	11	17184	3.00083	24602;294235;25690;29184	Nppa;Ier3;Ahr;Cd36	rno-miR-30c-2-3p;rno-miR-99b-3p;rno-miR-136-5p;rno-miR-122-5p;rno-miR-495;rno-miR-200a-3p	0.0705623	1.15143	0.325658
GO:0016486	peptide hormone processing	http://amigo.geneontology.org/amigo/term/GO:0016486	4	2085	11	17184	3.00083	246333;54281;25204;94204	Pcsk1n;Furin;Pcsk1;Ece1	rno-miR-99b-3p;rno-miR-221-3p;rno-miR-431;rno-miR-381-3p;rno-miR-133b-3p;rno-miR-128-3p;rno-miR-543-3p;rno-miR-200a-3p;rno-miR-133a-3p	0.0705623	1.15143	0.325658
GO:0071316	cellular response to nicotine	http://amigo.geneontology.org/amigo/term/GO:0071316	4	2085	11	17184	3.00083	24617;83535;81710;24835	Serpine1;Kcnj11;Msx1;Tnf	rno-miR-183-5p;rno-miR-30c-2-3p;rno-miR-411-5p;rno-miR-542-5p;rno-miR-99a-5p;rno-miR-128-3p;rno-miR-495;rno-miR-503-5p	0.0705623	1.15143	0.325658
GO:0035025	positive regulation of Rho protein signal transduction	http://amigo.geneontology.org/amigo/term/GO:0035025	4	2085	11	17184	3.00083	116677;116744;24596;286965	F2rl1;Lpar1;Ngfr;Abra	rno-miR-221-3p;rno-miR-122-5p;rno-miR-128-3p;rno-miR-543-3p;rno-miR-495;rno-miR-200a-3p;rno-miR-326-3p	0.0705623	1.15143	0.325658
GO:0042511	positive regulation of tyrosine phosphorylation of Stat1 protein	http://amigo.geneontology.org/amigo/term/GO:0042511	4	2085	11	17184	3.00083	64030;171369;25205;84489	Kit;Cd40;Il6st;Fgfr3	rno-miR-221-3p;rno-miR-431;rno-miR-99a-5p;rno-miR-128-3p;rno-miR-543-3p;rno-miR-326-3p;rno-miR-376b-3p	0.0705623	1.15143	0.325658
GO:0051024	positive regulation of immunoglobulin secretion	http://amigo.geneontology.org/amigo/term/GO:0051024	4	2085	11	17184	3.00083	89814;81613;361749;116562	Tnfsf4;Ceacam1;Il33;Il2	rno-miR-30c-2-3p;rno-miR-598-3p;rno-miR-431;rno-miR-10b-5p;rno-miR-411-5p;rno-miR-136-3p;rno-miR-495;rno-miR-326-3p;rno-miR-376b-3p	0.0705623	1.15143	0.325658
GO:0048617	embryonic foregut morphogenesis	http://amigo.geneontology.org/amigo/term/GO:0048617	4	2085	11	17184	3.00083	304733;25631;54254;29357	Epb4.1l5;Smad3;Gata4;Smad2	rno-miR-136-5p;rno-miR-122-5p;rno-miR-381-3p;rno-miR-411-5p;rno-miR-495;rno-miR-326-3p	0.0705623	1.15143	0.325658
GO:0045760	positive regulation of action potential	http://amigo.geneontology.org/amigo/term/GO:0045760	4	2085	11	17184	3.00083	24835;24807;29578;24782	Tnf;Tacr1;Hnrnpa1;Slc9a1	rno-miR-206-3p;rno-miR-30c-2-3p;rno-miR-10b-5p;rno-miR-381-3p;rno-miR-411-5p;rno-miR-542-5p;rno-miR-99a-5p;rno-miR-1-3p;rno-miR-495;rno-miR-200a-3p;rno-miR-326-3p;rno-miR-503-5p	0.0705623	1.15143	0.325658
GO:0007614	short-term memory	http://amigo.geneontology.org/amigo/term/GO:0007614	4	2085	11	17184	3.00083	83839;140666;266766;64622	Calb1;Rcan2;Rcan1;Adnp	rno-miR-200a-3p;rno-miR-30c-2-3p;rno-miR-136-5p;rno-miR-381-3p;rno-miR-411-5p	0.0705623	1.15143	0.325658
GO:0030833	regulation of actin filament polymerization	http://amigo.geneontology.org/amigo/term/GO:0030833	4	2085	11	17184	3.00083	25043;81531;29433;288077	Eln;Pfn2;Pak3;Hcls1	rno-miR-431;rno-miR-495;rno-miR-122-5p;rno-miR-136-5p;rno-miR-376b-3p	0.0705623	1.15143	0.325658
GO:0060539	diaphragm development	http://amigo.geneontology.org/amigo/term/GO:0060539	4	2085	11	17184	3.00083	29737;360903;25698;363071	Kcnab1;Fgfrl1;Ass1;Stra6	rno-miR-221-3p;rno-miR-10b-5p;rno-miR-30c-2-3p;rno-miR-495;rno-miR-128-3p	0.0705623	1.15143	0.325658
GO:0010700	negative regulation of norepinephrine secretion	http://amigo.geneontology.org/amigo/term/GO:0010700	4	2085	11	17184	3.00083	64680;25265;24174;24693	Crhr2;P2ry1;Adra2b;Ptgs1	rno-miR-206-3p;rno-miR-183-5p;rno-miR-136-5p;rno-miR-221-3p;rno-miR-1-3p;rno-miR-543-3p;rno-miR-495	0.0705623	1.15143	0.325658
GO:0071287	cellular response to manganese ion	http://amigo.geneontology.org/amigo/term/GO:0071287	4	2085	11	17184	3.00083	24409;362862;24408;25617	Grin2a;Hsp90b1;Grin1;Hspa5	rno-miR-495;rno-miR-206-3p;rno-miR-30c-2-3p;rno-miR-1-3p;rno-miR-451-5p	0.0705623	1.15143	0.325658
GO:0014824	artery smooth muscle contraction	http://amigo.geneontology.org/amigo/term/GO:0014824	4	2085	11	17184	3.00083	311456;24323;113948;94338	Mkks;Edn1;Bbs2;Smpd3	rno-miR-206-3p;rno-miR-183-5p;rno-miR-30c-2-3p;rno-miR-136-5p;rno-miR-99b-3p;rno-miR-381-3p;rno-miR-1-3p	0.0705623	1.15143	0.325658
GO:0060100	positive regulation of phagocytosis, engulfment	http://amigo.geneontology.org/amigo/term/GO:0060100	4	2085	11	17184	3.00083	25159;25664;116677;29184	Gata2;Pparg;F2rl1;Cd36	rno-miR-495;rno-miR-200a-3p;rno-miR-99b-3p;rno-miR-136-5p;rno-miR-128-3p	0.0705623	1.15143	0.325658
GO:0002544	chronic inflammatory response	http://amigo.geneontology.org/amigo/term/GO:0002544	4	2085	11	17184	3.00083	94195;29397;29142;25361	S100a9;Ccl11;Vnn1;Vcam1	rno-miR-495;rno-miR-206-3p;rno-miR-381-3p;rno-miR-1-3p;rno-miR-326-3p	0.0705623	1.15143	0.325658
GO:0045732	positive regulation of protein catabolic process	http://amigo.geneontology.org/amigo/term/GO:0045732	12	2085	58	17184	1.70927	360548;308457;294235;83571;79257;65134;313264;84471;117519;192126;291609;362963	Tnfsf12;Egln2;Ier3;Cdkn1b;Axin1;Stx5;Trim32;Snx1;Keap1;Dab2ip;Ndfip1;Sgsm3	rno-miR-183-5p;rno-miR-30c-2-3p;rno-miR-136-5p;rno-miR-221-3p;rno-miR-431;rno-miR-122-5p;rno-miR-503-5p;rno-miR-381-3p;rno-miR-411-5p;rno-miR-133b-3p;rno-miR-128-3p;rno-miR-543-3p;rno-miR-200a-3p;rno-miR-326-3p;rno-miR-133a-3p;rno-miR-376b-3p	0.071492	1.14574	0.329102
GO:0017148	negative regulation of translation	http://amigo.geneontology.org/amigo/term/GO:0017148	12	2085	58	17184	1.70927	170842;361309;25285;65151;24948;84472;64202;84427;29702;498407;64831;117045	Tob1;Paip2;Igfbp5;Hrsp12;Fmr1;Ilf3;Calr;Grb7;Eif2ak3;Purb;Ireb2;Eif4e	rno-miR-183-5p;rno-miR-30c-2-3p;rno-miR-136-5p;rno-miR-221-3p;rno-miR-206-3p;rno-miR-10b-5p;rno-miR-122-5p;rno-miR-503-5p;rno-miR-381-3p;rno-miR-133b-3p;rno-miR-1-3p;rno-miR-128-3p;rno-miR-543-3p;rno-miR-495;rno-miR-200a-3p;rno-miR-133a-3p;rno-miR-376b-3p	0.071492	1.14574	0.329102
GO:1902600	hydrogen ion transmembrane transport	http://amigo.geneontology.org/amigo/term/GO:1902600	14	2085	71	17184	1.62936	311651;24782;24217;171028;24783;295645;291969;192215;299971;245959;25708;155205;360229;309391	Slc9a8;Slc9a1;Atp4b;Atp12a;Slc9a2;Slc4a10;Atp6v0d1;Slc9a5;Atp6v1c1;Slc25a3;Ucp3;Slc36a1;Cox8c;Cox15	rno-miR-133a-3p;rno-miR-30c-2-3p;rno-miR-381-3p;rno-miR-133b-3p;rno-miR-128-3p;rno-miR-543-3p;rno-miR-495;rno-miR-200a-3p;rno-miR-326-3p;rno-miR-503-5p;rno-miR-376b-3p	0.0719435	1.14301	0.330756
GO:0042981	regulation of apoptotic process	http://amigo.geneontology.org/amigo/term/GO:0042981	29	2085	174	17184	1.37889	25151;305251;24577;81737;303605;373542;85383;83631;24888;84357;282819;65189;191575;63836;79216;29259;64666;300799;192268;116596;29200;81819;64549;54348;500292;59265;24330;29431;299261	Igf2r;Rassf6;Myc;Ntf3;Strada;Stk25;Nol3;Dedd;Bcl2l1;Sh3kbp1;Ppif;Stk3;Nme1;Actn4;Gdf10;Sell;Taok2;Dapk2;Gls2;Map3k8;Inhba;Pax8;Inhbc;Stk39;Cidec;Phlpp1;Egr1;Pak1;Moap1	rno-miR-451-5p;rno-miR-206-3p;rno-miR-30c-2-3p;rno-miR-598-3p;rno-miR-221-3p;rno-miR-136-5p;rno-miR-183-5p;rno-miR-431;rno-miR-122-5p;rno-miR-381-3p;rno-miR-411-5p;rno-miR-133b-3p;rno-miR-136-3p;rno-miR-1-3p;rno-miR-128-3p;rno-miR-543-3p;rno-miR-495;rno-miR-200a-3p;rno-miR-326-3p;rno-miR-133a-3p;rno-miR-376b-3p	0.0728517	1.13756	0.334502
GO:0006897	endocytosis	http://amigo.geneontology.org/amigo/term/GO:0006897	23	2085	132	17184	1.44092	84014;89816;297797;24804;362779;312694;81921;29161;60443;298598;25302;310815;29403;24888;117277;84357;171574;191575;297096;303493;114114;84471;65168	Ralbp1;Picalm;Atp6v1h;Syp;Vrk1;Necap1;Sh3gl3;Cav3;Epn2;Necap2;Chrna7;Snx7;Asgr2;Bcl2l1;Epn1;Sh3kbp1;Dnm3;Nme1;Snx10;Snx11;Dnm1l;Snx1;Scamp2	rno-miR-133a-3p;rno-miR-183-5p;rno-miR-206-3p;rno-miR-136-5p;rno-miR-30c-2-3p;rno-miR-431;rno-miR-10b-5p;rno-miR-122-5p;rno-miR-381-3p;rno-miR-411-5p;rno-miR-133b-3p;rno-miR-136-3p;rno-miR-1-3p;rno-miR-128-3p;rno-miR-543-3p;rno-miR-495;rno-miR-200a-3p;rno-miR-326-3p;rno-miR-503-5p	0.0729757	1.13682	0.334643
GO:0048666	neuron development	http://amigo.geneontology.org/amigo/term/GO:0048666	11	2085	52	17184	1.74739	117243;64186;29707;50662;83785;24586;81737;29192;361789;29609;54276	Acsl6;Ascl1;Gabra5;Runx1;Vegfa;Ncam1;Ntf3;Psen1;Atat1;Pitx3;Neurod2	rno-miR-451-5p;rno-miR-206-3p;rno-miR-30c-2-3p;rno-miR-598-3p;rno-miR-221-3p;rno-miR-431;rno-miR-122-5p;rno-miR-542-5p;rno-miR-1-3p;rno-miR-128-3p;rno-miR-543-3p;rno-miR-495;rno-miR-200a-3p;rno-miR-326-3p;rno-miR-503-5p	0.0738196	1.13183	0.33808
GO:0007218	neuropeptide signaling pathway	http://amigo.geneontology.org/amigo/term/GO:0007218	18	2085	98	17184	1.51826	171044;29190;24241;29191;29256;29131;63887;246333;29237;29151;24604;50577;140595;24602;25033;114205;83567;24807	Sstr3;Pdyn;Calca;Tac3;Oprl1;Cartpt;Nmu;Pcsk1n;Penk;Ucn;Npy;Galr1;Gpr83;Nppa;Sstr1;Crcp;Mchr1;Tacr1	rno-miR-206-3p;rno-miR-30c-2-3p;rno-miR-99b-3p;rno-miR-136-5p;rno-miR-221-3p;rno-miR-10b-5p;rno-miR-543-3p;rno-miR-381-3p;rno-miR-411-5p;rno-miR-133b-3p;rno-miR-1-3p;rno-miR-128-3p;rno-miR-133a-3p;rno-miR-495;rno-miR-200a-3p;rno-miR-326-3p;rno-miR-503-5p	0.0740242	1.13063	0.338585
GO:0003281	ventricular septum development	http://amigo.geneontology.org/amigo/term/GO:0003281	6	2085	22	17184	2.25134	79428;362051;29150;311098;54254;363071	Luzp1;Lmo4;Matr3;Xirp2;Gata4;Stra6	rno-miR-451-5p;rno-miR-206-3p;rno-miR-136-5p;rno-miR-122-5p;rno-miR-381-3p;rno-miR-411-5p;rno-miR-136-3p;rno-miR-1-3p;rno-miR-128-3p;rno-miR-543-3p;rno-miR-200a-3p	0.0750603	1.12459	0.341581
GO:0008299	isoprenoid biosynthetic process	http://amigo.geneontology.org/amigo/term/GO:0008299	6	2085	22	17184	2.25134	89784;291211;81726;29637;493574;25675	Idi1;Ggps1;Mvd;Hmgcs1;Ispd;Hmgcr	rno-miR-451-5p;rno-miR-206-3p;rno-miR-30c-2-3p;rno-miR-136-5p;rno-miR-221-3p;rno-miR-381-3p;rno-miR-411-5p;rno-miR-1-3p;rno-miR-543-3p;rno-miR-495;rno-miR-200a-3p;rno-miR-326-3p	0.0750603	1.12459	0.341581
GO:0043542	endothelial cell migration	http://amigo.geneontology.org/amigo/term/GO:0043542	6	2085	22	17184	2.25134	24241;25124;25614;310999;192248;83785	Calca;Stat1;Ptk2;Plekhg5;Cdh13;Vegfa	rno-miR-451-5p;rno-miR-30c-2-3p;rno-miR-99b-3p;rno-miR-136-5p;rno-miR-122-5p;rno-miR-381-3p;rno-miR-543-3p;rno-miR-495	0.0750603	1.12459	0.341581
GO:2000463	positive regulation of excitatory postsynaptic potential	http://amigo.geneontology.org/amigo/term/GO:2000463	6	2085	22	17184	2.25134	24408;24409;84556;171297;24923;116647	Grin1;Grin2a;Rims1;Nlgn3;Stx1b;Nlgn1	rno-miR-30c-2-3p;rno-miR-136-5p;rno-miR-221-3p;rno-miR-381-3p;rno-miR-495;rno-miR-200a-3p;rno-miR-376b-3p	0.0750603	1.12459	0.341581
GO:0009953	dorsal/ventral pattern formation	http://amigo.geneontology.org/amigo/term/GO:0009953	10	2085	46	17184	1.7955	24323;81507;25099;257634;316742;25509;79257;290652;24370;116663	Edn1;Bmpr1a;Foxa2;Lhx1;Tgif1;Pax6;Axin1;Fkbp8;Foxg1;Dusp6	rno-miR-206-3p;rno-miR-183-5p;rno-miR-136-5p;rno-miR-99b-3p;rno-miR-30c-2-3p;rno-miR-598-3p;rno-miR-431;rno-miR-381-3p;rno-miR-133b-3p;rno-miR-1-3p;rno-miR-128-3p;rno-miR-543-3p;rno-miR-495;rno-miR-200a-3p;rno-miR-326-3p;rno-miR-133a-3p;rno-miR-376b-3p	0.0758495	1.12005	0.344299
GO:0000186	activation of MAPKK activity	http://amigo.geneontology.org/amigo/term/GO:0000186	10	2085	46	17184	1.7955	65189;81664;54251;29290;24329;29131;29431;29192;64666;116596	Stk3;Gnai2;Flt1;Adora1;Egfr;Cartpt;Pak1;Psen1;Taok2;Map3k8	rno-miR-451-5p;rno-miR-30c-2-3p;rno-miR-598-3p;rno-miR-221-3p;rno-miR-133b-3p;rno-miR-128-3p;rno-miR-495;rno-miR-200a-3p;rno-miR-326-3p;rno-miR-133a-3p;rno-miR-376b-3p	0.0758495	1.12005	0.344299
GO:0048469	cell maturation	http://amigo.geneontology.org/amigo/term/GO:0048469	9	2085	40	17184	1.85809	25670;83785;25159;24943;29361;56813;64186;361746;25664	Il15;Vegfa;Gata2;Plp1;Sox10;Pth1r;Ascl1;Rfx3;Pparg	rno-miR-451-5p;rno-miR-122-5p;rno-miR-133b-3p;rno-miR-128-3p;rno-miR-543-3p;rno-miR-495;rno-miR-200a-3p;rno-miR-326-3p;rno-miR-133a-3p	0.0773915	1.11131	0.34856
GO:0097190	apoptotic signaling pathway	http://amigo.geneontology.org/amigo/term/GO:0097190	9	2085	40	17184	1.85809	266610;116502;24835;64322;29659;25660;25385;25682;299261	Fadd;Bak1;Tnf;Dap;P2rx4;Cd28;Faslg;Ppard;Moap1	rno-miR-183-5p;rno-miR-221-3p;rno-miR-122-5p;rno-miR-411-5p;rno-miR-542-5p;rno-miR-99a-5p;rno-miR-133b-3p;rno-miR-128-3p;rno-miR-543-3p;rno-miR-200a-3p;rno-miR-133a-3p	0.0773915	1.11131	0.34856
GO:0030155	regulation of cell adhesion	http://amigo.geneontology.org/amigo/term/GO:0030155	9	2085	40	17184	1.85809	25594;24918;295490;311047;56064;25464;25126;29733;116459	Ppp1cb;Stat5a;Emcn;Cytip;Nptn;Icam1;Stat5b;S1pr1;Serpini1	rno-miR-206-3p;rno-miR-431;rno-miR-381-3p;rno-miR-411-5p;rno-miR-99a-5p;rno-miR-136-3p;rno-miR-1-3p;rno-miR-128-3p;rno-miR-543-3p;rno-miR-495;rno-miR-200a-3p;rno-miR-326-3p	0.0773915	1.11131	0.34856
GO:0030890	positive regulation of B cell proliferation	http://amigo.geneontology.org/amigo/term/GO:0030890	9	2085	40	17184	1.85809	252963;24165;25647;29260;171369;25599;116562;25668;365395	Il13ra1;Ada;Il7;Tlr4;Cd40;Cd74;Il2;Cd38;Clcf1	rno-miR-206-3p;rno-miR-136-5p;rno-miR-598-3p;rno-miR-122-5p;rno-miR-381-3p;rno-miR-136-3p;rno-miR-1-3p;rno-miR-543-3p;rno-miR-495;rno-miR-326-3p	0.0773915	1.11131	0.34856
GO:0086010	membrane depolarization during action potential	http://amigo.geneontology.org/amigo/term/GO:0086010	7	2085	28	17184	2.064	54234;29710;257648;117018;24239;245956;78956	Cacna1e;Scn8a;Cacna1b;Kcnh2;Cacna1c;Scn3b;Scn9a	rno-miR-183-5p;rno-miR-206-3p;rno-miR-136-5p;rno-miR-431;rno-miR-122-5p;rno-miR-381-3p;rno-miR-133b-3p;rno-miR-1-3p;rno-miR-128-3p;rno-miR-495;rno-miR-133a-3p;rno-miR-376b-3p	0.0776429	1.1099	0.34856
[truncated: 2,791 more rows]
