# Supplementary material for: Integrative analysis of microRNA and mRNA expression profiles in fetal rat model with anorectal malformation
Source: PeerJ. 2018 Oct 24;6:e5774. doi: 10.7717/peerj.5774 (PMC6203938; doi:10.7717/peerj.5774)
Supplement: Table S4 [file peerj-06-5774-s004.xls]

## Sheet: case VS control 2 Databases_Cel
Term_ID	Term_description	Term_url	ListHit	ListTotal	PopHit	PopTotal	FoldEnrichment	Genes	GeneSymbols	miRNAs	P_value	-log10(pvalue)	FDR_bh
GO:0005737	cytoplasm	http://amigo.geneontology.org/amigo/term/GO:0005737	836	2184	4917	17746	1.61811	266805;26295;287942;292640;24948;25673;25162;66028;362366;29722;298441;29702;29671;54321;315265;24176;298296;65154;24782;192248;294753;408217;289777;29292;140583;307491;307947;286975;291324;290722;303470;83785;308958;245709;362778;501550;301674;29497;81775;246755;140666;291211;25026;81521;24808;24387;298250;307505;116457;311047;29221;89825;24311;25033;80897;29161;94267;60382;282845;362418;25514;2…	Has3;Ogt;Crkl;Vta1;Fmr1;Anxa5;Sp4;Arl6ip5;Fkbp14;Apbb1;Nasp;Eif2ak3;Psma4;Cnn3;Twf1;Adrb2;Pcsk9;Wisp1;Slc9a1;Cdh13;Mocs2;Usp11;Fignl1;Ftl1;Chek1;Hars2;Set;Skap1;Trdmt1;Cep44;Kat7;Vegfa;Cdr2;Exoc8;Gskip;Trappc2;Fbxo11;Ptbp1;Rps21;Bcas1;Rcan2;Ggps1;Adm;Msn;Tacr3;Gfap;Fggy;Ctnna1;Mapk8ip1;Cytip;Arg1;Nap1l1;Ddc;Sstr1;Erap1;Cav3;Nudt4;Arfip1;Rnf34;Irak2;Lypla1;Ugp2;Ruvbl2;Itpkc;Nos2;Spdl1;Actl7a;Dusp1…	rno-miR-136-5p;rno-miR-10b-5p;rno-miR-1-3p;rno-miR-503-5p;rno-miR-376b-3p;rno-miR-183-5p;rno-miR-206-3p;rno-miR-598-3p;rno-miR-122-5p;rno-miR-381-3p;rno-miR-411-5p;rno-miR-542-5p;rno-miR-133b-3p;rno-miR-136-3p;rno-miR-200a-3p;rno-miR-133a-3p;rno-miR-30c-2-3p;rno-miR-128-3p;rno-miR-543-3p;rno-miR-451-5p;rno-miR-99b-3p;rno-miR-221-3p;rno-miR-431;rno-miR-99a-5p;rno-miR-495;rno-miR-326-3p	5.96702e-24	23.2242	3.54441e-21
GO:0005829	cytosol	http://amigo.geneontology.org/amigo/term/GO:0005829	333	2184	1539	17746	1.89453	301164;25343;54702;56611;26295;59299;64625;84475;292640;29578;25673;114214;140928;56064;24184;292804;314322;84427;24318;83519;24400;362963;294753;308267;117281;81805;29413;361846;25425;24239;85383;54259;170851;25624;84488;307947;286975;25269;29662;191575;362061;54231;65160;25317;65984;25558;50577;309591;29624;300084;83584;297893;79256;64033;500292;366854;24323;29597;64045;24874;25467;361794;30098…	Kat2b;Pdc;Egln3;Anxa2;Ogt;Trdn;Bid;Cxcr3;Vta1;Hnrnpa1;Anxa5;Dffa;Pde11a;Nptn;Ak2;Gpi;Fos;Grb7;Drd2;Pex3;Gnb1;Sgsm3;Mocs2;Tab2;Ppp2r1a;Suox;Adra1d;Vps26a;Ctsh;Cacna1c;Nol3;Inpp5d;Map2k1;Vamp1;Fgf13;Set;Skap1;Pvalb;Gdi2;Nme1;Cryz;Car2;Clns1a;Fgf1;Aacs;Stxbp1;Galr1;Trim39;Alox5ap;Rbx1;Casp6;Hdac1;Hnrnpd;Ccnd2;Cidec;Fbxo7;Edn1;P2ry2;Glrx;Vhl;Irs1;Nfkbil1;Abhd14b;Amd1;Slc7a5;Ptrh2;Insr;Pak1;Hsp90ab1;A…	rno-miR-136-5p;rno-miR-10b-5p;rno-miR-1-3p;rno-miR-503-5p;rno-miR-376b-3p;rno-miR-206-3p;rno-miR-183-5p;rno-miR-598-3p;rno-miR-122-5p;rno-miR-381-3p;rno-miR-411-5p;rno-miR-542-5p;rno-miR-133b-3p;rno-miR-136-3p;rno-miR-200a-3p;rno-miR-133a-3p;rno-miR-30c-2-3p;rno-miR-128-3p;rno-miR-543-3p;rno-miR-451-5p;rno-miR-99b-3p;rno-miR-221-3p;rno-miR-431;rno-miR-99a-5p;rno-miR-495;rno-miR-326-3p	9.24567e-21	20.0341	2.74596e-18
GO:0070062	extracellular exosome	http://amigo.geneontology.org/amigo/term/GO:0070062	493	2184	2636	17746	1.67118	303749;81682;25151;287942;60449;292640;25673;65033;79218;66028;29671;24400;29659;24782;192248;294753;83628;289777;29292;361351;307100;29662;191575;29497;246755;79256;24954;81521;64467;155423;24825;29221;81651;81667;24311;80897;25241;292907;289827;25514;84352;192211;25750;84496;50871;29700;25424;113960;84551;83472;316620;79124;29630;84586;316516;301013;29374;316067;60582;300981;364879;366227;25643…	Ogfod3;Lum;Igf2r;Crkl;Gnb3;Vta1;Anxa5;Stx12;Gng5;Arl6ip5;Psma4;Gnb1;P2rx4;Slc9a1;Cdh13;Mocs2;Cd82;Fignl1;Ftl1;Hdhd2;Calml3;Gdi2;Nme1;Ptbp1;Bcas1;Hnrnpd;Insr;Msn;Entpd2;Anxa7;Tf;Arg1;Cspg4;Gnb2;Ddc;Erap1;Aqp5;Ruvbl2;Ugp2;Lypla1;Col1a2;Prom2;Maob;Stau1;Hpcal1;Pcbd1;Ctse;Cdc42bpb;Slc7a8;Ugdh;Mlph;Anxa4;Psme1;Fgl2;Tmbim1;Shisa5;Cct4;Xylb;Il1rn;Acy1;Isoc1;Apmap;Gnai3;Esam;Clic5;Serpine1;Echdc1;Hnrnpc;…	rno-miR-136-5p;rno-miR-10b-5p;rno-miR-1-3p;rno-miR-503-5p;rno-miR-376b-3p;rno-miR-183-5p;rno-miR-206-3p;rno-miR-598-3p;rno-miR-122-5p;rno-miR-381-3p;rno-miR-411-5p;rno-miR-542-5p;rno-miR-133b-3p;rno-miR-136-3p;rno-miR-200a-3p;rno-miR-133a-3p;rno-miR-30c-2-3p;rno-miR-128-3p;rno-miR-543-3p;rno-miR-451-5p;rno-miR-99b-3p;rno-miR-221-3p;rno-miR-431;rno-miR-99a-5p;rno-miR-495;rno-miR-326-3p	2.17986e-19	18.6616	4.31612e-17
GO:0016020	membrane	http://amigo.geneontology.org/amigo/term/GO:0016020	415	2184	2292	17746	1.58178	360718;303749;25151;24804;24948;25673;65033;79218;66028;25289;29702;29659;24176;314949;24782;363088;29292;29662;191575;297801;83785;245709;294281;29497;310378;24954;24808;24387;25469;84014;117243;116457;155423;60378;24825;89811;393088;89825;81667;25033;83518;80897;29161;315119;29707;79220;116555;84550;297685;140924;94172;84496;116721;117536;64701;79244;64672;25096;83626;29573;25450;305419;366227;…	Popdc2;Ogfod3;Igf2r;Syp;Fmr1;Anxa5;Stx12;Gng5;Arl6ip5;Adcy6;Eif2ak3;P2rx4;Adrb2;Rad21;Slc9a1;Ccnb2;Ftl1;Gdi2;Nme1;Xkr4;Vegfa;Exoc8;Slc39a7;Ptbp1;Nnt;Insr;Tacr3;Gfap;Kcna4;Ralbp1;Acsl6;Mapk8ip1;Anxa7;Lypd3;Tf;Vegfb;Pcdha6;Nap1l1;Gnb2;Sstr1;Aplnr;Erap1;Cav3;Mfng;Gabra5;Grid2;Nup107;Slc24a2;Ddx47;Il2rg;Slc27a1;Stau1;Abcc5;Nsmf;Rpn2;Hsd17b4;Pln;Pld1;Ugcg;Slc37a4;Gabrb1;Pi4k2b;Apmap;Gnai3;Hnrnpc;Cxcr2…	rno-miR-136-5p;rno-miR-10b-5p;rno-miR-1-3p;rno-miR-503-5p;rno-miR-376b-3p;rno-miR-183-5p;rno-miR-206-3p;rno-miR-598-3p;rno-miR-122-5p;rno-miR-381-3p;rno-miR-411-5p;rno-miR-542-5p;rno-miR-133b-3p;rno-miR-136-3p;rno-miR-200a-3p;rno-miR-133a-3p;rno-miR-30c-2-3p;rno-miR-128-3p;rno-miR-543-3p;rno-miR-451-5p;rno-miR-99b-3p;rno-miR-221-3p;rno-miR-431;rno-miR-99a-5p;rno-miR-495;rno-miR-326-3p	3.64541e-14	13.4383	5.41344e-12
GO:0043005	neuron projection	http://amigo.geneontology.org/amigo/term/GO:0043005	105	2184	390	17746	2.2476	29682;171093;26295;65180;24804;60449;24948;292804;314322;260319;170520;79557;192248;304429;84488;29430;84510;171447;266777;29705;25204;58868;54309;297893;29461;24244;81739;84014;116457;114554;29221;83612;89825;50664;25033;79212;25505;79213;29443;85382;257648;171056;29332;117548;246334;84496;170899;192172;24409;63836;29192;117536;89843;140675;25557;60422;117557;29517;81676;25183;116597;26759;30643…	Kcnq3;Shank2;Ogt;Kcnd2;Syp;Gnb3;Fmr1;Gpi;Fos;Brs3;Cygb;Chrna1;Cdh13;Psph;Fgf13;Hap1;Stmn2;Adgrl2;Nptx1;Gabra1;Pcsk1;Fzd1;Syt5;Hdac1;Vgf;Calm3;P2rx3;Ralbp1;Mapk8ip1;Pi4k2a;Arg1;Slc32a1;Nap1l1;Gnao1;Sstr1;Slc6a1;P2rx1;Slc6a11;Ahcy;Ngb;Cacna1b;Cx3cr1;Stmn1;Kif1b;Tp63;Stau1;Kcnk2;Mpst;Grin2a;Actn4;Psen1;Nsmf;Cxadr;Gabra4;Star;Slc18a3;Tpm3;Sgk1;Hnmt;Gdi1;Opcml;Acot7;Gpm6a;Cntn2;Cdk16;Esr2;Map2;Grik5;P…	rno-miR-136-5p;rno-miR-10b-5p;rno-miR-1-3p;rno-miR-503-5p;rno-miR-376b-3p;rno-miR-183-5p;rno-miR-206-3p;rno-miR-598-3p;rno-miR-122-5p;rno-miR-381-3p;rno-miR-411-5p;rno-miR-542-5p;rno-miR-133b-3p;rno-miR-136-3p;rno-miR-200a-3p;rno-miR-133a-3p;rno-miR-30c-2-3p;rno-miR-128-3p;rno-miR-543-3p;rno-miR-451-5p;rno-miR-99b-3p;rno-miR-221-3p;rno-miR-431;rno-miR-495;rno-miR-326-3p	1.61428e-11	10.792	1.7084e-09
GO:0005634	nucleus	http://amigo.geneontology.org/amigo/term/GO:0005634	708	2184	4551	17746	1.39075	83574;25151;26295;363099;24948;25673;25162;29671;29722;298441;25682;24176;294753;408217;266680;289777;363088;140583;307947;286975;291324;191575;303470;301674;116668;29497;360665;79256;309457;500292;24954;297093;81521;24808;117243;116457;155423;360503;294287;29221;313323;89825;290997;84396;25492;282845;114021;362418;292907;83803;297804;289827;308451;24599;303037;298017;305477;303185;24888;64203;58…	Rxrg;Igf2r;Ogt;Rsl24d1;Fmr1;Anxa5;Sp4;Psma4;Apbb1;Nasp;Ppard;Adrb2;Mocs2;Usp11;St18;Fignl1;Ccnb2;Chek1;Set;Skap1;Trdmt1;Nme1;Kat7;Fbxo11;Myt1l;Ptbp1;Jmjd6;Hnrnpd;Pcgf6;Cidec;Insr;Cbx3;Msn;Tacr3;Acsl6;Mapk8ip1;Anxa7;Luc7l;Phf1;Arg1;Psip1;Nap1l1;Uimc1;Atp1b4;Nfia;Rnf34;Ebna1bp2;Irak2;Ruvbl2;Prkab1;Plag1;Ugp2;Itpkc;Nos2;Spdl1;Actl7a;Dusp18;Flcn;Bcl2l1;Bcat2;Foxm1;Tp63;Tcea2;Tipin;Ccs;Ddx46;Pcbd1;Cas…	rno-miR-136-5p;rno-miR-10b-5p;rno-miR-1-3p;rno-miR-503-5p;rno-miR-376b-3p;rno-miR-183-5p;rno-miR-206-3p;rno-miR-598-3p;rno-miR-122-5p;rno-miR-381-3p;rno-miR-411-5p;rno-miR-542-5p;rno-miR-133b-3p;rno-miR-136-3p;rno-miR-200a-3p;rno-miR-133a-3p;rno-miR-30c-2-3p;rno-miR-128-3p;rno-miR-543-3p;rno-miR-451-5p;rno-miR-99b-3p;rno-miR-221-3p;rno-miR-431;rno-miR-99a-5p;rno-miR-495;rno-miR-326-3p	1.72566e-11	10.763	1.7084e-09
GO:0030425	dendrite	http://amigo.geneontology.org/amigo/term/GO:0030425	109	2184	415	17746	2.19373	29682;116681;65180;60449;24948;25673;56064;24318;54321;24400;29659;24176;25302;24239;170851;25468;84488;25687;276720;29430;114901;361684;24412;25204;64045;301442;29431;84480;59324;117052;116457;114554;25205;64638;56817;83612;155812;50664;59318;288064;29707;79220;81507;257648;83722;25405;29151;29365;246334;84496;24409;286758;29192;117536;316620;65208;29290;29629;25393;117558;81743;192126;117105;11…	Kcnq3;Dlgap2;Kcnd2;Gnb3;Fmr1;Anxa5;Nptn;Drd2;Cnn3;Gnb1;P2rx4;Adrb2;Chrna7;Cacna1c;Map2k1;Kcna2;Fgf13;Cald1;Kcnj14;Hap1;Sorbs2;Nap1l4;Grin2d;Pcsk1;Glrx;Sumo1;Pak1;Bnip3;Kcnk1;Kcnj12;Mapk8ip1;Pi4k2a;Il6st;Rpl28;Kcnip2;Slc32a1;Trim9;Gnao1;Negr1;Kpna1;Gabra5;Grid2;Bmpr1a;Cacna1b;Plk2;Ccng1;Ucn;Mpdz;Tp63;Stau1;Grin2a;Aqp11;Psen1;Nsmf;Mlph;Dpysl5;Adora1;Gria4;Bcan;Mylk2;Pde2a;Dab2ip;Kcnb2;Nrg1;Slc1a4;C…	rno-miR-136-5p;rno-miR-10b-5p;rno-miR-1-3p;rno-miR-503-5p;rno-miR-376b-3p;rno-miR-183-5p;rno-miR-206-3p;rno-miR-598-3p;rno-miR-122-5p;rno-miR-381-3p;rno-miR-411-5p;rno-miR-133b-3p;rno-miR-136-3p;rno-miR-200a-3p;rno-miR-133a-3p;rno-miR-30c-2-3p;rno-miR-128-3p;rno-miR-543-3p;rno-miR-451-5p;rno-miR-99b-3p;rno-miR-221-3p;rno-miR-431;rno-miR-99a-5p;rno-miR-495;rno-miR-326-3p	2.32737e-11	10.6331	1.97494e-09
GO:0043025	neuronal cell body	http://amigo.geneontology.org/amigo/term/GO:0043025	123	2184	504	17746	2.04166	29682;171093;89816;26295;65180;25673;29722;260319;54321;170520;29659;25302;24239;25687;276720;84510;114901;25269;24165;361684;295619;24482;25204;54309;297893;29461;64045;29149;81739;117052;114554;25205;50864;29221;363062;24311;171373;59318;81507;257648;25405;29151;192147;353256;310820;83535;298584;29190;84496;79559;170899;54292;29192;81742;65208;29290;25557;29629;295645;117558;303306;300089;19212…	Kcnq3;Shank2;Picalm;Ogt;Kcnd2;Anxa5;Apbb1;Brs3;Cnn3;Cygb;P2rx4;Chrna7;Cacna1c;Cald1;Kcnj14;Stmn2;Sorbs2;Pvalb;Ada;Nap1l4;Ermn;Igf1;Pcsk1;Syt5;Hdac1;Vgf;Glrx;Strn;P2rx3;Kcnj12;Pi4k2a;Il6st;Ntm;Arg1;Dixdc1;Ddc;Slc12a5;Negr1;Bmpr1a;Cacna1b;Ccng1;Ucn;Polr2m;Gtf2i;Ptbp2;Kcnj11;Capzb;Pdyn;Stau1;Alcam;Kcnk2;Rgs12;Psen1;Pde1c;Dpysl5;Adora1;Star;Gria4;Slc4a10;Mylk2;Srr;Pmm1;Dab2ip;Kcnb2;Opcml;Gpm6a;Cntn2;…	rno-miR-136-5p;rno-miR-10b-5p;rno-miR-1-3p;rno-miR-503-5p;rno-miR-376b-3p;rno-miR-206-3p;rno-miR-183-5p;rno-miR-598-3p;rno-miR-122-5p;rno-miR-381-3p;rno-miR-411-5p;rno-miR-542-5p;rno-miR-133b-3p;rno-miR-136-3p;rno-miR-200a-3p;rno-miR-133a-3p;rno-miR-30c-2-3p;rno-miR-128-3p;rno-miR-543-3p;rno-miR-451-5p;rno-miR-99b-3p;rno-miR-221-3p;rno-miR-431;rno-miR-99a-5p;rno-miR-495;rno-miR-326-3p	6.99293e-11	10.1553	5.19225e-09
GO:0005783	endoplasmic reticulum	http://amigo.geneontology.org/amigo/term/GO:0005783	167	2184	772	17746	1.82044	300857;170818;63886;291733;59299;25673;58976;81778;290549;66028;314322;29702;311849;297123;83519;286761;298296;25288;24782;170910;64367;170851;288985;307947;29430;312903;305291;290923;294281;25437;29624;304124;294091;24213;500292;304766;252900;79239;24464;84480;361233;25361;85430;303565;362751;140945;298906;308796;29161;25675;192204;25241;29610;360698;362862;83535;316400;94172;84496;364154;170899…	Tmem30a;Icmt;Abcb9;Slc39a6;Trdn;Anxa5;Slc30a1;S100a10;Selk;Arl6ip5;Fos;Eif2ak3;Crat;Fkbp9;Pex3;Vcpip1;Pcsk9;Acsl1;Slc9a1;Mtdh;Ppib;Map2k1;Insig2;Set;Hap1;Tram1;Srd5a3;Aga;Slc39a7;Emd;Alox5ap;Cldn8;Ifit2;Atp1a3;Cidec;Ubxn4;Dgat2;Hmox2;Hp;Bnip3;Ssr1;Vcam1;Herpud1;G6pc3;Tmx1;Rtn3;Pqlc3;Mesdc2;Cav3;Hmgcr;Ehd4;Aqp5;Tgfbr3;Tmem50b;Hsp90b1;Kcnj11;Pgap1;Slc27a1;Stau1;Smim14;Kcnk2;Grin2a;Ubac2;Lrrc59;Ugt1…	rno-miR-136-5p;rno-miR-10b-5p;rno-miR-1-3p;rno-miR-503-5p;rno-miR-376b-3p;rno-miR-183-5p;rno-miR-206-3p;rno-miR-122-5p;rno-miR-381-3p;rno-miR-411-5p;rno-miR-542-5p;rno-miR-133b-3p;rno-miR-136-3p;rno-miR-200a-3p;rno-miR-133a-3p;rno-miR-30c-2-3p;rno-miR-128-3p;rno-miR-543-3p;rno-miR-451-5p;rno-miR-99b-3p;rno-miR-221-3p;rno-miR-431;rno-miR-99a-5p;rno-miR-495;rno-miR-326-3p	1.05424e-10	9.97706	6.95796e-09
GO:0005789	endoplasmic reticulum membrane	http://amigo.geneontology.org/amigo/term/GO:0005789	122	2184	511	17746	1.99555	170818;29230;84430;290549;66028;362366;192260;29702;361810;297123;25359;25288;24782;192256;170910;309527;362521;361351;25468;312903;305291;29624;304766;117537;361233;80843;85430;362751;117243;116457;155423;140945;25256;80897;25675;25232;89812;116482;25315;309196;362862;316400;364154;170899;116831;287633;25617;292788;29192;290652;54281;64457;24932;114024;25639;80881;314352;24861;64047;29517;25096;…	Icmt;Sqle;Pomt1;Selk;Arl6ip5;Fkbp14;Cdipt;Eif2ak3;Fkbp5;Fkbp9;Tmpo;Acsl1;Slc9a1;Pja2;Mtdh;Ch25h;Tmem38b;Hdhd2;Kcna2;Tram1;Srd5a3;Alox5ap;Ubxn4;Klhl41;Ssr1;Sec61a1;Herpud1;Tmx1;Acsl6;Mapk8ip1;Anxa7;Rtn3;Fmo1;Erap1;Hmgcr;Tyro3;Pip4k2b;Sacm1l;Ephx1;Ttc9c;Hsp90b1;Pgap1;Smim14;Kcnk2;Fxyd3;Lrrc59;Hspa5;Psenen;Psen1;Fkbp8;Furin;Ndrg4;Cd4;Acsl3;Fkbp1a;Serp1;Sel1l;Ugt1a1;Lrat;Sgk1;Pld1;Sigmar1;Shisa5;Atxn…	rno-miR-136-5p;rno-miR-10b-5p;rno-miR-1-3p;rno-miR-503-5p;rno-miR-376b-3p;rno-miR-183-5p;rno-miR-206-3p;rno-miR-122-5p;rno-miR-381-3p;rno-miR-411-5p;rno-miR-542-5p;rno-miR-133b-3p;rno-miR-136-3p;rno-miR-200a-3p;rno-miR-133a-3p;rno-miR-30c-2-3p;rno-miR-128-3p;rno-miR-543-3p;rno-miR-451-5p;rno-miR-99b-3p;rno-miR-221-3p;rno-miR-431;rno-miR-99a-5p;rno-miR-495;rno-miR-326-3p	2.68365e-10	9.57127	1.59409e-08
GO:0048471	perinuclear region of cytoplasm	http://amigo.geneontology.org/amigo/term/GO:0048471	135	2184	597	17746	1.89259	303831;56611;25151;89816;360970;29722;291609;29659;315265;298296;24782;192248;170910;25696;63840;64367;170851;363283;307947;29430;84510;114901;191575;29515;245709;140940;501550;308543;25204;24602;292888;54309;297893;85434;81659;261730;252900;24192;81521;60562;85247;116457;286932;50864;24825;294254;295217;81667;25385;192204;25614;29474;25405;171056;24599;366061;362862;94204;83764;84348;171574;1167…	Eif4a2;Anxa2;Igf2r;Picalm;Cabp7;Apbb1;Ndfip1;P2rx4;Twf1;Pcsk9;Slc9a1;Cdh13;Mtdh;Vldlr;Per2;Ppib;Map2k1;Cops8;Set;Hap1;Stmn2;Sorbs2;Nme1;Atn1;Exoc8;Arf3;Trappc2;Plekhf1;Pcsk1;Nppa;Ptov1;Syt5;Hdac1;Cdc5l;Gak;Aurka;Dgat2;Akr1b1;Msn;Stx6;S100a6;Mapk8ip1;Vps54;Ntm;Tf;Hspa1b;Snapin;Gnb2;Faslg;Ehd4;Ptk2;Coro1b;Ccng1;Cx3cr1;Nos2;Galnt3;Hsp90b1;Ece1;Flot2;Ackr3;Dnm3;Abcc5;Stx7;Actn4;Psen1;Calr;Hfe;Acsl3;D…	rno-miR-136-5p;rno-miR-10b-5p;rno-miR-1-3p;rno-miR-503-5p;rno-miR-376b-3p;rno-miR-183-5p;rno-miR-206-3p;rno-miR-598-3p;rno-miR-122-5p;rno-miR-381-3p;rno-miR-411-5p;rno-miR-133b-3p;rno-miR-136-3p;rno-miR-200a-3p;rno-miR-133a-3p;rno-miR-30c-2-3p;rno-miR-128-3p;rno-miR-543-3p;rno-miR-451-5p;rno-miR-99b-3p;rno-miR-221-3p;rno-miR-431;rno-miR-99a-5p;rno-miR-495;rno-miR-326-3p	6.36065e-10	9.1965	3.43475e-08
GO:0009986	cell surface	http://amigo.geneontology.org/amigo/term/GO:0009986	131	2184	574	17746	1.90894	29682;56611;25151;291733;85260;25592;84475;60670;56064;282832;298296;79557;24782;25696;25567;64030;25624;89814;24165;83785;25065;58868;25181;301252;81521;64467;25361;25216;25377;50864;24825;245977;25187;308163;81651;50599;79212;59318;29161;29610;24771;192211;140924;84348;170899;24409;25617;286758;29183;29259;29192;54281;64202;360468;24686;117029;291796;24932;79124;24596;57025;364594;63868;116597;…	Kcnq3;Anxa2;Igf2r;Slc39a6;Entpd6;Agrn;Cxcr3;Fut4;Nptn;Ccr9;Pcsk9;Chrna1;Slc9a1;Vldlr;Tnr;Kit;Vamp1;Tnfsf4;Ada;Vegfa;Slc12a1;Fzd1;Bgn;Hsp90ab1;Msn;Entpd2;Vcam1;Sdc1;Ambp;Ntm;Tf;Adgrf5;Htr2c;Ccr6;Cspg4;Kcnj3;Slc6a1;Negr1;Cav3;Tgfbr3;Sdc4;Prom2;Il2rg;Ackr3;Kcnk2;Grin2a;Hspa5;Aqp11;Areg;Sell;Psen1;Furin;Calr;Emp2;Prnp;Ccr5;Usp14;Cd4;Anxa4;Ngfr;Adam15;Tlr3;Hspd1;Opcml;Cd8a;Asic1;Cntn2;Slc1a4;Cxcr4;Epo…	rno-miR-136-5p;rno-miR-10b-5p;rno-miR-1-3p;rno-miR-503-5p;rno-miR-376b-3p;rno-miR-206-3p;rno-miR-183-5p;rno-miR-598-3p;rno-miR-122-5p;rno-miR-381-3p;rno-miR-411-5p;rno-miR-542-5p;rno-miR-133b-3p;rno-miR-136-3p;rno-miR-200a-3p;rno-miR-133a-3p;rno-miR-30c-2-3p;rno-miR-128-3p;rno-miR-543-3p;rno-miR-451-5p;rno-miR-99b-3p;rno-miR-221-3p;rno-miR-431;rno-miR-99a-5p;rno-miR-495;rno-miR-326-3p	6.99714e-10	9.15508	3.46358e-08
GO:0016323	basolateral plasma membrane	http://amigo.geneontology.org/amigo/term/GO:0016323	60	2184	197	17746	2.51642	29723;24904;56611;84484;117048;29509;50622;171028;192675;304791;170673;25380;29647;25614;24782;24329;307614;192211;59266;310681;25650;79242;25293;170566;83764;54231;363058;24777;24827;25240;315920;25265;83629;24218;83509;266998;298487;117240;64457;117264;29483;304124;29726;84551;54348;89843;29597;29290;25406;295645;114095;24778;29598;301252;65133;56813;81521;25351;54319;24565	Slc19a1;Slc22a1;Anxa2;Slc4a4;Cdh17;Slc22a6;Slc23a2;Atp12a;Bsnd;Dstyk;Palm;Anxa1;Cask;Ptk2;Slc9a1;Egfr;Cdh16;Prom2;Hcn4;Hfe2;Atp1b1;Hpgd;Aqp4;Slc16a10;Flot2;Car2;Cadm1;Slc10a1;Tgfa;Aqp1;Vsig1;P2ry1;Slc12a2;Atp7b;Slc7a7;Slc13a5;Cldn19;Heph;Ndrg4;P2ry6;Slc1a3;Cldn8;Slc22a5;Slc7a8;Stk39;Cxadr;P2ry2;Adora1;Cd44;Slc4a10;Stxbp3;Slc2a1;Atp2b1;Hsp90ab1;Aqp3;Pth1r;Msn;Slc2a2;Ezr;Abcc1	rno-miR-136-5p;rno-miR-10b-5p;rno-miR-1-3p;rno-miR-376b-3p;rno-miR-206-3p;rno-miR-183-5p;rno-miR-122-5p;rno-miR-381-3p;rno-miR-411-5p;rno-miR-133b-3p;rno-miR-136-3p;rno-miR-200a-3p;rno-miR-133a-3p;rno-miR-30c-2-3p;rno-miR-128-3p;rno-miR-543-3p;rno-miR-451-5p;rno-miR-99b-3p;rno-miR-221-3p;rno-miR-431;rno-miR-495;rno-miR-326-3p	9.53972e-09	8.02046	4.35892e-07
GO:0045121	membrane raft	http://amigo.geneontology.org/amigo/term/GO:0045121	67	2184	239	17746	2.31829	29682;56611;114554;81778;65033;316384;63868;246274;25139;25289;369016;85428;315648;25385;25505;29161;25186;64532;25360;25643;24782;29260;24329;24558;117287;24835;25302;24771;192211;24511;25567;266610;171396;25544;315707;83764;25316;81664;117540;362636;192179;81743;81751;29192;54281;24686;50687;25464;360468;25660;81657;24932;29184;89843;25402;29345;83531;24778;29598;24596;192181;24644;24907;29733;…	Kcnq3;Anxa2;Pi4k2a;S100a10;Stx12;Sdpr;Hspd1;Faim2;Slc2a4;Adcy6;Myadm;Rhoq;Ppp2r1b;Faslg;P2rx1;Cav3;Efnb1;Adcy5;Tshr;Gnai3;Slc9a1;Tlr4;Egfr;Mog;Park7;Tnf;Chrna7;Sdc4;Prom2;Itgb1;Tnr;Fadd;Sulf1;Sele;Csk;Flot2;Ms4a2;Gnai2;Plscr1;Usp48;Gpm6b;Pde2a;Psen2;Psen1;Furin;Prnp;L1cam;Icam1;Emp2;Cd28;Gabbr1;Cd4;Cd36;Cxadr;Casp3;Serpinh1;Vdac2;Slc2a1;Atp2b1;Ngfr;Podxl;Pgk1;Dmd;S1pr1;Ezr;Slc9a3r1;P2rx3	rno-miR-136-5p;rno-miR-10b-5p;rno-miR-1-3p;rno-miR-503-5p;rno-miR-376b-3p;rno-miR-206-3p;rno-miR-183-5p;rno-miR-122-5p;rno-miR-381-3p;rno-miR-411-5p;rno-miR-542-5p;rno-miR-133b-3p;rno-miR-200a-3p;rno-miR-133a-3p;rno-miR-30c-2-3p;rno-miR-128-3p;rno-miR-543-3p;rno-miR-451-5p;rno-miR-99b-3p;rno-miR-221-3p;rno-miR-431;rno-miR-99a-5p;rno-miR-495;rno-miR-326-3p	2.08039e-08	7.68186	8.8268e-07
GO:0000139	Golgi membrane	http://amigo.geneontology.org/amigo/term/GO:0000139	72	2184	267	17746	2.23174	311651;29434;266772;310808;94189;85260;362599;29347;286970;29633;116500;140945;295217;64154;65033;293451;311039;192260;292156;291609;29161;94338;56766;60382;361207;25643;286974;192256;315939;289312;362750;373542;364981;140568;29750;64187;171358;366061;64310;302302;64670;81732;246254;25054;310411;83627;310849;81751;64152;362162;65134;29192;58857;25369;56042;360468;24380;362235;60431;78961;56718;29…	Slc9a8;Rasgrp1;Klhl12;Slc35a3;Gosr1;Entpd6;Trappc3;Faah;Abca5;Ndst1;Snap29;Rtn3;Snapin;Gosr2;Stx12;Hs3st2;Galnt13;Cdipt;Sh3glb1;Ndfip1;Cav3;Smpd3;Leprot;Arfip1;Tmed9;Gnai3;Chst15;Pja2;Pxylp1;Acbd3;Atl1;Stk25;Scoc;Chst10;Galnt7;Arl1;Camk1g;Galnt3;Arf1;Chst7;Gabarapl2;Actr3;Gpsm1;Ntrk2;Cog6;Galnt5;Sgms2;Psen2;Chp1;Arfgap2;Stx5;Psen1;Vapa;Adora2a;Uso1;Emp2;Gad2;Syndig1;Vapb;Golph3;Mtor;Agtrap;Chst1;…	rno-miR-136-5p;rno-miR-10b-5p;rno-miR-1-3p;rno-miR-503-5p;rno-miR-376b-3p;rno-miR-206-3p;rno-miR-183-5p;rno-miR-122-5p;rno-miR-381-3p;rno-miR-411-5p;rno-miR-542-5p;rno-miR-133b-3p;rno-miR-136-3p;rno-miR-200a-3p;rno-miR-133a-3p;rno-miR-30c-2-3p;rno-miR-128-3p;rno-miR-543-3p;rno-miR-451-5p;rno-miR-99b-3p;rno-miR-221-3p;rno-miR-431;rno-miR-99a-5p;rno-miR-495;rno-miR-326-3p	2.37063e-08	7.62514	9.38768e-07
GO:0005768	endosome	http://amigo.geneontology.org/amigo/term/GO:0005768	67	2184	241	17746	2.29879	311936;56611;25151;89816;114554;24825;79248;60628;25139;124461;25289;64532;360834;24176;25380;56766;361370;289590;54251;24329;304325;364981;287543;315222;361846;25029;116744;310815;83535;25468;363254;94204;84510;192152;25316;84348;25449;252882;25245;260323;25054;60466;83764;25731;29433;308543;297096;117029;50687;25424;362817;78961;303493;85264;83689;84360;24954;25096;84471;24953;317630;54319;2973…	Rnf32;Anxa2;Igf2r;Picalm;Pi4k2a;Tf;Abca2;Cxcr4;Slc2a4;Pacsin2;Adcy6;Adcy5;Vps4b;Adrb2;Anxa1;Leprot;Tom1;Ociad1;Flt1;Egfr;Tmem184a;Scoc;Tnfaip1;Arsa;Vps26a;Calcrl;Lpar1;Snx7;Kcnj11;Kcna2;Atg9a;Ece1;Stmn2;Tgoln2;Ms4a2;Ackr3;Fshr;Mamdc4;Bdkrb2;Snx27;Ntrk2;Stx7;Flot2;Syt3;Pak3;Plekhf1;Snx10;Ccr5;L1cam;Ctse;Cdk2;Golph3;Snx11;Abcg1;Cd164;Clcn3;Insr;Pld1;Snx1;Gcgr;Bloc1s6;Ezr;S1pr1;Kcnk1;Slc2a2;Bet1l;Ns…	rno-miR-136-5p;rno-miR-10b-5p;rno-miR-1-3p;rno-miR-503-5p;rno-miR-376b-3p;rno-miR-206-3p;rno-miR-183-5p;rno-miR-598-3p;rno-miR-122-5p;rno-miR-381-3p;rno-miR-411-5p;rno-miR-542-5p;rno-miR-133b-3p;rno-miR-136-3p;rno-miR-200a-3p;rno-miR-133a-3p;rno-miR-30c-2-3p;rno-miR-128-3p;rno-miR-543-3p;rno-miR-451-5p;rno-miR-99b-3p;rno-miR-221-3p;rno-miR-431;rno-miR-495;rno-miR-326-3p	2.72313e-08	7.56493	1.01096e-06
GO:0030054	cell junction	http://amigo.geneontology.org/amigo/term/GO:0030054	91	2184	382	17746	1.97633	171093;116681;25592;65180;24804;296466;29659;79557;192256;93667;25302;311098;25624;25468;29430;24165;29515;84556;24412;29705;54309;117556;59324;300236;293054;114554;295217;155812;25492;304791;29707;79220;301563;29755;29130;24888;192172;24409;83497;298487;117536;89843;140675;29629;114114;24805;29336;309995;60628;25041;171442;81741;25450;360891;24407;65153;56725;64310;363091;116647;191595;366988;24…	Shank2;Dlgap2;Agrn;Kcnd2;Syp;Gid8;P2rx4;Chrna1;Pja2;Olfm1;Chrna7;Xirp2;Vamp1;Kcna2;Hap1;Ada;Atn1;Rims1;Grin2d;Gabra1;Syt5;Sv2b;Kcnk1;Smagp;Mrpl46;Pi4k2a;Snapin;Trim9;Nfia;Dstyk;Gabra5;Grid2;Mff;Colq;Syn3;Bcl2l1;Mpst;Grin2a;Ocln;Cldn19;Nsmf;Cxadr;Gabra4;Gria4;Dnm1l;Syt2;Sigmar1;Xrcc4;Cxcr4;P2rx6;Svop;Cdk16;Gabrb1;Enah;Grik5;Ncs1;Cript;Arf1;Myzap;Nlgn1;Syt12;Bin2;Gad2;Syndig1;Gabbr1;Synpr;Gabbr2;Ga…	rno-miR-136-5p;rno-miR-10b-5p;rno-miR-1-3p;rno-miR-503-5p;rno-miR-376b-3p;rno-miR-206-3p;rno-miR-183-5p;rno-miR-598-3p;rno-miR-122-5p;rno-miR-381-3p;rno-miR-411-5p;rno-miR-542-5p;rno-miR-133b-3p;rno-miR-136-3p;rno-miR-200a-3p;rno-miR-133a-3p;rno-miR-30c-2-3p;rno-miR-128-3p;rno-miR-543-3p;rno-miR-451-5p;rno-miR-99b-3p;rno-miR-221-3p;rno-miR-431;rno-miR-495;rno-miR-326-3p	5.56295e-08	7.25469	1.94376e-06
GO:0005925	focal adhesion	http://amigo.geneontology.org/amigo/term/GO:0005925	91	2184	383	17746	1.97105	25151;25673;84427;54321;314641;315265;293627;24782;192248;54251;64367;170851;29662;295588;289992;116504;58868;29317;81659;286908;29431;81521;307505;25216;304733;294254;308875;54133;81651;363062;81667;25614;29474;170667;24771;362862;83764;79559;24669;25734;63836;25617;64152;64202;140935;25177;306071;116690;365355;64373;29276;124461;360891;293502;29647;24329;361303;360820;64161;24511;64310;81768;25…	Igf2r;Anxa5;Grb7;Cnn3;Pip5k1c;Twf1;Tspan4;Slc9a1;Cdh13;Flt1;Ppib;Map2k1;Gdi2;Rnd3;Fermt2;Mprip;Fzd1;Csrp2;Gak;Pdlim7;Pak1;Msn;Ctnna1;Sdc1;Epb4.1l5;Hspa1b;Rhog;Pdlim1;Cspg4;Dixdc1;Gnb2;Ptk2;Coro1b;Atp6v0c;Sdc4;Hsp90b1;Flot2;Alcam;Ppp1cc;Hck;Actn4;Hspa5;Chp1;Calr;Afap1;Fhl1;Lcp1;Nfasc;Rras2;Rhob;Csrp1;Pacsin2;Enah;Kif22;Cask;Egfr;Lims2;Pxn;Pi4ka;Itgb1;Arf1;Rpl22;Ppp1cb;Zfp384;Icam1;Arhgef2;Cd44;Ata…	rno-miR-136-5p;rno-miR-10b-5p;rno-miR-1-3p;rno-miR-503-5p;rno-miR-376b-3p;rno-miR-206-3p;rno-miR-183-5p;rno-miR-598-3p;rno-miR-122-5p;rno-miR-381-3p;rno-miR-411-5p;rno-miR-542-5p;rno-miR-133b-3p;rno-miR-136-3p;rno-miR-200a-3p;rno-miR-133a-3p;rno-miR-30c-2-3p;rno-miR-128-3p;rno-miR-543-3p;rno-miR-451-5p;rno-miR-99b-3p;rno-miR-221-3p;rno-miR-431;rno-miR-99a-5p;rno-miR-495;rno-miR-326-3p	6.15984e-08	7.21043	2.03275e-06
GO:0005741	mitochondrial outer membrane	http://amigo.geneontology.org/amigo/term/GO:0005741	39	2184	109	17746	2.94195	83529;117243;25698;29221;116502;64476;292156;60434;25288;289586;140923;25624;301563;80773;24888;25750;24669;191575;81523;266601;287721;25757;311430;29140;114124;24686;114024;315141;25035;25059;83531;114114;171341;79223;84480;288731;360967;56718;299261	Vdac1;Acsl6;Ass1;Arg1;Bak1;Mfn2;Sh3glb1;Bcl2l2;Acsl1;Spata18;Bnip3l;Vamp1;Mff;Cyb5b;Bcl2l1;Maob;Ppp1cc;Nme1;Myoc;Tomm20;Vat1;Cpt1a;Mavs;Snn;Akap1;Prnp;Acsl3;Mief1;Cyb5r3;Hk2;Vdac2;Dnm1l;Mgst1;Gk;Bnip3;Pgam5;Rnf185;Mtor;Moap1	rno-miR-136-5p;rno-miR-1-3p;rno-miR-503-5p;rno-miR-376b-3p;rno-miR-183-5p;rno-miR-206-3p;rno-miR-122-5p;rno-miR-381-3p;rno-miR-411-5p;rno-miR-542-5p;rno-miR-133b-3p;rno-miR-136-3p;rno-miR-200a-3p;rno-miR-133a-3p;rno-miR-30c-2-3p;rno-miR-128-3p;rno-miR-543-3p;rno-miR-99b-3p;rno-miR-221-3p;rno-miR-431;rno-miR-99a-5p;rno-miR-495;rno-miR-326-3p	1.2905e-07	6.88924	4.03452e-06
GO:0016324	apical plasma membrane	http://amigo.geneontology.org/amigo/term/GO:0016324	72	2184	290	17746	2.05204	81801;171093;29723;300857;112400;81804;24825;50621;361458;25662;64562;25661;25297;25122;81651;50622;25550;171028;24176;304791;25614;24782;25241;24329;170910;84395;24783;291969;25302;286934;192211;29365;25650;288182;24629;64204;65129;83764;170899;315598;25240;25265;83497;83629;81751;29192;79107;360468;25065;114629;117264;29726;54320;303924;54348;29597;25406;78975;114095;50719;84360;29598;301252;25…	Stc1;Shank2;Slc19a1;Tmem30a;Nrg1;Stxbp2;Tf;Slc23a1;Akap7;Igfbp2;Prkab2;Fn1;Cacnb3;Scnn1a;Cspg4;Slc23a2;Slc1a1;Atp12a;Adrb2;Dstyk;Ptk2;Slc9a1;Aqp5;Egfr;Mtdh;Slc34a2;Slc9a2;Atp6v0d1;Chrna7;Havcr1;Prom2;Mpdz;Atp1b1;Cldnd1;Pdgfrb;Plec;Cldn1;Flot2;Kcnk2;C1qtnf5;Aqp1;P2ry1;Ocln;Slc12a2;Psen2;Psen1;Duox2;Emp2;Slc12a1;Slc26a3;P2ry6;Slc22a5;Pdpn;Upk1b;Stk39;P2ry2;Cd44;Prkaa2;Stxbp3;Slc7a5;Clcn3;Atp2b1;Hsp…	rno-miR-136-5p;rno-miR-10b-5p;rno-miR-1-3p;rno-miR-503-5p;rno-miR-376b-3p;rno-miR-183-5p;rno-miR-206-3p;rno-miR-598-3p;rno-miR-122-5p;rno-miR-381-3p;rno-miR-411-5p;rno-miR-133b-3p;rno-miR-136-3p;rno-miR-200a-3p;rno-miR-133a-3p;rno-miR-30c-2-3p;rno-miR-128-3p;rno-miR-543-3p;rno-miR-451-5p;rno-miR-99b-3p;rno-miR-221-3p;rno-miR-431;rno-miR-495;rno-miR-326-3p	3.62012e-07	6.44128	1.07518e-05
GO:0044297	cell body	http://amigo.geneontology.org/amigo/term/GO:0044297	32	2184	85	17746	3.08961	116457;26759;112400;25205;29374;60449;64638;24948;81667;25595;24807;24400;83839;29707;117287;294864;266610;295230;84496;25549;25265;289144;170845;362235;89843;24818;29290;192181;171045;24387;64467;54319	Mapk8ip1;Acot7;Nrg1;Il6st;Cct4;Gnb3;Rpl28;Fmr1;Gnb2;Map2;Tacr1;Gnb1;Calb1;Gabra5;Park7;Cct5;Fadd;Cct3;Stau1;Slc18a2;P2ry1;Cacybp;Ndel1;Syndig1;Cxadr;Tcp1;Adora1;Podxl;Mmp3;Gfap;Entpd2;Ezr	rno-miR-133a-3p;rno-miR-183-5p;rno-miR-30c-2-3p;rno-miR-206-3p;rno-miR-221-3p;rno-miR-136-5p;rno-miR-598-3p;rno-miR-431;rno-miR-10b-5p;rno-miR-381-3p;rno-miR-411-5p;rno-miR-133b-3p;rno-miR-1-3p;rno-miR-128-3p;rno-miR-543-3p;rno-miR-495;rno-miR-200a-3p;rno-miR-326-3p;rno-miR-503-5p;rno-miR-376b-3p	6.88214e-07	6.16228	1.90047e-05
GO:0009897	external side of plasma membrane	http://amigo.geneontology.org/amigo/term/GO:0009897	63	2184	245	17746	2.12176	112400;25216;24930;25205;25187;84475;60628;25673;25122;25139;25110;50599;311061;25556;25385;245920;81507;29260;192248;315716;29610;24835;25302;407756;81613;24511;116647;25454;140924;24772;64030;25293;94204;79559;25316;24165;287437;29187;171369;25599;29259;117029;64202;29199;25464;25660;25277;24932;50687;29184;171075;54320;246759;308995;85264;295401;25406;24586;84360;24596;29733;25361;295322	Nrg1;Sdc1;Cd8a;Il6st;Htr2c;Cxcr3;Cxcr4;Anxa5;Scnn1a;Slc2a4;Klrd1;Kcnj3;Itgb6;Il1rl1;Faslg;Cxcl10;Bmpr1a;Tlr4;Cdh13;Cd276;Tgfbr3;Tnf;Chrna7;Btla;Ceacam1;Itgb1;Nlgn1;Gfra1;Il2rg;Cxcl12;Kit;Aqp4;Ece1;Alcam;Ms4a2;Ada;Tnfsf13;Cd69;Cd40;Cd74;Sell;Ccr5;Calr;Hfe;Icam1;Cd28;Mfge8;Cd4;L1cam;Cd36;Fcer2;Pdpn;Cxcl9;Itgal;Abcg1;Lppr4;Cd44;Ncam1;Clcn3;Ngfr;S1pr1;Vcam1;Vtcn1	rno-miR-136-5p;rno-miR-10b-5p;rno-miR-1-3p;rno-miR-503-5p;rno-miR-376b-3p;rno-miR-183-5p;rno-miR-206-3p;rno-miR-598-3p;rno-miR-122-5p;rno-miR-381-3p;rno-miR-411-5p;rno-miR-542-5p;rno-miR-133b-3p;rno-miR-136-3p;rno-miR-200a-3p;rno-miR-133a-3p;rno-miR-30c-2-3p;rno-miR-128-3p;rno-miR-543-3p;rno-miR-451-5p;rno-miR-99b-3p;rno-miR-221-3p;rno-miR-431;rno-miR-99a-5p;rno-miR-495;rno-miR-326-3p	7.03879e-07	6.1525	1.90047e-05
GO:0030424	axon	http://amigo.geneontology.org/amigo/term/GO:0030424	77	2184	328	17746	1.94067	25469;29177;116457;116690;112400;50864;116506;25356;24948;24577;292464;64356;24311;79212;24318;114205;29659;64622;24176;83839;29737;170673;24407;81527;25510;65153;362750;117287;29151;25302;24898;83523;303803;170851;25454;246332;25468;84488;24379;24241;84510;25124;79559;171574;170899;25269;25054;64680;363058;54231;25240;81751;25298;309376;29192;66025;25369;50687;170845;79215;24380;83721;24213;4978…	Kcna4;Hpca;Mapk8ip1;Nfasc;Nrg1;Ntm;Calcr;Cntn2;Fmr1;Myc;Katna1;Nrgn;Ddc;Slc6a1;Drd2;Crcp;P2rx4;Adnp;Adrb2;Calb1;Kcnab1;Palm;Grik5;Nrp2;Pcp4;Ncs1;Atl1;Park7;Ucn;Chrna7;Slc6a3;Impa1;Klhl24;Map2k1;Gfra1;Uhmk1;Kcna2;Fgf13;Gad1;Calca;Stmn2;Stat1;Alcam;Dnm3;Kcnk2;Pvalb;Ntrk2;Crhr2;Cadm1;Car2;Aqp1;Psen2;Cck;Zfyve27;Psen1;Lpar3;Adora2a;L1cam;Ndel1;Mtpn;Gad2;Dvl1;Atp1a3;Nrcam;Slc18a3;Ncam1;Map1lc3b;Penk;P…	rno-miR-136-5p;rno-miR-10b-5p;rno-miR-1-3p;rno-miR-503-5p;rno-miR-376b-3p;rno-miR-183-5p;rno-miR-206-3p;rno-miR-598-3p;rno-miR-122-5p;rno-miR-381-3p;rno-miR-411-5p;rno-miR-542-5p;rno-miR-133b-3p;rno-miR-136-3p;rno-miR-200a-3p;rno-miR-133a-3p;rno-miR-30c-2-3p;rno-miR-128-3p;rno-miR-543-3p;rno-miR-451-5p;rno-miR-99b-3p;rno-miR-221-3p;rno-miR-431;rno-miR-495;rno-miR-326-3p	9.33463e-07	6.0299	2.41077e-05
GO:0030672	synaptic vesicle membrane	http://amigo.geneontology.org/amigo/term/GO:0030672	25	2184	56	17746	3.65786	114554;24804;171442;295217;24803;24318;29643;191595;25624;24888;29130;25731;117559;25549;60568;24380;60565;117556;54309;66030;114114;25716;24805;171039;84487	Pi4k2a;Syp;Svop;Snapin;Vamp2;Drd2;Sv2c;Syt12;Vamp1;Bcl2l1;Syn3;Syt3;Sv2a;Slc18a2;Syt11;Gad2;Syt6;Sv2b;Syt5;Synpr;Dnm1l;Syt1;Syt2;Rph3a;Slc17a6	rno-miR-206-3p;rno-miR-183-5p;rno-miR-30c-2-3p;rno-miR-221-3p;rno-miR-136-5p;rno-miR-431;rno-miR-122-5p;rno-miR-411-5p;rno-miR-542-5p;rno-miR-133b-3p;rno-miR-136-3p;rno-miR-1-3p;rno-miR-128-3p;rno-miR-543-3p;rno-miR-495;rno-miR-200a-3p;rno-miR-326-3p;rno-miR-133a-3p;rno-miR-376b-3p	9.86913e-07	6.00572	2.44261e-05
GO:0043209	myelin sheath	http://amigo.geneontology.org/amigo/term/GO:0043209	50	2184	181	17746	2.27376	83529;116690;678759;54241;25698;117596;299923;25356;292804;50664;81667;114096;24400;361532;25176;293448;29554;298942;24558;294864;24943;64521;25650;83535;295230;29662;191575;54231;299201;295619;25617;364208;25558;245959;64524;24213;171361;24387;24818;24423;83531;24586;63837;170907;117254;81521;63868;25183;54319;58835	Vdac1;Nfasc;Ndufa10;Cltc;Ass1;Atp6v1b2;Ndrg1;Cntn2;Gpi;Gnao1;Gnb2;Idh3a;Gnb1;Sirt2;Slc25a5;Uqcrc2;Pdha1;Dld;Mog;Cct5;Plp1;Tspan2;Atp1b1;Kcnj11;Cct3;Gdi2;Nme1;Car2;Dlst;Ermn;Hspa5;Cnrip1;Stxbp1;Slc25a3;Tkt;Atp1a3;Eef1a1;Gfap;Tcp1;Gstm1;Vdac2;Ncam1;Tagln3;Serinc5;Prdx1;Msn;Hspd1;Gdi1;Ezr;Phgdh	rno-miR-10b-5p;rno-miR-1-3p;rno-miR-503-5p;rno-miR-376b-3p;rno-miR-183-5p;rno-miR-206-3p;rno-miR-598-3p;rno-miR-122-5p;rno-miR-381-3p;rno-miR-411-5p;rno-miR-542-5p;rno-miR-133b-3p;rno-miR-136-3p;rno-miR-200a-3p;rno-miR-133a-3p;rno-miR-30c-2-3p;rno-miR-128-3p;rno-miR-543-3p;rno-miR-451-5p;rno-miR-221-3p;rno-miR-431;rno-miR-495;rno-miR-326-3p	1.771e-06	5.75178	4.2079e-05
GO:0012505	endomembrane system	http://amigo.geneontology.org/amigo/term/GO:0012505	26	2184	63	17746	3.38172	140945;65033;291948;252853;25139;314641;303332;282845;192129;315047;29365;64310;171358;94172;309175;60466;81512;65134;25369;29290;308410;361940;64862;24923;56718;59114	Rtn3;Stx12;Pgrmc1;Stx17;Slc2a4;Pip5k1c;Tmem199;Rnf34;Vmp1;Laptm4b;Mpdz;Arf1;Camk1g;Slc27a1;Cdc42ep2;Stx7;Lect1;Stx5;Adora2a;Adora1;Rtn2;Pgrmc2;Map1lc3b;Stx1b;Mtor;Slc9a3r1	rno-miR-451-5p;rno-miR-206-3p;rno-miR-30c-2-3p;rno-miR-136-5p;rno-miR-183-5p;rno-miR-221-3p;rno-miR-133a-3p;rno-miR-431;rno-miR-122-5p;rno-miR-381-3p;rno-miR-411-5p;rno-miR-99a-5p;rno-miR-133b-3p;rno-miR-1-3p;rno-miR-128-3p;rno-miR-543-3p;rno-miR-495;rno-miR-200a-3p;rno-miR-503-5p	1.93899e-06	5.71243	4.42984e-05
GO:0043234	protein complex	http://amigo.geneontology.org/amigo/term/GO:0043234	114	2184	565	17746	1.67469	83529;56611;24804;24577;29722;298441;292156;25019;83519;308023;192675;257634;24239;25293;85249;307947;29562;25269;25591;24689;25558;297893;366854;24423;29149;29431;25216;114554;81804;29509;50664;81667;363062;25505;29161;24817;257648;83571;83803;24856;298017;25631;65137;246334;24669;54292;63836;29417;25466;29192;64202;65208;89843;54244;64672;114114;25671;59328;63868;25183;84354;29357;25595;29647;7…	Vdac1;Anxa2;Syp;Myc;Apbb1;Nasp;Sh3glb1;Xrcc6;Pex3;Ssx2ip;Bsnd;Lhx1;Cacna1c;Aqp4;Pex11a;Set;Prps1;Pvalb;Parp1;Prps2;Stxbp1;Hdac1;Fbxo7;Gstm1;Strn;Pak1;Sdc1;Pi4k2a;Stxbp2;Slc22a6;Gnao1;Gnb2;Dixdc1;P2rx1;Cav3;Hnf1a;Cacna1b;Cdkn1b;Prkab1;Ttr;Actl7a;Smad3;Ruvbl1;Tp63;Ppp1cc;Rgs12;Actn4;Men1;Il1rap;Psen1;Calr;Dpysl5;Cxadr;Crebbp;Pln;Dnm1l;Smad1;Smad5;Hspd1;Gdi1;Ssbp3;Smad2;Map2;Cask;Axin1;Hnrnpc;Ddx39b…	rno-miR-136-5p;rno-miR-10b-5p;rno-miR-1-3p;rno-miR-503-5p;rno-miR-376b-3p;rno-miR-206-3p;rno-miR-183-5p;rno-miR-598-3p;rno-miR-122-5p;rno-miR-381-3p;rno-miR-411-5p;rno-miR-542-5p;rno-miR-133b-3p;rno-miR-136-3p;rno-miR-200a-3p;rno-miR-133a-3p;rno-miR-30c-2-3p;rno-miR-128-3p;rno-miR-543-3p;rno-miR-451-5p;rno-miR-99b-3p;rno-miR-221-3p;rno-miR-431;rno-miR-495;rno-miR-326-3p	2.07652e-06	5.68266	4.56835e-05
GO:0005623	cell	http://amigo.geneontology.org/amigo/term/GO:0005623	116	2184	581	17746	1.6572	59299;64625;58976;29702;314641;364729;93667;24239;29430;54231;84556;25558;114629;24323;24874;29461;84360;252900;29431;155423;81804;24825;25187;308718;295217;25505;29161;25232;50688;24817;257648;24694;84550;498353;307180;295701;117548;260323;25100;170917;60666;286758;366872;29192;25639;316620;64672;295645;79124;24596;56813;29573;297758;310626;295322;50655;293067;116502;29357;81741;64373;60582;8164…	Trdn;Bid;Slc30a1;Eif2ak3;Pip5k1c;Nme8;Olfm1;Cacna1c;Hap1;Car2;Rims1;Stxbp1;Slc26a3;Edn1;Vhl;Vgf;Clcn3;Dgat2;Pak1;Anxa7;Stxbp2;Tf;Htr2c;Pex7;Snapin;P2rx1;Cav3;Tyro3;Cacnb1;Hnf1a;Cacna1b;Pth;Slc24a2;Scfd2;Txndc15;Tmx2;Kif1b;Snx27;Foxa3;Cry2;Gpd1;Aqp11;Cep83;Psen1;Fkbp1a;Mlph;Pln;Slc4a10;Anxa4;Ngfr;Pth1r;Slc37a4;Terf1;Tmem79;Vtcn1;Aco1;Zfand6;Bak1;Smad2;Cdk16;Rhob;Il1rn;Mapk14;Txnl1;Bicd2;Ireb2;Calc…	rno-miR-136-5p;rno-miR-10b-5p;rno-miR-1-3p;rno-miR-503-5p;rno-miR-376b-3p;rno-miR-183-5p;rno-miR-206-3p;rno-miR-598-3p;rno-miR-122-5p;rno-miR-381-3p;rno-miR-411-5p;rno-miR-542-5p;rno-miR-133b-3p;rno-miR-200a-3p;rno-miR-133a-3p;rno-miR-30c-2-3p;rno-miR-128-3p;rno-miR-543-3p;rno-miR-451-5p;rno-miR-99b-3p;rno-miR-221-3p;rno-miR-431;rno-miR-495;rno-miR-326-3p	2.61325e-06	5.58282	5.54382e-05
GO:0008021	synaptic vesicle	http://amigo.geneontology.org/amigo/term/GO:0008021	39	2184	128	17746	2.50256	83529;89816;24804;171442;25673;295217;24803;81741;83612;155812;24311;291969;29643;25624;301563;29130;83610;29430;85256;24409;363058;117559;25549;60568;170845;81657;117556;24408;66030;83531;60422;84360;25716;24805;117558;24923;85426;171039;84487	Vdac1;Picalm;Syp;Svop;Anxa5;Snapin;Vamp2;Cdk16;Slc32a1;Trim9;Ddc;Atp6v0d1;Sv2c;Vamp1;Mff;Syn3;Apba2;Hap1;Slc2a8;Grin2a;Cadm1;Sv2a;Slc18a2;Syt11;Ndel1;Gabbr1;Sv2b;Grin1;Synpr;Vdac2;Slc18a3;Clcn3;Syt1;Syt2;Mylk2;Stx1b;Slc5a7;Rph3a;Slc17a6	rno-miR-206-3p;rno-miR-183-5p;rno-miR-99b-3p;rno-miR-221-3p;rno-miR-30c-2-3p;rno-miR-136-5p;rno-miR-431;rno-miR-122-5p;rno-miR-381-3p;rno-miR-542-5p;rno-miR-133b-3p;rno-miR-136-3p;rno-miR-1-3p;rno-miR-128-3p;rno-miR-543-3p;rno-miR-495;rno-miR-200a-3p;rno-miR-326-3p;rno-miR-133a-3p;rno-miR-376b-3p	3.49773e-06	5.45621	7.16432e-05
GO:0043204	perikaryon	http://amigo.geneontology.org/amigo/term/GO:0043204	37	2184	120	17746	2.53129	29177;114554;25698;54234;65180;29410;25673;140928;81734;85257;25149;171373;24318;361532;63883;24407;29737;29625;85382;317385;29151;303803;170851;25468;25054;64680;25298;25204;117536;63885;24770;29237;25411;24596;85426;59324;117105	Hpca;Pi4k2a;Ass1;Cacna1e;Kcnd2;Neurog1;Anxa5;Pde11a;Nell2;Cnga3;Esr2;Slc12a5;Drd2;Sirt2;Kcne3;Grik5;Kcnab1;Crhbp;Ngb;Fus;Ucn;Klhl24;Map2k1;Kcna2;Ntrk2;Crhr2;Cck;Pcsk1;Nsmf;Pde10a;Ccl2;Penk;Cnga2;Ngfr;Slc5a7;Kcnk1;Kcnb2	rno-miR-136-5p;rno-miR-10b-5p;rno-miR-1-3p;rno-miR-503-5p;rno-miR-376b-3p;rno-miR-206-3p;rno-miR-183-5p;rno-miR-122-5p;rno-miR-381-3p;rno-miR-411-5p;rno-miR-133b-3p;rno-miR-200a-3p;rno-miR-133a-3p;rno-miR-30c-2-3p;rno-miR-128-3p;rno-miR-543-3p;rno-miR-451-5p;rno-miR-99b-3p;rno-miR-221-3p;rno-miR-431;rno-miR-495;rno-miR-326-3p	4.91738e-06	5.30827	9.64678e-05
GO:0045202	synapse	http://amigo.geneontology.org/amigo/term/GO:0045202	69	2184	298	17746	1.91015	116457;112400;89816;25592;79123;24804;25356;24948;295217;24803;81717;83612;29722;64356;25450;29659;25186;83839;29647;79557;29707;79220;25615;24511;116647;171039;25434;114511;29755;29130;24379;84357;25731;171574;192172;24409;363058;117559;84556;25600;24412;29705;117536;24380;291796;29483;83721;24770;24213;497815;24408;64303;140675;29290;29629;301442;171297;84360;25393;24954;641521;83836;25103;2529…	Mapk8ip1;Nrg1;Picalm;Agrn;Asic1;Syp;Cntn2;Fmr1;Snapin;Vamp2;Ctbp2;Slc32a1;Apbb1;Nrgn;Gabrb1;P2rx4;Efnb1;Calb1;Cask;Chrna1;Gabra5;Grid2;Sdc2;Itgb1;Nlgn1;Rph3a;Sparcl1;Emb;Colq;Syn3;Gad1;Sh3kbp1;Syt3;Dnm3;Mpst;Grin2a;Cadm1;Sv2a;Rims1;Utrn;Grin2d;Gabra1;Nsmf;Gad2;Usp14;Slc1a3;Dvl1;Ccl2;Atp1a3;Nrcam;Grin1;Pfn1;Gabra4;Adora1;Gria4;Sumo1;Nlgn3;Clcn3;Bcan;Insr;Lrrc4;Nde1;Chrnb4;Olfm3;Dmd;Slc5a7;Kcnk1;Er…	rno-miR-136-5p;rno-miR-10b-5p;rno-miR-1-3p;rno-miR-376b-3p;rno-miR-183-5p;rno-miR-206-3p;rno-miR-598-3p;rno-miR-122-5p;rno-miR-381-3p;rno-miR-411-5p;rno-miR-542-5p;rno-miR-133b-3p;rno-miR-136-3p;rno-miR-200a-3p;rno-miR-133a-3p;rno-miR-30c-2-3p;rno-miR-128-3p;rno-miR-543-3p;rno-miR-99b-3p;rno-miR-221-3p;rno-miR-431;rno-miR-495;rno-miR-326-3p	5.03451e-06	5.29804	9.64678e-05
GO:0005654	nucleoplasm	http://amigo.geneontology.org/amigo/term/GO:0005654	301	2184	1876	17746	1.35226	308890;295238;26295;287768;301965;24577;288701;29578;25162;114214;292804;497967;298441;296466;293165;314322;362251;25019;361810;83519;306455;170673;314949;24782;298942;316742;63840;298934;25567;317399;363283;140583;361178;307947;25157;24962;25591;25317;303470;29382;29515;65160;289992;305482;294281;29678;25164;360643;25558;27080;296102;337868;293494;305895;83584;297893;360665;79256;64033;85434;248…	Btbd10;Dap3;Ogt;Smndc1;Tert;Myc;Srsf9;Hnrnpa1;Sp4;Dffa;Gpi;Zfp830;Nasp;Gid8;Sox6;Fos;Rbm39;Xrcc6;Fkbp5;Pex3;Cdkn2aip;Palm;Rad21;Slc9a1;Dld;Tgif1;Per2;Adi1;Tnr;Ddx21;Cops8;Chek1;Tfdp1;Set;Plagl1;Cth;Parp1;Fgf1;Kat7;Ctbp1;Atn1;Clns1a;Fermt2;Mtmr3;Slc39a7;Sart1;Cdkn2b;Cdc27;Stxbp1;Hbp1;Ell3;Myod1;Ino80e;Dcaf11;Casp6;Hdac1;Jmjd6;Hnrnpd;Ccnd2;Cdc5l;Vhl;Arid5a;Phlpp1;Ring1;Abcg1;Pitx2;Nfkbil1;Zbtb25;Bn…	rno-miR-136-5p;rno-miR-10b-5p;rno-miR-1-3p;rno-miR-503-5p;rno-miR-376b-3p;rno-miR-206-3p;rno-miR-183-5p;rno-miR-598-3p;rno-miR-122-5p;rno-miR-381-3p;rno-miR-411-5p;rno-miR-542-5p;rno-miR-133b-3p;rno-miR-136-3p;rno-miR-200a-3p;rno-miR-133a-3p;rno-miR-30c-2-3p;rno-miR-128-3p;rno-miR-543-3p;rno-miR-451-5p;rno-miR-99b-3p;rno-miR-221-3p;rno-miR-431;rno-miR-99a-5p;rno-miR-495;rno-miR-326-3p	6.0678e-06	5.21697	0.000112634
GO:0005794	Golgi apparatus	http://amigo.geneontology.org/amigo/term/GO:0005794	149	2184	815	17746	1.52106	300857;89816;85260;58976;192260;117044;291609;298296;373542;298934;170851;246333;84510;29662;25157;362061;140940;29678;362401;24213;81659;85264;84360;24464;29431;60562;25361;81739;311651;286932;114554;295674;83462;295217;305203;289312;362011;170667;116482;366061;298017;117043;65137;192152;64670;171574;363076;25734;81523;366872;292788;29192;24686;64202;360468;114024;79120;266668;114114;25096;36175…	Tmem30a;Picalm;Entpd6;Slc30a1;Cdipt;Rraga;Ndfip1;Pcsk9;Stk25;Adi1;Map2k1;Pcsk1n;Stmn2;Gdi2;Plagl1;Cryz;Arf3;Sart1;Tmem43;Atp1a3;Gak;Abcg1;Clcn3;Hp;Pak1;Stx6;Vcam1;P2rx3;Slc9a8;Vps54;Pi4k2a;Plekha3;Dynlt1;Snapin;Paqr3;Acbd3;Dram2;Atp6v0c;Sacm1l;Galnt3;Actl7a;RragB;Ruvbl1;Tgoln2;Gabarapl2;Dnm3;Tipin;Hck;Myoc;Cep83;Psenen;Psen1;Prnp;Calr;Emp2;Acsl3;Arf4;Grina;Dnm1l;Pld1;Opalin;Ngfr;Fstl3;Pde2a;Hspd1…	rno-miR-136-5p;rno-miR-10b-5p;rno-miR-1-3p;rno-miR-503-5p;rno-miR-376b-3p;rno-miR-183-5p;rno-miR-206-3p;rno-miR-598-3p;rno-miR-122-5p;rno-miR-381-3p;rno-miR-411-5p;rno-miR-542-5p;rno-miR-133b-3p;rno-miR-136-3p;rno-miR-200a-3p;rno-miR-133a-3p;rno-miR-30c-2-3p;rno-miR-128-3p;rno-miR-543-3p;rno-miR-451-5p;rno-miR-99b-3p;rno-miR-221-3p;rno-miR-431;rno-miR-99a-5p;rno-miR-495;rno-miR-326-3p	7.65677e-06	5.11595	0.000137822
GO:0005739	mitochondrion	http://amigo.geneontology.org/amigo/term/GO:0005739	255	2184	1554	17746	1.37739	83529;499529;25284;295238;26295;64625;301965;24577;308453;79218;24184;63938;498176;311849;64016;361418;366196;25288;24782;29554;298942;308820;81805;294326;54315;85383;314441;170851;25624;307491;29430;24379;65042;25591;191575;266777;301416;311430;25558;309591;81684;310378;192268;24874;366854;29597;64045;85264;170943;287593;298549;252900;301252;84480;29635;140925;360639;299261;361286;117243;89784;2…	Vdac1;Ndufs4;Amacr;Dap3;Ogt;Bid;Tert;Myc;Adck4;Gng5;Ak2;Hibadh;Bri3bp;Crat;Qtrt1;Hsdl1;Crls1;Acsl1;Slc9a1;Pdha1;Dld;Ccdc90b;Suox;RGD1303003;Ucp2;Nol3;Slc25a29;Map2k1;Vamp1;Hars2;Hap1;Gad1;Sfxn3;Parp1;Nme1;Nptx1;Coq10b;Mavs;Stxbp1;Trim39;Mipep;Nnt;Gls2;Vhl;Fbxo7;P2ry2;Glrx;Abcg1;Slc25a10;Ptrh2;Mtfr1l;Dgat2;Hsp90ab1;Bnip3;Timm44;As3mt;Dcakd;Moap1;Msrb2;Acsl6;Idi1;Mrpl46;Pi4k2a;Rmdn1;Pon2;Mtfp1;Eln;…	rno-miR-136-5p;rno-miR-10b-5p;rno-miR-1-3p;rno-miR-503-5p;rno-miR-376b-3p;rno-miR-183-5p;rno-miR-206-3p;rno-miR-598-3p;rno-miR-122-5p;rno-miR-381-3p;rno-miR-411-5p;rno-miR-542-5p;rno-miR-133b-3p;rno-miR-136-3p;rno-miR-200a-3p;rno-miR-133a-3p;rno-miR-30c-2-3p;rno-miR-128-3p;rno-miR-543-3p;rno-miR-451-5p;rno-miR-99b-3p;rno-miR-221-3p;rno-miR-431;rno-miR-99a-5p;rno-miR-495;rno-miR-326-3p	8.48137e-06	5.07153	0.000148175
GO:0043195	terminal bouton	http://amigo.geneontology.org/amigo/term/GO:0043195	34	2184	109	17746	2.55881	54241;24804;116500;81531;24803;29659;24407;83839;59266;25624;117277;24241;25269;25054;24409;60466;117559;25549;25298;25558;50687;117556;24408;83686;29290;29629;60422;63887;25716;24805;117558;170922;60562;81739	Cltc;Syp;Snap29;Pfn2;Vamp2;P2rx4;Grik5;Calb1;Hcn4;Vamp1;Epn1;Calca;Pvalb;Ntrk2;Grin2a;Stx7;Sv2a;Slc18a2;Cck;Stxbp1;L1cam;Sv2b;Grin1;Cngb1;Adora1;Gria4;Slc18a3;Nmu;Syt1;Syt2;Mylk2;Ilk;Stx6;P2rx3	rno-miR-136-5p;rno-miR-10b-5p;rno-miR-1-3p;rno-miR-503-5p;rno-miR-376b-3p;rno-miR-206-3p;rno-miR-183-5p;rno-miR-122-5p;rno-miR-381-3p;rno-miR-411-5p;rno-miR-542-5p;rno-miR-133b-3p;rno-miR-200a-3p;rno-miR-133a-3p;rno-miR-30c-2-3p;rno-miR-128-3p;rno-miR-543-3p;rno-miR-451-5p;rno-miR-99b-3p;rno-miR-221-3p;rno-miR-431;rno-miR-495;rno-miR-326-3p	9.55927e-06	5.01958	0.000162234
GO:0032809	neuronal cell body membrane	http://amigo.geneontology.org/amigo/term/GO:0032809	15	2184	26	17746	4.71327	29177;24176;29707;25205;65180;25240;171056;29598;24596;24808;25468;192126;117101;117105;63883	Hpca;Adrb2;Gabra5;Il6st;Kcnd2;Aqp1;Cx3cr1;Atp2b1;Ngfr;Tacr3;Kcna2;Dab2ip;Kcnc3;Kcnb2;Kcne3	rno-miR-206-3p;rno-miR-30c-2-3p;rno-miR-598-3p;rno-miR-136-5p;rno-miR-221-3p;rno-miR-431;rno-miR-122-5p;rno-miR-381-3p;rno-miR-1-3p;rno-miR-128-3p;rno-miR-543-3p;rno-miR-495;rno-miR-200a-3p;rno-miR-326-3p	1.48204e-05	4.82914	0.000244536
GO:0031982	vesicle	http://amigo.geneontology.org/amigo/term/GO:0031982	37	2184	128	17746	2.37201	170905;155423;56611;89816;24825;81667;60582;25139;29161;293627;25380;29647;84395;361846;298340;94204;84510;29662;83764;60466;84556;65134;58857;24242;29564;64524;310635;24213;304983;29629;64672;24778;25096;406864;81521;59114;54319	Lfng;Anxa7;Anxa2;Picalm;Tf;Gnb2;Il1rn;Slc2a4;Cav3;Tspan4;Anxa1;Cask;Slc34a2;Vps26a;Slc6a14;Ece1;Stmn2;Gdi2;Flot2;Stx7;Rims1;Stx5;Vapa;Calm1;Dync1i1;Tkt;Arhgef2;Atp1a3;Tagln2;Gria4;Pln;Slc2a1;Pld1;Clic1;Msn;Slc9a3r1;Ezr	rno-miR-10b-5p;rno-miR-1-3p;rno-miR-503-5p;rno-miR-376b-3p;rno-miR-206-3p;rno-miR-183-5p;rno-miR-598-3p;rno-miR-122-5p;rno-miR-381-3p;rno-miR-133b-3p;rno-miR-136-3p;rno-miR-200a-3p;rno-miR-133a-3p;rno-miR-30c-2-3p;rno-miR-128-3p;rno-miR-543-3p;rno-miR-451-5p;rno-miR-99b-3p;rno-miR-221-3p;rno-miR-431;rno-miR-495;rno-miR-326-3p	1.63717e-05	4.78591	0.000262832
GO:0005886	plasma membrane	http://amigo.geneontology.org/amigo/term/GO:0005886	489	2184	3308	17746	1.25916	29723;25151;26295;25673;116564;29671;29722;25289;29659;24176;29555;298296;81005;24782;192248;286975;366602;54309;304124;360665;64020;81668;24954;81521;64467;307505;155423;29146;54234;60378;393088;81651;25033;83518;29161;360823;282845;79220;25241;362418;89812;192211;94172;303185;83610;29190;84496;84348;83497;24932;113960;84551;29290;79124;25096;54289;29336;310999;117048;81741;292464;50622;25450;31…	Slc19a1;Igf2r;Ogt;Anxa5;Npr2;Psma4;Apbb1;Adcy6;P2rx4;Adrb2;Vipr2;Pcsk9;Nptxr;Slc9a1;Cdh13;Skap1;Tspan13;Syt5;Cldn8;Jmjd6;Gpr85;Gnrhr;Insr;Msn;Entpd2;Ctnna1;Anxa7;Jag1;Cacna1e;Lypd3;Pcdha6;Cspg4;Sstr1;Aplnr;Cav3;Ankrd13a;Rnf34;Grid2;Aqp5;Irak2;Pip4k2b;Prom2;Slc27a1;Flcn;Apba2;Pdyn;Stau1;Ackr3;Ocln;Cd4;Cdc42bpb;Slc7a8;Adora1;Anxa4;Pld1;Rgs1;Sigmar1;Plekhg5;Cdh17;Cdk16;Katna1;Slc23a2;Gabrb1;Errfi1;R…	rno-miR-136-5p;rno-miR-10b-5p;rno-miR-1-3p;rno-miR-503-5p;rno-miR-376b-3p;rno-miR-183-5p;rno-miR-206-3p;rno-miR-598-3p;rno-miR-122-5p;rno-miR-381-3p;rno-miR-411-5p;rno-miR-542-5p;rno-miR-133b-3p;rno-miR-136-3p;rno-miR-200a-3p;rno-miR-133a-3p;rno-miR-30c-2-3p;rno-miR-128-3p;rno-miR-543-3p;rno-miR-451-5p;rno-miR-99b-3p;rno-miR-221-3p;rno-miR-431;rno-miR-99a-5p;rno-miR-495;rno-miR-326-3p	1.97198e-05	4.7051	0.000308251
GO:0005765	lysosomal membrane	http://amigo.geneontology.org/amigo/term/GO:0005765	48	2184	195	17746	2.02259	316516;56611;114554;117596;297797;63886;79248;286970;303439;81667;252853;155205;117044;24400;29659;291182;25643;312132;364137;362011;291969;170667;29501;299971;500282;117043;362490;303584;94204;85256;24268;60466;89783;299159;81751;362004;308589;304285;29192;64156;83689;305623;364298;303902;25096;364594;310626;56718	Tmbim1;Anxa2;Pi4k2a;Atp6v1b2;Atp6v1h;Abcb9;Abca2;Abca5;Mmd;Gnb2;Stx17;Slc36a1;Rraga;Gnb1;P2rx4;Stard3nl;Gnai3;Tmem106b;Tmem165;Dram2;Atp6v0d1;Atp6v0c;Slc12a4;Atp6v1c1;Arl8b;RragB;Tmem55a;Plekhm1;Ece1;Slc2a8;Cp;Stx7;Laptm5;Atp6v1d;Psen2;Gdap2;Sphk2;Tecpr1;Psen1;Uba52;Cd164;Tmem175;Tmem55b;Dirc2;Pld1;Tlr3;Tmem79;Mtor	rno-miR-136-5p;rno-miR-10b-5p;rno-miR-1-3p;rno-miR-503-5p;rno-miR-376b-3p;rno-miR-206-3p;rno-miR-183-5p;rno-miR-598-3p;rno-miR-381-3p;rno-miR-411-5p;rno-miR-542-5p;rno-miR-133b-3p;rno-miR-136-3p;rno-miR-200a-3p;rno-miR-133a-3p;rno-miR-30c-2-3p;rno-miR-128-3p;rno-miR-543-3p;rno-miR-451-5p;rno-miR-99b-3p;rno-miR-221-3p;rno-miR-431;rno-miR-99a-5p;rno-miR-495;rno-miR-326-3p	3.65963e-05	4.43656	0.00055739
GO:0042383	sarcolemma	http://amigo.geneontology.org/amigo/term/GO:0042383	33	2184	114	17746	2.37285	54241;56611;25592;59299;65180;25673;308390;25139;25289;64532;29161;24176;25380;25614;24782;50688;300719;24239;24511;25650;83535;25293;64204;25240;25600;24674;24213;29184;25181;116600;24907;25361;64553	Cltc;Anxa2;Agrn;Trdn;Kcnd2;Anxa5;Fkrp;Slc2a4;Adcy6;Adcy5;Cav3;Adrb2;Anxa1;Ptk2;Slc9a1;Cacnb1;Cib2;Cacna1c;Itgb1;Atp1b1;Kcnj11;Aqp4;Plec;Aqp1;Utrn;Ppp3ca;Atp1a3;Cd36;Bgn;Cacnb2;Dmd;Vcam1;Akap6	rno-miR-133a-3p;rno-miR-206-3p;rno-miR-30c-2-3p;rno-miR-136-5p;rno-miR-183-5p;rno-miR-221-3p;rno-miR-99b-3p;rno-miR-431;rno-miR-122-5p;rno-miR-381-3p;rno-miR-411-5p;rno-miR-542-5p;rno-miR-133b-3p;rno-miR-1-3p;rno-miR-128-3p;rno-miR-543-3p;rno-miR-495;rno-miR-200a-3p;rno-miR-326-3p;rno-miR-503-5p	4.47541e-05	4.34917	0.000664598
GO:0005635	nuclear envelope	http://amigo.geneontology.org/amigo/term/GO:0005635	34	2184	122	17746	2.28447	290527;29336;155423;301013;24693;362720;25450;25359;25232;361791;117018;192147;192211;140923;83535;25591;287633;246314;50689;307861;25437;170845;117536;29624;304766;296635;363093;84480;24596;406864;297093;24917;85247;64553	Anxa11;Sigmar1;Anxa7;Shisa5;Ptgs1;Rrm2;Gabrb1;Tmpo;Tyro3;Nrm;Kcnh2;Polr2m;Prom2;Bnip3l;Kcnj11;Parp1;Lrrc59;Tor1aip1;Mapk3;Terf2ip;Emd;Ndel1;Nsmf;Alox5ap;Ubxn4;Ppapdc3;Mns1;Bnip3;Ngfr;Clic1;Cbx3;Kpnb1;S100a6;Akap6	rno-miR-136-5p;rno-miR-1-3p;rno-miR-503-5p;rno-miR-376b-3p;rno-miR-183-5p;rno-miR-206-3p;rno-miR-122-5p;rno-miR-381-3p;rno-miR-411-5p;rno-miR-542-5p;rno-miR-133b-3p;rno-miR-136-3p;rno-miR-200a-3p;rno-miR-133a-3p;rno-miR-30c-2-3p;rno-miR-128-3p;rno-miR-543-3p;rno-miR-99b-3p;rno-miR-221-3p;rno-miR-431;rno-miR-99a-5p;rno-miR-495;rno-miR-326-3p	6.51945e-05	4.18579	0.000944524
GO:0005615	extracellular space	http://amigo.geneontology.org/amigo/term/GO:0005615	197	2184	1210	17746	1.35492	56611;81682;25151;85260;25592;25673;25662;25661;292804;24153;245920;298296;81005;192248;25696;93667;305236;25425;117551;81613;494021;64030;246333;140583;89814;24165;287437;54231;83785;24446;25317;24482;94195;25325;25204;64156;24602;24323;29461;24464;24192;25026;81521;25361;360730;25377;25647;25205;60378;24825;116589;50864;29221;89811;24483;25043;81667;25542;83526;25385;80897;25562;24694;29131;248…	Anxa2;Lum;Igf2r;Entpd6;Agrn;Anxa5;Igfbp2;Fn1;Gpi;A2m;Cxcl10;Pcsk9;Nptxr;Cdh13;Vldlr;Olfm1;Cxcl11;Ctsh;Ccl22;Ceacam1;Lmcd1;Kit;Pcsk1n;Chek1;Tnfsf4;Ada;Tnfsf13;Car2;Vegfa;Hgf;Fgf1;Igf1;S100a9;Il10;Pcsk1;Uba52;Nppa;Edn1;Vgf;Hp;Akr1b1;Adm;Msn;Vcam1;Ostn;Ambp;Il7;Il6st;Lypd3;Tf;Serpinb5;Ntm;Arg1;Vegfb;Igf2;Eln;Gnb2;Ccl3;Atrn;Faslg;Erap1;Tceb3;Pth;Cartpt;Ttr;Tgfbr3;Col1a2;Nos2;Il33;Actn4;Adgrl4;Gdf10;M…	rno-miR-136-5p;rno-miR-10b-5p;rno-miR-1-3p;rno-miR-503-5p;rno-miR-376b-3p;rno-miR-206-3p;rno-miR-183-5p;rno-miR-598-3p;rno-miR-122-5p;rno-miR-381-3p;rno-miR-411-5p;rno-miR-542-5p;rno-miR-133b-3p;rno-miR-136-3p;rno-miR-200a-3p;rno-miR-133a-3p;rno-miR-30c-2-3p;rno-miR-128-3p;rno-miR-543-3p;rno-miR-451-5p;rno-miR-99b-3p;rno-miR-221-3p;rno-miR-431;rno-miR-99a-5p;rno-miR-495;rno-miR-326-3p	0.000140973	3.85086	0.00199376
GO:0043197	dendritic spine	http://amigo.geneontology.org/amigo/term/GO:0043197	36	2184	141	17746	2.09259	171093;306439;65180;25041;24948;29722;24318;54321;29659;24176;170673;79220;317385;25302;56725;116744;24511;116647;298584;25687;117282;24669;171574;25054;24409;362235;81657;29483;79120;24408;29290;29149;641521;81677;117558;81739	Shank2;Gpm6a;Kcnd2;P2rx6;Fmr1;Apbb1;Drd2;Cnn3;P2rx4;Adrb2;Palm;Grid2;Fus;Chrna7;Cript;Lpar1;Itgb1;Nlgn1;Capzb;Cald1;Hnrnpk;Ppp1cc;Dnm3;Ntrk2;Grin2a;Syndig1;Gabbr1;Slc1a3;Arf4;Grin1;Adora1;Strn;Lrrc4;Itpka;Mylk2;P2rx3	rno-miR-136-5p;rno-miR-10b-5p;rno-miR-1-3p;rno-miR-503-5p;rno-miR-376b-3p;rno-miR-206-3p;rno-miR-183-5p;rno-miR-122-5p;rno-miR-381-3p;rno-miR-411-5p;rno-miR-542-5p;rno-miR-133b-3p;rno-miR-200a-3p;rno-miR-133a-3p;rno-miR-30c-2-3p;rno-miR-128-3p;rno-miR-543-3p;rno-miR-451-5p;rno-miR-99b-3p;rno-miR-221-3p;rno-miR-495;rno-miR-326-3p	0.000179173	3.74673	0.00247509
GO:0005777	peroxisome	http://amigo.geneontology.org/amigo/term/GO:0005777	32	2184	120	17746	2.18414	89784;25284;81726;291075;266686;308718;113898;24157;25700;171410;311849;83519;364879;293098;315712;113976;24599;85239;84470;301563;85249;65151;297029;116718;311430;84356;64524;64460;79244;114114;282634;25014	Idi1;Amacr;Mvd;Eci2;Dhrs4;Pex7;Prdx5;Acaa1a;Ide;Acsbg1;Crat;Pex3;Isoc1;Tmem135;Ccdc33;Acsl4;Nos2;Mlycd;Gnpat;Mff;Pex11a;Hrsp12;Gstk1;Pex12;Mavs;Abcd2;Tkt;Pex14;Hsd17b4;Dnm1l;Pxmp4;Acat1	rno-miR-136-5p;rno-miR-1-3p;rno-miR-503-5p;rno-miR-376b-3p;rno-miR-206-3p;rno-miR-183-5p;rno-miR-598-3p;rno-miR-122-5p;rno-miR-381-3p;rno-miR-411-5p;rno-miR-542-5p;rno-miR-133b-3p;rno-miR-200a-3p;rno-miR-133a-3p;rno-miR-30c-2-3p;rno-miR-128-3p;rno-miR-543-3p;rno-miR-99b-3p;rno-miR-431;rno-miR-99a-5p;rno-miR-495;rno-miR-326-3p	0.000207672	3.68262	0.00280358
GO:0005622	intracellular	http://amigo.geneontology.org/amigo/term/GO:0005622	204	2184	1271	17746	1.3355	89816;59299;64625;84475;24577;25673;116564;65033;114214;83825;29209;25289;29702;24318;60329;257634;364729;292022;85383;54259;170851;25650;64030;29430;24379;191575;295588;498945;84556;140940;311430;64156;309591;310698;140666;500292;24874;25467;25181;84587;84360;301252;84480;81821;58840;25482;24825;25187;308718;89811;295217;308875;81651;50664;295971;24311;25542;497978;64532;25675;25232;308906;50688…	Picalm;Trdn;Bid;Cxcr3;Myc;Anxa5;Npr2;Stx12;Dffa;Dclk1;Casq2;Adcy6;Eif2ak3;Drd2;Neurog3;Lhx1;Nme8;Ddx19a;Nol3;Inpp5d;Map2k1;Atp1b1;Kit;Hap1;Gad1;Nme1;Rnd3;Zfp90;Rims1;Arf3;Mavs;Uba52;Trim39;Dclk2;Rcan2;Cidec;Vhl;Irs1;Bgn;Plcl1;Clcn3;Hsp90ab1;Bnip3;Dgkz;Mapk6;Mras;Tf;Htr2c;Pex7;Vegfb;Snapin;Rhog;Cspg4;Gnao1;Depdc7;Ddc;Ccl3;Dgke;Adcy5;Hmgcr;Tyro3;Trim5;Cacnb1;Pth;Plk2;Ruvbl2;Eif4ebp2;Stmn1;Zfp667;Po…	rno-miR-136-5p;rno-miR-10b-5p;rno-miR-1-3p;rno-miR-503-5p;rno-miR-376b-3p;rno-miR-183-5p;rno-miR-206-3p;rno-miR-598-3p;rno-miR-122-5p;rno-miR-381-3p;rno-miR-411-5p;rno-miR-542-5p;rno-miR-133b-3p;rno-miR-136-3p;rno-miR-200a-3p;rno-miR-133a-3p;rno-miR-30c-2-3p;rno-miR-128-3p;rno-miR-543-3p;rno-miR-451-5p;rno-miR-99b-3p;rno-miR-221-3p;rno-miR-431;rno-miR-99a-5p;rno-miR-495;rno-miR-326-3p	0.000214225	3.66913	0.00282777
GO:0043231	intracellular membrane-bounded organelle	http://amigo.geneontology.org/amigo/term/GO:0043231	114	2184	645	17746	1.46015	89816;59299;29230;29671;117044;83519;24176;170673;29554;361846;140583;246047;25157;362061;292888;81659;85264;25467;50719;252900;24954;25377;114554;296851;25256;117185;80897;25675;362011;25315;25049;117043;83535;65137;94172;80773;363076;60466;299201;316328;64026;64202;50555;306526;25639;362817;79244;114114;24861;64047;25096;24805;29573;361399;63868;50655;84410;291075;113898;64001;124461;297728;640…	Picalm;Trdn;Sqle;Psma4;Rraga;Pex3;Adrb2;Palm;Pdha1;Vps26a;Chek1;Calcoco1;Plagl1;Cryz;Ptov1;Gak;Abcg1;Irs1;Slc7a5;Dgat2;Insr;Ambp;Pi4k2a;Pon2;Fmo1;Neu3;Erap1;Hmgcr;Dram2;Ephx1;Atxn1;RragB;Kcnj11;Ruvbl1;Slc27a1;Cyb5b;Tipin;Stx7;Dlst;Kansl3;Casp7;Calr;Ugt8;Mak16;Fkbp1a;Cdk2;Hsd17b4;Dnm1l;Ugt1a1;Lrat;Pld1;Syt2;Slc37a4;Edc4;Hspd1;Aco1;Klf5;Eci2;Prdx5;Cyb5a;Pacsin2;Ergic2;Ctgf;Epn2;Cdk9;Ncs1;Spata18;Cd…	rno-miR-136-5p;rno-miR-10b-5p;rno-miR-1-3p;rno-miR-503-5p;rno-miR-376b-3p;rno-miR-183-5p;rno-miR-206-3p;rno-miR-598-3p;rno-miR-122-5p;rno-miR-381-3p;rno-miR-411-5p;rno-miR-542-5p;rno-miR-133b-3p;rno-miR-136-3p;rno-miR-200a-3p;rno-miR-133a-3p;rno-miR-30c-2-3p;rno-miR-128-3p;rno-miR-543-3p;rno-miR-451-5p;rno-miR-99b-3p;rno-miR-221-3p;rno-miR-431;rno-miR-495;rno-miR-326-3p	0.000283481	3.54748	0.0036606
GO:0014069	postsynaptic density	http://amigo.geneontology.org/amigo/term/GO:0014069	40	2184	169	17746	1.94041	171093;116681;65180;25041;56064;64356;24318;25595;54321;29659;24407;79220;192256;65153;79257;25302;56725;24239;29365;64310;116647;25687;117282;114901;171574;25054;24409;84556;25369;117536;362235;246755;24408;29290;29629;29149;301059;81859;29423;117558	Shank2;Dlgap2;Kcnd2;P2rx6;Nptn;Nrgn;Drd2;Map2;Cnn3;P2rx4;Grik5;Grid2;Pja2;Ncs1;Axin1;Chrna7;Cript;Cacna1c;Mpdz;Arf1;Nlgn1;Cald1;Hnrnpk;Sorbs2;Dnm3;Ntrk2;Grin2a;Rims1;Adora2a;Nsmf;Syndig1;Bcas1;Grin1;Adora1;Gria4;Strn;Myd88;Sharpin;Gap43;Mylk2	rno-miR-136-5p;rno-miR-10b-5p;rno-miR-1-3p;rno-miR-503-5p;rno-miR-376b-3p;rno-miR-206-3p;rno-miR-183-5p;rno-miR-122-5p;rno-miR-381-3p;rno-miR-411-5p;rno-miR-542-5p;rno-miR-133b-3p;rno-miR-136-3p;rno-miR-200a-3p;rno-miR-133a-3p;rno-miR-30c-2-3p;rno-miR-128-3p;rno-miR-543-3p;rno-miR-451-5p;rno-miR-99b-3p;rno-miR-431;rno-miR-495;rno-miR-326-3p	0.000311986	3.50587	0.00394297
GO:0005791	rough endoplasmic reticulum	http://amigo.geneontology.org/amigo/term/GO:0005791	20	2184	61	17746	2.67946	24770;25116;298296;25054;64680;64047;303330;114553;81523;29192;25204;24596;308390;252853;63868;25595;80843;64701;81739;246334	Ccl2;Hsd11b1;Pcsk9;Ntrk2;Crhr2;Lrat;Tmem97;Ncf1;Myoc;Psen1;Pcsk1;Ngfr;Fkrp;Stx17;Hspd1;Map2;Sec61a1;Rpn2;P2rx3;Tp63	rno-miR-451-5p;rno-miR-183-5p;rno-miR-206-3p;rno-miR-136-5p;rno-miR-221-3p;rno-miR-99b-3p;rno-miR-30c-2-3p;rno-miR-431;rno-miR-122-5p;rno-miR-381-3p;rno-miR-133b-3p;rno-miR-1-3p;rno-miR-128-3p;rno-miR-543-3p;rno-miR-495;rno-miR-200a-3p;rno-miR-326-3p;rno-miR-133a-3p;rno-miR-376b-3p	0.000365811	3.43674	0.00452692
GO:0043679	axon terminus	http://amigo.geneontology.org/amigo/term/GO:0043679	24	2184	82	17746	2.3935	25673;363062;24318;29625;257648;291969;29151;25468;117282;29430;24379;170899;25054;64680;25549;25240;25204;266712;24770;25639;60422;84360;29237;117101	Anxa5;Dixdc1;Drd2;Crhbp;Cacna1b;Atp6v0d1;Ucn;Kcna2;Hnrnpk;Hap1;Gad1;Kcnk2;Ntrk2;Crhr2;Slc18a2;Aqp1;Pcsk1;Rnf40;Ccl2;Fkbp1a;Slc18a3;Clcn3;Penk;Kcnc3	rno-miR-451-5p;rno-miR-206-3p;rno-miR-30c-2-3p;rno-miR-136-5p;rno-miR-221-3p;rno-miR-183-5p;rno-miR-99b-3p;rno-miR-431;rno-miR-122-5p;rno-miR-503-5p;rno-miR-381-3p;rno-miR-133b-3p;rno-miR-1-3p;rno-miR-128-3p;rno-miR-543-3p;rno-miR-495;rno-miR-200a-3p;rno-miR-326-3p;rno-miR-133a-3p;rno-miR-376b-3p	0.000406592	3.39084	0.0049289
GO:0045211	postsynaptic membrane	http://amigo.geneontology.org/amigo/term/GO:0045211	43	2184	190	17746	1.85577	29745;171093;116681;89816;65180;56064;29722;246274;25450;25505;24407;79557;29707;79220;192256;65153;25302;29365;64310;116647;404781;59322;25054;24409;362636;25265;24412;25369;29705;114124;117536;362235;81657;24408;140675;83633;29290;29629;29149;641521;25103;24907;25247	Sema4f;Shank2;Dlgap2;Picalm;Kcnd2;Nptn;Apbb1;Faim2;Gabrb1;P2rx1;Grik5;Chrna1;Gabra5;Grid2;Pja2;Ncs1;Chrna7;Mpdz;Arf1;Nlgn1;Iqsec3;Cnksr2;Ntrk2;Grin2a;Usp48;P2ry1;Grin2d;Adora2a;Gabra1;Akap1;Nsmf;Syndig1;Gabbr1;Grin1;Gabra4;Gabbr2;Adora1;Gria4;Strn;Lrrc4;Chrnb4;Dmd;Nsg1	rno-miR-136-5p;rno-miR-10b-5p;rno-miR-1-3p;rno-miR-503-5p;rno-miR-376b-3p;rno-miR-206-3p;rno-miR-183-5p;rno-miR-598-3p;rno-miR-381-3p;rno-miR-411-5p;rno-miR-542-5p;rno-miR-133b-3p;rno-miR-136-3p;rno-miR-200a-3p;rno-miR-133a-3p;rno-miR-30c-2-3p;rno-miR-128-3p;rno-miR-543-3p;rno-miR-451-5p;rno-miR-221-3p;rno-miR-431;rno-miR-495;rno-miR-326-3p	0.000429035	3.36751	0.00509693
GO:0031410	cytoplasmic vesicle	http://amigo.geneontology.org/amigo/term/GO:0031410	40	2184	176	17746	1.86249	114554;245977;60628;83824;25662;58839;113898;24803;24318;292156;65153;79257;306809;192211;117548;29365;299971;24511;363254;94204;64670;83764;24827;64124;83497;81523;304285;29192;29199;360468;24380;83721;29461;60422;84360;64862;246294;81707;116500;113894	Pi4k2a;Adgrf5;Cxcr4;Cxxc4;Igfbp2;Nrbf2;Prdx5;Vamp2;Drd2;Sh3glb1;Ncs1;Axin1;Bicd2;Prom2;Kif1b;Mpdz;Atp6v1c1;Itgb1;Atg9a;Ece1;Gabarapl2;Flot2;Tgfa;Adgrl4;Ocln;Myoc;Tecpr1;Psen1;Hfe;Emp2;Gad2;Dvl1;Vgf;Slc18a3;Clcn3;Map1lc3b;Optn;Mmp14;Snap29;Sqstm1	rno-miR-136-5p;rno-miR-10b-5p;rno-miR-1-3p;rno-miR-503-5p;rno-miR-183-5p;rno-miR-206-3p;rno-miR-122-5p;rno-miR-381-3p;rno-miR-411-5p;rno-miR-133b-3p;rno-miR-136-3p;rno-miR-200a-3p;rno-miR-133a-3p;rno-miR-30c-2-3p;rno-miR-128-3p;rno-miR-543-3p;rno-miR-451-5p;rno-miR-99b-3p;rno-miR-221-3p;rno-miR-431;rno-miR-495;rno-miR-326-3p	0.000621677	3.20644	0.0072407
GO:0005778	peroxisomal membrane	http://amigo.geneontology.org/amigo/term/GO:0005778	17	2184	50	17746	2.77648	64460;117243;25288;308134;116718;79244;266686;171341;311430;64310;84470;84356;282634;114024;85249;83519;25675	Pex14;Acsl6;Acsl1;Tmem35;Pex12;Hsd17b4;Dhrs4;Mgst1;Mavs;Arf1;Gnpat;Abcd2;Pxmp4;Acsl3;Pex11a;Pex3;Hmgcr	rno-miR-133a-3p;rno-miR-183-5p;rno-miR-206-3p;rno-miR-598-3p;rno-miR-221-3p;rno-miR-136-5p;rno-miR-431;rno-miR-122-5p;rno-miR-381-3p;rno-miR-411-5p;rno-miR-542-5p;rno-miR-133b-3p;rno-miR-128-3p;rno-miR-543-3p;rno-miR-495;rno-miR-200a-3p;rno-miR-503-5p;rno-miR-376b-3p	0.000704022	3.15241	0.0080421
GO:0005901	caveola	http://amigo.geneontology.org/amigo/term/GO:0005901	23	2184	81	17746	2.32114	65180;24451;29509;316384;124461;25385;29161;24176;81507;192248;25650;25544;25390;94172;83764;25734;50689;360468;29184;25467;24778;24954;64553	Kcnd2;Hmox1;Slc22a6;Sdpr;Pacsin2;Faslg;Cav3;Adrb2;Bmpr1a;Cdh13;Atp1b1;Sele;Atp1b3;Slc27a1;Flot2;Hck;Mapk3;Emp2;Cd36;Irs1;Slc2a1;Insr;Akap6	rno-miR-206-3p;rno-miR-30c-2-3p;rno-miR-136-5p;rno-miR-221-3p;rno-miR-183-5p;rno-miR-99b-3p;rno-miR-431;rno-miR-10b-5p;rno-miR-122-5p;rno-miR-381-3p;rno-miR-411-5p;rno-miR-133b-3p;rno-miR-136-3p;rno-miR-1-3p;rno-miR-128-3p;rno-miR-543-3p;rno-miR-495;rno-miR-200a-3p;rno-miR-326-3p;rno-miR-133a-3p	0.00075324	3.12307	0.00844197
GO:0005743	mitochondrial inner membrane	http://amigo.geneontology.org/amigo/term/GO:0005743	60	2184	306	17746	1.60998	170465;83529;171061;309111;294972;289745;364678;24184;56769;54311;363646;246771;311849;25413;25176;366196;293448;252928;54315;25125;304024;64464;314441;317191;117035;306000;94172;25708;80773;24888;25750;282819;297029;192172;360229;299857;25274;81751;81523;25757;301416;114124;29192;245959;310378;361439;300786;296462;309391;29483;361992;360426;25035;170943;83531;171341;29635;63868;302980;25014	Acaa2;Vdac1;Mrpl17;Slc25a22;Mccc1;Mtfp1;Sfxn1;Ak2;Ndufaf3;Timm17a;Eral1;Slc25a25;Crat;Cpt2;Slc25a5;Crls1;Uqcrc2;Timm13;Ucp2;Stat3;Cpox;Timm10;Slc25a29;Apool;Slc25a20;Slc25a37;Slc27a1;Ucp3;Cyb5b;Bcl2l1;Maob;Ppif;Gstk1;Mpst;Cox8c;Shmt2;Tst;Psen2;Myoc;Cpt1a;Coq10b;Akap1;Psen1;Slc25a3;Nnt;Abcb10;Clpx;Mtg2;Cox15;Slc1a3;Them4;Pla2g6;Cyb5r3;Slc25a10;Vdac2;Mgst1;Timm44;Hspd1;Fahd1;Acat1	rno-miR-136-5p;rno-miR-10b-5p;rno-miR-1-3p;rno-miR-503-5p;rno-miR-376b-3p;rno-miR-206-3p;rno-miR-183-5p;rno-miR-122-5p;rno-miR-381-3p;rno-miR-411-5p;rno-miR-542-5p;rno-miR-133b-3p;rno-miR-136-3p;rno-miR-200a-3p;rno-miR-133a-3p;rno-miR-30c-2-3p;rno-miR-128-3p;rno-miR-543-3p;rno-miR-451-5p;rno-miR-221-3p;rno-miR-99a-5p;rno-miR-495;rno-miR-326-3p	0.00094953	3.02249	0.0104448
GO:0031902	late endosome membrane	http://amigo.geneontology.org/amigo/term/GO:0031902	17	2184	52	17746	2.66939	60586;56611;60466;312132;364137;364298;84360;286970;25096;64154;361916;64088;64373;500282;303439;362490;363254	Clcn4;Anxa2;Stx7;Tmem106b;Tmem165;Tmem55b;Clcn3;Abca5;Pld1;Gosr2;Chmp4c;Snx16;Rhob;Arl8b;Mmd;Tmem55a;Atg9a	rno-miR-206-3p;rno-miR-30c-2-3p;rno-miR-99b-3p;rno-miR-136-5p;rno-miR-221-3p;rno-miR-431;rno-miR-10b-5p;rno-miR-122-5p;rno-miR-381-3p;rno-miR-411-5p;rno-miR-136-3p;rno-miR-1-3p;rno-miR-128-3p;rno-miR-543-3p;rno-miR-495;rno-miR-200a-3p;rno-miR-326-3p;rno-miR-503-5p;rno-miR-376b-3p	0.00100771	2.99667	0.0108832
GO:0042734	presynaptic membrane	http://amigo.geneontology.org/amigo/term/GO:0042734	19	2184	64	17746	2.42464	29647;114554;89816;24409;29290;24804;84556;81743;81657;25302;56064;25369;24239;25716;50687;29722;24380;25468;24407	Cask;Pi4k2a;Picalm;Grin2a;Adora1;Syp;Rims1;Pde2a;Gabbr1;Chrna7;Nptn;Adora2a;Cacna1c;Syt1;L1cam;Apbb1;Gad2;Kcna2;Grik5	rno-miR-206-3p;rno-miR-183-5p;rno-miR-30c-2-3p;rno-miR-136-5p;rno-miR-122-5p;rno-miR-503-5p;rno-miR-381-3p;rno-miR-542-5p;rno-miR-133b-3p;rno-miR-136-3p;rno-miR-1-3p;rno-miR-128-3p;rno-miR-543-3p;rno-miR-495;rno-miR-200a-3p;rno-miR-326-3p;rno-miR-133a-3p;rno-miR-376b-3p	0.0013608	2.86621	0.0144342
GO:0031528	microvillus membrane	http://amigo.geneontology.org/amigo/term/GO:0031528	9	2184	18	17746	4.0754	54320;84395;192211;29199;81521;25289;192181;59114;54319	Pdpn;Slc34a2;Prom2;Hfe;Msn;Adcy6;Podxl;Slc9a3r1;Ezr	rno-miR-183-5p;rno-miR-30c-2-3p;rno-miR-10b-5p;rno-miR-122-5p;rno-miR-411-5p;rno-miR-133b-3p;rno-miR-128-3p;rno-miR-543-3p;rno-miR-495;rno-miR-326-3p;rno-miR-133a-3p;rno-miR-376b-3p	0.0016673	2.77799	0.0170754
GO:0000421	autophagosome membrane	http://amigo.geneontology.org/amigo/term/GO:0000421	9	2184	18	17746	4.0754	64670;192129;64862;304285;252853;292156;116500;64701;363254	Gabarapl2;Vmp1;Map1lc3b;Tecpr1;Stx17;Sh3glb1;Snap29;Rpn2;Atg9a	rno-miR-206-3p;rno-miR-183-5p;rno-miR-136-5p;rno-miR-99b-3p;rno-miR-221-3p;rno-miR-431;rno-miR-122-5p;rno-miR-1-3p;rno-miR-128-3p;rno-miR-543-3p;rno-miR-495;rno-miR-200a-3p;rno-miR-326-3p	0.0016673	2.77799	0.0170754
GO:0005759	mitochondrial matrix	http://amigo.geneontology.org/amigo/term/GO:0005759	34	2184	151	17746	1.84269	170465;678759;295238;60331;294972;363646;298942;117287;85239;24888;282819;297029;116551;299857;25274;114124;84594;81684;300786;192268;64313;296462;246263;361802;54705;361726;29189;117254;81743;29635;63868;25014;290985;29223	Acaa2;Ndufa10;Dap3;Atxn3;Mccc1;Eral1;Dld;Park7;Mlycd;Bcl2l1;Ppif;Gstk1;Pdk1;Shmt2;Tst;Akap1;Nfs1;Mipep;Clpx;Gls2;Oat;Mtg2;Acsm2a;Hsd17b8;Pdp1;Sdhaf2;Fdx1;Prdx1;Pde2a;Timm44;Hspd1;Acat1;Isca1;Ak4	rno-miR-206-3p;rno-miR-30c-2-3p;rno-miR-136-5p;rno-miR-221-3p;rno-miR-598-3p;rno-miR-431;rno-miR-10b-5p;rno-miR-503-5p;rno-miR-381-3p;rno-miR-411-5p;rno-miR-542-5p;rno-miR-133b-3p;rno-miR-136-3p;rno-miR-1-3p;rno-miR-128-3p;rno-miR-543-3p;rno-miR-495;rno-miR-200a-3p;rno-miR-326-3p;rno-miR-133a-3p;rno-miR-376b-3p	0.00174101	2.7592	0.0175282
GO:0030315	T-tubule	http://amigo.geneontology.org/amigo/term/GO:0030315	17	2184	57	17746	2.43455	54241;24782;50688;65180;308410;361458;117052;58976;24239;25139;81521;50599;83535;54319;25293;29161;64553	Cltc;Slc9a1;Cacnb1;Kcnd2;Rtn2;Akap7;Kcnj12;Slc30a1;Cacna1c;Slc2a4;Msn;Kcnj3;Kcnj11;Ezr;Aqp4;Cav3;Akap6	rno-miR-133a-3p;rno-miR-206-3p;rno-miR-30c-2-3p;rno-miR-183-5p;rno-miR-431;rno-miR-122-5p;rno-miR-381-3p;rno-miR-411-5p;rno-miR-133b-3p;rno-miR-136-3p;rno-miR-1-3p;rno-miR-128-3p;rno-miR-543-3p;rno-miR-495;rno-miR-200a-3p;rno-miR-326-3p;rno-miR-503-5p;rno-miR-376b-3p	0.00228515	2.64108	0.022623
GO:0048786	presynaptic active zone	http://amigo.geneontology.org/amigo/term/GO:0048786	10	2184	24	17746	3.39658	171093;25054;29290;117559;24804;84556;25369;83612;266806;24379	Shank2;Ntrk2;Adora1;Sv2a;Syp;Rims1;Adora2a;Slc32a1;Erc1;Gad1	rno-miR-451-5p;rno-miR-206-3p;rno-miR-183-5p;rno-miR-99b-3p;rno-miR-136-5p;rno-miR-122-5p;rno-miR-381-3p;rno-miR-133b-3p;rno-miR-1-3p;rno-miR-128-3p;rno-miR-495;rno-miR-200a-3p;rno-miR-326-3p;rno-miR-133a-3p	0.00269823	2.56892	0.0262745
GO:0005769	early endosome	http://amigo.geneontology.org/amigo/term/GO:0005769	40	2184	194	17746	1.68795	56611;25151;63886;24825;311047;60628;64373;124461;81921;360834;361370;298296;291969;361846;116677;171086;64088;170851;94204;29430;84348;260323;60466;303553;301549;50689;307905;29199;140941;29597;84360;362912;84471;304743;63868;85426;60562;25361;84487;116493	Anxa2;Igf2r;Abcb9;Tf;Cytip;Cxcr4;Rhob;Pacsin2;Sh3gl3;Vps4b;Tom1;Pcsk9;Atp6v0d1;Vps26a;F2rl1;Trak2;Snx16;Map2k1;Ece1;Hap1;Ackr3;Snx27;Stx7;Rnd2;Wdfy1;Mapk3;Usp10;Hfe;Siah1;P2ry2;Clcn3;Derl1;Snx1;Ccdc93;Hspd1;Slc5a7;Stx6;Vcam1;Slc17a6;Gripap1	rno-miR-136-5p;rno-miR-10b-5p;rno-miR-1-3p;rno-miR-503-5p;rno-miR-376b-3p;rno-miR-206-3p;rno-miR-183-5p;rno-miR-598-3p;rno-miR-122-5p;rno-miR-381-3p;rno-miR-411-5p;rno-miR-133b-3p;rno-miR-136-3p;rno-miR-200a-3p;rno-miR-133a-3p;rno-miR-30c-2-3p;rno-miR-128-3p;rno-miR-543-3p;rno-miR-99b-3p;rno-miR-221-3p;rno-miR-431;rno-miR-495;rno-miR-326-3p	0.00293061	2.53304	0.0280772
GO:0005874	microtubule	http://amigo.geneontology.org/amigo/term/GO:0005874	45	2184	228	17746	1.61641	500419;29374;299923;114514;24948;83462;292464;25595;54321;140734;293502;361532;29625;29332;294864;58945;117548;170851;295230;85248;84488;58923;313840;171574;252902;300053;25437;298767;170845;288449;83721;83685;29564;192360;310635;361301;54355;25152;24818;65201;114114;64862;83836;361789;306014	Rmdn1;Cct4;Ndrg1;Clasp2;Fmr1;Dynlt1;Katna1;Map2;Cnn3;Dynll2;Kif22;Sirt2;Crhbp;Stmn1;Cct5;Dynll1;Kif1b;Map2k1;Cct3;Kif3c;Fgf13;Mefv;Rmdn2;Dnm3;Dync1li1;Kifc2;Emd;Dync2li1;Ndel1;Katnal1;Dvl1;Capn6;Dync1i1;Eml2;Arhgef2;Tpgs2;Rassf5;Map1a;Tcp1;Clip1;Dnm1l;Map1lc3b;Nde1;Atat1;Reep4	rno-miR-136-5p;rno-miR-10b-5p;rno-miR-1-3p;rno-miR-503-5p;rno-miR-206-3p;rno-miR-183-5p;rno-miR-598-3p;rno-miR-122-5p;rno-miR-381-3p;rno-miR-411-5p;rno-miR-542-5p;rno-miR-133b-3p;rno-miR-136-3p;rno-miR-200a-3p;rno-miR-133a-3p;rno-miR-30c-2-3p;rno-miR-128-3p;rno-miR-543-3p;rno-miR-451-5p;rno-miR-221-3p;rno-miR-431;rno-miR-495;rno-miR-326-3p	0.00345063	2.4621	0.0325345
GO:0005911	cell-cell junction	http://amigo.geneontology.org/amigo/term/GO:0005911	36	2184	172	17746	1.71242	307505;310999;83720;50864;60628;124461;369016;59318;315265;29647;24511;114116;64030;24251;25293;286975;315707;84357;81732;85265;363058;63836;117559;83497;113960;89843;308995;24586;24778;116724;29431;65133;24717;170922;25351;116597	Ctnna1;Plekhg5;Fat1;Ntm;Cxcr4;Pacsin2;Myadm;Negr1;Twf1;Cask;Itgb1;Cdc42bpa;Kit;Cd53;Aqp4;Skap1;Csk;Sh3kbp1;Actr3;Ajuba;Cadm1;Actn4;Sv2a;Ocln;Cdc42bpb;Cxadr;Itgal;Ncam1;Slc2a1;Epb41l3;Pak1;Aqp3;Rho;Ilk;Slc2a2;Opcml	rno-miR-136-5p;rno-miR-10b-5p;rno-miR-1-3p;rno-miR-376b-3p;rno-miR-183-5p;rno-miR-206-3p;rno-miR-122-5p;rno-miR-381-3p;rno-miR-411-5p;rno-miR-542-5p;rno-miR-133b-3p;rno-miR-136-3p;rno-miR-200a-3p;rno-miR-133a-3p;rno-miR-30c-2-3p;rno-miR-128-3p;rno-miR-543-3p;rno-miR-451-5p;rno-miR-99b-3p;rno-miR-221-3p;rno-miR-431;rno-miR-495;rno-miR-326-3p	0.00373304	2.42794	0.0346473
GO:0030175	filopodium	http://amigo.geneontology.org/amigo/term/GO:0030175	18	2184	66	17746	2.22614	54320;170673;306071;89843;360891;83720;306439;295619;25600;24907;24511;81521;192181;54319;25361;59114;84488;315265	Pdpn;Palm;Lcp1;Cxadr;Enah;Fat1;Gpm6a;Ermn;Utrn;Dmd;Itgb1;Msn;Podxl;Ezr;Vcam1;Slc9a3r1;Fgf13;Twf1	rno-miR-183-5p;rno-miR-30c-2-3p;rno-miR-99b-3p;rno-miR-136-5p;rno-miR-221-3p;rno-miR-206-3p;rno-miR-431;rno-miR-10b-5p;rno-miR-122-5p;rno-miR-381-3p;rno-miR-411-5p;rno-miR-133b-3p;rno-miR-1-3p;rno-miR-128-3p;rno-miR-543-3p;rno-miR-495;rno-miR-326-3p;rno-miR-133a-3p;rno-miR-376b-3p	0.00387066	2.41221	0.0353719
GO:0031201	SNARE complex	http://amigo.geneontology.org/amigo/term/GO:0031201	14	2184	45	17746	2.53778	94189;60466;81804;116500;65134;64154;24803;25716;317630;65033;24923;252853;25624;60562	Gosr1;Stx7;Stxbp2;Snap29;Stx5;Gosr2;Vamp2;Syt1;Bloc1s6;Stx12;Stx1b;Stx17;Vamp1;Stx6	rno-miR-206-3p;rno-miR-30c-2-3p;rno-miR-136-5p;rno-miR-221-3p;rno-miR-183-5p;rno-miR-431;rno-miR-503-5p;rno-miR-122-5p;rno-miR-381-3p;rno-miR-411-5p;rno-miR-133b-3p;rno-miR-1-3p;rno-miR-128-3p;rno-miR-543-3p;rno-miR-495;rno-miR-200a-3p;rno-miR-326-3p;rno-miR-133a-3p	0.00394226	2.40425	0.0354804
GO:0060170	ciliary membrane	http://amigo.geneontology.org/amigo/term/GO:0060170	10	2184	26	17746	3.13495	171044;29647;171093;192211;25122;292804;113948;81613;24318;83567	Sstr3;Cask;Shank2;Prom2;Scnn1a;Gpi;Bbs2;Ceacam1;Drd2;Mchr1	rno-miR-206-3p;rno-miR-30c-2-3p;rno-miR-136-5p;rno-miR-598-3p;rno-miR-381-3p;rno-miR-133b-3p;rno-miR-1-3p;rno-miR-128-3p;rno-miR-543-3p;rno-miR-495;rno-miR-200a-3p;rno-miR-326-3p;rno-miR-133a-3p	0.00426838	2.36974	0.037842
GO:0005764	lysosome	http://amigo.geneontology.org/amigo/term/GO:0005764	46	2184	239	17746	1.57603	25698;63886;79248;296851;60628;286970;54398;63865;29175;155205;303330;360834;282838;291180;117044;298296;84431;497009;362011;170667;315222;25425;25029;245966;64088;117043;29430;24165;246302;25734;60466;89783;25599;308543;171138;294673;29597;83689;84489;83534;81652;24567;282844;56718;290923;113894	Ass1;Abcb9;Abca2;Pon2;Cxcr4;Abca5;Ppt2;Lgmn;Ctsk;Slc36a1;Tmem97;Vps4b;Gm2a;Epdr1;Rraga;Pcsk9;Asah1;Naaa;Dram2;Atp6v0c;Arsa;Ctsh;Calcrl;Tmem150a;Snx16;RragB;Hap1;Ada;Pcyox1;Hck;Stx7;Laptm5;Cd74;Plekhf1;Kcne2;Hexb;P2ry2;Cd164;Fgfr3;Tpp1;Ctbs;Mt1a;Rffl;Mtor;Aga;Sqstm1	rno-miR-136-5p;rno-miR-10b-5p;rno-miR-1-3p;rno-miR-503-5p;rno-miR-376b-3p;rno-miR-206-3p;rno-miR-183-5p;rno-miR-598-3p;rno-miR-122-5p;rno-miR-381-3p;rno-miR-411-5p;rno-miR-542-5p;rno-miR-133b-3p;rno-miR-136-3p;rno-miR-200a-3p;rno-miR-133a-3p;rno-miR-30c-2-3p;rno-miR-128-3p;rno-miR-543-3p;rno-miR-451-5p;rno-miR-99b-3p;rno-miR-221-3p;rno-miR-431;rno-miR-99a-5p;rno-miR-495;rno-miR-326-3p	0.00470374	2.32756	0.0410886
GO:0014704	intercalated disc	http://amigo.geneontology.org/amigo/term/GO:0014704	14	2184	47	17746	2.42951	307505;89843;25614;24782;25673;29431;315611;24511;25650;83535;298584;84488;29161;64553	Ctnna1;Cxadr;Ptk2;Slc9a1;Anxa5;Pak1;Scn4b;Itgb1;Atp1b1;Kcnj11;Capzb;Fgf13;Cav3;Akap6	rno-miR-183-5p;rno-miR-30c-2-3p;rno-miR-221-3p;rno-miR-431;rno-miR-10b-5p;rno-miR-122-5p;rno-miR-503-5p;rno-miR-381-3p;rno-miR-411-5p;rno-miR-133b-3p;rno-miR-543-3p;rno-miR-495;rno-miR-200a-3p;rno-miR-326-3p;rno-miR-133a-3p;rno-miR-376b-3p	0.00542089	2.26593	0.0466668
GO:0016604	nuclear body	http://amigo.geneontology.org/amigo/term/GO:0016604	13	2184	42	17746	2.52409	314246;24388;296161;25614;309626;54244;170910;170956;301442;24577;304850;29657;499417	Zbtb1;Gfi1;Ubox5;Ptk2;Ring1;Crebbp;Mtdh;Ythdc1;Sumo1;Myc;Rnf2;Arntl;Sumo3	rno-miR-133a-3p;rno-miR-183-5p;rno-miR-30c-2-3p;rno-miR-136-5p;rno-miR-451-5p;rno-miR-431;rno-miR-122-5p;rno-miR-381-3p;rno-miR-411-5p;rno-miR-133b-3p;rno-miR-136-3p;rno-miR-128-3p;rno-miR-543-3p;rno-miR-495;rno-miR-200a-3p;rno-miR-503-5p;rno-miR-376b-3p	0.00556483	2.25455	0.0472216
GO:0031226	intrinsic component of plasma membrane	http://amigo.geneontology.org/amigo/term/GO:0031226	9	2184	23	17746	3.18855	56083;29260;65180;84550;59266;315611;29733;24629;289036	Tgm2;Tlr4;Kcnd2;Slc24a2;Hcn4;Scn4b;S1pr1;Pdgfrb;Adipor1	rno-miR-451-5p;rno-miR-206-3p;rno-miR-30c-2-3p;rno-miR-221-3p;rno-miR-10b-5p;rno-miR-122-5p;rno-miR-381-3p;rno-miR-411-5p;rno-miR-1-3p;rno-miR-128-3p;rno-miR-543-3p;rno-miR-495;rno-miR-200a-3p;rno-miR-326-3p	0.00603025	2.21966	0.0504502
GO:0005667	transcription factor complex	http://amigo.geneontology.org/amigo/term/GO:0005667	40	2184	205	17746	1.59638	288077;25401;81710;192218;29357;54133;314322;29300;25019;362051;282840;24817;81516;25631;295062;361178;246334;25591;85265;29382;192110;54264;316214;29657;25243;337868;50554;316626;316327;297893;362817;24874;27064;54284;362176;54244;25671;59328;114109;114505	Hcls1;Alx1;Msx1;Kat5;Smad2;Pdlim1;Fos;Gata6;Xrcc6;Lmo4;Atf5;Hnf1a;Smad7;Smad3;Wwtr1;Tfdp1;Tp63;Parp1;Ajuba;Ctbp1;Pou3f1;Mafb;Tfeb;Arntl;Arnt2;Myod1;Smad4;Hes6;Arid5a;Hdac1;Cdk2;Vhl;Ankrd1;Pitx2;Lmo2;Crebbp;Smad1;Smad5;Nkx2-5;Klf4	rno-miR-206-3p;rno-miR-30c-2-3p;rno-miR-99b-3p;rno-miR-221-3p;rno-miR-136-5p;rno-miR-183-5p;rno-miR-431;rno-miR-598-3p;rno-miR-122-5p;rno-miR-381-3p;rno-miR-542-5p;rno-miR-133b-3p;rno-miR-1-3p;rno-miR-128-3p;rno-miR-543-3p;rno-miR-495;rno-miR-200a-3p;rno-miR-326-3p;rno-miR-133a-3p	0.00657613	2.18203	0.0542531
GO:0060076	excitatory synapse	http://amigo.geneontology.org/amigo/term/GO:0060076	11	2184	33	17746	2.71713	81732;24408;25054;50864;24804;171297;362235;641521;25716;116647;84487	Actr3;Grin1;Ntrk2;Ntm;Syp;Nlgn3;Syndig1;Lrrc4;Syt1;Nlgn1;Slc17a6	rno-miR-451-5p;rno-miR-183-5p;rno-miR-30c-2-3p;rno-miR-99b-3p;rno-miR-206-3p;rno-miR-136-5p;rno-miR-10b-5p;rno-miR-122-5p;rno-miR-381-3p;rno-miR-411-5p;rno-miR-133b-3p;rno-miR-1-3p;rno-miR-128-3p;rno-miR-543-3p;rno-miR-495;rno-miR-200a-3p;rno-miR-326-3p;rno-miR-133a-3p;rno-miR-376b-3p	0.00667104	2.17581	0.0542822
GO:0030863	cortical cytoskeleton	http://amigo.geneontology.org/amigo/term/GO:0030863	10	2184	29	17746	2.81017	63836;117557;24599;54259;117536;25544;493810;364837;298584;25566	Actn4;Tpm3;Nos2;Inpp5d;Nsmf;Sele;Capza2;Gypc;Capzb;Tmod1	rno-miR-206-3p;rno-miR-183-5p;rno-miR-99b-3p;rno-miR-136-5p;rno-miR-431;rno-miR-10b-5p;rno-miR-503-5p;rno-miR-122-5p;rno-miR-381-3p;rno-miR-133b-3p;rno-miR-1-3p;rno-miR-128-3p;rno-miR-543-3p;rno-miR-495;rno-miR-200a-3p;rno-miR-326-3p;rno-miR-133a-3p	0.00787869	2.10355	0.0631467
GO:0005815	microtubule organizing center	http://amigo.geneontology.org/amigo/term/GO:0005815	23	2184	101	17746	1.8594	26295;287173;305540;79248;114514;292464;362251;498910;25614;94272;364510;303037;170851;85265;306464;170845;117519;362817;316620;360426;24818;261730;83836	Ogt;Bod1;Slc1a4;Abca2;Clasp2;Katna1;Rbm39;Arl2bp;Ptk2;Clic5;Phf7;Spdl1;Map2k1;Ajuba;Cenpu;Ndel1;Keap1;Cdk2;Mlph;Pla2g6;Tcp1;Aurka;Nde1	rno-miR-451-5p;rno-miR-183-5p;rno-miR-30c-2-3p;rno-miR-136-5p;rno-miR-221-3p;rno-miR-206-3p;rno-miR-431;rno-miR-122-5p;rno-miR-503-5p;rno-miR-381-3p;rno-miR-411-5p;rno-miR-542-5p;rno-miR-133b-3p;rno-miR-1-3p;rno-miR-128-3p;rno-miR-543-3p;rno-miR-495;rno-miR-200a-3p;rno-miR-326-3p;rno-miR-133a-3p;rno-miR-376b-3p	0.00797307	2.09837	0.0631467
GO:0097481	neuronal postsynaptic density	http://amigo.geneontology.org/amigo/term/GO:0097481	18	2184	72	17746	2.03994	24408;170673;59317;25054;89816;24409;25152;25265;116724;83825;29431;84480;29423;24596;59322;25595;310635;29130	Grin1;Palm;Epb41l1;Ntrk2;Picalm;Grin2a;Map1a;P2ry1;Epb41l3;Dclk1;Pak1;Bnip3;Gap43;Ngfr;Cnksr2;Map2;Arhgef2;Syn3	rno-miR-451-5p;rno-miR-206-3p;rno-miR-30c-2-3p;rno-miR-183-5p;rno-miR-221-3p;rno-miR-431;rno-miR-10b-5p;rno-miR-122-5p;rno-miR-381-3p;rno-miR-411-5p;rno-miR-133b-3p;rno-miR-1-3p;rno-miR-128-3p;rno-miR-543-3p;rno-miR-495;rno-miR-326-3p;rno-miR-133a-3p;rno-miR-376b-3p	0.00819674	2.08636	0.064064
GO:0030673	axolemma	http://amigo.geneontology.org/amigo/term/GO:0030673	8	2184	20	17746	3.25846	112400;29290;116724;25302;25369;81657;83535;117101	Nrg1;Adora1;Epb41l3;Chrna7;Adora2a;Gabbr1;Kcnj11;Kcnc3	rno-miR-183-5p;rno-miR-30c-2-3p;rno-miR-221-3p;rno-miR-122-5p;rno-miR-503-5p;rno-miR-381-3p;rno-miR-542-5p;rno-miR-133b-3p;rno-miR-128-3p;rno-miR-495;rno-miR-200a-3p;rno-miR-326-3p;rno-miR-133a-3p	0.00853542	2.06878	0.0658446
GO:0019898	extrinsic component of membrane	http://amigo.geneontology.org/amigo/term/GO:0019898	18	2184	73	17746	2.01188	64670;303493;59317;304733;305482;116724;64862;114553;297096;84471;310815;317630;266712;81521;124461;171039;60565;54319	Gabarapl2;Snx11;Epb41l1;Epb4.1l5;Mtmr3;Epb41l3;Map1lc3b;Ncf1;Snx10;Snx1;Snx7;Bloc1s6;Rnf40;Msn;Pacsin2;Rph3a;Syt6;Ezr	rno-miR-133a-3p;rno-miR-206-3p;rno-miR-183-5p;rno-miR-30c-2-3p;rno-miR-431;rno-miR-122-5p;rno-miR-381-3p;rno-miR-411-5p;rno-miR-99a-5p;rno-miR-133b-3p;rno-miR-1-3p;rno-miR-128-3p;rno-miR-543-3p;rno-miR-495;rno-miR-200a-3p;rno-miR-326-3p;rno-miR-503-5p;rno-miR-376b-3p	0.00919842	2.03629	0.0700495
GO:0044306	neuron projection terminus	http://amigo.geneontology.org/amigo/term/GO:0044306	7	2184	16	17746	3.5631	24804;24803;83612;29497;114031;24907;24379	Syp;Vamp2;Slc32a1;Ptbp1;Fstl3;Dmd;Gad1	rno-miR-206-3p;rno-miR-30c-2-3p;rno-miR-99b-3p;rno-miR-136-5p;rno-miR-10b-5p;rno-miR-122-5p;rno-miR-381-3p;rno-miR-133b-3p;rno-miR-1-3p;rno-miR-128-3p;rno-miR-495;rno-miR-326-3p;rno-miR-133a-3p	0.00945008	2.02456	0.0702865
GO:0030864	cortical actin cytoskeleton	http://amigo.geneontology.org/amigo/term/GO:0030864	11	2184	35	17746	2.56158	171361;83764;316620;502674;24778;369016;25600;25122;363091;29278;362375	Eef1a1;Flot2;Mlph;Dstn;Slc2a1;Myadm;Utrn;Scnn1a;Myzap;Lasp1;Lancl2	rno-miR-30c-2-3p;rno-miR-431;rno-miR-122-5p;rno-miR-133b-3p;rno-miR-128-3p;rno-miR-543-3p;rno-miR-495;rno-miR-200a-3p;rno-miR-133a-3p	0.00946619	2.02382	0.0702865
GO:0030133	transport vesicle	http://amigo.geneontology.org/amigo/term/GO:0030133	15	2184	57	17746	2.14615	29461;361749;84489;25734;25181;312135;315598;64152;295217;266777;81741;25204;65168;317630;360903	Vgf;Il33;Fgfr3;Hck;Bgn;Tmem168;C1qtnf5;Chp1;Snapin;Nptx1;Cdk16;Pcsk1;Scamp2;Bloc1s6;Fgfrl1	rno-miR-206-3p;rno-miR-30c-2-3p;rno-miR-99b-3p;rno-miR-221-3p;rno-miR-431;rno-miR-122-5p;rno-miR-381-3p;rno-miR-411-5p;rno-miR-99a-5p;rno-miR-1-3p;rno-miR-128-3p;rno-miR-543-3p;rno-miR-495;rno-miR-200a-3p;rno-miR-326-3p;rno-miR-376b-3p	0.0103551	1.98485	0.0743652
GO:0043198	dendritic shaft	http://amigo.geneontology.org/amigo/term/GO:0043198	15	2184	57	17746	2.14615	257648;171373;24948;362235;81751;25302;29192;24239;116744;56725;81657;116647;170922;25595;310635	Cacna1b;Slc12a5;Fmr1;Syndig1;Psen2;Chrna7;Psen1;Cacna1c;Lpar1;Cript;Gabbr1;Nlgn1;Ilk;Map2;Arhgef2	rno-miR-451-5p;rno-miR-183-5p;rno-miR-30c-2-3p;rno-miR-136-5p;rno-miR-221-3p;rno-miR-503-5p;rno-miR-122-5p;rno-miR-381-3p;rno-miR-411-5p;rno-miR-542-5p;rno-miR-133b-3p;rno-miR-128-3p;rno-miR-543-3p;rno-miR-495;rno-miR-200a-3p;rno-miR-326-3p;rno-miR-133a-3p;rno-miR-376b-3p	0.0103551	1.98485	0.0743652
GO:0016023	cytoplasmic membrane-bounded vesicle	http://amigo.geneontology.org/amigo/term/GO:0016023	25	2184	116	17746	1.75987	24825;79248;60628;83824;81737;25385;171410;29256;79257;64469;24629;29430;171574;308134;81523;361999;64666;24218;291796;83721;310635;360584;246294;282844;59324	Tf;Abca2;Cxcr4;Cxxc4;Ntf3;Faslg;Acsbg1;Oprl1;Axin1;Slc30a4;Pdgfrb;Hap1;Dnm3;Tmem35;Myoc;Anp32e;Taok2;Atp7b;Usp14;Dvl1;Arhgef2;Ggnbp2;Optn;Rffl;Kcnk1	rno-miR-451-5p;rno-miR-183-5p;rno-miR-30c-2-3p;rno-miR-136-5p;rno-miR-221-3p;rno-miR-206-3p;rno-miR-431;rno-miR-10b-5p;rno-miR-122-5p;rno-miR-381-3p;rno-miR-411-5p;rno-miR-542-5p;rno-miR-133b-3p;rno-miR-1-3p;rno-miR-128-3p;rno-miR-543-3p;rno-miR-495;rno-miR-200a-3p;rno-miR-326-3p;rno-miR-133a-3p;rno-miR-376b-3p	0.0103911	1.98334	0.0743652
GO:0005637	nuclear inner membrane	http://amigo.geneontology.org/amigo/term/GO:0005637	10	2184	31	17746	2.62857	29336;361791;25671;81751;246314;25437;25631;362401;84396;25359	Sigmar1;Nrm;Smad1;Psen2;Tor1aip1;Emd;Smad3;Tmem43;Atp1b4;Tmpo	rno-miR-451-5p;rno-miR-183-5p;rno-miR-30c-2-3p;rno-miR-99b-3p;rno-miR-136-5p;rno-miR-598-3p;rno-miR-431;rno-miR-122-5p;rno-miR-381-3p;rno-miR-542-5p;rno-miR-543-3p;rno-miR-495;rno-miR-200a-3p	0.0113549	1.94482	0.0802951
GO:0008076	voltage-gated potassium channel complex	http://amigo.geneontology.org/amigo/term/GO:0008076	18	2184	75	17746	1.95801	25469;29737;29682;170899;65180;301442;171138;117018;25356;56817;311803;24803;29747;83535;25468;117101;117105;63883	Kcna4;Kcnab1;Kcnq3;Kcnk2;Kcnd2;Sumo1;Kcne2;Kcnh2;Cntn2;Kcnip2;Lrrc26;Vamp2;Kcnmb1;Kcnj11;Kcna2;Kcnc3;Kcnb2;Kcne3	rno-miR-136-5p;rno-miR-10b-5p;rno-miR-1-3p;rno-miR-503-5p;rno-miR-376b-3p;rno-miR-183-5p;rno-miR-206-3p;rno-miR-122-5p;rno-miR-381-3p;rno-miR-411-5p;rno-miR-542-5p;rno-miR-133b-3p;rno-miR-136-3p;rno-miR-200a-3p;rno-miR-133a-3p;rno-miR-30c-2-3p;rno-miR-128-3p;rno-miR-543-3p;rno-miR-221-3p;rno-miR-431;rno-miR-495;rno-miR-326-3p	0.0114948	1.9395	0.0803283
GO:0005782	peroxisomal matrix	http://amigo.geneontology.org/amigo/term/GO:0005782	7	2184	17	17746	3.35332	81726;291075;308718;113898;85239;117254;25700	Mvd;Eci2;Pex7;Prdx5;Mlycd;Prdx1;Ide	rno-miR-30c-2-3p;rno-miR-598-3p;rno-miR-99b-3p;rno-miR-431;rno-miR-128-3p;rno-miR-543-3p;rno-miR-503-5p	0.0121041	1.91707	0.0836026
GO:0044327	dendritic spine head	http://amigo.geneontology.org/amigo/term/GO:0044327	5	2184	9	17746	4.52221	29177;317385;171574;64356;24213	Hpca;Fus;Dnm3;Nrgn;Atp1a3	rno-miR-495;rno-miR-200a-3p;rno-miR-30c-2-3p;rno-miR-381-3p;rno-miR-326-3p	0.0134757	1.87045	0.0920067
GO:0042470	melanosome	http://amigo.geneontology.org/amigo/term/GO:0042470	20	2184	89	17746	1.83358	29443;316620;54241;56611;83841;117596;59303;29374;24778;25617;83534;301252;64367;64366;117254;89825;24511;362862;81707;25390	Ahcy;Mlph;Cltc;Anxa2;Sdcbp;Atp6v1b2;Tmem33;Cct4;Slc2a1;Hspa5;Tpp1;Hsp90ab1;Ppib;Calu;Prdx1;Nap1l1;Itgb1;Hsp90b1;Mmp14;Atp1b3	rno-miR-451-5p;rno-miR-206-3p;rno-miR-30c-2-3p;rno-miR-136-5p;rno-miR-221-3p;rno-miR-598-3p;rno-miR-431;rno-miR-122-5p;rno-miR-381-3p;rno-miR-1-3p;rno-miR-128-3p;rno-miR-543-3p;rno-miR-495;rno-miR-200a-3p	0.0142984	1.84471	0.0965141
GO:0060077	inhibitory synapse	http://amigo.geneontology.org/amigo/term/GO:0060077	7	2184	18	17746	3.16685	171297;84360;56064;83612;24380;404781;24379	Nlgn3;Clcn3;Nptn;Slc32a1;Gad2;Iqsec3;Gad1	rno-miR-30c-2-3p;rno-miR-99b-3p;rno-miR-136-5p;rno-miR-381-3p;rno-miR-136-3p;rno-miR-128-3p;rno-miR-543-3p;rno-miR-495;rno-miR-326-3p	0.0152558	1.81657	0.101819
GO:0000790	nuclear chromatin	http://amigo.geneontology.org/amigo/term/GO:0000790	32	2184	166	17746	1.57477	301164;306012;310614;192218;114214;29357;54254;298441;24831;363192;24253;290046;25125;25631;117282;361746;246047;246334;25124;363076;25509;294051;291439;337868;50554;362962;297893;54244;24508;296501;298317;114505	Kat2b;Polr3d;Gatad2b;Kat5;Dffa;Smad2;Gata4;Nasp;Thrb;Klhdc3;Cebpb;Hnrnpc;Stat3;Smad3;Hnrnpk;Rfx3;Calcoco1;Tp63;Stat1;Tipin;Pax6;Dntt;Mbd1;Myod1;Smad4;Cbx7;Hdac1;Crebbp;Irf1;Hat1;Ube2a;Klf4	rno-miR-136-5p;rno-miR-10b-5p;rno-miR-1-3p;rno-miR-376b-3p;rno-miR-206-3p;rno-miR-598-3p;rno-miR-122-5p;rno-miR-381-3p;rno-miR-411-5p;rno-miR-542-5p;rno-miR-133b-3p;rno-miR-200a-3p;rno-miR-133a-3p;rno-miR-30c-2-3p;rno-miR-128-3p;rno-miR-543-3p;rno-miR-451-5p;rno-miR-99b-3p;rno-miR-221-3p;rno-miR-431;rno-miR-99a-5p;rno-miR-495;rno-miR-326-3p	0.015982	1.79637	0.105481
GO:0030139	endocytic vesicle	http://amigo.geneontology.org/amigo/term/GO:0030139	14	2184	55	17746	2.07519	83764;300053;310999;25151;60466;24329;24825;171297;83497;25096;116744;24318;192126;24770	Flot2;Kifc2;Plekhg5;Igf2r;Stx7;Egfr;Tf;Nlgn3;Ocln;Pld1;Lpar1;Drd2;Dab2ip;Ccl2	rno-miR-206-3p;rno-miR-30c-2-3p;rno-miR-136-5p;rno-miR-221-3p;rno-miR-431;rno-miR-122-5p;rno-miR-381-3p;rno-miR-542-5p;rno-miR-133b-3p;rno-miR-136-3p;rno-miR-1-3p;rno-miR-128-3p;rno-miR-543-3p;rno-miR-200a-3p;rno-miR-326-3p;rno-miR-133a-3p	0.016272	1.78856	0.106215
GO:0005905	coated pit	http://amigo.geneontology.org/amigo/term/GO:0005905	12	2184	44	17746	2.22275	84348;89816;298598;114114;24825;25696;361789;25139;312694;63868;25544;117277	Ackr3;Picalm;Necap2;Dnm1l;Tf;Vldlr;Atat1;Slc2a4;Necap1;Hspd1;Sele;Epn1	rno-miR-206-3p;rno-miR-183-5p;rno-miR-431;rno-miR-10b-5p;rno-miR-122-5p;rno-miR-381-3p;rno-miR-411-5p;rno-miR-136-3p;rno-miR-1-3p;rno-miR-128-3p;rno-miR-543-3p;rno-miR-495;rno-miR-200a-3p;rno-miR-326-3p;rno-miR-503-5p;rno-miR-376b-3p	0.0166111	1.7796	0.10725
GO:0070187	telosome	http://amigo.geneontology.org/amigo/term/GO:0070187	4	2184	6	17746	5.42508	297758;500054;290232;307861	Terf1;Pot1;Tinf2;Terf2ip	rno-miR-206-3p;rno-miR-99b-3p;rno-miR-221-3p;rno-miR-10b-5p;rno-miR-128-3p;rno-miR-495	0.017539	1.756	0.112023
GO:0031225	anchored component of membrane	http://amigo.geneontology.org/amigo/term/GO:0031225	14	2184	56	17746	2.03802	116658;60378;50864;25356;25393;24539;310681;116597;360838;171517;24380;25454;59318;295322	Cntn4;Lypd3;Ntm;Cntn2;Bcan;Lpl;Hfe2;Opcml;Lypd1;Gpc2;Gad2;Gfra1;Negr1;Vtcn1	rno-miR-451-5p;rno-miR-133a-3p;rno-miR-30c-2-3p;rno-miR-183-5p;rno-miR-221-3p;rno-miR-10b-5p;rno-miR-381-3p;rno-miR-411-5p;rno-miR-133b-3p;rno-miR-128-3p;rno-miR-543-3p;rno-miR-495;rno-miR-200a-3p;rno-miR-503-5p	0.01835	1.73636	0.115187
GO:0005890	sodium:potassium-exchanging ATPase complex	http://amigo.geneontology.org/amigo/term/GO:0005890	5	2184	10	17746	4.06976	25650;24217;25390;84396;24213	Atp1b1;Atp4b;Atp1b3;Atp1b4;Atp1a3	rno-miR-30c-2-3p;rno-miR-598-3p;rno-miR-221-3p;rno-miR-136-5p;rno-miR-431;rno-miR-122-5p;rno-miR-381-3p;rno-miR-543-3p;rno-miR-200a-3p;rno-miR-326-3p	0.0184221	1.73466	0.115187
GO:0090575	RNA polymerase II transcription factor complex	http://amigo.geneontology.org/amigo/term/GO:0090575	9	2184	29	17746	2.52799	83498;59112;54244;25125;54254;114109;29458;50554;25664	Hnrnpab;Hand1;Crebbp;Stat3;Gata4;Nkx2-5;Neurod1;Smad4;Pparg	rno-miR-30c-2-3p;rno-miR-431;rno-miR-10b-5p;rno-miR-122-5p;rno-miR-381-3p;rno-miR-411-5p;rno-miR-542-5p;rno-miR-128-3p;rno-miR-543-3p;rno-miR-495;rno-miR-200a-3p	0.0192565	1.71542	0.11915
GO:0000123	histone acetyltransferase complex	http://amigo.geneontology.org/amigo/term/GO:0000123	8	2184	24	17746	2.71477	301164;303470;26295;54244;316328;300206;362093;307545	Kat2b;Kat7;Ogt;Crebbp;Kansl3;Kansl2;Wdr5;Elp2	rno-miR-30c-2-3p;rno-miR-431;rno-miR-381-3p;rno-miR-128-3p;rno-miR-543-3p;rno-miR-495	0.0194773	1.71047	0.119273
GO:0031526	brush border membrane	http://amigo.geneontology.org/amigo/term/GO:0031526	14	2184	58	17746	1.96752	29726;171093;29723;84395;25240;57395;301252;81613;56813;298340;114629;59324;25351;59114	Slc22a5;Shank2;Slc19a1;Slc34a2;Aqp1;Tmem27;Hsp90ab1;Ceacam1;Pth1r;Slc6a14;Slc26a3;Kcnk1;Slc2a2;Slc9a3r1	rno-miR-206-3p;rno-miR-30c-2-3p;rno-miR-136-5p;rno-miR-598-3p;rno-miR-221-3p;rno-miR-431;rno-miR-10b-5p;rno-miR-381-3p;rno-miR-133b-3p;rno-miR-1-3p;rno-miR-128-3p;rno-miR-543-3p;rno-miR-495;rno-miR-200a-3p;rno-miR-326-3p;rno-miR-133a-3p	0.0231015	1.63636	0.135745
GO:0005640	nuclear outer membrane	http://amigo.geneontology.org/amigo/term/GO:0005640	7	2184	20	17746	2.84984	29336;291981;313771;29192;25437;64191;64553	Sigmar1;Nutf2;Cptp;Psen1;Emd;Dhcr7;Akap6	rno-miR-451-5p;rno-miR-206-3p;rno-miR-99b-3p;rno-miR-136-5p;rno-miR-431;rno-miR-381-3p;rno-miR-411-5p;rno-miR-1-3p;rno-miR-543-3p;rno-miR-495;rno-miR-200a-3p	0.0232254	1.63404	0.135745
GO:0032588	trans-Golgi network membrane	http://amigo.geneontology.org/amigo/term/GO:0032588	7	2184	20	17746	2.84984	60382;364137;293344;65168;360970;310626;60562	Arfip1;Tmem165;Arfip2;Scamp2;Cabp7;Tmem79;Stx6	rno-miR-206-3p;rno-miR-30c-2-3p;rno-miR-221-3p;rno-miR-431;rno-miR-122-5p;rno-miR-411-5p;rno-miR-133b-3p;rno-miR-1-3p;rno-miR-128-3p;rno-miR-543-3p;rno-miR-495;rno-miR-200a-3p;rno-miR-133a-3p;rno-miR-376b-3p	0.0232254	1.63404	0.135745
GO:0016605	PML body	http://amigo.geneontology.org/amigo/term/GO:0016605	18	2184	82	17746	1.79015	299618;113894;116665;690244;362110;114521;301442;117287;301965;498749;494445;306547;29657;29274;56718;363269;316164;499417	Mknk2;Sqstm1;Rere;Sumo2;Cdk9;Tdg;Sumo1;Park7;Tert;Tdp2;Srsf2;Thap1;Arntl;Rnf4;Mtor;Sp100;Satb1;Sumo3	rno-miR-206-3p;rno-miR-183-5p;rno-miR-136-5p;rno-miR-221-3p;rno-miR-431;rno-miR-10b-5p;rno-miR-122-5p;rno-miR-381-3p;rno-miR-99a-5p;rno-miR-133b-3p;rno-miR-136-3p;rno-miR-1-3p;rno-miR-128-3p;rno-miR-133a-3p;rno-miR-495;rno-miR-200a-3p;rno-miR-326-3p;rno-miR-503-5p;rno-miR-376b-3p	0.0232708	1.63319	0.135745
GO:0032590	dendrite membrane	http://amigo.geneontology.org/amigo/term/GO:0032590	8	2184	25	17746	2.60603	29177;24408;170673;29598;24596;24808;171373;117101	Hpca;Grin1;Palm;Atp2b1;Ngfr;Tacr3;Slc12a5;Kcnc3	rno-miR-183-5p;rno-miR-30c-2-3p;rno-miR-221-3p;rno-miR-122-5p;rno-miR-128-3p;rno-miR-495;rno-miR-326-3p	0.0233098	1.63246	0.135745
GO:0070852	cell body fiber	http://amigo.geneontology.org/amigo/term/GO:0070852	5	2184	11	17746	3.69957	64680;83535;29237;25698;363058	Crhr2;Kcnj11;Penk;Ass1;Cadm1	rno-miR-183-5p;rno-miR-30c-2-3p;rno-miR-136-5p;rno-miR-381-3p;rno-miR-136-3p;rno-miR-543-3p;rno-miR-495;rno-miR-503-5p	0.0244292	1.61209	0.138156
GO:0044224	juxtaparanode region of axon	http://amigo.geneontology.org/amigo/term/GO:0044224	5	2184	11	17746	3.69957	25356;29737;25468;116724;361532	Cntn2;Kcnab1;Kcna2;Epb41l3;Sirt2	rno-miR-30c-2-3p;rno-miR-10b-5p;rno-miR-122-5p;rno-miR-128-3p;rno-miR-495;rno-miR-200a-3p;rno-miR-326-3p	0.0244292	1.61209	0.138156
GO:0031252	cell leading edge	http://amigo.geneontology.org/amigo/term/GO:0031252	12	2184	47	17746	2.08052	81732;29515;304733;29474;60628;360820;114514;308023;170845;64310;114116;113960	Actr3;Atn1;Epb4.1l5;Coro1b;Cxcr4;Pxn;Clasp2;Ssx2ip;Ndel1;Arf1;Cdc42bpa;Cdc42bpb	rno-miR-451-5p;rno-miR-206-3p;rno-miR-99b-3p;rno-miR-10b-5p;rno-miR-381-3p;rno-miR-411-5p;rno-miR-133b-3p;rno-miR-1-3p;rno-miR-543-3p;rno-miR-495;rno-miR-200a-3p;rno-miR-133a-3p	0.0245486	1.60997	0.138156
GO:0005730	nucleolus	http://amigo.geneontology.org/amigo/term/GO:0005730	119	2184	794	17746	1.23035	291987;308890;295238;363099;24948;301965;24577;288701;360514;25019;306455;170910;85383;25255;317399;25591;25317;303470;301674;296102;293494;316327;360665;85434;64033;24874;301442;300983;50719;362751;192350;171458;362779;313323;295217;297498;303608;25614;114021;297685;619566;24888;24669;25389;360764;54292;316328;312777;291439;29544;306526;296731;305120;297758;305910;114216;50560;24451;317413;49874…	Cirh1a;Btbd10;Dap3;Rsl24d1;Fmr1;Tert;Myc;Srsf9;Ublcp1;Xrcc6;Cdkn2aip;Mtdh;Nol3;Dyrk1a;Ddx21;Parp1;Fgf1;Kat7;Fbxo11;Ell3;Ino80e;Arid5a;Jmjd6;Cdc5l;Ccnd2;Vhl;Sumo1;Abhd14b;Slc7a5;Tmx1;Cdk12;Ipmk;Vrk1;Psip1;Snapin;Crbn;Ftsj3;Ptk2;Ebna1bp2;Ddx47;Cdca7l;Bcl2l1;Ppp1cc;Atf3;Zfp655;Rgs12;Kansl3;Etv6;Mbd1;Tspyl1;Mak16;Nub1;Rpap2;Terf1;Pspc1;S100a3;Ip6k1;Hmox1;Morf4l2;Tdp2;Tcea1;Ergic2;Map2;Cask;Hand1;Rcn2…	rno-miR-136-5p;rno-miR-10b-5p;rno-miR-1-3p;rno-miR-503-5p;rno-miR-376b-3p;rno-miR-183-5p;rno-miR-206-3p;rno-miR-598-3p;rno-miR-122-5p;rno-miR-381-3p;rno-miR-411-5p;rno-miR-542-5p;rno-miR-133b-3p;rno-miR-136-3p;rno-miR-200a-3p;rno-miR-133a-3p;rno-miR-30c-2-3p;rno-miR-128-3p;rno-miR-543-3p;rno-miR-451-5p;rno-miR-99b-3p;rno-miR-221-3p;rno-miR-431;rno-miR-99a-5p;rno-miR-495;rno-miR-326-3p	0.0246541	1.60811	0.138156
GO:0000783	nuclear telomere cap complex	http://amigo.geneontology.org/amigo/term/GO:0000783	4	2184	7	17746	4.6498	297758;500054;290232;307861	Terf1;Pot1;Tinf2;Terf2ip	rno-miR-206-3p;rno-miR-99b-3p;rno-miR-221-3p;rno-miR-10b-5p;rno-miR-128-3p;rno-miR-495	0.0252091	1.59844	0.13865
GO:0071598	neuronal ribonucleoprotein granule	http://amigo.geneontology.org/amigo/term/GO:0071598	4	2184	7	17746	4.6498	246332;83498;85248;24948	Uhmk1;Hnrnpab;Kif3c;Fmr1	rno-miR-206-3p;rno-miR-183-5p;rno-miR-136-5p;rno-miR-221-3p;rno-miR-10b-5p;rno-miR-1-3p;rno-miR-543-3p;rno-miR-495;rno-miR-200a-3p	0.0252091	1.59844	0.13865
GO:0072562	blood microparticle	http://amigo.geneontology.org/amigo/term/GO:0072562	21	2184	102	17746	1.67942	24153;24268;64303;25377;304917;83841;24825;294254;24778;300719;301529;24464;25661;29251;315936;84024;310693;406864;81521;24854;116493	A2m;Cp;Pfn1;Ambp;Serpinc1;Sdcbp;Tf;Hspa1b;Slc2a1;Cib2;Dnpep;Hp;Fn1;F2;Zbtb38;Pon1;Cd5l;Clic1;Msn;Clu;Gripap1	rno-miR-206-3p;rno-miR-30c-2-3p;rno-miR-136-5p;rno-miR-221-3p;rno-miR-99b-3p;rno-miR-431;rno-miR-122-5p;rno-miR-381-3p;rno-miR-411-5p;rno-miR-542-5p;rno-miR-133b-3p;rno-miR-1-3p;rno-miR-128-3p;rno-miR-543-3p;rno-miR-495;rno-miR-326-3p;rno-miR-133a-3p	0.0261654	1.58227	0.142589
GO:0001772	immunological synapse	http://amigo.geneontology.org/amigo/term/GO:0001772	9	2184	31	17746	2.36463	308995;260323;60466;360678;25464;25660;24251;305341;54319	Itgal;Snx27;Stx7;Arhgdia;Icam1;Cd28;Cd53;Rhoh;Ezr	rno-miR-206-3p;rno-miR-30c-2-3p;rno-miR-183-5p;rno-miR-431;rno-miR-10b-5p;rno-miR-99a-5p;rno-miR-133b-3p;rno-miR-1-3p;rno-miR-128-3p;rno-miR-543-3p;rno-miR-495;rno-miR-200a-3p;rno-miR-133a-3p;rno-miR-376b-3p	0.0264946	1.57684	0.143071
GO:0031966	mitochondrial membrane	http://amigo.geneontology.org/amigo/term/GO:0031966	20	2184	96	17746	1.69921	65042;25380;116457;24899;64672;24788;60331;116502;308453;113976;364678;84480;311430;290652;60434;64356;81657;362495;24888;24854	Sfxn3;Anxa1;Mapk8ip1;Smcp;Pln;Sord;Atxn3;Bak1;Adck4;Acsl4;Sfxn1;Bnip3;Mavs;Fkbp8;Bcl2l2;Nrgn;Gabbr1;Ndufaf4;Bcl2l1;Clu	rno-miR-136-5p;rno-miR-10b-5p;rno-miR-1-3p;rno-miR-376b-3p;rno-miR-183-5p;rno-miR-206-3p;rno-miR-598-3p;rno-miR-122-5p;rno-miR-381-3p;rno-miR-411-5p;rno-miR-542-5p;rno-miR-133b-3p;rno-miR-136-3p;rno-miR-200a-3p;rno-miR-133a-3p;rno-miR-30c-2-3p;rno-miR-128-3p;rno-miR-543-3p;rno-miR-221-3p;rno-miR-99a-5p;rno-miR-495;rno-miR-326-3p	0.0268084	1.57173	0.143461
GO:0005819	spindle	http://amigo.geneontology.org/amigo/term/GO:0005819	19	2184	90	17746	1.72165	290527;114592;54241;498910;261730;24577;288111;83462;297758;83836;292464;361532;25437;297093;170845;288449;310635;83685;293502	Anxa11;Aurkb;Cltc;Arl2bp;Aurka;Myc;Spice1;Dynlt1;Terf1;Nde1;Katna1;Sirt2;Emd;Cbx3;Ndel1;Katnal1;Arhgef2;Capn6;Kif22	rno-miR-451-5p;rno-miR-206-3p;rno-miR-183-5p;rno-miR-30c-2-3p;rno-miR-431;rno-miR-10b-5p;rno-miR-381-3p;rno-miR-99a-5p;rno-miR-1-3p;rno-miR-128-3p;rno-miR-543-3p;rno-miR-495;rno-miR-200a-3p;rno-miR-326-3p;rno-miR-503-5p	0.027398	1.56228	0.145307
GO:0042629	mast cell granule	http://amigo.geneontology.org/amigo/term/GO:0042629	7	2184	21	17746	2.71398	29434;25380;25159;24192;24602;29385;64030	Rasgrp1;Anxa1;Gata2;Akr1b1;Nppa;Cxcr2;Kit	rno-miR-30c-2-3p;rno-miR-221-3p;rno-miR-431;rno-miR-10b-5p;rno-miR-128-3p;rno-miR-495;rno-miR-200a-3p;rno-miR-326-3p;rno-miR-376b-3p	0.0281221	1.55095	0.147827
GO:0010008	endosome membrane	http://amigo.geneontology.org/amigo/term/GO:0010008	20	2184	97	17746	1.68159	316516;81920;56766;83689;25054;24329;313771;360834;297995;79248;364137;65033;291609;361846;64373;84471;282844;64469;303584;306197	Tmbim1;Ube2d3;Leprot;Cd164;Ntrk2;Egfr;Cptp;Vps4b;Chmp5;Abca2;Tmem165;Stx12;Ndfip1;Vps26a;Rhob;Snx1;Rffl;Slc30a4;Plekhm1;Tm9sf2	rno-miR-451-5p;rno-miR-183-5p;rno-miR-30c-2-3p;rno-miR-598-3p;rno-miR-221-3p;rno-miR-206-3p;rno-miR-136-5p;rno-miR-503-5p;rno-miR-381-3p;rno-miR-411-5p;rno-miR-542-5p;rno-miR-133b-3p;rno-miR-1-3p;rno-miR-128-3p;rno-miR-543-3p;rno-miR-495;rno-miR-200a-3p;rno-miR-326-3p;rno-miR-133a-3p;rno-miR-376b-3p	0.0291201	1.53581	0.151731
GO:0046930	pore complex	http://amigo.geneontology.org/amigo/term/GO:0046930	5	2184	12	17746	3.39108	83529;83531;25293;65133;116502	Vdac1;Vdac2;Aqp4;Aqp3;Bak1	rno-miR-183-5p;rno-miR-30c-2-3p;rno-miR-221-3p;rno-miR-411-5p;rno-miR-133b-3p;rno-miR-495;rno-miR-133a-3p	0.0315623	1.50083	0.153831
GO:0031588	AMP-activated protein kinase complex	http://amigo.geneontology.org/amigo/term/GO:0031588	5	2184	12	17746	3.39108	373545;78975;289419;83803;64562	Prkag2;Prkaa2;Nuak2;Prkab1;Prkab2	rno-miR-183-5p;rno-miR-221-3p;rno-miR-128-3p;rno-miR-543-3p;rno-miR-495;rno-miR-200a-3p;rno-miR-503-5p	0.0315623	1.50083	0.153831
GO:0031143	pseudopodium	http://amigo.geneontology.org/amigo/term/GO:0031143	5	2184	12	17746	3.39108	63836;50689;116677;117537;81521	Actn4;Mapk3;F2rl1;Klhl41;Msn	rno-miR-206-3p;rno-miR-99b-3p;rno-miR-122-5p;rno-miR-133b-3p;rno-miR-1-3p;rno-miR-128-3p;rno-miR-200a-3p;rno-miR-326-3p;rno-miR-133a-3p	0.0315623	1.50083	0.153831
GO:0005639	integral component of nuclear inner membrane	http://amigo.geneontology.org/amigo/term/GO:0005639	5	2184	12	17746	3.39108	25505;81739;362401;25041;29659	P2rx1;P2rx3;Tmem43;P2rx6;P2rx4	rno-miR-451-5p;rno-miR-183-5p;rno-miR-221-3p;rno-miR-431;rno-miR-122-5p;rno-miR-133b-3p;rno-miR-495;rno-miR-200a-3p;rno-miR-326-3p;rno-miR-133a-3p	0.0315623	1.50083	0.153831
GO:0031045	dense core granule	http://amigo.geneontology.org/amigo/term/GO:0031045	5	2184	12	17746	3.39108	65153;25716;25549;54309;29625	Ncs1;Syt1;Slc18a2;Syt5;Crhbp	rno-miR-206-3p;rno-miR-183-5p;rno-miR-30c-2-3p;rno-miR-136-5p;rno-miR-221-3p;rno-miR-133b-3p;rno-miR-1-3p;rno-miR-128-3p;rno-miR-543-3p;rno-miR-133a-3p	0.0315623	1.50083	0.153831
GO:0034399	nuclear periphery	http://amigo.geneontology.org/amigo/term/GO:0034399	5	2184	12	17746	3.39108	291874;25595;363269;313323;116555	Nup93;Map2;Sp100;Psip1;Nup107	rno-miR-30c-2-3p;rno-miR-381-3p;rno-miR-136-3p;rno-miR-128-3p;rno-miR-543-3p;rno-miR-495	0.0315623	1.50083	0.153831
GO:0005793	endoplasmic reticulum-Golgi intermediate compartment	http://amigo.geneontology.org/amigo/term/GO:0005793	13	2184	55	17746	1.92608	171129;298675;289883;361207;29345;25617;64152;25661;252853;246117;300888;65165;170904	Uggt1;Rer1;Tmed5;Tmed9;Serpinh1;Hspa5;Chp1;Fn1;Stx17;Mcfd2;Tmed3;Tmed2;Stk17b	rno-miR-451-5p;rno-miR-206-3p;rno-miR-183-5p;rno-miR-136-5p;rno-miR-381-3p;rno-miR-411-5p;rno-miR-99a-5p;rno-miR-136-3p;rno-miR-1-3p;rno-miR-543-3p;rno-miR-495;rno-miR-200a-3p;rno-miR-326-3p	0.0317003	1.49894	0.153831
GO:0005758	mitochondrial intermembrane space	http://amigo.geneontology.org/amigo/term/GO:0005758	15	2184	67	17746	1.8248	78961;498910;64045;117514;117041;25557;299857;117287;81805;81523;304024;65142;24184;305477;361992	Golph3;Arl2bp;Glrx;Txnip;Nln;Star;Shmt2;Park7;Suox;Myoc;Cpox;Arl2;Ak2;Dusp18;Them4	rno-miR-183-5p;rno-miR-30c-2-3p;rno-miR-136-5p;rno-miR-221-3p;rno-miR-206-3p;rno-miR-99b-3p;rno-miR-431;rno-miR-10b-5p;rno-miR-503-5p;rno-miR-133b-3p;rno-miR-1-3p;rno-miR-128-3p;rno-miR-543-3p;rno-miR-495;rno-miR-200a-3p;rno-miR-133a-3p;rno-miR-376b-3p	0.0317794	1.49785	0.153831
GO:0031594	neuromuscular junction	http://amigo.geneontology.org/amigo/term/GO:0031594	14	2184	61	17746	1.87044	79557;89843;112400;29755;117559;24924;300719;81751;25600;29192;114124;24511;117101;29161	Chrna1;Cxadr;Nrg1;Colq;Sv2a;Ptn;Cib2;Psen2;Utrn;Psen1;Akap1;Itgb1;Kcnc3;Cav3	rno-miR-451-5p;rno-miR-183-5p;rno-miR-30c-2-3p;rno-miR-221-3p;rno-miR-10b-5p;rno-miR-122-5p;rno-miR-381-3p;rno-miR-411-5p;rno-miR-542-5p;rno-miR-133b-3p;rno-miR-128-3p;rno-miR-543-3p;rno-miR-326-3p;rno-miR-133a-3p	0.0318699	1.49662	0.153831
GO:0045177	apical part of cell	http://amigo.geneontology.org/amigo/term/GO:0045177	22	2184	111	17746	1.61666	29146;245977;63865;29659;25696;299971;29641;54231;25240;29199;298767;81521;360468;29184;25116;171341;29598;50685;303306;25361;59114;54319	Jag1;Adgrf5;Lgmn;P2rx4;Vldlr;Atp6v1c1;Adam7;Car2;Aqp1;Hfe;Dync2li1;Msn;Emp2;Cd36;Hsd11b1;Mgst1;Atp2b1;Myl12b;Srr;Vcam1;Slc9a3r1;Ezr	rno-miR-136-5p;rno-miR-10b-5p;rno-miR-376b-3p;rno-miR-206-3p;rno-miR-183-5p;rno-miR-598-3p;rno-miR-122-5p;rno-miR-381-3p;rno-miR-411-5p;rno-miR-133b-3p;rno-miR-136-3p;rno-miR-200a-3p;rno-miR-133a-3p;rno-miR-30c-2-3p;rno-miR-128-3p;rno-miR-543-3p;rno-miR-99b-3p;rno-miR-221-3p;rno-miR-431;rno-miR-99a-5p;rno-miR-495;rno-miR-326-3p	0.0321129	1.49332	0.153831
GO:0031463	Cul3-RING ubiquitin ligase complex	http://amigo.geneontology.org/amigo/term/GO:0031463	8	2184	27	17746	2.41272	266772;362303;287543;303533;117537;300084;117519;293497	Klhl12;Klhl7;Tnfaip1;Klhl10;Klhl41;Rbx1;Keap1;Kctd13	rno-miR-183-5p;rno-miR-206-3p;rno-miR-99b-3p;rno-miR-122-5p;rno-miR-1-3p;rno-miR-128-3p;rno-miR-543-3p;rno-miR-495;rno-miR-200a-3p;rno-miR-503-5p	0.032501	1.4881	0.154445
GO:0001669	acrosomal vesicle	http://amigo.geneontology.org/amigo/term/GO:0001669	18	2184	86	17746	1.7065	307505;315714;294673;89843;246142;24818;116506;84430;315222;25425;64202;24511;57025;64030;24318;114205;298584;117556	Ctnna1;Loxl1;Hexb;Cxadr;Bmf;Tcp1;Calcr;Pomt1;Arsa;Ctsh;Calr;Itgb1;Adam15;Kit;Drd2;Crcp;Capzb;Sv2b	rno-miR-451-5p;rno-miR-206-3p;rno-miR-30c-2-3p;rno-miR-136-5p;rno-miR-221-3p;rno-miR-431;rno-miR-10b-5p;rno-miR-381-3p;rno-miR-133b-3p;rno-miR-1-3p;rno-miR-128-3p;rno-miR-543-3p;rno-miR-495;rno-miR-200a-3p;rno-miR-326-3p;rno-miR-133a-3p;rno-miR-376b-3p	0.0332227	1.47856	0.156425
GO:0031527	filopodium membrane	http://amigo.geneontology.org/amigo/term/GO:0031527	6	2184	17	17746	2.87295	54320;170673;25600;29423;81521;24907	Pdpn;Palm;Utrn;Gap43;Msn;Dmd	rno-miR-451-5p;rno-miR-30c-2-3p;rno-miR-122-5p;rno-miR-411-5p;rno-miR-133b-3p;rno-miR-128-3p;rno-miR-543-3p;rno-miR-495;rno-miR-326-3p;rno-miR-133a-3p	0.0337078	1.47227	0.156425
GO:0043229	intracellular organelle	http://amigo.geneontology.org/amigo/term/GO:0043229	6	2184	17	17746	2.87295	24804;50621;25716;24803;83612;500348	Syp;Slc23a1;Syt1;Vamp2;Slc32a1;Bcl2l14	rno-miR-206-3p;rno-miR-30c-2-3p;rno-miR-136-5p;rno-miR-99b-3p;rno-miR-122-5p;rno-miR-133b-3p;rno-miR-1-3p;rno-miR-128-3p;rno-miR-543-3p;rno-miR-326-3p;rno-miR-133a-3p	0.0337078	1.47227	0.156425
GO:0070688	MLL5-L complex	http://amigo.geneontology.org/amigo/term/GO:0070688	4	2184	8	17746	4.06835	26295;24669;25594;361813	Ogt;Ppp1cc;Ppp1cb;Stk38	rno-miR-99b-3p;rno-miR-122-5p;rno-miR-99a-5p;rno-miR-128-3p;rno-miR-543-3p;rno-miR-495;rno-miR-376b-3p	0.0346014	1.46091	0.159327
GO:0016363	nuclear matrix	http://amigo.geneontology.org/amigo/term/GO:0016363	18	2184	87	17746	1.68679	29647;24388;29150;305910;24791;29515;29673;29417;24253;294051;245926;114612;117536;25049;296501;291439;65137;316164	Cask;Gfi1;Matr3;Pspc1;Sparc;Atn1;Psma6;Men1;Cebpb;Dntt;Scaf8;Ddx39b;Nsmf;Atxn1;Hat1;Mbd1;Ruvbl1;Satb1	rno-miR-451-5p;rno-miR-206-3p;rno-miR-30c-2-3p;rno-miR-10b-5p;rno-miR-122-5p;rno-miR-381-3p;rno-miR-133b-3p;rno-miR-136-3p;rno-miR-1-3p;rno-miR-128-3p;rno-miR-543-3p;rno-miR-495;rno-miR-200a-3p;rno-miR-326-3p;rno-miR-133a-3p;rno-miR-376b-3p	0.0361395	1.44202	0.16513
GO:0043194	axon initial segment	http://amigo.geneontology.org/amigo/term/GO:0043194	5	2184	13	17746	3.13005	29682;116690;497815;29710;25298	Kcnq3;Nfasc;Nrcam;Scn8a;Cck	rno-miR-183-5p;rno-miR-136-5p;rno-miR-221-3p;rno-miR-431;rno-miR-122-5p;rno-miR-542-5p;rno-miR-128-3p;rno-miR-543-3p;rno-miR-495;rno-miR-200a-3p;rno-miR-503-5p	0.0398694	1.39936	0.179412
GO:0042581	specific granule	http://amigo.geneontology.org/amigo/term/GO:0042581	5	2184	13	17746	3.13005	64827;81804;114095;290527;84360	Crisp1;Stxbp2;Stxbp3;Anxa11;Clcn3	rno-miR-495;rno-miR-503-5p;rno-miR-326-3p;rno-miR-128-3p	0.0398694	1.39936	0.179412
GO:0030426	growth cone	http://amigo.geneontology.org/amigo/term/GO:0030426	25	2184	134	17746	1.52192	29336;171093;60628;292464;29722;361532;24854;25302;310820;84488;29430;84510;25054;245709;81751;25600;29192;24242;83721;89843;24586;117557;29431;29423;24244	Sigmar1;Shank2;Cxcr4;Katna1;Apbb1;Sirt2;Clu;Chrna7;Ptbp2;Fgf13;Hap1;Stmn2;Ntrk2;Exoc8;Psen2;Utrn;Psen1;Calm1;Dvl1;Cxadr;Ncam1;Tpm3;Pak1;Gap43;Calm3	rno-miR-451-5p;rno-miR-183-5p;rno-miR-30c-2-3p;rno-miR-99b-3p;rno-miR-206-3p;rno-miR-598-3p;rno-miR-221-3p;rno-miR-431;rno-miR-10b-5p;rno-miR-122-5p;rno-miR-543-3p;rno-miR-381-3p;rno-miR-133b-3p;rno-miR-1-3p;rno-miR-128-3p;rno-miR-133a-3p;rno-miR-495;rno-miR-200a-3p;rno-miR-326-3p;rno-miR-503-5p;rno-miR-376b-3p	0.0406436	1.39101	0.181521
GO:0030496	midbody	http://amigo.geneontology.org/amigo/term/GO:0030496	22	2184	115	17746	1.56008	290527;56611;294074;292464;362957;292156;361532;498910;25643;500282;362862;303185;24669;290722;81664;25617;361916;117519;114592;24778;54237;25183	Anxa11;Anxa2;Cep55;Katna1;Ankrd54;Sh3glb1;Sirt2;Arl2bp;Gnai3;Arl8b;Hsp90b1;Flcn;Ppp1cc;Cep44;Gnai2;Hspa5;Chmp4c;Keap1;Aurkb;Slc2a1;Cdk1;Gdi1	rno-miR-451-5p;rno-miR-206-3p;rno-miR-183-5p;rno-miR-30c-2-3p;rno-miR-99b-3p;rno-miR-221-3p;rno-miR-133a-3p;rno-miR-431;rno-miR-10b-5p;rno-miR-136-5p;rno-miR-122-5p;rno-miR-381-3p;rno-miR-133b-3p;rno-miR-136-3p;rno-miR-1-3p;rno-miR-128-3p;rno-miR-543-3p;rno-miR-495;rno-miR-326-3p;rno-miR-503-5p;rno-miR-376b-3p	0.0428638	1.36791	0.190008
GO:0005770	late endosome	http://amigo.geneontology.org/amigo/term/GO:0005770	23	2184	122	17746	1.53751	25151;24825;60628;286970;64373;63865;360834;298296;64088;64310;170851;64469;363254;29430;60466;245709;25599;50689;24218;84360;362912;25571;113894	Igf2r;Tf;Cxcr4;Abca5;Rhob;Lgmn;Vps4b;Pcsk9;Snx16;Arf1;Map2k1;Slc30a4;Atg9a;Hap1;Stx7;Exoc8;Cd74;Mapk3;Atp7b;Clcn3;Derl1;Ttpa;Sqstm1	rno-miR-133a-3p;rno-miR-206-3p;rno-miR-30c-2-3p;rno-miR-136-5p;rno-miR-221-3p;rno-miR-431;rno-miR-122-5p;rno-miR-381-3p;rno-miR-411-5p;rno-miR-133b-3p;rno-miR-136-3p;rno-miR-1-3p;rno-miR-128-3p;rno-miR-543-3p;rno-miR-495;rno-miR-200a-3p;rno-miR-326-3p;rno-miR-503-5p;rno-miR-376b-3p	0.0441082	1.35548	0.194076
GO:0000812	Swr1 complex	http://amigo.geneontology.org/amigo/term/GO:0000812	4	2184	9	17746	3.61611	361999;65137;292907;192218	Anp32e;Ruvbl1;Ruvbl2;Kat5	rno-miR-99b-3p;rno-miR-122-5p;rno-miR-381-3p;rno-miR-136-3p;rno-miR-128-3p;rno-miR-495;rno-miR-200a-3p;rno-miR-326-3p	0.0457538	1.33957	0.198378
GO:0005832	chaperonin-containing T-complex	http://amigo.geneontology.org/amigo/term/GO:0005832	4	2184	9	17746	3.61611	29374;24818;295230;294864	Cct4;Tcp1;Cct3;Cct5	rno-miR-200a-3p;rno-miR-206-3p;rno-miR-1-3p;rno-miR-128-3p	0.0457538	1.33957	0.198378
GO:0005788	endoplasmic reticulum lumen	http://amigo.geneontology.org/amigo/term/GO:0005788	14	2184	65	17746	1.75494	171129;29345;29218;25617;315664;64367;64366;24908;64202;80897;362862;24932;362401;297123	Uggt1;Serpinh1;Rcn2;Hspa5;Kdelc2;Ppib;Calu;Dnajb9;Calr;Erap1;Hsp90b1;Cd4;Tmem43;Fkbp9	rno-miR-451-5p;rno-miR-183-5p;rno-miR-206-3p;rno-miR-136-5p;rno-miR-221-3p;rno-miR-10b-5p;rno-miR-122-5p;rno-miR-1-3p;rno-miR-128-3p;rno-miR-543-3p;rno-miR-495;rno-miR-200a-3p;rno-miR-326-3p;rno-miR-376b-3p	0.0470185	1.32773	0.202384
GO:0005811	lipid particle	http://amigo.geneontology.org/amigo/term/GO:0005811	13	2184	59	17746	1.79509	29336;500292;25035;289456;56611;266759;252900;114214;309262;113976;114124;292464;114024	Sigmar1;Cidec;Cyb5r3;Hsd17b11;Anxa2;Hspa4;Dgat2;Dffa;Nsdhl;Acsl4;Akap1;Katna1;Acsl3	rno-miR-206-3p;rno-miR-30c-2-3p;rno-miR-99b-3p;rno-miR-183-5p;rno-miR-503-5p;rno-miR-381-3p;rno-miR-411-5p;rno-miR-99a-5p;rno-miR-133b-3p;rno-miR-1-3p;rno-miR-128-3p;rno-miR-543-3p;rno-miR-495;rno-miR-200a-3p;rno-miR-326-3p;rno-miR-133a-3p;rno-miR-376b-3p	0.047744	1.32108	0.203147
GO:0033010	paranodal junction	http://amigo.geneontology.org/amigo/term/GO:0033010	3	2184	5	17746	4.88061	116690;24192;361532	Nfasc;Akr1b1;Sirt2	rno-miR-495;rno-miR-183-5p;rno-miR-30c-2-3p;rno-miR-326-3p	0.0482217	1.31676	0.203147
GO:0042584	chromaffin granule membrane	http://amigo.geneontology.org/amigo/term/GO:0042584	3	2184	5	17746	4.88061	25716;155423;24805	Syt1;Anxa7;Syt2	rno-miR-206-3p;rno-miR-30c-2-3p;rno-miR-136-5p;rno-miR-133b-3p;rno-miR-1-3p;rno-miR-128-3p;rno-miR-543-3p;rno-miR-133a-3p	0.0482217	1.31676	0.203147
GO:0005740	mitochondrial envelope	http://amigo.geneontology.org/amigo/term/GO:0005740	5	2184	14	17746	2.90631	84480;361802;290652;24888;266601	Bnip3;Hsd17b8;Fkbp8;Bcl2l1;Tomm20	rno-miR-30c-2-3p;rno-miR-411-5p;rno-miR-133b-3p;rno-miR-136-3p;rno-miR-543-3p;rno-miR-495;rno-miR-326-3p;rno-miR-133a-3p	0.0493812	1.30644	0.205122
GO:0031011	Ino80 complex	http://amigo.geneontology.org/amigo/term/GO:0031011	5	2184	14	17746	2.90631	293494;292907;291737;65137;360853	Ino80e;Ruvbl2;Ino80c;Ruvbl1;Uchl5	rno-miR-381-3p;rno-miR-542-5p;rno-miR-136-3p;rno-miR-128-3p;rno-miR-543-3p;rno-miR-495;rno-miR-200a-3p;rno-miR-326-3p	0.0493812	1.30644	0.205122
GO:0032587	ruffle membrane	http://amigo.geneontology.org/amigo/term/GO:0032587	14	2184	66	17746	1.72825	171361;54320;191575;304733;114514;29431;361992;24511;54319;124461;314641;310635;79120;315265	Eef1a1;Pdpn;Nme1;Epb4.1l5;Clasp2;Pak1;Them4;Itgb1;Ezr;Pacsin2;Pip5k1c;Arhgef2;Arf4;Twf1	rno-miR-183-5p;rno-miR-30c-2-3p;rno-miR-206-3p;rno-miR-221-3p;rno-miR-122-5p;rno-miR-411-5p;rno-miR-133b-3p;rno-miR-1-3p;rno-miR-128-3p;rno-miR-543-3p;rno-miR-495;rno-miR-200a-3p;rno-miR-326-3p;rno-miR-133a-3p;rno-miR-376b-3p	0.0514784	1.28837	0.212349
GO:0005884	actin filament	http://amigo.geneontology.org/amigo/term/GO:0005884	13	2184	60	17746	1.76507	85428;81732;306071;25734;29474;85246;54259;140935;117519;54321;298584;25687;54319	Rhoq;Actr3;Lcp1;Hck;Coro1b;Gas7;Inpp5d;Afap1;Keap1;Cnn3;Capzb;Cald1;Ezr	rno-miR-451-5p;rno-miR-206-3p;rno-miR-30c-2-3p;rno-miR-99b-3p;rno-miR-136-5p;rno-miR-221-3p;rno-miR-183-5p;rno-miR-133a-3p;rno-miR-10b-5p;rno-miR-122-5p;rno-miR-381-3p;rno-miR-133b-3p;rno-miR-1-3p;rno-miR-128-3p;rno-miR-543-3p;rno-miR-495;rno-miR-200a-3p;rno-miR-326-3p;rno-miR-503-5p;rno-miR-376b-3p	0.0524994	1.27985	0.215067
GO:0001931	uropod	http://amigo.geneontology.org/amigo/term/GO:0001931	4	2184	10	17746	3.25431	83764;314641;54319;81521	Flot2;Pip5k1c;Ezr;Msn	rno-miR-183-5p;rno-miR-30c-2-3p;rno-miR-122-5p;rno-miR-133b-3p;rno-miR-128-3p;rno-miR-495;rno-miR-133a-3p;rno-miR-376b-3p	0.058665	1.23162	0.232313
GO:0034705	potassium channel complex	http://amigo.geneontology.org/amigo/term/GO:0034705	4	2184	10	17746	3.25431	29737;65180;25468;59324	Kcnab1;Kcnd2;Kcna2;Kcnk1	rno-miR-206-3p;rno-miR-30c-2-3p;rno-miR-10b-5p;rno-miR-1-3p;rno-miR-128-3p;rno-miR-200a-3p	0.058665	1.23162	0.232313
GO:0005845	mRNA cap binding complex	http://amigo.geneontology.org/amigo/term/GO:0005845	4	2184	10	17746	3.25431	298075;291534;117045;24948	Ncbp1;Rnmt;Eif4e;Fmr1	rno-miR-206-3p;rno-miR-183-5p;rno-miR-136-5p;rno-miR-221-3p;rno-miR-10b-5p;rno-miR-381-3p;rno-miR-1-3p;rno-miR-543-3p;rno-miR-495;rno-miR-200a-3p;rno-miR-503-5p	0.058665	1.23162	0.232313
GO:0042582	azurophil granule	http://amigo.geneontology.org/amigo/term/GO:0042582	4	2184	10	17746	3.25431	290527;81804;294673;60466	Anxa11;Stxbp2;Hexb;Stx7	rno-miR-543-3p;rno-miR-495;rno-miR-128-3p;rno-miR-326-3p;rno-miR-503-5p	0.058665	1.23162	0.232313
GO:0042588	zymogen granule	http://amigo.geneontology.org/amigo/term/GO:0042588	4	2184	10	17746	3.25431	26295;63868;24653;25643	Ogt;Hspd1;Pla2g4a;Gnai3	rno-miR-206-3p;rno-miR-221-3p;rno-miR-10b-5p;rno-miR-381-3p;rno-miR-133b-3p;rno-miR-1-3p;rno-miR-543-3p;rno-miR-495;rno-miR-133a-3p	0.058665	1.23162	0.232313
GO:0043220	Schmidt-Lanterman incisure	http://amigo.geneontology.org/amigo/term/GO:0043220	5	2184	15	17746	2.71241	56611;81523;24192;361532;29365	Anxa2;Myoc;Akr1b1;Sirt2;Mpdz	rno-miR-206-3p;rno-miR-30c-2-3p;rno-miR-221-3p;rno-miR-1-3p;rno-miR-495;rno-miR-200a-3p;rno-miR-326-3p	0.0601109	1.22105	0.234907
GO:0005868	cytoplasmic dynein complex	http://amigo.geneontology.org/amigo/term/GO:0005868	5	2184	15	17746	2.71241	29564;58945;252902;84428;83462	Dync1i1;Dynll1;Dync1li1;Dctn4;Dynlt1	rno-miR-183-5p;rno-miR-495;rno-miR-200a-3p;rno-miR-136-3p;rno-miR-326-3p	0.0601109	1.22105	0.234907
GO:1903561	extracellular vesicle	http://amigo.geneontology.org/amigo/term/GO:1903561	11	2184	50	17746	1.79159	25277;170905;81664;54241;83841;29629;306439;83629;25650;24400;24213	Mfge8;Lfng;Gnai2;Cltc;Sdcbp;Gria4;Gpm6a;Slc12a2;Atp1b1;Gnb1;Atp1a3	rno-miR-451-5p;rno-miR-206-3p;rno-miR-30c-2-3p;rno-miR-136-5p;rno-miR-221-3p;rno-miR-431;rno-miR-10b-5p;rno-miR-122-5p;rno-miR-411-5p;rno-miR-133b-3p;rno-miR-1-3p;rno-miR-128-3p;rno-miR-543-3p;rno-miR-495;rno-miR-200a-3p;rno-miR-133a-3p	0.0656354	1.18286	0.248723
GO:0005856	cytoskeleton	http://amigo.geneontology.org/amigo/term/GO:0005856	40	2184	247	17746	1.32176	60427;304733;81531;54133;66028;155812;124461;25614;360820;311803;58945;286899;363091;298017;64204;29430;84357;246776;59317;309175;65160;295619;300838;94195;64666;50689;24907;83425;310635;25566;310698;54348;64303;499672;116724;117537;81521;305156;309172;54319	Kitlg;Epb4.1l5;Pfn2;Pdlim1;Arl6ip5;Trim9;Pacsin2;Ptk2;Pxn;Lrrc26;Dynll1;Hsbp1;Myzap;Actl7a;Plec;Hap1;Sh3kbp1;Filip1;Epb41l1;Cdc42ep2;Clns1a;Ermn;Tmod3;S100a9;Taok2;Mapk3;Dmd;Akap12;Arhgef2;Tmod1;Dclk2;Stk39;Pfn1;Cdc42se1;Epb41l3;Klhl41;Msn;Arhgap24;Frmd8;Ezr	rno-miR-183-5p;rno-miR-206-3p;rno-miR-30c-2-3p;rno-miR-221-3p;rno-miR-136-5p;rno-miR-99b-3p;rno-miR-431;rno-miR-122-5p;rno-miR-381-3p;rno-miR-411-5p;rno-miR-542-5p;rno-miR-133b-3p;rno-miR-136-3p;rno-miR-1-3p;rno-miR-128-3p;rno-miR-543-3p;rno-miR-495;rno-miR-200a-3p;rno-miR-326-3p;rno-miR-133a-3p;rno-miR-376b-3p	0.0662723	1.17867	0.248723
GO:0017071	intracellular cyclic nucleotide activated cation channel complex	http://amigo.geneontology.org/amigo/term/GO:0017071	3	2184	6	17746	4.06694	25411;83686;85257	Cnga2;Cngb1;Cnga3	rno-miR-206-3p;rno-miR-30c-2-3p;rno-miR-411-5p;rno-miR-1-3p;rno-miR-128-3p;rno-miR-200a-3p	0.0665775	1.17667	0.248723
GO:1990712	HFE-transferrin receptor complex	http://amigo.geneontology.org/amigo/term/GO:1990712	3	2184	6	17746	4.06694	24825;29199;310681	Tf;Hfe;Hfe2	rno-miR-451-5p;rno-miR-128-3p;rno-miR-411-5p	0.0665775	1.17667	0.248723
GO:0051286	cell tip	http://amigo.geneontology.org/amigo/term/GO:0051286	3	2184	6	17746	4.06694	83612;54319;81521	Slc32a1;Ezr;Msn	rno-miR-183-5p;rno-miR-99b-3p;rno-miR-122-5p;rno-miR-133b-3p;rno-miR-128-3p;rno-miR-495;rno-miR-133a-3p;rno-miR-376b-3p	0.0665775	1.17667	0.248723
GO:0005851	eukaryotic translation initiation factor 2B complex	http://amigo.geneontology.org/amigo/term/GO:0005851	3	2184	6	17746	4.06694	117019;84005;54318	Eif2b4;Eif2b2;Eif2s1	rno-miR-495;rno-miR-183-5p;rno-miR-326-3p	0.0665775	1.17667	0.248723
GO:0070419	nonhomologous end joining complex	http://amigo.geneontology.org/amigo/term/GO:0070419	3	2184	6	17746	4.06694	363251;309995;25019	Nhej1;Xrcc4;Xrcc6	rno-miR-431;rno-miR-495;rno-miR-206-3p;rno-miR-1-3p;rno-miR-128-3p	0.0665775	1.17667	0.248723
GO:0005681	spliceosomal complex	http://amigo.geneontology.org/amigo/term/GO:0005681	15	2184	76	17746	1.60788	140931;292008;287768;290666;117855;29578;290046;64200;494445;89819;245926;114612;310820;288718;117282	Hnrnph1;Txnl4b;Smndc1;Sugp1;Sf1;Hnrnpa1;Hnrnpc;Hnrnpf;Srsf2;Bud31;Scaf8;Ddx39b;Ptbp2;Tfip11;Hnrnpk	rno-miR-206-3p;rno-miR-183-5p;rno-miR-136-5p;rno-miR-99b-3p;rno-miR-10b-5p;rno-miR-381-3p;rno-miR-411-5p;rno-miR-542-5p;rno-miR-133b-3p;rno-miR-136-3p;rno-miR-1-3p;rno-miR-128-3p;rno-miR-543-3p;rno-miR-495;rno-miR-200a-3p;rno-miR-326-3p;rno-miR-133a-3p	0.0696408	1.15714	0.258542
GO:0030140	trans-Golgi network transport vesicle	http://amigo.geneontology.org/amigo/term/GO:0030140	5	2184	16	17746	2.54274	192152;54281;300791;25139;25151	Tgoln2;Furin;Spg21;Slc2a4;Igf2r	rno-miR-183-5p;rno-miR-503-5p;rno-miR-133b-3p;rno-miR-136-3p;rno-miR-128-3p;rno-miR-133a-3p	0.0720553	1.14233	0.261519
GO:0033268	node of Ranvier	http://amigo.geneontology.org/amigo/term/GO:0033268	5	2184	16	17746	2.54274	29682;116690;25356;29710;81523	Kcnq3;Nfasc;Cntn2;Scn8a;Myoc	rno-miR-495;rno-miR-183-5p;rno-miR-136-5p;rno-miR-221-3p;rno-miR-128-3p	0.0720553	1.14233	0.261519
GO:0005903	brush border	http://amigo.geneontology.org/amigo/term/GO:0005903	14	2184	70	17746	1.62912	81732;114114;84395;50621;25240;313235;117557;266770;54319;50685;493810;298584;25351;64204	Actr3;Dnm1l;Slc34a2;Slc23a1;Aqp1;Coro2a;Tpm3;Soat2;Ezr;Myl12b;Capza2;Capzb;Slc2a2;Plec	rno-miR-451-5p;rno-miR-183-5p;rno-miR-206-3p;rno-miR-99b-3p;rno-miR-30c-2-3p;rno-miR-136-5p;rno-miR-431;rno-miR-10b-5p;rno-miR-503-5p;rno-miR-381-3p;rno-miR-411-5p;rno-miR-542-5p;rno-miR-133b-3p;rno-miR-1-3p;rno-miR-128-3p;rno-miR-543-3p;rno-miR-495;rno-miR-326-3p;rno-miR-133a-3p;rno-miR-376b-3p	0.0722054	1.14143	0.261519
GO:0030659	cytoplasmic vesicle membrane	http://amigo.geneontology.org/amigo/term/GO:0030659	14	2184	70	17746	1.62912	84357;85256;298646;25693;64124;25549;295217;79011;64666;117548;83612;25139;124461;300236	Sh3kbp1;Slc2a8;Agtrap;Slc18a1;Adgrl4;Slc18a2;Snapin;Camkv;Taok2;Kif1b;Slc32a1;Slc2a4;Pacsin2;Smagp	rno-miR-451-5p;rno-miR-206-3p;rno-miR-30c-2-3p;rno-miR-136-5p;rno-miR-221-3p;rno-miR-99b-3p;rno-miR-183-5p;rno-miR-431;rno-miR-10b-5p;rno-miR-598-3p;rno-miR-122-5p;rno-miR-381-3p;rno-miR-411-5p;rno-miR-136-3p;rno-miR-1-3p;rno-miR-128-3p;rno-miR-543-3p;rno-miR-495;rno-miR-200a-3p;rno-miR-326-3p;rno-miR-503-5p	0.0722054	1.14143	0.261519
GO:0016607	nuclear speck	http://amigo.geneontology.org/amigo/term/GO:0016607	23	2184	130	17746	1.44224	305910;192350;287768;497967;29722;287113;282845;25255;114612;297695;288718;24669;245957;494445;291439;85434;29279;116650;298648;309626;301442;192359;303346	Pspc1;Cdk12;Smndc1;Zfp830;Apbb1;Rnps1;Rnf34;Dyrk1a;Ddx39b;Wbp11;Tfip11;Ppp1cc;Ddx46;Srsf2;Mbd1;Cdc5l;Meox2;Srp54a;Tardbp;Ring1;Sumo1;Zc3h14;Nsrp1	rno-miR-206-3p;rno-miR-183-5p;rno-miR-136-5p;rno-miR-221-3p;rno-miR-30c-2-3p;rno-miR-99b-3p;rno-miR-431;rno-miR-10b-5p;rno-miR-122-5p;rno-miR-381-3p;rno-miR-133b-3p;rno-miR-136-3p;rno-miR-1-3p;rno-miR-128-3p;rno-miR-543-3p;rno-miR-495;rno-miR-200a-3p;rno-miR-133a-3p;rno-miR-376b-3p	0.0726441	1.1388	0.261519
GO:0012507	ER to Golgi transport vesicle membrane	http://amigo.geneontology.org/amigo/term/GO:0012507	4	2184	11	17746	2.9583	300095;56042;252853;64154	Srebf2;Uso1;Stx17;Gosr2	rno-miR-30c-2-3p;rno-miR-136-5p;rno-miR-221-3p;rno-miR-543-3p;rno-miR-495;rno-miR-200a-3p	0.0732988	1.1349	0.262286
GO:0000777	condensed chromosome kinetochore	http://amigo.geneontology.org/amigo/term/GO:0000777	9	2184	39	17746	1.87873	24669;252902;116555;287173;114514;83836;306464;170845;29564	Ppp1cc;Dync1li1;Nup107;Bod1;Clasp2;Nde1;Cenpu;Ndel1;Dync1i1	rno-miR-183-5p;rno-miR-99b-3p;rno-miR-136-5p;rno-miR-122-5p;rno-miR-381-3p;rno-miR-411-5p;rno-miR-128-3p;rno-miR-495;rno-miR-200a-3p;rno-miR-376b-3p	0.0741326	1.12999	0.263681
GO:0001725	stress fiber	http://amigo.geneontology.org/amigo/term/GO:0001725	13	2184	64	17746	1.65438	316620;306071;286908;25614;29474;63836;289992;360820;117557;116504;50685;170922;360891	Mlph;Lcp1;Pdlim7;Ptk2;Coro1b;Actn4;Fermt2;Pxn;Tpm3;Mprip;Myl12b;Ilk;Enah	rno-miR-206-3p;rno-miR-30c-2-3p;rno-miR-99b-3p;rno-miR-221-3p;rno-miR-136-5p;rno-miR-598-3p;rno-miR-183-5p;rno-miR-381-3p;rno-miR-542-5p;rno-miR-133b-3p;rno-miR-1-3p;rno-miR-128-3p;rno-miR-543-3p;rno-miR-495;rno-miR-326-3p;rno-miR-133a-3p;rno-miR-376b-3p	0.0747126	1.12661	0.264162
GO:0031901	early endosome membrane	http://amigo.geneontology.org/amigo/term/GO:0031901	12	2184	58	17746	1.68489	60586;114554;260323;60466;304325;24329;364137;84360;84471;64088;362235;81921	Clcn4;Pi4k2a;Snx27;Stx7;Tmem184a;Egfr;Tmem165;Clcn3;Snx1;Snx16;Syndig1;Sh3gl3	rno-miR-183-5p;rno-miR-30c-2-3p;rno-miR-221-3p;rno-miR-503-5p;rno-miR-411-5p;rno-miR-133b-3p;rno-miR-128-3p;rno-miR-543-3p;rno-miR-495;rno-miR-200a-3p;rno-miR-326-3p;rno-miR-133a-3p;rno-miR-376b-3p	0.0771	1.11295	0.270991
GO:0001726	ruffle	http://amigo.geneontology.org/amigo/term/GO:0001726	16	2184	84	17746	1.55175	54320;306071;286908;191575;56611;117596;29431;293344;85246;58923;192181;117537;54319;369016;59114;85247	Pdpn;Lcp1;Pdlim7;Nme1;Anxa2;Atp6v1b2;Pak1;Arfip2;Gas7;Mefv;Podxl;Klhl41;Ezr;Myadm;Slc9a3r1;S100a6	rno-miR-206-3p;rno-miR-30c-2-3p;rno-miR-99b-3p;rno-miR-136-5p;rno-miR-221-3p;rno-miR-183-5p;rno-miR-10b-5p;rno-miR-122-5p;rno-miR-411-5p;rno-miR-133b-3p;rno-miR-1-3p;rno-miR-128-3p;rno-miR-543-3p;rno-miR-495;rno-miR-200a-3p;rno-miR-326-3p;rno-miR-133a-3p;rno-miR-376b-3p	0.0776347	1.10994	0.271265
GO:0031965	nuclear membrane	http://amigo.geneontology.org/amigo/term/GO:0031965	31	2184	187	17746	1.352	171411;301013;266686;58976;303330;25359;116555;170910;310773;24888;302680;25240;295692;29192;25437;117536;29624;298517;25116;64033;59265;301442;245922;362722;291874;79124;29431;53372;406864;24917;64553	Tmem176b;Shisa5;Dhrs4;Slc30a1;Tmem97;Tmpo;Nup107;Mtdh;Cept1;Bcl2l1;Txlng;Aqp1;Nup35;Psen1;Emd;Nsmf;Alox5ap;Mrps15;Hsd11b1;Ccnd2;Phlpp1;Sumo1;Nupl1;Tmem18;Nup93;Anxa4;Pak1;Nup54;Clic1;Kpnb1;Akap6	rno-miR-451-5p;rno-miR-206-3p;rno-miR-30c-2-3p;rno-miR-136-5p;rno-miR-221-3p;rno-miR-431;rno-miR-10b-5p;rno-miR-122-5p;rno-miR-381-3p;rno-miR-411-5p;rno-miR-133b-3p;rno-miR-136-3p;rno-miR-1-3p;rno-miR-128-3p;rno-miR-543-3p;rno-miR-495;rno-miR-200a-3p;rno-miR-326-3p;rno-miR-133a-3p;rno-miR-376b-3p	0.0783859	1.10576	0.272288
GO:0005938	cell cortex	http://amigo.geneontology.org/amigo/term/GO:0005938	21	2184	118	17746	1.45039	66013;64303;56611;25317;298646;311047;295619;360820;114514;81751;79257;294804;291609;29192;293344;54319;170851;366988;84428;64032;24379	Arhgef9;Pfn1;Anxa2;Fgf1;Agtrap;Cytip;Ermn;Pxn;Clasp2;Psen2;Axin1;Rai14;Ndfip1;Psen1;Arfip2;Ezr;Map2k1;Bin2;Dctn4;Ctgf;Gad1	rno-miR-451-5p;rno-miR-206-3p;rno-miR-183-5p;rno-miR-30c-2-3p;rno-miR-221-3p;rno-miR-136-5p;rno-miR-122-5p;rno-miR-503-5p;rno-miR-381-3p;rno-miR-411-5p;rno-miR-133b-3p;rno-miR-136-3p;rno-miR-1-3p;rno-miR-128-3p;rno-miR-543-3p;rno-miR-495;rno-miR-200a-3p;rno-miR-326-3p;rno-miR-133a-3p;rno-miR-376b-3p	0.0799553	1.09715	0.276125
GO:0033116	endoplasmic reticulum-Golgi intermediate compartment membrane	http://amigo.geneontology.org/amigo/term/GO:0033116	7	2184	28	17746	2.03468	289883;361207;192129;65134;252853;300888;65165	Tmed5;Tmed9;Vmp1;Stx5;Stx17;Tmed3;Tmed2	rno-miR-206-3p;rno-miR-30c-2-3p;rno-miR-136-5p;rno-miR-431;rno-miR-381-3p;rno-miR-99a-5p;rno-miR-133b-3p;rno-miR-136-3p;rno-miR-1-3p;rno-miR-543-3p;rno-miR-495;rno-miR-200a-3p;rno-miR-326-3p;rno-miR-133a-3p	0.0819349	1.08653	0.281326
GO:0030141	secretory granule	http://amigo.geneontology.org/amigo/term/GO:0030141	19	2184	105	17746	1.47445	24765;29625;83785;81804;114593;29131;84360;246333;295217;24803;24476;25204;25716;114031;297418;63868;171039;94204;171123	Scg2;Crhbp;Vegfa;Stxbp2;Nppc;Cartpt;Clcn3;Pcsk1n;Snapin;Vamp2;Iapp;Pcsk1;Syt1;Fstl3;Gkn1;Hspd1;Rph3a;Ece1;Rph3al	rno-miR-206-3p;rno-miR-30c-2-3p;rno-miR-99b-3p;rno-miR-221-3p;rno-miR-136-5p;rno-miR-431;rno-miR-122-5p;rno-miR-381-3p;rno-miR-133b-3p;rno-miR-1-3p;rno-miR-128-3p;rno-miR-543-3p;rno-miR-495;rno-miR-200a-3p;rno-miR-326-3p;rno-miR-133a-3p;rno-miR-376b-3p	0.0827769	1.08209	0.282583
GO:0042995	cell projection	http://amigo.geneontology.org/amigo/term/GO:0042995	16	2184	85	17746	1.53341	84427;25734;89808;315598;25549;25673;353256;192211;81651;54319;57025;305156;24387;366988;29483;79213	Grb7;Hck;Cx3cl1;C1qtnf5;Slc18a2;Anxa5;Gtf2i;Prom2;Cspg4;Ezr;Adam15;Arhgap24;Gfap;Bin2;Slc1a3;Slc6a11	rno-miR-183-5p;rno-miR-206-3p;rno-miR-30c-2-3p;rno-miR-136-5p;rno-miR-431;rno-miR-10b-5p;rno-miR-381-3p;rno-miR-411-5p;rno-miR-133b-3p;rno-miR-1-3p;rno-miR-128-3p;rno-miR-543-3p;rno-miR-495;rno-miR-200a-3p;rno-miR-326-3p;rno-miR-133a-3p;rno-miR-376b-3p	0.0833082	1.07931	0.282772
GO:0035267	NuA4 histone acetyltransferase complex	http://amigo.geneontology.org/amigo/term/GO:0035267	5	2184	17	17746	2.39303	292907;65137;317464;192218;317413	Ruvbl2;Ruvbl1;Msl3;Kat5;Morf4l2	rno-miR-99b-3p;rno-miR-381-3p;rno-miR-136-3p;rno-miR-128-3p;rno-miR-543-3p;rno-miR-495;rno-miR-200a-3p;rno-miR-326-3p;rno-miR-376b-3p	0.0851951	1.06959	0.287534
GO:0030027	lamellipodium	http://amigo.geneontology.org/amigo/term/GO:0030027	25	2184	147	17746	1.3863	307505;310999;83720;81804;29722;360891;25614;29474;360820;24511;25468;298584;58923;84510;83764;81732;117020;191575;85265;54320;25096;84471;81821;192181;170922	Ctnna1;Plekhg5;Fat1;Stxbp2;Apbb1;Enah;Ptk2;Coro1b;Pxn;Itgb1;Kcna2;Capzb;Mefv;Stmn2;Flot2;Actr3;Mcf2l;Nme1;Ajuba;Pdpn;Pld1;Snx1;Dgkz;Podxl;Ilk	rno-miR-451-5p;rno-miR-206-3p;rno-miR-30c-2-3p;rno-miR-136-5p;rno-miR-598-3p;rno-miR-99b-3p;rno-miR-183-5p;rno-miR-10b-5p;rno-miR-381-3p;rno-miR-411-5p;rno-miR-542-5p;rno-miR-136-3p;rno-miR-1-3p;rno-miR-128-3p;rno-miR-543-3p;rno-miR-495;rno-miR-200a-3p;rno-miR-326-3p;rno-miR-503-5p	0.0866309	1.06233	0.290675
GO:0044233	ER-mitochondrion membrane contact site	http://amigo.geneontology.org/amigo/term/GO:0044233	3	2184	7	17746	3.48575	113976;252853;266601	Acsl4;Stx17;Tomm20	rno-miR-30c-2-3p;rno-miR-136-5p;rno-miR-381-3p;rno-miR-99a-5p;rno-miR-543-3p;rno-miR-495;rno-miR-200a-3p	0.087594	1.05753	0.290675
GO:0030132	clathrin coat of coated pit	http://amigo.geneontology.org/amigo/term/GO:0030132	3	2184	7	17746	3.48575	89816;361120;54241	Picalm;Eps15l1;Cltc	rno-miR-183-5p;rno-miR-206-3p;rno-miR-431;rno-miR-381-3p;rno-miR-1-3p;rno-miR-128-3p;rno-miR-495	0.087594	1.05753	0.290675
GO:0016327	apicolateral plasma membrane	http://amigo.geneontology.org/amigo/term/GO:0016327	4	2184	12	17746	2.71162	170673;89843;29365;83497	Palm;Cxadr;Mpdz;Ocln	rno-miR-10b-5p;rno-miR-200a-3p;rno-miR-122-5p;rno-miR-326-3p	0.0895886	1.04775	0.290796
GO:0017146	NMDA selective glutamate receptor complex	http://amigo.geneontology.org/amigo/term/GO:0017146	4	2184	12	17746	2.71162	24409;24412;24408;116647	Grin2a;Grin2d;Grin1;Nlgn1	rno-miR-30c-2-3p;rno-miR-136-5p;rno-miR-381-3p;rno-miR-128-3p;rno-miR-495;rno-miR-376b-3p	0.0895886	1.04775	0.290796
GO:0035102	PRC1 complex	http://amigo.geneontology.org/amigo/term/GO:0035102	4	2184	12	17746	2.71162	304850;309457;362962;309626	Rnf2;Pcgf6;Cbx7;Ring1	rno-miR-543-3p;rno-miR-326-3p;rno-miR-30c-2-3p;rno-miR-99b-3p;rno-miR-381-3p	0.0895886	1.04775	0.290796
GO:0030061	mitochondrial crista	http://amigo.geneontology.org/amigo/term/GO:0030061	4	2184	12	17746	2.71162	25557;114124;63868;29189	Star;Akap1;Hspd1;Fdx1	rno-miR-206-3p;rno-miR-221-3p;rno-miR-10b-5p;rno-miR-381-3p;rno-miR-1-3p;rno-miR-495;rno-miR-376b-3p	0.0895886	1.04775	0.290796
GO:0030017	sarcomere	http://amigo.geneontology.org/amigo/term/GO:0030017	8	2184	35	17746	1.8604	27064;286965;29673;64310;170922;24242;298584;25566	Ankrd1;Abra;Psma6;Arf1;Ilk;Calm1;Capzb;Tmod1	rno-miR-206-3p;rno-miR-30c-2-3p;rno-miR-221-3p;rno-miR-431;rno-miR-381-3p;rno-miR-542-5p;rno-miR-1-3p;rno-miR-128-3p;rno-miR-543-3p;rno-miR-495;rno-miR-326-3p	0.0924881	1.03391	0.297198
GO:0005719	nuclear euchromatin	http://amigo.geneontology.org/amigo/term/GO:0005719	7	2184	29	17746	1.96441	117526;292907;24577;117254;117536;297093;114505	Tbp;Ruvbl2;Myc;Prdx1;Nsmf;Cbx3;Klf4	rno-miR-451-5p;rno-miR-206-3p;rno-miR-598-3p;rno-miR-381-3p;rno-miR-99a-5p;rno-miR-1-3p;rno-miR-128-3p;rno-miR-543-3p;rno-miR-495;rno-miR-326-3p	0.0925615	1.03357	0.297198
GO:0030018	Z disc	http://amigo.geneontology.org/amigo/term/GO:0030018	19	2184	107	17746	1.44672	29710;63836;140939;363091;25673;81751;29431;311098;24239;29192;24674;245956;114508;29209;24907;29161;298584;25639;50685	Scn8a;Actn4;Trim63;Myzap;Anxa5;Psen2;Pak1;Xirp2;Cacna1c;Psen1;Ppp3ca;Scn3b;Fbp2;Casq2;Dmd;Cav3;Capzb;Fkbp1a;Myl12b	rno-miR-451-5p;rno-miR-183-5p;rno-miR-30c-2-3p;rno-miR-136-5p;rno-miR-122-5p;rno-miR-381-3p;rno-miR-133b-3p;rno-miR-128-3p;rno-miR-543-3p;rno-miR-495;rno-miR-200a-3p;rno-miR-326-3p;rno-miR-133a-3p;rno-miR-376b-3p	0.0935585	1.02892	0.298784
GO:0008328	ionotropic glutamate receptor complex	http://amigo.geneontology.org/amigo/term/GO:0008328	5	2184	18	17746	2.25996	24412;29629;171093;79220;24407	Grin2d;Gria4;Shank2;Grid2;Grik5	rno-miR-10b-5p;rno-miR-381-3p;rno-miR-133b-3p;rno-miR-128-3p;rno-miR-543-3p;rno-miR-495;rno-miR-133a-3p;rno-miR-376b-3p	0.0994972	1.00219	0.31605
GO:0016529	sarcoplasmic reticulum	http://amigo.geneontology.org/amigo/term/GO:0016529	9	2184	42	17746	1.74424	50688;59299;64672;361458;84430;85383;29209;64202;64553	Cacnb1;Trdn;Pln;Akap7;Pomt1;Nol3;Casq2;Calr;Akap6	rno-miR-133a-3p;rno-miR-183-5p;rno-miR-136-5p;rno-miR-221-3p;rno-miR-431;rno-miR-411-5p;rno-miR-133b-3p;rno-miR-128-3p;rno-miR-543-3p;rno-miR-495;rno-miR-200a-3p;rno-miR-326-3p;rno-miR-503-5p;rno-miR-376b-3p	0.100541	0.997659	0.317665
GO:0002102	podosome	http://amigo.geneontology.org/amigo/term/GO:0002102	6	2184	24	17746	2.03421	81732;306071;117557;366988;25361;117282	Actr3;Lcp1;Tpm3;Bin2;Vcam1;Hnrnpk	rno-miR-451-5p;rno-miR-183-5p;rno-miR-30c-2-3p;rno-miR-136-5p;rno-miR-99b-3p;rno-miR-221-3p;rno-miR-206-3p;rno-miR-10b-5p;rno-miR-381-3p;rno-miR-1-3p;rno-miR-495;rno-miR-326-3p	0.103303	0.985889	0.322957
GO:0005891	voltage-gated calcium channel complex	http://amigo.geneontology.org/amigo/term/GO:0005891	6	2184	24	17746	2.03421	50688;257648;54234;116600;25297;24239	Cacnb1;Cacna1b;Cacna1e;Cacnb2;Cacnb3;Cacna1c	rno-miR-183-5p;rno-miR-136-5p;rno-miR-221-3p;rno-miR-431;rno-miR-381-3p;rno-miR-133b-3p;rno-miR-543-3p;rno-miR-495;rno-miR-326-3p;rno-miR-133a-3p	0.103303	0.985889	0.322957
GO:0044291	cell-cell contact zone	http://amigo.geneontology.org/amigo/term/GO:0044291	4	2184	13	17746	2.50289	83764;360903;303185;361757	Flot2;Fgfrl1;Flcn;Opalin	rno-miR-543-3p;rno-miR-495;rno-miR-30c-2-3p;rno-miR-221-3p;rno-miR-326-3p	0.107443	0.968822	0.325618
GO:0016010	dystrophin-associated glycoprotein complex	http://amigo.geneontology.org/amigo/term/GO:0016010	4	2184	13	17746	2.50289	24907;29161;308390;25600	Dmd;Cav3;Fkrp;Utrn	rno-miR-495;rno-miR-183-5p;rno-miR-30c-2-3p;rno-miR-136-5p;rno-miR-326-3p	0.107443	0.968822	0.325618
GO:0031258	lamellipodium membrane	http://amigo.geneontology.org/amigo/term/GO:0031258	4	2184	13	17746	2.50289	54320;25468;81651;291733	Pdpn;Kcna2;Cspg4;Slc39a6	rno-miR-30c-2-3p;rno-miR-221-3p;rno-miR-10b-5p;rno-miR-411-5p;rno-miR-133b-3p;rno-miR-543-3p;rno-miR-495;rno-miR-200a-3p;rno-miR-326-3p;rno-miR-133a-3p	0.107443	0.968822	0.325618
GO:0005761	mitochondrial ribosome	http://amigo.geneontology.org/amigo/term/GO:0005761	4	2184	13	17746	2.50289	296462;298517;299938;295238	Mtg2;Mrps15;Mrpl13;Dap3	rno-miR-543-3p;rno-miR-495;rno-miR-200a-3p;rno-miR-326-3p;rno-miR-128-3p	0.107443	0.968822	0.325618
GO:0033270	paranode region of axon	http://amigo.geneontology.org/amigo/term/GO:0033270	4	2184	13	17746	2.50289	116690;361532;295619;116724	Nfasc;Sirt2;Ermn;Epb41l3	rno-miR-183-5p;rno-miR-30c-2-3p;rno-miR-122-5p;rno-miR-381-3p;rno-miR-495;rno-miR-326-3p	0.107443	0.968822	0.325618
GO:0034663	endoplasmic reticulum chaperone complex	http://amigo.geneontology.org/amigo/term/GO:0034663	4	2184	13	17746	2.50289	362862;64367;24861;25617	Hsp90b1;Ppib;Ugt1a1;Hspa5	rno-miR-451-5p;rno-miR-206-3p;rno-miR-1-3p;rno-miR-128-3p;rno-miR-495;rno-miR-200a-3p	0.107443	0.968822	0.325618
GO:0032592	integral component of mitochondrial membrane	http://amigo.geneontology.org/amigo/term/GO:0032592	3	2184	8	17746	3.04986	361439;301563;64625	Abcb10;Mff;Bid	rno-miR-10b-5p;rno-miR-381-3p;rno-miR-495;rno-miR-326-3p;rno-miR-376b-3p	0.110988	0.954723	0.329635
GO:0045254	pyruvate dehydrogenase complex	http://amigo.geneontology.org/amigo/term/GO:0045254	3	2184	8	17746	3.04986	29554;116551;298942	Pdha1;Pdk1;Dld	rno-miR-495;rno-miR-200a-3p;rno-miR-30c-2-3p;rno-miR-381-3p	0.110988	0.954723	0.329635
GO:0000779	condensed chromosome, centromeric region	http://amigo.geneontology.org/amigo/term/GO:0000779	3	2184	8	17746	3.04986	114592;24253;297093	Aurkb;Cebpb;Cbx3	rno-miR-543-3p;rno-miR-10b-5p;rno-miR-99a-5p;rno-miR-495;rno-miR-376b-3p	0.110988	0.954723	0.329635
GO:0043203	axon hillock	http://amigo.geneontology.org/amigo/term/GO:0043203	3	2184	8	17746	3.04986	261730;170845;25298	Aurka;Ndel1;Cck	rno-miR-206-3p;rno-miR-381-3p;rno-miR-1-3p;rno-miR-128-3p;rno-miR-543-3p;rno-miR-503-5p	0.110988	0.954723	0.329635
GO:0000785	chromatin	http://amigo.geneontology.org/amigo/term/GO:0000785	20	2184	117	17746	1.39256	114637;64033;113990;246334;314949;360704;298317;297893;83722;29417;117287;293502;297093;291439;83507;140583;25359;114505;84396;316164	Hmgn2;Ccnd2;Hmgn3;Tp63;Rad21;Hmgn1;Ube2a;Hdac1;Plk2;Men1;Park7;Kif22;Cbx3;Mbd1;Parg;Chek1;Tmpo;Klf4;Atp1b4;Satb1	rno-miR-451-5p;rno-miR-206-3p;rno-miR-30c-2-3p;rno-miR-598-3p;rno-miR-221-3p;rno-miR-136-5p;rno-miR-431;rno-miR-122-5p;rno-miR-381-3p;rno-miR-99a-5p;rno-miR-1-3p;rno-miR-128-3p;rno-miR-543-3p;rno-miR-495;rno-miR-200a-3p;rno-miR-326-3p;rno-miR-503-5p	0.111719	0.951875	0.330153
GO:0043235	receptor complex	http://amigo.geneontology.org/amigo/term/GO:0043235	22	2184	132	17746	1.35785	245919;25110;25450;311061;24176;25360;29707;54251;24329;291534;25696;29610;24511;25454;25631;25054;64666;24954;25084;56813;24603;81739	Impg2;Klrd1;Gabrb1;Itgb6;Adrb2;Tshr;Gabra5;Flt1;Egfr;Rnmt;Vldlr;Tgfbr3;Itgb1;Gfra1;Smad3;Ntrk2;Taok2;Insr;Il4r;Pth1r;Npr1;P2rx3	rno-miR-451-5p;rno-miR-206-3p;rno-miR-183-5p;rno-miR-136-5p;rno-miR-221-3p;rno-miR-598-3p;rno-miR-30c-2-3p;rno-miR-99b-3p;rno-miR-10b-5p;rno-miR-381-3p;rno-miR-411-5p;rno-miR-133b-3p;rno-miR-1-3p;rno-miR-128-3p;rno-miR-543-3p;rno-miR-495;rno-miR-200a-3p;rno-miR-326-3p;rno-miR-133a-3p;rno-miR-376b-3p	0.117719	0.929152	0.346165
GO:0002199	zona pellucida receptor complex	http://amigo.geneontology.org/amigo/term/GO:0002199	4	2184	14	17746	2.32398	29374;24818;295230;294864	Cct4;Tcp1;Cct3;Cct5	rno-miR-200a-3p;rno-miR-206-3p;rno-miR-1-3p;rno-miR-128-3p	0.12675	0.897053	0.36346
GO:0030134	ER to Golgi transport vesicle	http://amigo.geneontology.org/amigo/term/GO:0030134	4	2184	14	17746	2.32398	297392;266772;298296;252853	Tex261;Klhl12;Pcsk9;Stx17	rno-miR-136-5p;rno-miR-431;rno-miR-128-3p;rno-miR-543-3p;rno-miR-495;rno-miR-200a-3p	0.12675	0.897053	0.36346
GO:0001518	voltage-gated sodium channel complex	http://amigo.geneontology.org/amigo/term/GO:0001518	4	2184	14	17746	2.32398	29710;315611;78956;245956	Scn8a;Scn4b;Scn9a;Scn3b	rno-miR-206-3p;rno-miR-431;rno-miR-10b-5p;rno-miR-122-5p;rno-miR-1-3p;rno-miR-128-3p;rno-miR-495	0.12675	0.897053	0.36346
GO:0045120	pronucleus	http://amigo.geneontology.org/amigo/term/GO:0045120	4	2184	14	17746	2.32398	117526;24817;290046;261730	Tbp;Hnf1a;Hnrnpc;Aurka	rno-miR-206-3p;rno-miR-99b-3p;rno-miR-1-3p;rno-miR-128-3p;rno-miR-495;rno-miR-326-3p	0.12675	0.897053	0.36346
GO:0032993	protein-DNA complex	http://amigo.geneontology.org/amigo/term/GO:0032993	6	2184	26	17746	1.87752	25337;79237;25336;29148;25149;85434	Nfyc;Hhex;Nfyb;Myog;Esr2;Cdc5l	rno-miR-221-3p;rno-miR-10b-5p;rno-miR-381-3p;rno-miR-543-3p;rno-miR-495;rno-miR-200a-3p;rno-miR-376b-3p	0.13124	0.881933	0.36346
GO:0031519	PcG protein complex	http://amigo.geneontology.org/amigo/term/GO:0031519	6	2184	26	17746	1.87752	309457;309626;304850;315136;287280;362962	Pcgf6;Ring1;Rnf2;Cbx6;Skp1;Cbx7	rno-miR-30c-2-3p;rno-miR-99b-3p;rno-miR-381-3p;rno-miR-128-3p;rno-miR-543-3p;rno-miR-326-3p;rno-miR-376b-3p	0.13124	0.881933	0.36346
GO:0030176	integral component of endoplasmic reticulum membrane	http://amigo.geneontology.org/amigo/term/GO:0030176	12	2184	65	17746	1.50285	297392;290796;63886;305684;252900;25617;362912;116482;290652;29573;171402;303565	Tex261;Saraf;Abcb9;Samd8;Dgat2;Hspa5;Derl1;Sacm1l;Fkbp8;Slc37a4;Elovl6;G6pc3	rno-miR-451-5p;rno-miR-183-5p;rno-miR-133a-3p;rno-miR-136-5p;rno-miR-221-3p;rno-miR-30c-2-3p;rno-miR-431;rno-miR-122-5p;rno-miR-381-3p;rno-miR-133b-3p;rno-miR-128-3p;rno-miR-543-3p;rno-miR-495;rno-miR-200a-3p;rno-miR-326-3p;rno-miR-503-5p	0.132987	0.87619	0.36346
GO:0000940	condensed chromosome outer kinetochore	http://amigo.geneontology.org/amigo/term/GO:0000940	3	2184	9	17746	2.71084	54244;303037;287598	Crebbp;Spdl1;Ska2	rno-miR-543-3p;rno-miR-495;rno-miR-30c-2-3p;rno-miR-381-3p	0.136451	0.865024	0.36346
GO:0019773	proteasome core complex, alpha-subunit complex	http://amigo.geneontology.org/amigo/term/GO:0019773	3	2184	9	17746	2.71084	29673;29671;29668	Psma6;Psma4;Psma1	rno-miR-30c-2-3p;rno-miR-381-3p;rno-miR-128-3p	0.136451	0.865024	0.36346
GO:0000791	euchromatin	http://amigo.geneontology.org/amigo/term/GO:0000791	3	2184	9	17746	2.71084	26295;304850;294051	Ogt;Rnf2;Dntt	rno-miR-543-3p;rno-miR-495;rno-miR-381-3p	0.136451	0.865024	0.36346
GO:0030137	COPI-coated vesicle	http://amigo.geneontology.org/amigo/term/GO:0030137	3	2184	9	17746	2.71084	300674;65165;64310	Arcn1;Tmed2;Arf1	rno-miR-206-3p;rno-miR-183-5p;rno-miR-381-3p;rno-miR-136-3p;rno-miR-1-3p;rno-miR-495;rno-miR-503-5p	0.136451	0.865024	0.36346
GO:0035748	myelin sheath abaxonal region	http://amigo.geneontology.org/amigo/term/GO:0035748	3	2184	9	17746	2.71084	361532;81523;24511	Sirt2;Myoc;Itgb1	rno-miR-221-3p;rno-miR-30c-2-3p;rno-miR-543-3p;rno-miR-326-3p	0.136451	0.865024	0.36346
GO:0030056	hemidesmosome	http://amigo.geneontology.org/amigo/term/GO:0030056	3	2184	9	17746	2.71084	81732;64204;24511	Actr3;Plec;Itgb1	rno-miR-451-5p;rno-miR-30c-2-3p;rno-miR-99b-3p;rno-miR-10b-5p;rno-miR-381-3p;rno-miR-543-3p;rno-miR-326-3p	0.136451	0.865024	0.36346
GO:0008290	F-actin capping protein complex	http://amigo.geneontology.org/amigo/term/GO:0008290	3	2184	9	17746	2.71084	493810;298584;79215	Capza2;Capzb;Mtpn	rno-miR-99b-3p;rno-miR-136-5p;rno-miR-381-3p;rno-miR-543-3p;rno-miR-495;rno-miR-503-5p	0.136451	0.865024	0.36346
GO:0097449	astrocyte projection	http://amigo.geneontology.org/amigo/term/GO:0097449	3	2184	9	17746	2.71084	24387;170899;54319	Gfap;Kcnk2;Ezr	rno-miR-183-5p;rno-miR-431;rno-miR-128-3p;rno-miR-495;rno-miR-503-5p;rno-miR-376b-3p	0.136451	0.865024	0.36346
GO:0008250	oligosaccharyltransferase complex	http://amigo.geneontology.org/amigo/term/GO:0008250	3	2184	9	17746	2.71084	64701;290783;192275	Rpn2;Tusc3;Dad1	rno-miR-136-5p;rno-miR-10b-5p;rno-miR-381-3p;rno-miR-133b-3p;rno-miR-326-3p;rno-miR-133a-3p	0.136451	0.865024	0.36346
GO:0033180	proton-transporting V-type ATPase, V1 domain	http://amigo.geneontology.org/amigo/term/GO:0033180	3	2184	9	17746	2.71084	83615;299971;117596	Atp6ap1;Atp6v1c1;Atp6v1b2	rno-miR-543-3p;rno-miR-495;rno-miR-200a-3p;rno-miR-30c-2-3p;rno-miR-221-3p	0.136451	0.865024	0.36346
GO:0031464	Cul4A-RING E3 ubiquitin ligase complex	http://amigo.geneontology.org/amigo/term/GO:0031464	3	2184	9	17746	2.71084	300084;297498;83571	Rbx1;Crbn;Cdkn1b	rno-miR-543-3p;rno-miR-495;rno-miR-200a-3p;rno-miR-221-3p;rno-miR-503-5p	0.136451	0.865024	0.36346
GO:0033179	proton-transporting V-type ATPase, V0 domain	http://amigo.geneontology.org/amigo/term/GO:0033179	3	2184	9	17746	2.71084	94170;291969;170667	Atp6v0e1;Atp6v0d1;Atp6v0c	rno-miR-431;rno-miR-133b-3p;rno-miR-30c-2-3p;rno-miR-128-3p;rno-miR-133a-3p	0.136451	0.865024	0.36346
GO:0030877	beta-catenin destruction complex	http://amigo.geneontology.org/amigo/term/GO:0030877	3	2184	9	17746	2.71084	140941;289144;79257	Siah1;Cacybp;Axin1	rno-miR-183-5p;rno-miR-10b-5p;rno-miR-381-3p;rno-miR-128-3p;rno-miR-543-3p;rno-miR-495;rno-miR-200a-3p;rno-miR-326-3p	0.136451	0.865024	0.36346
GO:0001939	female pronucleus	http://amigo.geneontology.org/amigo/term/GO:0001939	3	2184	9	17746	2.71084	117526;24778;114494	Tbp;Slc2a1;Ccna2	rno-miR-206-3p;rno-miR-431;rno-miR-122-5p;rno-miR-381-3p;rno-miR-1-3p;rno-miR-128-3p;rno-miR-543-3p;rno-miR-495	0.136451	0.865024	0.36346
GO:0030529	ribonucleoprotein complex	http://amigo.geneontology.org/amigo/term/GO:0030529	18	2184	107	17746	1.36995	79256;287765;84496;140931;83807;308650;63836;292907;84474;29578;290046;117280;298075;84472;25255;65137;81768;303346	Hnrnpd;Ddx5;Stau1;Hnrnph1;Ybx3;Hnrnph2;Actn4;Ruvbl2;Ddx1;Hnrnpa1;Hnrnpc;Hnrnpu;Ncbp1;Ilf3;Dyrk1a;Ruvbl1;Rpl22;Nsrp1	rno-miR-206-3p;rno-miR-30c-2-3p;rno-miR-136-5p;rno-miR-99b-3p;rno-miR-183-5p;rno-miR-10b-5p;rno-miR-122-5p;rno-miR-381-3p;rno-miR-411-5p;rno-miR-133b-3p;rno-miR-136-3p;rno-miR-1-3p;rno-miR-128-3p;rno-miR-543-3p;rno-miR-495;rno-miR-200a-3p;rno-miR-326-3p;rno-miR-133a-3p;rno-miR-376b-3p	0.138331	0.859081	0.366823
GO:0010494	cytoplasmic stress granule	http://amigo.geneontology.org/amigo/term/GO:0010494	7	2184	33	17746	1.72591	84496;84474;24948;54318;84427;117045;79426	Stau1;Ddx1;Fmr1;Eif2s1;Grb7;Eif4e;Zfp36	rno-miR-183-5p;rno-miR-30c-2-3p;rno-miR-136-5p;rno-miR-221-3p;rno-miR-206-3p;rno-miR-10b-5p;rno-miR-381-3p;rno-miR-411-5p;rno-miR-1-3p;rno-miR-543-3p;rno-miR-495;rno-miR-200a-3p;rno-miR-326-3p;rno-miR-503-5p	0.142191	0.847129	0.373722
GO:0000792	heterochromatin	http://amigo.geneontology.org/amigo/term/GO:0000792	7	2184	33	17746	1.72591	24818;301442;304850;291439;315136;362962;297893	Tcp1;Sumo1;Rnf2;Mbd1;Cbx6;Cbx7;Hdac1	rno-miR-136-5p;rno-miR-99b-3p;rno-miR-431;rno-miR-122-5p;rno-miR-381-3p;rno-miR-133b-3p;rno-miR-136-3p;rno-miR-543-3p;rno-miR-200a-3p;rno-miR-326-3p;rno-miR-133a-3p	0.142191	0.847129	0.373722
GO:0043196	varicosity	http://amigo.geneontology.org/amigo/term/GO:0043196	4	2184	15	17746	2.16893	64680;29151;29625;363058	Crhr2;Ucn;Crhbp;Cadm1	rno-miR-136-5p;rno-miR-221-3p;rno-miR-136-3p;rno-miR-543-3p;rno-miR-495;rno-miR-326-3p	0.147381	0.831558	0.38278
GO:0031083	BLOC-1 complex	http://amigo.geneontology.org/amigo/term/GO:0031083	4	2184	15	17746	2.16893	295217;114554;317630;65033	Snapin;Pi4k2a;Bloc1s6;Stx12	rno-miR-30c-2-3p;rno-miR-221-3p;rno-miR-381-3p;rno-miR-411-5p;rno-miR-128-3p;rno-miR-495;rno-miR-326-3p;rno-miR-503-5p	0.147381	0.831558	0.38278
GO:0005839	proteasome core complex	http://amigo.geneontology.org/amigo/term/GO:0005839	5	2184	21	17746	1.93678	29673;24967;29671;29668;94198	Psma6;Psmb9;Psma4;Psma1;Psmb1	rno-miR-495;rno-miR-30c-2-3p;rno-miR-381-3p;rno-miR-326-3p;rno-miR-128-3p	0.148859	0.827226	0.38278
GO:0001673	male germ cell nucleus	http://amigo.geneontology.org/amigo/term/GO:0001673	5	2184	21	17746	1.93678	298017;292206;24840;25276;24839	Actl7a;Trip13;Tnp2;Sycp1;Tnp1	rno-miR-221-3p;rno-miR-10b-5p;rno-miR-133b-3p;rno-miR-543-3p;rno-miR-495;rno-miR-200a-3p;rno-miR-326-3p;rno-miR-133a-3p	0.148859	0.827226	0.38278
GO:0032839	dendrite cytoplasm	http://amigo.geneontology.org/amigo/term/GO:0032839	5	2184	21	17746	1.93678	29177;29737;24165;246332;170851	Hpca;Kcnab1;Ada;Uhmk1;Map2k1	rno-miR-206-3p;rno-miR-30c-2-3p;rno-miR-136-5p;rno-miR-10b-5p;rno-miR-411-5p;rno-miR-1-3p;rno-miR-128-3p;rno-miR-495;rno-miR-200a-3p;rno-miR-503-5p	0.148859	0.827226	0.38278
GO:0005643	nuclear pore	http://amigo.geneontology.org/amigo/term/GO:0005643	8	2184	40	17746	1.62739	59303;116555;245922;295692;291874;53372;287444;24917	Tmem33;Nup107;Nupl1;Nup35;Nup93;Nup54;Eif5a;Kpnb1	rno-miR-136-5p;rno-miR-381-3p;rno-miR-128-3p;rno-miR-543-3p;rno-miR-495;rno-miR-200a-3p;rno-miR-326-3p;rno-miR-376b-3p	0.149704	0.824768	0.383293
GO:0005578	proteinaceous extracellular matrix	http://amigo.geneontology.org/amigo/term/GO:0005578	34	2184	225	17746	1.23145	315714;81682;25376;58982;25592;25661;25043;171517;83727;84013;25556;64032;25358;65154;29610;24477;117033;84352;25567;25434;288718;24791;24914;25317;81512;81523;29195;64507;83575;25181;25393;29576;171045;25312	Loxl1;Lum;Ambn;Ncan;Agrn;Fn1;Eln;Gpc2;Fbn1;Hsd17b12;Il1rl1;Ctgf;Timp3;Wisp1;Tgfbr3;Ibsp;Mmp12;Col1a2;Tnr;Sparcl1;Tfip11;Sparc;Lox;Fgf1;Lect1;Myoc;Chad;Fmod;Cpz;Bgn;Bcan;Wisp2;Mmp3;Dmp1	rno-miR-206-3p;rno-miR-183-5p;rno-miR-30c-2-3p;rno-miR-221-3p;rno-miR-598-3p;rno-miR-10b-5p;rno-miR-122-5p;rno-miR-381-3p;rno-miR-411-5p;rno-miR-542-5p;rno-miR-133b-3p;rno-miR-136-3p;rno-miR-1-3p;rno-miR-128-3p;rno-miR-543-3p;rno-miR-495;rno-miR-200a-3p;rno-miR-326-3p;rno-miR-133a-3p;rno-miR-376b-3p	0.152794	0.815894	0.389526
GO:0005887	integral component of plasma membrane	http://amigo.geneontology.org/amigo/term/GO:0005887	148	2184	1099	17746	1.10109	266805;29723;291733;65180;84484;64076;24318;29659;24176;192675;24782;54251;29413;81613;298340;312787;25624;25468;25293;276720;29705;266998;24781;50577;25065;114629;116509;58980;81668;50719;24954;25411;65133;59324;83567;81739;300236;25469;117052;24904;114554;50621;25187;29509;81651;140595;50599;25033;79212;171373;29364;25505;79213;29707;25241;29610;29501;407756;192211;24174;83535;170566;170899;116…	Has3;Slc19a1;Slc39a6;Kcnd2;Slc4a4;Slc26a1;Drd2;P2rx4;Adrb2;Bsnd;Slc9a1;Flt1;Adra1d;Ceacam1;Slc6a14;Gpr19;Vamp1;Kcna2;Aqp4;Kcnj14;Gabra1;Slc13a5;Slc4a3;Galr1;Slc12a1;Slc26a3;Slc6a9;Slc13a1;Gnrhr;Slc7a5;Insr;Cnga2;Aqp3;Kcnk1;Mchr1;P2rx3;Smagp;Kcna4;Kcnj12;Slc22a1;Pi4k2a;Slc23a1;Htr2c;Slc22a6;Cspg4;Gpr83;Kcnj3;Sstr1;Slc6a1;Slc12a5;Cd47;P2rx1;Slc6a11;Gabra5;Aqp5;Tgfbr3;Slc12a4;Btla;Prom2;Adra2b;Kcnj1…	rno-miR-136-5p;rno-miR-10b-5p;rno-miR-1-3p;rno-miR-503-5p;rno-miR-376b-3p;rno-miR-206-3p;rno-miR-183-5p;rno-miR-598-3p;rno-miR-122-5p;rno-miR-381-3p;rno-miR-411-5p;rno-miR-542-5p;rno-miR-133b-3p;rno-miR-136-3p;rno-miR-200a-3p;rno-miR-133a-3p;rno-miR-30c-2-3p;rno-miR-128-3p;rno-miR-543-3p;rno-miR-451-5p;rno-miR-99b-3p;rno-miR-221-3p;rno-miR-431;rno-miR-99a-5p;rno-miR-495;rno-miR-326-3p	0.154887	0.809985	0.391527
GO:0030016	myofibril	http://amigo.geneontology.org/amigo/term/GO:0030016	9	2184	47	17746	1.55824	27064;286965;29673;300838;24907;337868;25687;25566;315265	Ankrd1;Abra;Psma6;Tmod3;Dmd;Myod1;Cald1;Tmod1;Twf1	rno-miR-206-3p;rno-miR-30c-2-3p;rno-miR-99b-3p;rno-miR-431;rno-miR-122-5p;rno-miR-381-3p;rno-miR-411-5p;rno-miR-133b-3p;rno-miR-1-3p;rno-miR-128-3p;rno-miR-543-3p;rno-miR-495;rno-miR-133a-3p;rno-miR-376b-3p	0.154897	0.809957	0.391527
GO:0005795	Golgi stack	http://amigo.geneontology.org/amigo/term/GO:0005795	6	2184	28	17746	1.74321	286761;361171;362779;56042;171396;54400	Vcpip1;Golga7;Vrk1;Uso1;Sulf1;Bet1l	rno-miR-30c-2-3p;rno-miR-10b-5p;rno-miR-122-5p;rno-miR-381-3p;rno-miR-542-5p;rno-miR-133b-3p;rno-miR-543-3p;rno-miR-495;rno-miR-326-3p;rno-miR-133a-3p	0.162364	0.789511	0.401968
GO:0005790	smooth endoplasmic reticulum	http://amigo.geneontology.org/amigo/term/GO:0005790	6	2184	28	17746	1.74321	25617;64367;29192;64202;362862;25595	Hspa5;Ppib;Psen1;Calr;Hsp90b1;Map2	rno-miR-451-5p;rno-miR-206-3p;rno-miR-30c-2-3p;rno-miR-1-3p;rno-miR-495;rno-miR-376b-3p	0.162364	0.789511	0.401968
GO:0005883	neurofilament	http://amigo.geneontology.org/amigo/term/GO:0005883	3	2184	10	17746	2.43961	171093;116681;25510	Shank2;Dlgap2;Pcp4	rno-miR-431;rno-miR-495;rno-miR-122-5p;rno-miR-381-3p;rno-miR-503-5p	0.16366	0.786058	0.401968
GO:0016600	flotillin complex	http://amigo.geneontology.org/amigo/term/GO:0016600	3	2184	10	17746	2.43961	307505;83764;24898	Ctnna1;Flot2;Slc6a3	rno-miR-495;rno-miR-200a-3p;rno-miR-30c-2-3p;rno-miR-128-3p	0.16366	0.786058	0.401968
GO:0042622	photoreceptor outer segment membrane	http://amigo.geneontology.org/amigo/term/GO:0042622	3	2184	10	17746	2.43961	85257;24717;24400	Cnga3;Rho;Gnb1	rno-miR-431;rno-miR-200a-3p;rno-miR-543-3p;rno-miR-411-5p	0.16366	0.786058	0.401968
GO:0005875	microtubule associated complex	http://amigo.geneontology.org/amigo/term/GO:0005875	5	2184	22	17746	1.84864	25152;117548;58923;170845;64862	Map1a;Kif1b;Mefv;Ndel1;Map1lc3b	rno-miR-451-5p;rno-miR-206-3p;rno-miR-183-5p;rno-miR-10b-5p;rno-miR-381-3p;rno-miR-1-3p;rno-miR-128-3p;rno-miR-495	0.167242	0.776654	0.401968
GO:0044295	axonal growth cone	http://amigo.geneontology.org/amigo/term/GO:0044295	5	2184	22	17746	1.84864	116457;25592;306439;50687;65172	Mapk8ip1;Agrn;Gpm6a;L1cam;Limk1	rno-miR-183-5p;rno-miR-221-3p;rno-miR-10b-5p;rno-miR-503-5p;rno-miR-381-3p;rno-miR-133b-3p;rno-miR-543-3p;rno-miR-495;rno-miR-326-3p;rno-miR-133a-3p	0.167242	0.776654	0.401968
GO:0036126	sperm flagellum	http://amigo.geneontology.org/amigo/term/GO:0036126	5	2184	22	17746	1.84864	171501;24318;289586;24184;363093	Rnf38;Drd2;Spata18;Ak2;Mns1	rno-miR-221-3p;rno-miR-411-5p;rno-miR-128-3p;rno-miR-495;rno-miR-200a-3p;rno-miR-326-3p	0.167242	0.776654	0.401968
GO:0097440	apical dendrite	http://amigo.geneontology.org/amigo/term/GO:0097440	4	2184	16	17746	2.03326	54292;295645;117536;24854	Rgs12;Slc4a10;Nsmf;Clu	rno-miR-30c-2-3p;rno-miR-122-5p;rno-miR-326-3p;rno-miR-376b-3p	0.169199	0.771603	0.401968
GO:0071944	cell periphery	http://amigo.geneontology.org/amigo/term/GO:0071944	11	2184	62	17746	1.44385	191575;81521;29474;60670;59114;79257;29423;29483;25361;24807;54319	Nme1;Msn;Coro1b;Fut4;Slc9a3r1;Axin1;Gap43;Slc1a3;Vcam1;Tacr1;Ezr	rno-miR-451-5p;rno-miR-206-3p;rno-miR-30c-2-3p;rno-miR-136-5p;rno-miR-183-5p;rno-miR-122-5p;rno-miR-503-5p;rno-miR-381-3p;rno-miR-411-5p;rno-miR-133b-3p;rno-miR-1-3p;rno-miR-128-3p;rno-miR-495;rno-miR-200a-3p;rno-miR-326-3p;rno-miR-133a-3p;rno-miR-376b-3p	0.171835	0.76489	0.401968
GO:0045252	oxoglutarate dehydrogenase complex	http://amigo.geneontology.org/amigo/term/GO:0045252	2	2184	5	17746	3.25225	299201;298942	Dlst;Dld	rno-miR-30c-2-3p;rno-miR-598-3p	0.173915	0.759662	0.401968
GO:0071817	MMXD complex	http://amigo.geneontology.org/amigo/term/GO:0071817	2	2184	5	17746	3.25225	29231;25176	Ciao1;Slc25a5	rno-miR-543-3p;rno-miR-542-5p;rno-miR-381-3p	0.173915	0.759662	0.401968
GO:0033093	Weibel-Palade body	http://amigo.geneontology.org/amigo/term/GO:0033093	2	2184	5	17746	3.25225	24323;94204	Edn1;Ece1	rno-miR-206-3p;rno-miR-183-5p;rno-miR-1-3p;rno-miR-128-3p	0.173915	0.759662	0.401968
GO:0030125	clathrin vesicle coat	http://amigo.geneontology.org/amigo/term/GO:0030125	2	2184	5	17746	3.25225	298598;312694	Necap2;Necap1	rno-miR-136-3p;rno-miR-122-5p	0.173915	0.759662	0.401968
GO:0071797	LUBAC complex	http://amigo.geneontology.org/amigo/term/GO:0071797	2	2184	5	17746	3.25225	60383;81859	Rbck1;Sharpin	rno-miR-200a-3p;rno-miR-221-3p;rno-miR-503-5p	0.173915	0.759662	0.401968
GO:0034448	EGO complex	http://amigo.geneontology.org/amigo/term/GO:0034448	2	2184	5	17746	3.25225	117043;117044	RragB;Rraga	rno-miR-543-3p;rno-miR-381-3p;rno-miR-376b-3p	0.173915	0.759662	0.401968
GO:0031467	Cul7-RING ubiquitin ligase complex	http://amigo.geneontology.org/amigo/term/GO:0031467	2	2184	5	17746	3.25225	300084;287280	Rbx1;Skp1	rno-miR-495;rno-miR-128-3p;rno-miR-376b-3p	0.173915	0.759662	0.401968
GO:0030008	TRAPP complex	http://amigo.geneontology.org/amigo/term/GO:0030008	2	2184	5	17746	3.25225	501550;362599	Trappc2;Trappc3	rno-miR-543-3p;rno-miR-495;rno-miR-206-3p;rno-miR-1-3p;rno-miR-381-3p	0.173915	0.759662	0.401968
GO:0032133	chromosome passenger complex	http://amigo.geneontology.org/amigo/term/GO:0032133	2	2184	5	17746	3.25225	261730;114592	Aurka;Aurkb	rno-miR-10b-5p;rno-miR-206-3p;rno-miR-1-3p;rno-miR-128-3p	0.173915	0.759662	0.401968
GO:1990131	Gtr1-Gtr2 GTPase complex	http://amigo.geneontology.org/amigo/term/GO:1990131	2	2184	5	17746	3.25225	117043;117044	RragB;Rraga	rno-miR-543-3p;rno-miR-381-3p;rno-miR-376b-3p	0.173915	0.759662	0.401968
GO:0005849	mRNA cleavage factor complex	http://amigo.geneontology.org/amigo/term/GO:0005849	2	2184	5	17746	3.25225	365407;291877	Cpsf7;Nudt21	rno-miR-495;rno-miR-200a-3p;rno-miR-221-3p;rno-miR-326-3p	0.173915	0.759662	0.401968
GO:0033503	HULC complex	http://amigo.geneontology.org/amigo/term/GO:0033503	2	2184	5	17746	3.25225	298317;266712	Ube2a;Rnf40	rno-miR-183-5p;rno-miR-200a-3p	0.173915	0.759662	0.401968
GO:0005876	spindle microtubule	http://amigo.geneontology.org/amigo/term/GO:0005876	8	2184	42	17746	1.54972	114592;261730;360643;63879;54237;24242;83685;287598	Aurkb;Aurka;Cdc27;Xiap;Cdk1;Calm1;Capn6;Ska2	rno-miR-206-3p;rno-miR-183-5p;rno-miR-221-3p;rno-miR-10b-5p;rno-miR-381-3p;rno-miR-1-3p;rno-miR-128-3p;rno-miR-495;rno-miR-200a-3p;rno-miR-503-5p	0.176479	0.753307	0.406312
GO:0000781	chromosome, telomeric region	http://amigo.geneontology.org/amigo/term/GO:0000781	7	2184	36	17746	1.58181	362817;290232;301965;297758;500054;140583;307861	Cdk2;Tinf2;Tert;Terf1;Pot1;Chek1;Terf2ip	rno-miR-206-3p;rno-miR-30c-2-3p;rno-miR-99b-3p;rno-miR-221-3p;rno-miR-10b-5p;rno-miR-128-3p;rno-miR-495;rno-miR-326-3p	0.186209	0.73	0.424357
GO:0005774	vacuolar membrane	http://amigo.geneontology.org/amigo/term/GO:0005774	5	2184	23	17746	1.76816	155205;246302;360834;83615;170667	Slc36a1;Pcyox1;Vps4b;Atp6ap1;Atp6v0c	rno-miR-495;rno-miR-30c-2-3p;rno-miR-326-3p;rno-miR-128-3p	0.18646	0.729415	0.424357
GO:0036464	cytoplasmic ribonucleoprotein granule	http://amigo.geneontology.org/amigo/term/GO:0036464	5	2184	23	17746	1.76816	117280;84496;29564;64638;24948	Hnrnpu;Stau1;Dync1i1;Rpl28;Fmr1	rno-miR-206-3p;rno-miR-183-5p;rno-miR-136-5p;rno-miR-221-3p;rno-miR-10b-5p;rno-miR-122-5p;rno-miR-381-3p;rno-miR-1-3p;rno-miR-543-3p;rno-miR-495;rno-miR-200a-3p	0.18646	0.729415	0.424357
GO:0044853	plasma membrane raft	http://amigo.geneontology.org/amigo/term/GO:0044853	3	2184	11	17746	2.21771	65180;54319;85426	Kcnd2;Ezr;Slc5a7	rno-miR-183-5p;rno-miR-206-3p;rno-miR-30c-2-3p;rno-miR-1-3p;rno-miR-128-3p;rno-miR-495;rno-miR-376b-3p	0.192295	0.716033	0.43103
GO:0031616	spindle pole centrosome	http://amigo.geneontology.org/amigo/term/GO:0031616	3	2184	11	17746	2.21771	261730;83836;114592	Aurka;Nde1;Aurkb	rno-miR-10b-5p;rno-miR-495;rno-miR-206-3p;rno-miR-1-3p;rno-miR-128-3p	0.192295	0.716033	0.43103
GO:0042641	actomyosin	http://amigo.geneontology.org/amigo/term/GO:0042641	3	2184	11	17746	2.21771	301164;114116;113960	Kat2b;Cdc42bpa;Cdc42bpb	rno-miR-543-3p;rno-miR-495;rno-miR-200a-3p	0.192295	0.716033	0.43103
GO:0070971	endoplasmic reticulum exit site	http://amigo.geneontology.org/amigo/term/GO:0070971	3	2184	11	17746	2.21771	60431;58857;289883	Vapb;Vapa;Tmed5	rno-miR-451-5p;rno-miR-183-5p;rno-miR-221-3p;rno-miR-381-3p;rno-miR-133b-3p;rno-miR-543-3p;rno-miR-495;rno-miR-200a-3p;rno-miR-133a-3p	0.192295	0.716033	0.43103
GO:0032281	AMPA glutamate receptor complex	http://amigo.geneontology.org/amigo/term/GO:0032281	6	2184	30	17746	1.62681	29629;499913;305795;93667;116482;252920	Gria4;Abhd12;Abhd6;Olfm1;Sacm1l;Olfm3	rno-miR-206-3p;rno-miR-183-5p;rno-miR-598-3p;rno-miR-221-3p;rno-miR-10b-5p;rno-miR-381-3p;rno-miR-133b-3p;rno-miR-1-3p;rno-miR-128-3p;rno-miR-543-3p;rno-miR-495;rno-miR-200a-3p;rno-miR-133a-3p;rno-miR-376b-3p	0.196293	0.707096	0.438338
GO:0009925	basal plasma membrane	http://amigo.geneontology.org/amigo/term/GO:0009925	7	2184	37	17746	1.53898	25241;24825;50621;25240;50622;25293;64204	Aqp5;Tf;Slc23a1;Aqp1;Slc23a2;Aqp4;Plec	rno-miR-183-5p;rno-miR-30c-2-3p;rno-miR-431;rno-miR-133b-3p;rno-miR-128-3p;rno-miR-543-3p;rno-miR-495;rno-miR-200a-3p;rno-miR-326-3p;rno-miR-133a-3p	0.201999	0.694651	0.446049
GO:0030173	integral component of Golgi membrane	http://amigo.geneontology.org/amigo/term/GO:0030173	7	2184	37	17746	1.53898	298675;297392;170905;310849;29606;54400;353229	Rer1;Tex261;Lfng;Sgms2;Pcsk7;Bet1l;Sgms1	rno-miR-451-5p;rno-miR-30c-2-3p;rno-miR-431;rno-miR-122-5p;rno-miR-381-3p;rno-miR-133b-3p;rno-miR-128-3p;rno-miR-200a-3p;rno-miR-326-3p;rno-miR-133a-3p;rno-miR-376b-3p	0.201999	0.694651	0.446049
GO:0055038	recycling endosome membrane	http://amigo.geneontology.org/amigo/term/GO:0055038	7	2184	37	17746	1.53898	192204;299923;309376;65168;124461;282844;54309	Ehd4;Ndrg1;Zfyve27;Scamp2;Pacsin2;Rffl;Syt5	rno-miR-206-3p;rno-miR-183-5p;rno-miR-30c-2-3p;rno-miR-221-3p;rno-miR-122-5p;rno-miR-411-5p;rno-miR-133b-3p;rno-miR-1-3p;rno-miR-128-3p;rno-miR-495;rno-miR-200a-3p;rno-miR-326-3p;rno-miR-133a-3p	0.201999	0.694651	0.446049
GO:0008180	COP9 signalosome	http://amigo.geneontology.org/amigo/term/GO:0008180	6	2184	31	17746	1.57425	25617;301252;58945;363283;261736;25566	Hspa5;Hsp90ab1;Dynll1;Cops8;Cops2;Tmod1	rno-miR-451-5p;rno-miR-122-5p;rno-miR-411-5p;rno-miR-128-3p;rno-miR-543-3p;rno-miR-495;rno-miR-326-3p	0.214172	0.669238	0.451384
GO:0019013	viral nucleocapsid	http://amigo.geneontology.org/amigo/term/GO:0019013	4	2184	18	17746	1.80714	290046;117280;140931;83498	Hnrnpc;Hnrnpu;Hnrnph1;Hnrnpab	rno-miR-206-3p;rno-miR-99b-3p;rno-miR-136-5p;rno-miR-122-5p;rno-miR-136-3p;rno-miR-1-3p;rno-miR-495;rno-miR-200a-3p	0.215803	0.665943	0.451384
GO:0000159	protein phosphatase type 2A complex	http://amigo.geneontology.org/amigo/term/GO:0000159	4	2184	18	17746	1.80714	29149;114520;24673;117281	Strn;Strn3;Ppp2cb;Ppp2r1a	rno-miR-183-5p;rno-miR-133b-3p;rno-miR-136-3p;rno-miR-128-3p;rno-miR-495;rno-miR-200a-3p;rno-miR-133a-3p;rno-miR-376b-3p	0.215803	0.665943	0.451384
GO:0001891	phagocytic cup	http://amigo.geneontology.org/amigo/term/GO:0001891	4	2184	18	17746	1.80714	314641;366988;306071;24835	Pip5k1c;Bin2;Lcp1;Tnf	rno-miR-30c-2-3p;rno-miR-99b-3p;rno-miR-221-3p;rno-miR-136-5p;rno-miR-122-5p;rno-miR-411-5p;rno-miR-542-5p;rno-miR-99a-5p;rno-miR-326-3p	0.215803	0.665943	0.451384
GO:1902711	GABA-A receptor complex	http://amigo.geneontology.org/amigo/term/GO:1902711	4	2184	18	17746	1.80714	29705;29707;140675;25450	Gabra1;Gabra5;Gabra4;Gabrb1	rno-miR-598-3p;rno-miR-136-5p;rno-miR-10b-5p;rno-miR-411-5p;rno-miR-128-3p;rno-miR-543-3p;rno-miR-495	0.215803	0.665943	0.451384
GO:0001739	sex chromatin	http://amigo.geneontology.org/amigo/term/GO:0001739	2	2184	6	17746	2.71005	304850;309626	Rnf2;Ring1	rno-miR-543-3p;rno-miR-30c-2-3p;rno-miR-381-3p	0.215813	0.665922	0.451384
GO:0072687	meiotic spindle	http://amigo.geneontology.org/amigo/term/GO:0072687	2	2184	6	17746	2.71005	261730;361532	Aurka;Sirt2	rno-miR-206-3p;rno-miR-30c-2-3p;rno-miR-1-3p;rno-miR-326-3p;rno-miR-128-3p	0.215813	0.665922	0.451384
GO:0042382	paraspeckles	http://amigo.geneontology.org/amigo/term/GO:0042382	2	2184	6	17746	2.71005	305910;291877	Pspc1;Nudt21	rno-miR-543-3p;rno-miR-495;rno-miR-200a-3p;rno-miR-381-3p	0.215813	0.665922	0.451384
GO:0031090	organelle membrane	http://amigo.geneontology.org/amigo/term/GO:0031090	2	2184	6	17746	2.71005	29347;295455	Faah;Slc39a8	rno-miR-495;rno-miR-122-5p;rno-miR-376b-3p;rno-miR-326-3p;rno-miR-411-5p	0.215813	0.665922	0.451384
GO:0046696	lipopolysaccharide receptor complex	http://amigo.geneontology.org/amigo/term/GO:0046696	2	2184	6	17746	2.71005	63868;29260	Hspd1;Tlr4	rno-miR-543-3p;rno-miR-495;rno-miR-206-3p;rno-miR-1-3p	0.215813	0.665922	0.451384
GO:0043083	synaptic cleft	http://amigo.geneontology.org/amigo/term/GO:0043083	2	2184	6	17746	2.71005	24408;171574	Grin1;Dnm3	rno-miR-30c-2-3p	0.215813	0.665922	0.451384
GO:0044309	neuron spine	http://amigo.geneontology.org/amigo/term/GO:0044309	2	2184	6	17746	2.71005	641521;170673	Lrrc4;Palm	rno-miR-326-3p;rno-miR-122-5p;rno-miR-381-3p	0.215813	0.665922	0.451384
GO:0008537	proteasome activator complex	http://amigo.geneontology.org/amigo/term/GO:0008537	2	2184	6	17746	2.71005	29630;287716	Psme1;Psme3	rno-miR-495;rno-miR-221-3p;rno-miR-376b-3p	0.215813	0.665922	0.451384
GO:0031264	death-inducing signaling complex	http://amigo.geneontology.org/amigo/term/GO:0031264	2	2184	6	17746	2.71005	266610;25402	Fadd;Casp3	rno-miR-10b-5p;rno-miR-326-3p;rno-miR-128-3p	0.215813	0.665922	0.451384
GO:0030870	Mre11 complex	http://amigo.geneontology.org/amigo/term/GO:0030870	2	2184	6	17746	2.71005	363269;307861	Sp100;Terf2ip	rno-miR-99b-3p;rno-miR-221-3p;rno-miR-128-3p	0.215813	0.665922	0.451384
GO:0072686	mitotic spindle	http://amigo.geneontology.org/amigo/term/GO:0072686	7	2184	38	17746	1.49839	261730;114514;58945;361789;54237;192360;361532	Aurka;Clasp2;Dynll1;Atat1;Cdk1;Eml2;Sirt2	rno-miR-206-3p;rno-miR-30c-2-3p;rno-miR-381-3p;rno-miR-411-5p;rno-miR-1-3p;rno-miR-128-3p;rno-miR-495;rno-miR-200a-3p;rno-miR-326-3p	0.21828	0.660985	0.454942
GO:0042645	mitochondrial nucleoid	http://amigo.geneontology.org/amigo/term/GO:0042645	8	2184	45	17746	1.44616	83529;299857;83531;287633;301965;304012;300786;25176	Vdac1;Shmt2;Vdac2;Lrrc59;Tert;Trmt10c;Clpx;Slc25a5	rno-miR-183-5p;rno-miR-206-3p;rno-miR-136-5p;rno-miR-10b-5p;rno-miR-381-3p;rno-miR-542-5p;rno-miR-1-3p;rno-miR-543-3p;rno-miR-495;rno-miR-200a-3p;rno-miR-326-3p	0.220197	0.657188	0.457333
GO:0031253	cell projection membrane	http://amigo.geneontology.org/amigo/term/GO:0031253	3	2184	12	17746	2.03278	64457;25293;64467	Ndrg4;Aqp4;Entpd2	rno-miR-30c-2-3p;rno-miR-136-5p;rno-miR-326-3p	0.222044	0.653562	0.459561
GO:0005720	nuclear heterochromatin	http://amigo.geneontology.org/amigo/term/GO:0005720	5	2184	25	17746	1.62653	297093;361532;313323;316164;24818	Cbx3;Sirt2;Psip1;Satb1;Tcp1	rno-miR-30c-2-3p;rno-miR-122-5p;rno-miR-381-3p;rno-miR-99a-5p;rno-miR-136-3p;rno-miR-128-3p;rno-miR-543-3p;rno-miR-495;rno-miR-200a-3p;rno-miR-326-3p	0.227051	0.643877	0.466769
GO:0031012	extracellular matrix	http://amigo.geneontology.org/amigo/term/GO:0031012	26	2184	177	17746	1.1959	315714;81682;25592;25661;25043;83727;24854;25358;24617;29610;84352;24539;117033;494021;362862;117540;29251;81523;64202;25277;25639;64507;25181;171045;170922;81707	Loxl1;Lum;Agrn;Fn1;Eln;Fbn1;Clu;Timp3;Serpine1;Tgfbr3;Col1a2;Lpl;Mmp12;Lmcd1;Hsp90b1;Plscr1;F2;Myoc;Calr;Mfge8;Fkbp1a;Fmod;Bgn;Mmp3;Ilk;Mmp14	rno-miR-206-3p;rno-miR-30c-2-3p;rno-miR-183-5p;rno-miR-221-3p;rno-miR-10b-5p;rno-miR-381-3p;rno-miR-411-5p;rno-miR-542-5p;rno-miR-133b-3p;rno-miR-1-3p;rno-miR-128-3p;rno-miR-543-3p;rno-miR-495;rno-miR-200a-3p;rno-miR-326-3p;rno-miR-133a-3p;rno-miR-376b-3p	0.227098	0.643787	0.466769
GO:0001750	photoreceptor outer segment	http://amigo.geneontology.org/amigo/term/GO:0001750	10	2184	60	17746	1.35587	25343;171093;83686;25152;24817;24693;85257;24717;64055;24400	Pdc;Shank2;Cngb1;Map1a;Hnf1a;Ptgs1;Cnga3;Rho;Guca2b;Gnb1	rno-miR-206-3p;rno-miR-183-5p;rno-miR-431;rno-miR-10b-5p;rno-miR-381-3p;rno-miR-411-5p;rno-miR-1-3p;rno-miR-543-3p;rno-miR-200a-3p;rno-miR-326-3p;rno-miR-376b-3p	0.233668	0.6314	0.478617
GO:0005912	adherens junction	http://amigo.geneontology.org/amigo/term/GO:0005912	7	2184	39	17746	1.45989	307505;89843;304733;300519;24511;57025;287129	Ctnna1;Cxadr;Epb4.1l5;Esam;Itgb1;Adam15;Tmem204	rno-miR-30c-2-3p;rno-miR-10b-5p;rno-miR-133b-3p;rno-miR-543-3p;rno-miR-495;rno-miR-200a-3p;rno-miR-133a-3p;rno-miR-376b-3p	0.23501	0.628913	0.479028
GO:0000922	spindle pole	http://amigo.geneontology.org/amigo/term/GO:0000922	14	2184	89	17746	1.27996	313840;84014;290722;252902;81649;500419;360834;24673;292464;303037;24244;192229;24242;29564	Rmdn2;Ralbp1;Cep44;Dync1li1;Mapk14;Rmdn1;Vps4b;Ppp2cb;Katna1;Spdl1;Calm3;Cep19;Calm1;Dync1i1	rno-miR-183-5p;rno-miR-206-3p;rno-miR-221-3p;rno-miR-431;rno-miR-122-5p;rno-miR-411-5p;rno-miR-133b-3p;rno-miR-136-3p;rno-miR-1-3p;rno-miR-128-3p;rno-miR-543-3p;rno-miR-495;rno-miR-200a-3p;rno-miR-326-3p;rno-miR-133a-3p	0.235482	0.628043	0.479028
GO:0034704	calcium channel complex	http://amigo.geneontology.org/amigo/term/GO:0034704	4	2184	19	17746	1.71193	59299;24242;85430;64553	Trdn;Calm1;Herpud1;Akap6	rno-miR-451-5p;rno-miR-206-3p;rno-miR-136-5p;rno-miR-221-3p;rno-miR-431;rno-miR-411-5p;rno-miR-1-3p;rno-miR-543-3p;rno-miR-495;rno-miR-200a-3p;rno-miR-376b-3p	0.240288	0.619267	0.485481
GO:0005605	basal lamina	http://amigo.geneontology.org/amigo/term/GO:0005605	4	2184	19	17746	1.71193	25661;25592;64467;29755	Fn1;Agrn;Entpd2;Colq	rno-miR-206-3p;rno-miR-30c-2-3p;rno-miR-1-3p;rno-miR-381-3p;rno-miR-128-3p	0.240288	0.619267	0.485481
GO:0097060	synaptic membrane	http://amigo.geneontology.org/amigo/term/GO:0097060	5	2184	26	17746	1.56388	29647;93667;56064;59317;24511	Cask;Olfm1;Nptn;Epb41l1;Itgb1	rno-miR-206-3p;rno-miR-598-3p;rno-miR-431;rno-miR-381-3p;rno-miR-136-3p;rno-miR-1-3p;rno-miR-128-3p;rno-miR-543-3p;rno-miR-495;rno-miR-200a-3p	0.248242	0.605124	0.495227
GO:0005913	cell-cell adherens junction	http://amigo.geneontology.org/amigo/term/GO:0005913	9	2184	54	17746	1.35571	307505;83764;81516;299923;65048;24560;308023;117519;300236	Ctnna1;Flot2;Smad7;Ndrg1;Fat2;Cd200;Ssx2ip;Keap1;Smagp	rno-miR-206-3p;rno-miR-30c-2-3p;rno-miR-598-3p;rno-miR-221-3p;rno-miR-136-5p;rno-miR-503-5p;rno-miR-381-3p;rno-miR-411-5p;rno-miR-133b-3p;rno-miR-1-3p;rno-miR-128-3p;rno-miR-543-3p;rno-miR-495;rno-miR-200a-3p;rno-miR-133a-3p;rno-miR-376b-3p	0.249643	0.602681	0.495227
GO:0032580	Golgi cisterna membrane	http://amigo.geneontology.org/amigo/term/GO:0032580	9	2184	54	17746	1.35571	78961;84597;65153;113961;81919;60670;300888;65165;316533	Golph3;Fut9;Ncs1;Gorasp2;Fut1;Fut4;Tmed3;Tmed2;Chpf	rno-miR-183-5p;rno-miR-136-5p;rno-miR-99b-3p;rno-miR-503-5p;rno-miR-381-3p;rno-miR-99a-5p;rno-miR-133b-3p;rno-miR-136-3p;rno-miR-543-3p;rno-miR-495;rno-miR-200a-3p;rno-miR-326-3p;rno-miR-133a-3p;rno-miR-376b-3p	0.249643	0.602681	0.495227
GO:0005776	autophagosome	http://amigo.geneontology.org/amigo/term/GO:0005776	8	2184	47	17746	1.38446	64670;89812;58839;246294;64862;363254;29430;113894	Gabarapl2;Pip4k2b;Nrbf2;Optn;Map1lc3b;Atg9a;Hap1;Sqstm1	rno-miR-183-5p;rno-miR-221-3p;rno-miR-431;rno-miR-122-5p;rno-miR-503-5p;rno-miR-381-3p;rno-miR-133b-3p;rno-miR-128-3p;rno-miR-495;rno-miR-200a-3p;rno-miR-133a-3p	0.251349	0.599722	0.495227
GO:0030891	VCB complex	http://amigo.geneontology.org/amigo/term/GO:0030891	3	2184	13	17746	1.87631	300084;24874;64525	Rbx1;Vhl;Tceb1	rno-miR-495;rno-miR-200a-3p;rno-miR-221-3p;rno-miR-10b-5p	0.25261	0.597549	0.495227
GO:0000776	kinetochore	http://amigo.geneontology.org/amigo/term/GO:0000776	11	2184	69	17746	1.29686	301164;114592;252902;116555;114514;81751;29192;58945;83836;170845;29564	Kat2b;Aurkb;Dync1li1;Nup107;Clasp2;Psen2;Psen1;Dynll1;Nde1;Ndel1;Dync1i1	rno-miR-451-5p;rno-miR-183-5p;rno-miR-10b-5p;rno-miR-381-3p;rno-miR-411-5p;rno-miR-543-3p;rno-miR-495;rno-miR-200a-3p;rno-miR-326-3p	0.257807	0.588705	0.495227
GO:0030122	AP-2 adaptor complex	http://amigo.geneontology.org/amigo/term/GO:0030122	2	2184	7	17746	2.32277	89816;60422	Picalm;Slc18a3	rno-miR-183-5p;rno-miR-495;rno-miR-206-3p;rno-miR-1-3p;rno-miR-136-5p	0.258452	0.58762	0.495227
GO:0072357	PTW/PP1 phosphatase complex	http://amigo.geneontology.org/amigo/term/GO:0072357	2	2184	7	17746	2.32277	24669;25594	Ppp1cc;Ppp1cb	rno-miR-99b-3p;rno-miR-122-5p;rno-miR-99a-5p;rno-miR-128-3p;rno-miR-543-3p;rno-miR-495;rno-miR-376b-3p	0.258452	0.58762	0.495227
GO:0030314	junctional membrane complex	http://amigo.geneontology.org/amigo/term/GO:0030314	2	2184	7	17746	2.32277	59299;29209	Trdn;Casq2	rno-miR-543-3p;rno-miR-136-5p;rno-miR-326-3p;rno-miR-128-3p	0.258452	0.58762	0.495227
GO:0031232	extrinsic component of external side of plasma membrane	http://amigo.geneontology.org/amigo/term/GO:0031232	2	2184	7	17746	2.32277	315222;24825	Arsa;Tf	rno-miR-451-5p;rno-miR-128-3p	0.258452	0.58762	0.495227
GO:0005652	nuclear lamina	http://amigo.geneontology.org/amigo/term/GO:0005652	2	2184	7	17746	2.32277	295692;29647	Nup35;Cask	rno-miR-543-3p;rno-miR-206-3p;rno-miR-1-3p;rno-miR-381-3p;rno-miR-128-3p	0.258452	0.58762	0.495227
GO:0090543	Flemming body	http://amigo.geneontology.org/amigo/term/GO:0090543	2	2184	7	17746	2.32277	360834;361916	Vps4b;Chmp4c	rno-miR-495;rno-miR-503-5p;rno-miR-136-5p;rno-miR-128-3p	0.258452	0.58762	0.495227
GO:0034366	spherical high-density lipoprotein particle	http://amigo.geneontology.org/amigo/term/GO:0034366	2	2184	7	17746	2.32277	84024;24854	Pon1;Clu	rno-miR-543-3p;rno-miR-30c-2-3p	0.258452	0.58762	0.495227
GO:0001940	male pronucleus	http://amigo.geneontology.org/amigo/term/GO:0001940	2	2184	7	17746	2.32277	117526;114494	Tbp;Ccna2	rno-miR-206-3p;rno-miR-381-3p;rno-miR-1-3p;rno-miR-128-3p;rno-miR-543-3p;rno-miR-495	0.258452	0.58762	0.495227
GO:0070531	BRCA1-A complex	http://amigo.geneontology.org/amigo/term/GO:0070531	2	2184	7	17746	2.32277	362704;290997	Bre;Uimc1	rno-miR-200a-3p;rno-miR-136-5p;rno-miR-128-3p	0.258452	0.58762	0.495227
GO:0071782	endoplasmic reticulum tubular network	http://amigo.geneontology.org/amigo/term/GO:0071782	2	2184	7	17746	2.32277	309376;24917	Zfyve27;Kpnb1	rno-miR-543-3p;rno-miR-326-3p	0.258452	0.58762	0.495227
GO:0043034	costamere	http://amigo.geneontology.org/amigo/term/GO:0043034	4	2184	20	17746	1.62624	170922;24907;64204;24771	Ilk;Dmd;Plec;Sdc4	rno-miR-30c-2-3p;rno-miR-10b-5p;rno-miR-381-3p;rno-miR-542-5p;rno-miR-495;rno-miR-200a-3p;rno-miR-326-3p	0.265363	0.57616	0.506835
GO:0000151	ubiquitin ligase complex	http://amigo.geneontology.org/amigo/term/GO:0000151	10	2184	63	17746	1.29109	315608;366854;309626;294254;304850;301674;619436;266712;117152;289508	Ube4a;Fbxo7;Ring1;Hspa1b;Rnf2;Fbxo11;Med24;Rnf40;Cand1;Rchy1	rno-miR-206-3p;rno-miR-30c-2-3p;rno-miR-183-5p;rno-miR-221-3p;rno-miR-381-3p;rno-miR-1-3p;rno-miR-543-3p;rno-miR-495;rno-miR-503-5p;rno-miR-376b-3p	0.275508	0.559867	0.524524
GO:0031985	Golgi cisterna	http://amigo.geneontology.org/amigo/term/GO:0031985	3	2184	14	17746	1.74219	25096;78961;54281	Pld1;Golph3;Furin	rno-miR-206-3p;rno-miR-381-3p;rno-miR-133b-3p;rno-miR-136-3p;rno-miR-1-3p;rno-miR-128-3p;rno-miR-495;rno-miR-326-3p;rno-miR-133a-3p	0.283717	0.547114	0.53501
GO:0097225	sperm midpiece	http://amigo.geneontology.org/amigo/term/GO:0097225	3	2184	14	17746	1.74219	114629;373066;59114	Slc26a3;Ift81;Slc9a3r1	rno-miR-495;rno-miR-30c-2-3p;rno-miR-221-3p	0.283717	0.547114	0.53501
GO:0032279	asymmetric synapse	http://amigo.geneontology.org/amigo/term/GO:0032279	3	2184	14	17746	1.74219	29290;25369;25302	Adora1;Adora2a;Chrna7	rno-miR-133b-3p;rno-miR-128-3p;rno-miR-133a-3p;rno-miR-495;rno-miR-200a-3p;rno-miR-503-5p	0.283717	0.547114	0.53501
GO:0031234	extrinsic component of cytoplasmic side of plasma membrane	http://amigo.geneontology.org/amigo/term/GO:0031234	10	2184	64	17746	1.27084	29737;25614;25734;289992;81741;363091;313729;305311;85247;315707	Kcnab1;Ptk2;Hck;Fermt2;Cdk16;Myzap;Errfi1;Txk;S100a6;Csk	rno-miR-206-3p;rno-miR-30c-2-3p;rno-miR-598-3p;rno-miR-221-3p;rno-miR-10b-5p;rno-miR-122-5p;rno-miR-381-3p;rno-miR-1-3p;rno-miR-128-3p;rno-miR-543-3p;rno-miR-495;rno-miR-200a-3p;rno-miR-326-3p;rno-miR-376b-3p	0.289933	0.537702	0.541951
GO:0032154	cleavage furrow	http://amigo.geneontology.org/amigo/term/GO:0032154	6	2184	35	17746	1.39402	24669;294074;29417;117557;83836;64373	Ppp1cc;Cep55;Men1;Tpm3;Nde1;Rhob	rno-miR-451-5p;rno-miR-183-5p;rno-miR-30c-2-3p;rno-miR-99b-3p;rno-miR-206-3p;rno-miR-221-3p;rno-miR-122-5p;rno-miR-381-3p;rno-miR-1-3p;rno-miR-128-3p;rno-miR-495;rno-miR-326-3p;rno-miR-376b-3p	0.290365	0.537056	0.541951
GO:0008023	transcription elongation factor complex	http://amigo.geneontology.org/amigo/term/GO:0008023	4	2184	21	17746	1.54871	362110;296102;307545;25562	Cdk9;Ell3;Elp2;Tceb3	rno-miR-206-3p;rno-miR-10b-5p;rno-miR-1-3p;rno-miR-128-3p;rno-miR-543-3p;rno-miR-495	0.290881	0.536284	0.541951
GO:0000407	pre-autophagosomal structure	http://amigo.geneontology.org/amigo/term/GO:0000407	5	2184	28	17746	1.45201	64670;192129;113894;363254;64862	Gabarapl2;Vmp1;Sqstm1;Atg9a;Map1lc3b	rno-miR-206-3p;rno-miR-183-5p;rno-miR-221-3p;rno-miR-431;rno-miR-122-5p;rno-miR-1-3p;rno-miR-128-3p;rno-miR-495;rno-miR-200a-3p;rno-miR-503-5p	0.29196	0.534676	0.541951
GO:0071339	MLL1 complex	http://amigo.geneontology.org/amigo/term/GO:0071339	5	2184	28	17746	1.45201	304850;291737;65137;292907;362093	Rnf2;Ino80c;Ruvbl1;Ruvbl2;Wdr5	rno-miR-381-3p;rno-miR-136-3p;rno-miR-128-3p;rno-miR-543-3p;rno-miR-495;rno-miR-200a-3p;rno-miR-326-3p	0.29196	0.534676	0.541951
GO:0016328	lateral plasma membrane	http://amigo.geneontology.org/amigo/term/GO:0016328	8	2184	50	17746	1.30118	65129;315598;361458;79257;65142;24318;83721;25247	Cldn1;C1qtnf5;Akap7;Axin1;Arl2;Drd2;Dvl1;Nsg1	rno-miR-183-5p;rno-miR-30c-2-3p;rno-miR-206-3p;rno-miR-381-3p;rno-miR-1-3p;rno-miR-128-3p;rno-miR-543-3p;rno-miR-200a-3p;rno-miR-326-3p;rno-miR-503-5p;rno-miR-376b-3p	0.300394	0.522309	0.5421
GO:0043202	lysosomal lumen	http://amigo.geneontology.org/amigo/term/GO:0043202	2	2184	8	17746	2.03231	25385;24629	Faslg;Pdgfrb	rno-miR-543-3p;rno-miR-451-5p;rno-miR-10b-5p;rno-miR-411-5p	0.301166	0.521193	0.5421
GO:0030118	clathrin coat	http://amigo.geneontology.org/amigo/term/GO:0030118	2	2184	8	17746	2.03231	54241;25151	Cltc;Igf2r	rno-miR-431;rno-miR-206-3p;rno-miR-1-3p;rno-miR-136-3p;rno-miR-128-3p	0.301166	0.521193	0.5421
GO:0016528	sarcoplasm	http://amigo.geneontology.org/amigo/term/GO:0016528	2	2184	8	17746	2.03231	85383;64204	Nol3;Plec	rno-miR-30c-2-3p;rno-miR-431;rno-miR-411-5p;rno-miR-133b-3p;rno-miR-326-3p;rno-miR-133a-3p	0.301166	0.521193	0.5421
GO:0030285	integral component of synaptic vesicle membrane	http://amigo.geneontology.org/amigo/term/GO:0030285	2	2184	8	17746	2.03231	24804;66030	Syp;Synpr	rno-miR-543-3p;rno-miR-122-5p	0.301166	0.521193	0.5421
GO:0032584	growth cone membrane	http://amigo.geneontology.org/amigo/term/GO:0032584	2	2184	8	17746	2.03231	309376;29423	Zfyve27;Gap43	rno-miR-495;rno-miR-451-5p;rno-miR-326-3p	0.301166	0.521193	0.5421
GO:0034706	sodium channel complex	http://amigo.geneontology.org/amigo/term/GO:0034706	2	2184	8	17746	2.03231	29710;25122	Scn8a;Scnn1a	rno-miR-495;rno-miR-30c-2-3p;rno-miR-133a-3p;rno-miR-133b-3p	0.301166	0.521193	0.5421
GO:0032983	kainate selective glutamate receptor complex	http://amigo.geneontology.org/amigo/term/GO:0032983	2	2184	8	17746	2.03231	29629;24407	Gria4;Grik5	rno-miR-543-3p;rno-miR-10b-5p;rno-miR-495;rno-miR-128-3p;rno-miR-376b-3p	0.301166	0.521193	0.5421
GO:0000137	Golgi cis cisterna	http://amigo.geneontology.org/amigo/term/GO:0000137	2	2184	8	17746	2.03231	362750;94338	Atl1;Smpd3	rno-miR-183-5p;rno-miR-200a-3p;rno-miR-99b-3p;rno-miR-381-3p	0.301166	0.521193	0.5421
GO:0031461	cullin-RING ubiquitin ligase complex	http://amigo.geneontology.org/amigo/term/GO:0031461	2	2184	8	17746	2.03231	300084;117152	Rbx1;Cand1	rno-miR-543-3p;rno-miR-495	0.301166	0.521193	0.5421
GO:0005923	bicellular tight junction	http://amigo.geneontology.org/amigo/term/GO:0005923	16	2184	110	17746	1.18323	65129;286939;89843;315598;300519;170910;29149;24660;63994;83497;58857;24218;29365;298487;310635;304124	Cldn1;Clmp;Cxadr;C1qtnf5;Esam;Mtdh;Strn;Pmp22;Arhgap17;Ocln;Vapa;Atp7b;Mpdz;Cldn19;Arhgef2;Cldn8	rno-miR-451-5p;rno-miR-30c-2-3p;rno-miR-136-5p;rno-miR-10b-5p;rno-miR-122-5p;rno-miR-381-3p;rno-miR-133b-3p;rno-miR-136-3p;rno-miR-128-3p;rno-miR-543-3p;rno-miR-495;rno-miR-200a-3p;rno-miR-133a-3p;rno-miR-376b-3p	0.304272	0.516739	0.546034
GO:0005834	heterotrimeric G-protein complex	http://amigo.geneontology.org/amigo/term/GO:0005834	6	2184	36	17746	1.35522	81664;25643;79218;50664;25740;24400	Gnai2;Gnai3;Gng5;Gnao1;Gnaz;Gnb1	rno-miR-183-5p;rno-miR-221-3p;rno-miR-431;rno-miR-10b-5p;rno-miR-411-5p;rno-miR-133b-3p;rno-miR-543-3p;rno-miR-495;rno-miR-326-3p;rno-miR-133a-3p	0.310267	0.508264	0.555117
GO:0005604	basement membrane	http://amigo.geneontology.org/amigo/term/GO:0005604	13	2184	88	17746	1.20155	315714;29647;25358;56611;50662;83785;25592;24825;24924;25661;83727;24511;24791	Loxl1;Cask;Timp3;Anxa2;Runx1;Vegfa;Agrn;Tf;Ptn;Fn1;Fbn1;Itgb1;Sparc	rno-miR-206-3p;rno-miR-183-5p;rno-miR-221-3p;rno-miR-10b-5p;rno-miR-381-3p;rno-miR-542-5p;rno-miR-133b-3p;rno-miR-1-3p;rno-miR-128-3p;rno-miR-543-3p;rno-miR-495;rno-miR-326-3p;rno-miR-133a-3p	0.312199	0.505569	0.556574
GO:0033391	chromatoid body	http://amigo.geneontology.org/amigo/term/GO:0033391	3	2184	15	17746	1.62595	117045;29657;58856	Eif4e;Arntl;Ddx25	rno-miR-206-3p;rno-miR-381-3p;rno-miR-1-3p;rno-miR-543-3p;rno-miR-495;rno-miR-200a-3p;rno-miR-503-5p	0.315111	0.501537	0.556574
GO:0031091	platelet alpha granule	http://amigo.geneontology.org/amigo/term/GO:0031091	3	2184	15	17746	1.62595	25558;24791;114095	Stxbp1;Sparc;Stxbp3	rno-miR-10b-5p;rno-miR-200a-3p;rno-miR-495;rno-miR-381-3p;rno-miR-128-3p	0.315111	0.501537	0.556574
GO:0005779	integral component of peroxisomal membrane	http://amigo.geneontology.org/amigo/term/GO:0005779	3	2184	15	17746	1.62595	85249;83519;116718	Pex11a;Pex3;Pex12	rno-miR-431;rno-miR-495;rno-miR-376b-3p;rno-miR-598-3p;rno-miR-411-5p	0.315111	0.501537	0.556574
GO:0016234	inclusion body	http://amigo.geneontology.org/amigo/term/GO:0016234	4	2184	22	17746	1.47823	301252;294254;29430;113894	Hsp90ab1;Hspa1b;Hap1;Sqstm1	rno-miR-221-3p;rno-miR-122-5p;rno-miR-503-5p;rno-miR-133b-3p;rno-miR-128-3p;rno-miR-495;rno-miR-200a-3p;rno-miR-133a-3p	0.316704	0.499347	0.556574
GO:0031674	I band	http://amigo.geneontology.org/amigo/term/GO:0031674	4	2184	22	17746	1.47823	24585;301164;27064;363091	Myl3;Kat2b;Ankrd1;Myzap	rno-miR-543-3p;rno-miR-495;rno-miR-431;rno-miR-30c-2-3p	0.316704	0.499347	0.556574
GO:0016235	aggresome	http://amigo.geneontology.org/amigo/term/GO:0016235	5	2184	30	17746	1.35506	29192;29168;113894;311936;24854	Psen1;Ubd;Sqstm1;Rnf32;Clu	rno-miR-451-5p;rno-miR-30c-2-3p;rno-miR-221-3p;rno-miR-542-5p;rno-miR-136-3p;rno-miR-128-3p;rno-miR-543-3p;rno-miR-503-5p;rno-miR-376b-3p	0.336854	0.472558	0.59024
GO:0031513	nonmotile primary cilium	http://amigo.geneontology.org/amigo/term/GO:0031513	4	2184	23	17746	1.41388	171044;24318;83567;140595	Sstr3;Drd2;Mchr1;Gpr83	rno-miR-206-3p;rno-miR-136-5p;rno-miR-1-3p;rno-miR-495;rno-miR-200a-3p;rno-miR-326-3p	0.342697	0.46509	0.591294
GO:0016591	DNA-directed RNA polymerase II, holoenzyme	http://amigo.geneontology.org/amigo/term/GO:0016591	2	2184	9	17746	1.8064	305120;192147	Rpap2;Polr2m	rno-miR-543-3p;rno-miR-495	0.343428	0.464164	0.591294
GO:0071203	WASH complex	http://amigo.geneontology.org/amigo/term/GO:0071203	2	2184	9	17746	1.8064	298584;260323	Capzb;Snx27	rno-miR-495;rno-miR-200a-3p	0.343428	0.464164	0.591294
GO:0016342	catenin complex	http://amigo.geneontology.org/amigo/term/GO:0016342	2	2184	9	17746	1.8064	307505;81516	Ctnna1;Smad7	rno-miR-543-3p;rno-miR-495;rno-miR-200a-3p;rno-miR-30c-2-3p;rno-miR-128-3p	0.343428	0.464164	0.591294
GO:0070449	elongin complex	http://amigo.geneontology.org/amigo/term/GO:0070449	2	2184	9	17746	1.8064	64525;25562	Tceb1;Tceb3	rno-miR-10b-5p;rno-miR-221-3p	0.343428	0.464164	0.591294
GO:0036513	Derlin-1 retrotranslocation complex	http://amigo.geneontology.org/amigo/term/GO:0036513	2	2184	9	17746	1.8064	314352;362912	Sel1l;Derl1	rno-miR-183-5p;rno-miR-136-5p;rno-miR-431;rno-miR-411-5p;rno-miR-543-3p;rno-miR-495	0.343428	0.464164	0.591294
GO:0045178	basal part of cell	http://amigo.geneontology.org/amigo/term/GO:0045178	3	2184	16	17746	1.52424	24323;24825;29199	Edn1;Tf;Hfe	rno-miR-206-3p;rno-miR-183-5p;rno-miR-1-3p;rno-miR-128-3p;rno-miR-411-5p	0.34656	0.460221	0.593247
GO:0080008	Cul4-RING E3 ubiquitin ligase complex	http://amigo.geneontology.org/amigo/term/GO:0080008	3	2184	16	17746	1.52424	300084;364050;305895	Rbx1;Dcaf8;Dcaf11	rno-miR-495;rno-miR-30c-2-3p;rno-miR-326-3p;rno-miR-376b-3p	0.34656	0.460221	0.593247
GO:0001917	photoreceptor inner segment	http://amigo.geneontology.org/amigo/term/GO:0001917	6	2184	38	17746	1.28375	171093;25343;171574;300719;24717;24400	Shank2;Pdc;Dnm3;Cib2;Rho;Gnb1	rno-miR-30c-2-3p;rno-miR-431;rno-miR-381-3p;rno-miR-542-5p;rno-miR-543-3p;rno-miR-200a-3p;rno-miR-376b-3p	0.350656	0.455118	0.597983
GO:0005694	chromosome	http://amigo.geneontology.org/amigo/term/GO:0005694	8	2184	53	17746	1.22732	114637;81785;361749;25276;304850;301674;291078;361532	Hmgn2;Ssrp1;Il33;Sycp1;Rnf2;Fbxo11;Prpf4b;Sirt2	rno-miR-183-5p;rno-miR-30c-2-3p;rno-miR-381-3p;rno-miR-411-5p;rno-miR-133b-3p;rno-miR-543-3p;rno-miR-495;rno-miR-200a-3p;rno-miR-326-3p;rno-miR-133a-3p;rno-miR-376b-3p	0.35134	0.454272	0.597983
GO:0031988	membrane-bounded vesicle	http://amigo.geneontology.org/amigo/term/GO:0031988	4	2184	24	17746	1.35489	83785;124461;24791;24477	Vegfa;Pacsin2;Sparc;Ibsp	rno-miR-200a-3p;rno-miR-495;rno-miR-183-5p;rno-miR-10b-5p;rno-miR-376b-3p	0.368737	0.433284	0.625799
GO:0005813	centrosome	http://amigo.geneontology.org/amigo/term/GO:0005813	54	2184	416	17746	1.05613	294074;29374;309995;299923;305540;373066;500419;494320;65142;292464;295106;360834;140734;361532;498910;25643;116555;83722;308961;291969;288111;294864;58945;363088;311456;140583;24888;500069;29430;29575;290722;191575;81664;252902;299159;291877;81751;297096;360643;29192;170845;288449;50554;24242;84428;59114;24818;65201;261730;83836;25027;54237;116500;29668	Cep55;Cct4;Xrcc4;Ndrg1;Slc1a4;Ift81;Rmdn1;Ccdc8;Arl2;Katna1;Ift80;Vps4b;Dynll2;Sirt2;Arl2bp;Gnai3;Nup107;Plk2;Dctn5;Atp6v0d1;Spice1;Cct5;Dynll1;Ccnb2;Mkks;Chek1;Bcl2l1;Cep41;Hap1;Tcea2;Cep44;Nme1;Gnai2;Dync1li1;Atp6v1d;Nudt21;Psen2;Snx10;Cdc27;Psen1;Ndel1;Katnal1;Smad4;Calm1;Dctn4;Slc9a3r1;Tcp1;Clip1;Aurka;Nde1;Slc16a1;Cdk1;Snap29;Psma1	rno-miR-136-5p;rno-miR-10b-5p;rno-miR-1-3p;rno-miR-503-5p;rno-miR-206-3p;rno-miR-183-5p;rno-miR-598-3p;rno-miR-122-5p;rno-miR-381-3p;rno-miR-411-5p;rno-miR-542-5p;rno-miR-133b-3p;rno-miR-136-3p;rno-miR-200a-3p;rno-miR-133a-3p;rno-miR-30c-2-3p;rno-miR-128-3p;rno-miR-543-3p;rno-miR-451-5p;rno-miR-221-3p;rno-miR-431;rno-miR-495;rno-miR-326-3p	0.376367	0.424389	0.629712
GO:0034361	very-low-density lipoprotein particle	http://amigo.geneontology.org/amigo/term/GO:0034361	3	2184	17	17746	1.4345	24539;25696;246302	Lpl;Vldlr;Pcyox1	rno-miR-543-3p;rno-miR-326-3p;rno-miR-376b-3p	0.377859	0.42267	0.629712
GO:0000784	nuclear chromosome, telomeric region	http://amigo.geneontology.org/amigo/term/GO:0000784	3	2184	17	17746	1.4345	297758;500054;307861	Terf1;Pot1;Terf2ip	rno-miR-221-3p;rno-miR-10b-5p;rno-miR-99b-3p;rno-miR-495;rno-miR-128-3p	0.377859	0.42267	0.629712
GO:0031307	integral component of mitochondrial outer membrane	http://amigo.geneontology.org/amigo/term/GO:0031307	3	2184	17	17746	1.4345	25757;84480;116502	Cpt1a;Bnip3;Bak1	rno-miR-136-5p;rno-miR-221-3p;rno-miR-411-5p	0.377859	0.42267	0.629712
GO:0009898	cytoplasmic side of plasma membrane	http://amigo.geneontology.org/amigo/term/GO:0009898	7	2184	47	17746	1.21085	170673;84489;29598;84583;81521;64030;282838	Palm;Fgfr3;Atp2b1;Rgs2;Msn;Kit;Gm2a	rno-miR-206-3p;rno-miR-221-3p;rno-miR-431;rno-miR-122-5p;rno-miR-99a-5p;rno-miR-133b-3p;rno-miR-1-3p;rno-miR-128-3p;rno-miR-543-3p;rno-miR-326-3p;rno-miR-133a-3p;rno-miR-376b-3p	0.379432	0.420867	0.629712
GO:0032591	dendritic spine membrane	http://amigo.geneontology.org/amigo/term/GO:0032591	2	2184	10	17746	1.62566	170673;29598	Palm;Atp2b1	rno-miR-122-5p;rno-miR-326-3p;rno-miR-128-3p	0.384824	0.414738	0.629712
GO:0042405	nuclear inclusion body	http://amigo.geneontology.org/amigo/term/GO:0042405	2	2184	10	17746	1.62566	60331;25049	Atxn3;Atxn1	rno-miR-30c-2-3p;rno-miR-133b-3p;rno-miR-543-3p;rno-miR-495;rno-miR-200a-3p;rno-miR-133a-3p;rno-miR-376b-3p	0.384824	0.414738	0.629712
GO:0000307	cyclin-dependent protein kinase holoenzyme complex	http://amigo.geneontology.org/amigo/term/GO:0000307	2	2184	10	17746	1.62566	362817;64033	Cdk2;Ccnd2	rno-miR-495;rno-miR-30c-2-3p;rno-miR-381-3p	0.384824	0.414738	0.629712
GO:0031597	cytosolic proteasome complex	http://amigo.geneontology.org/amigo/term/GO:0031597	2	2184	10	17746	1.62566	360853;25700	Uchl5;Ide	rno-miR-543-3p;rno-miR-99b-3p;rno-miR-128-3p	0.384824	0.414738	0.629712
GO:0005797	Golgi medial cisterna	http://amigo.geneontology.org/amigo/term/GO:0005797	2	2184	10	17746	1.62566	113961;94189	Gorasp2;Gosr1	rno-miR-495;rno-miR-200a-3p;rno-miR-381-3p;rno-miR-128-3p	0.384824	0.414738	0.629712
GO:0045334	clathrin-coated endocytic vesicle	http://amigo.geneontology.org/amigo/term/GO:0045334	2	2184	10	17746	1.62566	85426;24596	Slc5a7;Ngfr	rno-miR-495;rno-miR-122-5p;rno-miR-326-3p;rno-miR-128-3p	0.384824	0.414738	0.629712
GO:0031224	intrinsic component of membrane	http://amigo.geneontology.org/amigo/term/GO:0031224	2	2184	10	17746	1.62566	114554;117052	Pi4k2a;Kcnj12	rno-miR-431;rno-miR-326-3p	0.384824	0.414738	0.629712
GO:0005641	nuclear envelope lumen	http://amigo.geneontology.org/amigo/term/GO:0005641	2	2184	10	17746	1.62566	289144;25151	Cacybp;Igf2r	rno-miR-543-3p;rno-miR-183-5p;rno-miR-136-3p;rno-miR-381-3p	0.384824	0.414738	0.629712
GO:0015030	Cajal body	http://amigo.geneontology.org/amigo/term/GO:0015030	6	2184	40	17746	1.21942	362817;245957;287768;499709;29678;64896	Cdk2;Ddx46;Smndc1;Gar1;Sart1;Nolc1	rno-miR-451-5p;rno-miR-183-5p;rno-miR-30c-2-3p;rno-miR-381-3p;rno-miR-543-3p;rno-miR-495;rno-miR-200a-3p	0.391424	0.407353	0.638752
GO:0030658	transport vesicle membrane	http://amigo.geneontology.org/amigo/term/GO:0030658	4	2184	25	17746	1.30062	84360;360903;300857;171123	Clcn3;Fgfrl1;Tmem30a;Rph3al	rno-miR-495;rno-miR-200a-3p;rno-miR-221-3p;rno-miR-411-5p	0.394706	0.403726	0.642344
GO:0005881	cytoplasmic microtubule	http://amigo.geneontology.org/amigo/term/GO:0005881	7	2184	48	17746	1.18556	80881;286939;65201;362711;114514;79257;307288	Serp1;Clmp;Clip1;Tmem214;Clasp2;Axin1;Gramd3	rno-miR-206-3p;rno-miR-183-5p;rno-miR-30c-2-3p;rno-miR-598-3p;rno-miR-122-5p;rno-miR-381-3p;rno-miR-411-5p;rno-miR-136-3p;rno-miR-1-3p;rno-miR-128-3p;rno-miR-543-3p;rno-miR-495;rno-miR-200a-3p;rno-miR-326-3p;rno-miR-376b-3p	0.39811	0.399997	0.644353
GO:0031514	motile cilium	http://amigo.geneontology.org/amigo/term/GO:0031514	7	2184	48	17746	1.18556	311456;311429;24788;286934;25122;113948;298017	Mkks;Spef1;Sord;Havcr1;Scnn1a;Bbs2;Actl7a	rno-miR-30c-2-3p;rno-miR-598-3p;rno-miR-136-5p;rno-miR-221-3p;rno-miR-122-5p;rno-miR-381-3p;rno-miR-133b-3p;rno-miR-200a-3p;rno-miR-133a-3p	0.39811	0.399997	0.644353
GO:0005844	polysome	http://amigo.geneontology.org/amigo/term/GO:0005844	5	2184	33	17746	1.23166	29673;317385;83807;64202;24948	Psma6;Fus;Ybx3;Calr;Fmr1	rno-miR-183-5p;rno-miR-30c-2-3p;rno-miR-136-5p;rno-miR-221-3p;rno-miR-381-3p;rno-miR-543-3p;rno-miR-200a-3p;rno-miR-376b-3p	0.404912	0.392639	0.653581
GO:0051233	spindle midzone	http://amigo.geneontology.org/amigo/term/GO:0051233	3	2184	18	17746	1.35473	261730;114592;500282	Aurka;Aurkb;Arl8b	rno-miR-206-3p;rno-miR-10b-5p;rno-miR-1-3p;rno-miR-128-3p;rno-miR-543-3p;rno-miR-376b-3p	0.408827	0.388461	0.658111
GO:0030667	secretory granule membrane	http://amigo.geneontology.org/amigo/term/GO:0030667	4	2184	26	17746	1.25053	29461;24803;171123;81521	Vgf;Vamp2;Rph3al;Msn	rno-miR-206-3p;rno-miR-30c-2-3p;rno-miR-122-5p;rno-miR-133b-3p;rno-miR-1-3p;rno-miR-128-3p;rno-miR-200a-3p;rno-miR-133a-3p	0.420499	0.376235	0.669684
GO:0070382	exocytic vesicle	http://amigo.geneontology.org/amigo/term/GO:0070382	2	2184	11	17746	1.47779	361458;114554	Akap7;Pi4k2a	rno-miR-183-5p;rno-miR-543-3p;rno-miR-200a-3p;rno-miR-326-3p;rno-miR-503-5p;rno-miR-376b-3p	0.425035	0.371575	0.669684
GO:0035253	ciliary rootlet	http://amigo.geneontology.org/amigo/term/GO:0035253	2	2184	11	17746	1.47779	29192;81751	Psen1;Psen2	rno-miR-451-5p;rno-miR-183-5p	0.425035	0.371575	0.669684
GO:0005675	holo TFIIH complex	http://amigo.geneontology.org/amigo/term/GO:0005675	2	2184	11	17746	1.47779	266713;81674	Mnat1;Gtf2f2	rno-miR-133b-3p;rno-miR-136-5p;rno-miR-133a-3p	0.425035	0.371575	0.669684
GO:0032797	SMN complex	http://amigo.geneontology.org/amigo/term/GO:0032797	2	2184	11	17746	1.47779	363462;297699	Gemin8;Strap	rno-miR-543-3p;rno-miR-200a-3p;rno-miR-136-5p	0.425035	0.371575	0.669684
GO:0005865	striated muscle thin filament	http://amigo.geneontology.org/amigo/term/GO:0005865	2	2184	11	17746	1.47779	300838;25566	Tmod3;Tmod1	rno-miR-381-3p;rno-miR-411-5p;rno-miR-133b-3p;rno-miR-128-3p;rno-miR-543-3p;rno-miR-133a-3p	0.425035	0.371575	0.669684
GO:0042101	T cell receptor complex	http://amigo.geneontology.org/amigo/term/GO:0042101	2	2184	11	17746	1.47779	25300;286975	Cd247;Skap1	rno-miR-543-3p;rno-miR-206-3p;rno-miR-30c-2-3p;rno-miR-1-3p;rno-miR-136-5p	0.425035	0.371575	0.669684
GO:0031462	Cul2-RING ubiquitin ligase complex	http://amigo.geneontology.org/amigo/term/GO:0031462	2	2184	11	17746	1.47779	300084;24874	Rbx1;Vhl	rno-miR-495;rno-miR-200a-3p	0.425035	0.371575	0.669684
GO:0034707	chloride channel complex	http://amigo.geneontology.org/amigo/term/GO:0034707	6	2184	42	17746	1.16122	29707;140675;94272;29705;406864;25450	Gabra5;Gabra4;Clic5;Gabra1;Clic1;Gabrb1	rno-miR-183-5p;rno-miR-30c-2-3p;rno-miR-598-3p;rno-miR-221-3p;rno-miR-136-5p;rno-miR-10b-5p;rno-miR-122-5p;rno-miR-411-5p;rno-miR-128-3p;rno-miR-543-3p;rno-miR-495;rno-miR-376b-3p	0.432117	0.364399	0.67904
GO:0008305	integrin complex	http://amigo.geneontology.org/amigo/term/GO:0008305	3	2184	19	17746	1.28336	311061;64350;24511	Itgb6;Itgad;Itgb1	rno-miR-543-3p;rno-miR-326-3p;rno-miR-411-5p	0.439304	0.357235	0.684899
GO:0043292	contractile fiber	http://amigo.geneontology.org/amigo/term/GO:0043292	3	2184	19	17746	1.28336	140939;306817;64204	Trim63;Dek;Plec	rno-miR-543-3p;rno-miR-326-3p;rno-miR-200a-3p;rno-miR-30c-2-3p;rno-miR-381-3p	0.439304	0.357235	0.684899
GO:0005892	acetylcholine-gated channel complex	http://amigo.geneontology.org/amigo/term/GO:0005892	3	2184	19	17746	1.28336	79557;25103;25302	Chrna1;Chrnb4;Chrna7	rno-miR-30c-2-3p;rno-miR-381-3p;rno-miR-411-5p;rno-miR-495;rno-miR-200a-3p;rno-miR-503-5p	0.439304	0.357235	0.684899
GO:0071013	catalytic step 2 spliceosome	http://amigo.geneontology.org/amigo/term/GO:0071013	12	2184	90	17746	1.08386	287765;140931;29578;290046;117280;29678;361887;64200;291078;288718;117282;85434	Ddx5;Hnrnph1;Hnrnpa1;Hnrnpc;Hnrnpu;Sart1;Cwc27;Hnrnpf;Prpf4b;Tfip11;Hnrnpk;Cdc5l	rno-miR-206-3p;rno-miR-136-5p;rno-miR-99b-3p;rno-miR-10b-5p;rno-miR-122-5p;rno-miR-381-3p;rno-miR-411-5p;rno-miR-136-3p;rno-miR-1-3p;rno-miR-128-3p;rno-miR-543-3p;rno-miR-495;rno-miR-200a-3p;rno-miR-326-3p	0.44307	0.353528	0.687163
GO:0036064	ciliary basal body	http://amigo.geneontology.org/amigo/term/GO:0036064	12	2184	90	17746	1.08386	311456;25467;373066;315952;81751;308023;113948;54319;298767;192229;84411;500069	Mkks;Irs1;Ift81;Dzip1l;Psen2;Ssx2ip;Bbs2;Ezr;Dync2li1;Cep19;Ick;Cep41	rno-miR-183-5p;rno-miR-30c-2-3p;rno-miR-136-5p;rno-miR-431;rno-miR-10b-5p;rno-miR-122-5p;rno-miR-381-3p;rno-miR-411-5p;rno-miR-136-3p;rno-miR-128-3p;rno-miR-543-3p;rno-miR-495;rno-miR-200a-3p;rno-miR-326-3p;rno-miR-376b-3p	0.44307	0.353528	0.687163
GO:0005771	multivesicular body	http://amigo.geneontology.org/amigo/term/GO:0005771	4	2184	27	17746	1.20415	25139;25599;64047;29625	Slc2a4;Cd74;Lrat;Crhbp	rno-miR-543-3p;rno-miR-200a-3p;rno-miR-122-5p;rno-miR-221-3p;rno-miR-503-5p	0.446019	0.350647	0.689936
GO:0005902	microvillus	http://amigo.geneontology.org/amigo/term/GO:0005902	8	2184	59	17746	1.10213	117596;54231;25241;192211;81521;25361;59114;54319	Atp6v1b2;Car2;Aqp5;Prom2;Msn;Vcam1;Slc9a3r1;Ezr	rno-miR-183-5p;rno-miR-30c-2-3p;rno-miR-221-3p;rno-miR-122-5p;rno-miR-381-3p;rno-miR-133b-3p;rno-miR-128-3p;rno-miR-543-3p;rno-miR-495;rno-miR-200a-3p;rno-miR-326-3p;rno-miR-133a-3p;rno-miR-376b-3p	0.455043	0.341947	0.694617
GO:0005744	mitochondrial inner membrane presequence translocase complex	http://amigo.geneontology.org/amigo/term/GO:0005744	2	2184	12	17746	1.35457	307210;54311	Timm21;Timm17a	rno-miR-495;rno-miR-221-3p;rno-miR-133a-3p;rno-miR-133b-3p	0.463825	0.333645	0.694617
GO:0042589	zymogen granule membrane	http://amigo.geneontology.org/amigo/term/GO:0042589	2	2184	12	17746	1.35457	65165;24803	Tmed2;Vamp2	rno-miR-206-3p;rno-miR-133b-3p;rno-miR-136-3p;rno-miR-1-3p;rno-miR-495;rno-miR-133a-3p	0.463825	0.333645	0.694617
GO:0030126	COPI vesicle coat	http://amigo.geneontology.org/amigo/term/GO:0030126	2	2184	12	17746	1.35457	300674;300888	Arcn1;Tmed3	rno-miR-206-3p;rno-miR-183-5p;rno-miR-381-3p;rno-miR-99a-5p;rno-miR-1-3p;rno-miR-503-5p	0.463825	0.333645	0.694617
GO:0015630	microtubule cytoskeleton	http://amigo.geneontology.org/amigo/term/GO:0015630	19	2184	148	17746	1.04351	363140;309175;81674;299857;65201;299923;261730;64152;25162;58857;81741;363088;64476;84476;362251;288449;50689;83721;306141	Rassf1;Cdc42ep2;Gtf2f2;Shmt2;Clip1;Ndrg1;Aurka;Chp1;Sp4;Vapa;Cdk16;Ccnb2;Mfn2;Strbp;Rbm39;Katnal1;Mapk3;Dvl1;Spry2	rno-miR-136-5p;rno-miR-1-3p;rno-miR-206-3p;rno-miR-183-5p;rno-miR-598-3p;rno-miR-122-5p;rno-miR-381-3p;rno-miR-411-5p;rno-miR-542-5p;rno-miR-133b-3p;rno-miR-136-3p;rno-miR-200a-3p;rno-miR-133a-3p;rno-miR-30c-2-3p;rno-miR-128-3p;rno-miR-543-3p;rno-miR-451-5p;rno-miR-99b-3p;rno-miR-221-3p;rno-miR-431;rno-miR-495;rno-miR-326-3p	0.467505	0.330214	0.694617
GO:0016581	NuRD complex	http://amigo.geneontology.org/amigo/term/GO:0016581	3	2184	20	17746	1.21912	290669;310614;297893	Gatad2a;Gatad2b;Hdac1	rno-miR-495;rno-miR-30c-2-3p;rno-miR-326-3p;rno-miR-128-3p;rno-miR-411-5p	0.469156	0.328682	0.694617
GO:0030904	retromer complex	http://amigo.geneontology.org/amigo/term/GO:0030904	3	2184	21	17746	1.161	361846;84471;260323	Vps26a;Snx1;Snx27	rno-miR-183-5p;rno-miR-495;rno-miR-200a-3p;rno-miR-326-3p;rno-miR-503-5p	0.49827	0.302536	0.694617
GO:0010369	chromocenter	http://amigo.geneontology.org/amigo/term/GO:0010369	2	2184	13	17746	1.2503	114592;297093	Aurkb;Cbx3	rno-miR-543-3p;rno-miR-10b-5p;rno-miR-99a-5p;rno-miR-495	0.501023	0.300143	0.694617
GO:0005662	DNA replication factor A complex	http://amigo.geneontology.org/amigo/term/GO:0005662	2	2184	13	17746	1.2503	498407;85434	Purb;Cdc5l	rno-miR-133b-3p;rno-miR-200a-3p;rno-miR-133a-3p	0.501023	0.300143	0.694617
GO:0035686	sperm fibrous sheath	http://amigo.geneontology.org/amigo/term/GO:0035686	2	2184	13	17746	1.2503	24533;364729	Ldha;Nme8	rno-miR-10b-5p;rno-miR-136-5p	0.501023	0.300143	0.694617
GO:0030897	HOPS complex	http://amigo.geneontology.org/amigo/term/GO:0030897	2	2184	13	17746	1.2503	291906;252853	Aktip;Stx17	rno-miR-543-3p;rno-miR-451-5p;rno-miR-200a-3p;rno-miR-136-5p;rno-miR-495	0.501023	0.300143	0.694617
GO:0005638	lamin filament	http://amigo.geneontology.org/amigo/term/GO:0005638	1	2184	5	17746	1.62538	360681	Narf	rno-miR-543-3p;rno-miR-136-5p;rno-miR-381-3p	0.501668	0.299584	0.694617
GO:0020005	symbiont-containing vacuole membrane	http://amigo.geneontology.org/amigo/term/GO:0020005	1	2184	5	17746	1.62538	25240	Aqp1	rno-miR-431;rno-miR-128-3p	0.501668	0.299584	0.694617
GO:0042105	alpha-beta T cell receptor complex	http://amigo.geneontology.org/amigo/term/GO:0042105	1	2184	5	17746	1.62538	25300	Cd247	rno-miR-543-3p;rno-miR-206-3p;rno-miR-30c-2-3p;rno-miR-1-3p	0.501668	0.299584	0.694617
GO:0072487	MSL complex	http://amigo.geneontology.org/amigo/term/GO:0072487	1	2184	5	17746	1.62538	317464	Msl3	rno-miR-543-3p;rno-miR-495;rno-miR-376b-3p	0.501668	0.299584	0.694617
GO:0044326	dendritic spine neck	http://amigo.geneontology.org/amigo/term/GO:0044326	1	2184	5	17746	1.62538	24213	Atp1a3	rno-miR-30c-2-3p	0.501668	0.299584	0.694617
GO:0070044	synaptobrevin 2-SNAP-25-syntaxin-1a complex	http://amigo.geneontology.org/amigo/term/GO:0070044	1	2184	5	17746	1.62538	24803	Vamp2	rno-miR-133b-3p;rno-miR-206-3p;rno-miR-1-3p;rno-miR-133a-3p	0.501668	0.299584	0.694617
GO:0030868	smooth endoplasmic reticulum membrane	http://amigo.geneontology.org/amigo/term/GO:0030868	1	2184	5	17746	1.62538	252853	Stx17	rno-miR-543-3p;rno-miR-495;rno-miR-200a-3p;rno-miR-136-5p	0.501668	0.299584	0.694617
GO:0035032	phosphatidylinositol 3-kinase complex, class III	http://amigo.geneontology.org/amigo/term/GO:0035032	1	2184	5	17746	1.62538	58839	Nrbf2	rno-miR-495;rno-miR-183-5p;rno-miR-381-3p;rno-miR-128-3p	0.501668	0.299584	0.694617
GO:0008024	positive transcription elongation factor complex b	http://amigo.geneontology.org/amigo/term/GO:0008024	1	2184	5	17746	1.62538	362110	Cdk9	rno-miR-206-3p;rno-miR-1-3p;rno-miR-128-3p	0.501668	0.299584	0.694617
GO:0097539	ciliary transition fiber	http://amigo.geneontology.org/amigo/term/GO:0097539	1	2184	5	17746	1.62538	366872	Cep83	rno-miR-598-3p	0.501668	0.299584	0.694617
GO:1990111	spermatoproteasome complex	http://amigo.geneontology.org/amigo/term/GO:1990111	1	2184	5	17746	1.62538	24967	Psmb9	rno-miR-326-3p	0.501668	0.299584	0.694617
GO:0098536	deuterosome	http://amigo.geneontology.org/amigo/term/GO:0098536	1	2184	5	17746	1.62538	315438	Ccdc67	rno-miR-128-3p;rno-miR-376b-3p	0.501668	0.299584	0.694617
GO:0034455	t-UTP complex	http://amigo.geneontology.org/amigo/term/GO:0034455	1	2184	5	17746	1.62538	291987	Cirh1a	rno-miR-495	0.501668	0.299584	0.694617
GO:0005964	phosphorylase kinase complex	http://amigo.geneontology.org/amigo/term/GO:0005964	1	2184	5	17746	1.62538	140671	Phkg2	rno-miR-1-3p	0.501668	0.299584	0.694617
GO:0070461	SAGA-type complex	http://amigo.geneontology.org/amigo/term/GO:0070461	1	2184	5	17746	1.62538	361946	Supt20	rno-miR-122-5p	0.501668	0.299584	0.694617
GO:0097422	tubular endosome	http://amigo.geneontology.org/amigo/term/GO:0097422	1	2184	5	17746	1.62538	361846	Vps26a	rno-miR-200a-3p;rno-miR-326-3p	0.501668	0.299584	0.694617
GO:0044194	cytolytic granule	http://amigo.geneontology.org/amigo/term/GO:0044194	1	2184	5	17746	1.62538	81804	Stxbp2	rno-miR-326-3p	0.501668	0.299584	0.694617
GO:0005853	eukaryotic translation elongation factor 1 complex	http://amigo.geneontology.org/amigo/term/GO:0005853	1	2184	5	17746	1.62538	171361	Eef1a1	rno-miR-543-3p;rno-miR-133b-3p;rno-miR-133a-3p	0.501668	0.299584	0.694617
GO:0005579	membrane attack complex	http://amigo.geneontology.org/amigo/term/GO:0005579	1	2184	5	17746	1.62538	24237	C6	rno-miR-381-3p	0.501668	0.299584	0.694617
GO:0030896	checkpoint clamp complex	http://amigo.geneontology.org/amigo/term/GO:0030896	1	2184	5	17746	1.62538	363924	Rad9b	rno-miR-200a-3p;rno-miR-128-3p	0.501668	0.299584	0.694617
GO:0048237	rough endoplasmic reticulum lumen	http://amigo.geneontology.org/amigo/term/GO:0048237	1	2184	5	17746	1.62538	24323	Edn1	rno-miR-206-3p;rno-miR-183-5p;rno-miR-1-3p	0.501668	0.299584	0.694617
GO:0031465	Cul4B-RING E3 ubiquitin ligase complex	http://amigo.geneontology.org/amigo/term/GO:0031465	1	2184	5	17746	1.62538	300084	Rbx1	rno-miR-495	0.501668	0.299584	0.694617
GO:0031315	extrinsic component of mitochondrial outer membrane	http://amigo.geneontology.org/amigo/term/GO:0031315	1	2184	5	17746	1.62538	29361	Sox10	rno-miR-122-5p	0.501668	0.299584	0.694617
GO:0008278	cohesin complex	http://amigo.geneontology.org/amigo/term/GO:0008278	1	2184	5	17746	1.62538	314949	Rad21	rno-miR-543-3p;rno-miR-495;rno-miR-200a-3p;rno-miR-122-5p	0.501668	0.299584	0.694617
GO:0071437	invadopodium	http://amigo.geneontology.org/amigo/term/GO:0071437	1	2184	5	17746	1.62538	29431	Pak1	rno-miR-133b-3p;rno-miR-30c-2-3p;rno-miR-133a-3p;rno-miR-376b-3p	0.501668	0.299584	0.694617
GO:0000214	tRNA-intron endonuclease complex	http://amigo.geneontology.org/amigo/term/GO:0000214	1	2184	5	17746	1.62538	292534	Tsen34	rno-miR-495;rno-miR-136-5p	0.501668	0.299584	0.694617
GO:0061617	MICOS complex	http://amigo.geneontology.org/amigo/term/GO:0061617	1	2184	5	17746	1.62538	317191	Apool	rno-miR-543-3p;rno-miR-99a-5p;rno-miR-376b-3p	0.501668	0.299584	0.694617
GO:0044294	dendritic growth cone	http://amigo.geneontology.org/amigo/term/GO:0044294	1	2184	5	17746	1.62538	116457	Mapk8ip1	rno-miR-183-5p;rno-miR-326-3p	0.501668	0.299584	0.694617
GO:0070695	FHF complex	http://amigo.geneontology.org/amigo/term/GO:0070695	1	2184	5	17746	1.62538	291906	Aktip	rno-miR-451-5p;rno-miR-200a-3p	0.501668	0.299584	0.694617
GO:0036157	outer dynein arm	http://amigo.geneontology.org/amigo/term/GO:0036157	1	2184	5	17746	1.62538	364729	Nme8	rno-miR-136-5p	0.501668	0.299584	0.694617
GO:0005927	muscle tendon junction	http://amigo.geneontology.org/amigo/term/GO:0005927	1	2184	5	17746	1.62538	300719	Cib2	rno-miR-542-5p	0.501668	0.299584	0.694617
GO:0071438	invadopodium membrane	http://amigo.geneontology.org/amigo/term/GO:0071438	1	2184	5	17746	1.62538	24511	Itgb1	rno-miR-543-3p	0.501668	0.299584	0.694617
GO:0043159	acrosomal matrix	http://amigo.geneontology.org/amigo/term/GO:0043159	1	2184	5	17746	1.62538	298942	Dld	rno-miR-30c-2-3p	0.501668	0.299584	0.694617
GO:0032059	bleb	http://amigo.geneontology.org/amigo/term/GO:0032059	1	2184	5	17746	1.62538	315435	Panx1	rno-miR-326-3p	0.501668	0.299584	0.694617
GO:0000502	proteasome complex	http://amigo.geneontology.org/amigo/term/GO:0000502	7	2184	54	17746	1.05347	140922;29673;29671;307545;94198;24967;29668	Txnl1;Psma6;Psma4;Elp2;Psmb1;Psmb9;Psma1	rno-miR-128-3p;rno-miR-495;rno-miR-30c-2-3p;rno-miR-381-3p;rno-miR-326-3p	0.508625	0.293602	0.702612
GO:0045335	phagocytic vesicle	http://amigo.geneontology.org/amigo/term/GO:0045335	5	2184	38	17746	1.0693	290527;65033;60562;84360;286934	Anxa11;Stx12;Stx6;Clcn3;Havcr1	rno-miR-206-3p;rno-miR-30c-2-3p;rno-miR-122-5p;rno-miR-381-3p;rno-miR-411-5p;rno-miR-1-3p;rno-miR-128-3p;rno-miR-495;rno-miR-200a-3p;rno-miR-503-5p	0.515396	0.287859	0.710313
GO:0012506	vesicle membrane	http://amigo.geneontology.org/amigo/term/GO:0012506	4	2184	30	17746	1.08355	79124;24599;84360;25139	Anxa4;Nos2;Clcn3;Slc2a4	rno-miR-206-3p;rno-miR-381-3p;rno-miR-1-3p;rno-miR-128-3p;rno-miR-495;rno-miR-503-5p	0.52011	0.283905	0.713499
GO:0005762	mitochondrial large ribosomal subunit	http://amigo.geneontology.org/amigo/term/GO:0005762	4	2184	30	17746	1.08355	293754;171061;299938;293054	Mrpl16;Mrpl17;Mrpl13;Mrpl46	rno-miR-543-3p;rno-miR-495;rno-miR-200a-3p;rno-miR-128-3p	0.52011	0.283905	0.713499
GO:0045111	intermediate filament cytoskeleton	http://amigo.geneontology.org/amigo/term/GO:0045111	8	2184	63	17746	1.03192	24874;287768;361794;29578;295692;290947;363646;64204	Vhl;Smndc1;Nfkbil1;Hnrnpa1;Nup35;Mtrr;Eral1;Plec	rno-miR-206-3p;rno-miR-30c-2-3p;rno-miR-221-3p;rno-miR-10b-5p;rno-miR-381-3p;rno-miR-411-5p;rno-miR-136-3p;rno-miR-1-3p;rno-miR-495;rno-miR-200a-3p;rno-miR-326-3p	0.522682	0.281763	0.715376
GO:0097038	perinuclear endoplasmic reticulum	http://amigo.geneontology.org/amigo/term/GO:0097038	2	2184	14	17746	1.16093	65180;60565	Kcnd2;Syt6	rno-miR-200a-3p;rno-miR-206-3p;rno-miR-30c-2-3p;rno-miR-1-3p;rno-miR-411-5p	0.53651	0.270422	0.730934
GO:0035371	microtubule plus-end	http://amigo.geneontology.org/amigo/term/GO:0035371	2	2184	14	17746	1.16093	65201;316620	Clip1;Mlph	rno-miR-598-3p;rno-miR-381-3p;rno-miR-128-3p	0.53651	0.270422	0.730934
GO:0035749	myelin sheath adaxonal region	http://amigo.geneontology.org/amigo/term/GO:0035749	1	2184	6	17746	1.35441	56611	Anxa2	rno-miR-206-3p;rno-miR-1-3p	0.556293	0.254696	0.732679
GO:0034991	nuclear meiotic cohesin complex	http://amigo.geneontology.org/amigo/term/GO:0034991	1	2184	6	17746	1.35441	314949	Rad21	rno-miR-543-3p;rno-miR-495;rno-miR-200a-3p;rno-miR-122-5p	0.556293	0.254696	0.732679
GO:0097342	ripoptosome	http://amigo.geneontology.org/amigo/term/GO:0097342	1	2184	6	17746	1.35441	266610	Fadd	rno-miR-128-3p	0.556293	0.254696	0.732679
GO:0031466	Cul5-RING ubiquitin ligase complex	http://amigo.geneontology.org/amigo/term/GO:0031466	1	2184	6	17746	1.35441	300084	Rbx1	rno-miR-495	0.556293	0.254696	0.732679
GO:1990357	terminal web	http://amigo.geneontology.org/amigo/term/GO:1990357	1	2184	6	17746	1.35441	29199	Hfe	rno-miR-411-5p	0.556293	0.254696	0.732679
GO:0001650	fibrillar center	http://amigo.geneontology.org/amigo/term/GO:0001650	1	2184	6	17746	1.35441	301442	Sumo1	rno-miR-136-5p;rno-miR-431;rno-miR-122-5p;rno-miR-133b-3p;rno-miR-136-3p;rno-miR-133a-3p	0.556293	0.254696	0.732679
GO:0005786	signal recognition particle, endoplasmic reticulum targeting	http://amigo.geneontology.org/amigo/term/GO:0005786	1	2184	6	17746	1.35441	116650	Srp54a	rno-miR-30c-2-3p	0.556293	0.254696	0.732679
GO:0070938	contractile ring	http://amigo.geneontology.org/amigo/term/GO:0070938	1	2184	6	17746	1.35441	25600	Utrn	rno-miR-30c-2-3p	0.556293	0.254696	0.732679
GO:0031298	replication fork protection complex	http://amigo.geneontology.org/amigo/term/GO:0031298	1	2184	6	17746	1.35441	290842	Gins4	rno-miR-133b-3p;rno-miR-133a-3p	0.556293	0.254696	0.732679
GO:0000015	phosphopyruvate hydratase complex	http://amigo.geneontology.org/amigo/term/GO:0000015	1	2184	6	17746	1.35441	25438	Eno3	rno-miR-30c-2-3p	0.556293	0.254696	0.732679
GO:0097542	ciliary tip	http://amigo.geneontology.org/amigo/term/GO:0097542	1	2184	6	17746	1.35441	84411	Ick	rno-miR-543-3p;rno-miR-381-3p	0.556293	0.254696	0.732679
GO:0031931	TORC1 complex	http://amigo.geneontology.org/amigo/term/GO:0031931	1	2184	6	17746	1.35441	56718	Mtor	rno-miR-99a-5p;rno-miR-495	0.556293	0.254696	0.732679
GO:0005672	transcription factor TFIIA complex	http://amigo.geneontology.org/amigo/term/GO:0005672	1	2184	6	17746	1.35441	117526	Tbp	rno-miR-495;rno-miR-206-3p;rno-miR-1-3p;rno-miR-128-3p	0.556293	0.254696	0.732679
GO:0000138	Golgi trans cisterna	http://amigo.geneontology.org/amigo/term/GO:0000138	1	2184	6	17746	1.35441	353229	Sgms1	rno-miR-128-3p;rno-miR-376b-3p	0.556293	0.254696	0.732679
GO:0019907	cyclin-dependent protein kinase activating kinase holoenzyme complex	http://amigo.geneontology.org/amigo/term/GO:0019907	1	2184	6	17746	1.35441	63868	Hspd1	rno-miR-495;rno-miR-206-3p;rno-miR-1-3p	0.556293	0.254696	0.732679
GO:0005802	trans-Golgi network	http://amigo.geneontology.org/amigo/term/GO:0005802	18	2184	149	17746	0.981446	192152;78961;286932;25151;364981;114514;246294;64187;24803;25204;24218;64310;404781;124461;246333;54281;60562;363254	Tgoln2;Golph3;Vps54;Igf2r;Scoc;Clasp2;Optn;Arl1;Vamp2;Pcsk1;Atp7b;Arf1;Iqsec3;Pacsin2;Pcsk1n;Furin;Stx6;Atg9a	rno-miR-183-5p;rno-miR-30c-2-3p;rno-miR-206-3p;rno-miR-99b-3p;rno-miR-221-3p;rno-miR-431;rno-miR-122-5p;rno-miR-381-3p;rno-miR-411-5p;rno-miR-133b-3p;rno-miR-136-3p;rno-miR-1-3p;rno-miR-128-3p;rno-miR-543-3p;rno-miR-495;rno-miR-200a-3p;rno-miR-326-3p;rno-miR-133a-3p;rno-miR-376b-3p	0.566722	0.24663	0.744762
GO:0005814	centriole	http://amigo.geneontology.org/amigo/term/GO:0005814	11	2184	91	17746	0.982108	315438;294074;315952;294254;83722;288111;366872;361532;192229;29430;500069	Ccdc67;Cep55;Dzip1l;Hspa1b;Plk2;Spice1;Cep83;Sirt2;Cep19;Hap1;Cep41	rno-miR-451-5p;rno-miR-30c-2-3p;rno-miR-598-3p;rno-miR-221-3p;rno-miR-431;rno-miR-10b-5p;rno-miR-122-5p;rno-miR-381-3p;rno-miR-411-5p;rno-miR-133b-3p;rno-miR-128-3p;rno-miR-495;rno-miR-200a-3p;rno-miR-326-3p;rno-miR-133a-3p;rno-miR-376b-3p	0.569562	0.244459	0.746053
GO:0000780	condensed nuclear chromosome, centromeric region	http://amigo.geneontology.org/amigo/term/GO:0000780	2	2184	15	17746	1.08347	261730;114592	Aurka;Aurkb	rno-miR-10b-5p;rno-miR-206-3p;rno-miR-1-3p;rno-miR-128-3p	0.570216	0.243961	0.746053
GO:0005581	collagen trimer	http://amigo.geneontology.org/amigo/term/GO:0005581	7	2184	58	17746	0.980597	24914;361289;315598;64668;84352;315114;29755	Lox;Colec12;C1qtnf5;Mbl2;Col1a2;C1qtnf6;Colq	rno-miR-206-3p;rno-miR-30c-2-3p;rno-miR-136-5p;rno-miR-183-5p;rno-miR-122-5p;rno-miR-381-3p;rno-miR-1-3p;rno-miR-128-3p;rno-miR-543-3p;rno-miR-495;rno-miR-200a-3p	0.578307	0.237842	0.752708
GO:0005921	gap junction	http://amigo.geneontology.org/amigo/term/GO:0005921	3	2184	24	17746	1.0157	315435;83807;362963	Panx1;Ybx3;Sgsm3	rno-miR-543-3p;rno-miR-326-3p	0.580324	0.236329	0.752708
GO:0019897	extrinsic component of plasma membrane	http://amigo.geneontology.org/amigo/term/GO:0019897	3	2184	24	17746	1.0157	81778;25277;56611	S100a10;Mfge8;Anxa2	rno-miR-10b-5p;rno-miR-206-3p;rno-miR-30c-2-3p;rno-miR-1-3p	0.580324	0.236329	0.752708
GO:0005929	cilium	http://amigo.geneontology.org/amigo/term/GO:0005929	16	2184	134	17746	0.969984	171044;25380;81742;24874;498910;298942;373066;116506;299159;81523;25149;192211;58945;25289;295106;500069	Sstr3;Anxa1;Pde1c;Vhl;Arl2bp;Dld;Ift81;Calcr;Atp6v1d;Myoc;Esr2;Prom2;Dynll1;Adcy6;Ift80;Cep41	rno-miR-133a-3p;rno-miR-183-5p;rno-miR-30c-2-3p;rno-miR-136-5p;rno-miR-221-3p;rno-miR-206-3p;rno-miR-431;rno-miR-10b-5p;rno-miR-122-5p;rno-miR-381-3p;rno-miR-133b-3p;rno-miR-1-3p;rno-miR-128-3p;rno-miR-543-3p;rno-miR-495;rno-miR-200a-3p;rno-miR-326-3p;rno-miR-503-5p	0.58462	0.233127	0.752708
GO:0000775	chromosome, centromeric region	http://amigo.geneontology.org/amigo/term/GO:0000775	5	2184	42	17746	0.967241	24673;289150;117281;297093;83726	Ppp2cb;Cenpl;Ppp2r1a;Cbx3;Ctcf	rno-miR-183-5p;rno-miR-136-5p;rno-miR-221-3p;rno-miR-99a-5p;rno-miR-133b-3p;rno-miR-128-3p;rno-miR-543-3p;rno-miR-495;rno-miR-200a-3p;rno-miR-326-3p;rno-miR-133a-3p	0.597136	0.223927	0.752708
GO:0031672	A band	http://amigo.geneontology.org/amigo/term/GO:0031672	2	2184	16	17746	1.0157	24585;301164	Myl3;Kat2b	rno-miR-543-3p;rno-miR-495;rno-miR-30c-2-3p	0.602104	0.220328	0.752708
GO:0005671	Ada2/Gcn5/Ada3 transcription activator complex	http://amigo.geneontology.org/amigo/term/GO:0005671	2	2184	16	17746	1.0157	301164;362093	Kat2b;Wdr5	rno-miR-543-3p;rno-miR-495;rno-miR-128-3p	0.602104	0.220328	0.752708
GO:0032432	actin filament bundle	http://amigo.geneontology.org/amigo/term/GO:0032432	1	2184	7	17746	1.16085	306071	Lcp1	rno-miR-221-3p;rno-miR-30c-2-3p;rno-miR-99b-3p;rno-miR-136-5p	0.604933	0.218292	0.752708
GO:0031314	extrinsic component of mitochondrial inner membrane	http://amigo.geneontology.org/amigo/term/GO:0031314	1	2184	7	17746	1.16085	305477	Dusp18	rno-miR-99b-3p	0.604933	0.218292	0.752708
GO:0033588	Elongator holoenzyme complex	http://amigo.geneontology.org/amigo/term/GO:0033588	1	2184	7	17746	1.16085	307545	Elp2	rno-miR-495	0.604933	0.218292	0.752708
GO:0036057	slit diaphragm	http://amigo.geneontology.org/amigo/term/GO:0036057	1	2184	7	17746	1.16085	192181	Podxl	rno-miR-495;rno-miR-10b-5p	0.604933	0.218292	0.752708
GO:0070937	CRD-mediated mRNA stability complex	http://amigo.geneontology.org/amigo/term/GO:0070937	1	2184	7	17746	1.16085	117280	Hnrnpu	rno-miR-206-3p;rno-miR-122-5p;rno-miR-1-3p	0.604933	0.218292	0.752708
GO:0036477	somatodendritic compartment	http://amigo.geneontology.org/amigo/term/GO:0036477	1	2184	7	17746	1.16085	29682	Kcnq3	rno-miR-183-5p;rno-miR-136-5p;rno-miR-221-3p;rno-miR-128-3p	0.604933	0.218292	0.752708
GO:0034715	pICln-Sm protein complex	http://amigo.geneontology.org/amigo/term/GO:0034715	1	2184	7	17746	1.16085	65160	Clns1a	rno-miR-431;rno-miR-136-5p	0.604933	0.218292	0.752708
GO:0097470	ribbon synapse	http://amigo.geneontology.org/amigo/term/GO:0097470	1	2184	7	17746	1.16085	81717	Ctbp2	rno-miR-543-3p;rno-miR-133b-3p;rno-miR-133a-3p	0.604933	0.218292	0.752708
GO:0043219	lateral loop	http://amigo.geneontology.org/amigo/term/GO:0043219	1	2184	7	17746	1.16085	361532	Sirt2	rno-miR-30c-2-3p;rno-miR-326-3p	0.604933	0.218292	0.752708
GO:0005577	fibrinogen complex	http://amigo.geneontology.org/amigo/term/GO:0005577	1	2184	7	17746	1.16085	25661	Fn1	rno-miR-206-3p;rno-miR-1-3p	0.604933	0.218292	0.752708
GO:0001652	granular component	http://amigo.geneontology.org/amigo/term/GO:0001652	1	2184	7	17746	1.16085	306455	Cdkn2aip	rno-miR-543-3p;rno-miR-30c-2-3p;rno-miR-326-3p	0.604933	0.218292	0.752708
GO:0016593	Cdc73/Paf1 complex	http://amigo.geneontology.org/amigo/term/GO:0016593	1	2184	7	17746	1.16085	304832	Cdc73	rno-miR-495;rno-miR-136-5p;rno-miR-381-3p;rno-miR-10b-5p	0.604933	0.218292	0.752708
GO:0045180	basal cortex	http://amigo.geneontology.org/amigo/term/GO:0045180	1	2184	7	17746	1.16085	114514	Clasp2	rno-miR-200a-3p;rno-miR-411-5p	0.604933	0.218292	0.752708
GO:0044300	cerebellar mossy fiber	http://amigo.geneontology.org/amigo/term/GO:0044300	1	2184	7	17746	1.16085	192126	Dab2ip	rno-miR-381-3p	0.604933	0.218292	0.752708
GO:0005697	telomerase holoenzyme complex	http://amigo.geneontology.org/amigo/term/GO:0005697	1	2184	7	17746	1.16085	301965	Tert	rno-miR-10b-5p;rno-miR-326-3p	0.604933	0.218292	0.752708
GO:0000801	central element	http://amigo.geneontology.org/amigo/term/GO:0000801	1	2184	7	17746	1.16085	25276	Sycp1	rno-miR-133a-3p;rno-miR-133b-3p;rno-miR-495;rno-miR-326-3p	0.604933	0.218292	0.752708
GO:0033017	sarcoplasmic reticulum membrane	http://amigo.geneontology.org/amigo/term/GO:0033017	3	2184	25	17746	0.975021	117537;64672;25639	Klhl41;Pln;Fkbp1a	rno-miR-200a-3p;rno-miR-30c-2-3p;rno-miR-99b-3p;rno-miR-221-3p;rno-miR-381-3p	0.605715	0.217732	0.752708
GO:0000932	cytoplasmic mRNA processing body	http://amigo.geneontology.org/amigo/term/GO:0000932	7	2184	60	17746	0.947803	308906;85265;29673;29671;361399;117045;113894	Trim5;Ajuba;Psma6;Psma4;Edc4;Eif4e;Sqstm1	rno-miR-206-3p;rno-miR-30c-2-3p;rno-miR-221-3p;rno-miR-381-3p;rno-miR-411-5p;rno-miR-1-3p;rno-miR-128-3p;rno-miR-543-3p;rno-miR-495;rno-miR-200a-3p;rno-miR-503-5p	0.6113	0.213745	0.758063
GO:0017053	transcriptional repressor complex	http://amigo.geneontology.org/amigo/term/GO:0017053	6	2184	52	17746	0.937381	24388;29382;313235;81717;307545;297893	Gfi1;Ctbp1;Coro2a;Ctbp2;Elp2;Hdac1	rno-miR-542-5p;rno-miR-133b-3p;rno-miR-543-3p;rno-miR-495;rno-miR-326-3p;rno-miR-133a-3p	0.621846	0.206317	0.769535
GO:0016021	integral component of membrane	http://amigo.geneontology.org/amigo/term/GO:0016021	533	2184	4385	17746	0.98367	303749;25151;29230;116564;65033;66028;25289;29702;29555;81005;83628;308820;361351;192215;297801;361352;29140;310378;366602;54309;304124;64020;81668;24954;24808;361233;64467;311651;25469;117243;29146;60378;393088;245919;83612;83518;80897;29161;305203;293098;84550;361744;192211;295701;140924;29747;94172;24888;25750;84348;116721;83497;304285;292788;29199;117264;24932;64701;80881;314352;266668;29290;…	Ogfod3;Igf2r;Sqle;Npr2;Stx12;Arl6ip5;Adcy6;Eif2ak3;Vipr2;Nptxr;Cd82;Ccdc90b;Hdhd2;Slc9a5;Xkr4;Pqlc1;Snn;Nnt;Tspan13;Syt5;Cldn8;Gpr85;Gnrhr;Insr;Tacr3;Ssr1;Entpd2;Slc9a8;Kcna4;Acsl6;Jag1;Lypd3;Pcdha6;Impg2;Slc32a1;Aplnr;Erap1;Cav3;Paqr3;Tmem135;Slc24a2;Tmem252;Prom2;Tmx2;Il2rg;Kcnmb1;Slc27a1;Bcl2l1;Maob;Ackr3;Abcc5;Ocln;Tecpr1;Psenen;Hfe;P2ry6;Cd4;Rpn2;Serp1;Sel1l;Grina;Adora1;Ugcg;Slc37a4;Tmem79;…	rno-miR-136-5p;rno-miR-10b-5p;rno-miR-1-3p;rno-miR-503-5p;rno-miR-376b-3p;rno-miR-183-5p;rno-miR-206-3p;rno-miR-598-3p;rno-miR-122-5p;rno-miR-381-3p;rno-miR-411-5p;rno-miR-542-5p;rno-miR-133b-3p;rno-miR-136-3p;rno-miR-200a-3p;rno-miR-133a-3p;rno-miR-30c-2-3p;rno-miR-128-3p;rno-miR-543-3p;rno-miR-451-5p;rno-miR-99b-3p;rno-miR-221-3p;rno-miR-431;rno-miR-99a-5p;rno-miR-495;rno-miR-326-3p	0.63127	0.199785	0.773206
GO:0030286	dynein complex	http://amigo.geneontology.org/amigo/term/GO:0030286	2	2184	17	17746	0.955896	140734;298767	Dynll2;Dync2li1	rno-miR-543-3p;rno-miR-136-3p;rno-miR-30c-2-3p;rno-miR-128-3p	0.632168	0.199167	0.773206
GO:0034719	SMN-Sm protein complex	http://amigo.geneontology.org/amigo/term/GO:0034719	2	2184	17	17746	0.955896	363462;297699	Gemin8;Strap	rno-miR-543-3p;rno-miR-200a-3p;rno-miR-136-5p	0.632168	0.199167	0.773206
GO:0031430	M band	http://amigo.geneontology.org/amigo/term/GO:0031430	2	2184	17	17746	0.955896	140939;117537	Trim63;Klhl41	rno-miR-99b-3p;rno-miR-381-3p	0.632168	0.199167	0.773206
GO:0005871	kinesin complex	http://amigo.geneontology.org/amigo/term/GO:0005871	6	2184	53	17746	0.919642	300053;83836;117548;170845;85248;293502	Kifc2;Nde1;Kif1b;Ndel1;Kif3c;Kif22	rno-miR-451-5p;rno-miR-431;rno-miR-10b-5p;rno-miR-381-3p;rno-miR-542-5p;rno-miR-543-3p;rno-miR-495	0.638772	0.194654	0.773206
GO:0055037	recycling endosome	http://amigo.geneontology.org/amigo/term/GO:0055037	11	2184	97	17746	0.921046	84348;85264;60466;24825;24835;246294;29199;24511;59324;29564;363254	Ackr3;Abcg1;Stx7;Tf;Tnf;Optn;Hfe;Itgb1;Kcnk1;Dync1i1;Atg9a	rno-miR-206-3p;rno-miR-30c-2-3p;rno-miR-183-5p;rno-miR-431;rno-miR-122-5p;rno-miR-411-5p;rno-miR-542-5p;rno-miR-99a-5p;rno-miR-1-3p;rno-miR-128-3p;rno-miR-543-3p;rno-miR-200a-3p;rno-miR-326-3p	0.647355	0.188857	0.773206
GO:0042587	glycogen granule	http://amigo.geneontology.org/amigo/term/GO:0042587	1	2184	8	17746	1.01569	25594	Ppp1cb	rno-miR-99a-5p;rno-miR-495;rno-miR-543-3p	0.648244	0.188262	0.773206
GO:0005869	dynactin complex	http://amigo.geneontology.org/amigo/term/GO:0005869	1	2184	8	17746	1.01569	84428	Dctn4	rno-miR-495;rno-miR-136-3p	0.648244	0.188262	0.773206
GO:0005915	zonula adherens	http://amigo.geneontology.org/amigo/term/GO:0005915	1	2184	8	17746	1.01569	307505	Ctnna1	rno-miR-200a-3p	0.648244	0.188262	0.773206
GO:0000164	protein phosphatase type 1 complex	http://amigo.geneontology.org/amigo/term/GO:0000164	1	2184	8	17746	1.01569	25594	Ppp1cb	rno-miR-99a-5p;rno-miR-495;rno-miR-543-3p	0.648244	0.188262	0.773206
GO:0097208	alveolar lamellar body	http://amigo.geneontology.org/amigo/term/GO:0097208	1	2184	8	17746	1.01569	25425	Ctsh	rno-miR-381-3p;rno-miR-326-3p	0.648244	0.188262	0.773206
GO:0005688	U6 snRNP	http://amigo.geneontology.org/amigo/term/GO:0005688	1	2184	8	17746	1.01569	114612	Ddx39b	rno-miR-495	0.648244	0.188262	0.773206
GO:0005742	mitochondrial outer membrane translocase complex	http://amigo.geneontology.org/amigo/term/GO:0005742	1	2184	8	17746	1.01569	266601	Tomm20	rno-miR-495	0.648244	0.188262	0.773206
GO:0034464	BBSome	http://amigo.geneontology.org/amigo/term/GO:0034464	1	2184	8	17746	1.01569	113948	Bbs2	rno-miR-136-5p	0.648244	0.188262	0.773206
GO:0044292	dendrite terminus	http://amigo.geneontology.org/amigo/term/GO:0044292	1	2184	8	17746	1.01569	83612	Slc32a1	rno-miR-99b-3p	0.648244	0.188262	0.773206
GO:0048188	Set1C/COMPASS complex	http://amigo.geneontology.org/amigo/term/GO:0048188	1	2184	8	17746	1.01569	362093	Wdr5	rno-miR-128-3p	0.648244	0.188262	0.773206
GO:0072669	tRNA-splicing ligase complex	http://amigo.geneontology.org/amigo/term/GO:0072669	1	2184	8	17746	1.01569	84474	Ddx1	rno-miR-200a-3p	0.648244	0.188262	0.773206
GO:0016460	myosin II complex	http://amigo.geneontology.org/amigo/term/GO:0016460	1	2184	8	17746	1.01569	50685	Myl12b	rno-miR-543-3p	0.648244	0.188262	0.773206
GO:0035327	transcriptionally active chromatin	http://amigo.geneontology.org/amigo/term/GO:0035327	2	2184	18	17746	0.90274	29511;313323	Padi2;Psip1	rno-miR-543-3p;rno-miR-495;rno-miR-136-3p;rno-miR-381-3p;rno-miR-128-3p	0.660425	0.180177	0.784584
GO:0001741	XY body	http://amigo.geneontology.org/amigo/term/GO:0001741	2	2184	18	17746	0.90274	298317;301442	Ube2a;Sumo1	rno-miR-136-5p;rno-miR-431;rno-miR-122-5p;rno-miR-133b-3p;rno-miR-136-3p;rno-miR-200a-3p;rno-miR-133a-3p	0.660425	0.180177	0.784584
GO:0030136	clathrin-coated vesicle	http://amigo.geneontology.org/amigo/term/GO:0030136	5	2184	46	17746	0.882934	89816;54241;24803;83721;25139	Picalm;Cltc;Vamp2;Dvl1;Slc2a4	rno-miR-183-5p;rno-miR-206-3p;rno-miR-30c-2-3p;rno-miR-431;rno-miR-503-5p;rno-miR-133b-3p;rno-miR-1-3p;rno-miR-128-3p;rno-miR-495;rno-miR-133a-3p	0.670523	0.173586	0.794991
GO:0005750	mitochondrial respiratory chain complex III	http://amigo.geneontology.org/amigo/term/GO:0005750	1	2184	9	17746	0.902784	293448	Uqcrc2	rno-miR-543-3p;rno-miR-183-5p	0.686808	0.163165	0.798481
GO:0071439	clathrin complex	http://amigo.geneontology.org/amigo/term/GO:0071439	1	2184	9	17746	0.902784	54241	Cltc	rno-miR-431;rno-miR-206-3p;rno-miR-1-3p;rno-miR-128-3p	0.686808	0.163165	0.798481
GO:0030867	rough endoplasmic reticulum membrane	http://amigo.geneontology.org/amigo/term/GO:0030867	1	2184	9	17746	0.902784	24717	Rho	rno-miR-200a-3p	0.686808	0.163165	0.798481
GO:0031932	TORC2 complex	http://amigo.geneontology.org/amigo/term/GO:0031932	1	2184	9	17746	0.902784	56718	Mtor	rno-miR-99a-5p;rno-miR-495	0.686808	0.163165	0.798481
GO:0032982	myosin filament	http://amigo.geneontology.org/amigo/term/GO:0032982	1	2184	9	17746	0.902784	83708	Mybph	rno-miR-128-3p	0.686808	0.163165	0.798481
GO:0005952	cAMP-dependent protein kinase complex	http://amigo.geneontology.org/amigo/term/GO:0005952	1	2184	9	17746	0.902784	64562	Prkab2	rno-miR-495;rno-miR-128-3p;rno-miR-503-5p	0.686808	0.163165	0.798481
GO:0043020	NADPH oxidase complex	http://amigo.geneontology.org/amigo/term/GO:0043020	1	2184	9	17746	0.902784	114553	Ncf1	rno-miR-381-3p	0.686808	0.163165	0.798481
GO:0000124	SAGA complex	http://amigo.geneontology.org/amigo/term/GO:0000124	1	2184	9	17746	0.902784	361946	Supt20	rno-miR-122-5p	0.686808	0.163165	0.798481
GO:0001527	microfibril	http://amigo.geneontology.org/amigo/term/GO:0001527	1	2184	9	17746	0.902784	83727	Fbn1	rno-miR-133b-3p;rno-miR-133a-3p	0.686808	0.163165	0.798481
GO:0000145	exocyst	http://amigo.geneontology.org/amigo/term/GO:0000145	2	2184	19	17746	0.855179	245709;171455	Exoc8;Exoc2	rno-miR-200a-3p;rno-miR-206-3p;rno-miR-1-3p	0.686909	0.163101	0.798481
GO:0015629	actin cytoskeleton	http://amigo.geneontology.org/amigo/term/GO:0015629	20	2184	179	17746	0.907021	307505;316620;306071;246142;286908;286965;29474;94272;63836;502674;294804;116504;140935;54319;363646;54321;24645;25687;170904;315265	Ctnna1;Mlph;Lcp1;Bmf;Pdlim7;Abra;Coro1b;Clic5;Actn4;Dstn;Rai14;Mprip;Afap1;Ezr;Eral1;Cnn3;Pgm1;Cald1;Stk17b;Twf1	rno-miR-206-3p;rno-miR-30c-2-3p;rno-miR-99b-3p;rno-miR-221-3p;rno-miR-136-5p;rno-miR-183-5p;rno-miR-10b-5p;rno-miR-122-5p;rno-miR-133b-3p;rno-miR-136-3p;rno-miR-1-3p;rno-miR-128-3p;rno-miR-543-3p;rno-miR-495;rno-miR-200a-3p;rno-miR-326-3p;rno-miR-133a-3p;rno-miR-376b-3p	0.6931	0.159204	0.804104
GO:0046658	anchored component of plasma membrane	http://amigo.geneontology.org/amigo/term/GO:0046658	3	2184	29	17746	0.840345	94268;24686;24268	Efna1;Prnp;Cp	rno-miR-431;rno-miR-200a-3p;rno-miR-30c-2-3p;rno-miR-136-5p;rno-miR-381-3p	0.696703	0.156952	0.806709
GO:0030992	intraciliary transport particle B	http://amigo.geneontology.org/amigo/term/GO:0030992	2	2184	20	17746	0.812374	373066;295106	Ift81;Ift80	rno-miR-495;rno-miR-206-3p;rno-miR-1-3p	0.711669	0.147722	0.815925
GO:0005666	DNA-directed RNA polymerase III complex	http://amigo.geneontology.org/amigo/term/GO:0005666	2	2184	20	17746	0.812374	114205;306012	Crcp;Polr3d	rno-miR-543-3p;rno-miR-136-5p	0.711669	0.147722	0.815925
GO:0030660	Golgi-associated vesicle membrane	http://amigo.geneontology.org/amigo/term/GO:0030660	1	2184	10	17746	0.81246	64161	Pi4ka	rno-miR-206-3p;rno-miR-1-3p	0.721146	0.141977	0.815925
GO:0072546	ER membrane protein complex	http://amigo.geneontology.org/amigo/term/GO:0072546	1	2184	10	17746	0.81246	312640	Emc3	rno-miR-183-5p	0.721146	0.141977	0.815925
GO:0016471	vacuolar proton-transporting V-type ATPase complex	http://amigo.geneontology.org/amigo/term/GO:0016471	1	2184	10	17746	0.81246	291969	Atp6v0d1	rno-miR-133b-3p;rno-miR-128-3p;rno-miR-133a-3p	0.721146	0.141977	0.815925
GO:0008385	IkappaB kinase complex	http://amigo.geneontology.org/amigo/term/GO:0008385	1	2184	10	17746	0.81246	266806	Erc1	rno-miR-133b-3p;rno-miR-381-3p;rno-miR-133a-3p	0.721146	0.141977	0.815925
GO:0001520	outer dense fiber	http://amigo.geneontology.org/amigo/term/GO:0001520	1	2184	10	17746	0.81246	25425	Ctsh	rno-miR-381-3p;rno-miR-326-3p	0.721146	0.141977	0.815925
GO:0045179	apical cortex	http://amigo.geneontology.org/amigo/term/GO:0045179	1	2184	10	17746	0.81246	282838	Gm2a	rno-miR-431;rno-miR-206-3p;rno-miR-1-3p;rno-miR-376b-3p	0.721146	0.141977	0.815925
GO:0031080	nuclear pore outer ring	http://amigo.geneontology.org/amigo/term/GO:0031080	1	2184	10	17746	0.81246	116555	Nup107	rno-miR-495	0.721146	0.141977	0.815925
GO:0034709	methylosome	http://amigo.geneontology.org/amigo/term/GO:0034709	1	2184	10	17746	0.81246	65160	Clns1a	rno-miR-431;rno-miR-136-5p	0.721146	0.141977	0.815925
GO:0046581	intercellular canaliculus	http://amigo.geneontology.org/amigo/term/GO:0046581	1	2184	10	17746	0.81246	170910	Mtdh	rno-miR-128-3p	0.721146	0.141977	0.815925
GO:1990124	messenger ribonucleoprotein complex	http://amigo.geneontology.org/amigo/term/GO:1990124	1	2184	10	17746	0.81246	83498	Hnrnpab	rno-miR-200a-3p	0.721146	0.141977	0.815925
GO:0097228	sperm principal piece	http://amigo.geneontology.org/amigo/term/GO:0097228	2	2184	21	17746	0.773646	373066;364729	Ift81;Nme8	rno-miR-495;rno-miR-136-5p	0.734765	0.133851	0.82818
GO:0035097	histone methyltransferase complex	http://amigo.geneontology.org/amigo/term/GO:0035097	2	2184	21	17746	0.773646	29417;362093	Men1;Wdr5	rno-miR-495;rno-miR-30c-2-3p;rno-miR-128-3p	0.734765	0.133851	0.82818
GO:0005801	cis-Golgi network	http://amigo.geneontology.org/amigo/term/GO:0005801	4	2184	41	17746	0.792347	94189;289883;29524;64032	Gosr1;Tmed5;Limk2;Ctgf	rno-miR-10b-5p;rno-miR-381-3p;rno-miR-133b-3p;rno-miR-128-3p;rno-miR-495;rno-miR-200a-3p;rno-miR-133a-3p	0.741613	0.129822	0.834315
GO:0005773	vacuole	http://amigo.geneontology.org/amigo/term/GO:0005773	1	2184	11	17746	0.738558	25599	Cd74	rno-miR-122-5p	0.75172	0.123944	0.83462
GO:0032421	stereocilium bundle	http://amigo.geneontology.org/amigo/term/GO:0032421	1	2184	11	17746	0.738558	94272	Clic5	rno-miR-221-3p;rno-miR-183-5p;rno-miR-30c-2-3p;rno-miR-122-5p;rno-miR-376b-3p	0.75172	0.123944	0.83462
GO:0032593	insulin-responsive compartment	http://amigo.geneontology.org/amigo/term/GO:0032593	1	2184	11	17746	0.738558	25139	Slc2a4	rno-miR-503-5p	0.75172	0.123944	0.83462
GO:0035631	CD40 receptor complex	http://amigo.geneontology.org/amigo/term/GO:0035631	1	2184	11	17746	0.738558	171369	Cd40	rno-miR-326-3p	0.75172	0.123944	0.83462
GO:0016442	RISC complex	http://amigo.geneontology.org/amigo/term/GO:0016442	1	2184	11	17746	0.738558	117045	Eif4e	rno-miR-206-3p;rno-miR-381-3p;rno-miR-1-3p;rno-miR-495;rno-miR-200a-3p;rno-miR-503-5p	0.75172	0.123944	0.83462
GO:0042627	chylomicron	http://amigo.geneontology.org/amigo/term/GO:0042627	1	2184	11	17746	0.738558	24539	Lpl	rno-miR-543-3p	0.75172	0.123944	0.83462
GO:0032426	stereocilium bundle tip	http://amigo.geneontology.org/amigo/term/GO:0032426	1	2184	11	17746	0.738558	59114	Slc9a3r1	rno-miR-30c-2-3p	0.75172	0.123944	0.83462
GO:0000793	condensed chromosome	http://amigo.geneontology.org/amigo/term/GO:0000793	3	2184	33	17746	0.738319	362817;309995;83726	Cdk2;Xrcc4;Ctcf	rno-miR-30c-2-3p;rno-miR-221-3p;rno-miR-543-3p;rno-miR-495;rno-miR-200a-3p;rno-miR-326-3p	0.770826	0.113044	0.853677
GO:0046540	U4/U6 x U5 tri-snRNP complex	http://amigo.geneontology.org/amigo/term/GO:0046540	2	2184	23	17746	0.706293	29678;292008	Sart1;Txnl4b	rno-miR-543-3p;rno-miR-136-5p	0.77624	0.110004	0.853677
GO:0005798	Golgi-associated vesicle	http://amigo.geneontology.org/amigo/term/GO:0005798	1	2184	12	17746	0.676974	286927	Stk16	rno-miR-381-3p	0.778944	0.108494	0.853677
GO:0031235	intrinsic component of the cytoplasmic side of the plasma membrane	http://amigo.geneontology.org/amigo/term/GO:0031235	1	2184	12	17746	0.676974	192126	Dab2ip	rno-miR-381-3p	0.778944	0.108494	0.853677
GO:0031512	motile primary cilium	http://amigo.geneontology.org/amigo/term/GO:0031512	1	2184	12	17746	0.676974	298767	Dync2li1	rno-miR-128-3p	0.778944	0.108494	0.853677
GO:0017119	Golgi transport complex	http://amigo.geneontology.org/amigo/term/GO:0017119	1	2184	12	17746	0.676974	310411	Cog6	rno-miR-30c-2-3p;rno-miR-381-3p;rno-miR-376b-3p	0.778944	0.108494	0.853677
GO:0005885	Arp2/3 protein complex	http://amigo.geneontology.org/amigo/term/GO:0005885	1	2184	12	17746	0.676974	81732	Actr3	rno-miR-451-5p;rno-miR-99b-3p;rno-miR-381-3p;rno-miR-10b-5p	0.778944	0.108494	0.853677
GO:0072372	primary cilium	http://amigo.geneontology.org/amigo/term/GO:0072372	4	2184	44	17746	0.738198	500069;64532;65142;298767	Cep41;Adcy5;Arl2;Dync2li1	rno-miR-183-5p;rno-miR-206-3p;rno-miR-30c-2-3p;rno-miR-10b-5p;rno-miR-122-5p;rno-miR-1-3p;rno-miR-128-3p;rno-miR-200a-3p	0.786311	0.104406	0.860163
GO:0005763	mitochondrial small ribosomal subunit	http://amigo.geneontology.org/amigo/term/GO:0005763	2	2184	24	17746	0.676826	298517;295238	Mrps15;Dap3	rno-miR-495;rno-miR-326-3p	0.794767	0.0997602	0.867815
GO:0016580	Sin3 complex	http://amigo.geneontology.org/amigo/term/GO:0016580	1	2184	13	17746	0.624863	297893	Hdac1	rno-miR-326-3p	0.803184	0.0951849	0.870605
GO:0000346	transcription export complex	http://amigo.geneontology.org/amigo/term/GO:0000346	1	2184	13	17746	0.624863	114612	Ddx39b	rno-miR-495	0.803184	0.0951849	0.870605
GO:0005687	U4 snRNP	http://amigo.geneontology.org/amigo/term/GO:0005687	1	2184	13	17746	0.624863	114612	Ddx39b	rno-miR-495	0.803184	0.0951849	0.870605
GO:0032433	filopodium tip	http://amigo.geneontology.org/amigo/term/GO:0032433	1	2184	13	17746	0.624863	116647	Nlgn1	rno-miR-495;rno-miR-136-5p;rno-miR-381-3p;rno-miR-376b-3p	0.803184	0.0951849	0.870605
GO:0000974	Prp19 complex	http://amigo.geneontology.org/amigo/term/GO:0000974	1	2184	14	17746	0.580198	85434	Cdc5l	rno-miR-200a-3p	0.824767	0.0836687	0.889132
GO:0000242	pericentriolar material	http://amigo.geneontology.org/amigo/term/GO:0000242	1	2184	14	17746	0.580198	24818	Tcp1	rno-miR-200a-3p	0.824767	0.0836687	0.889132
GO:0042613	MHC class II protein complex	http://amigo.geneontology.org/amigo/term/GO:0042613	1	2184	14	17746	0.580198	25599	Cd74	rno-miR-122-5p	0.824767	0.0836687	0.889132
GO:0031941	filamentous actin	http://amigo.geneontology.org/amigo/term/GO:0031941	2	2184	27	17746	0.601521	289992;117557	Fermt2;Tpm3	rno-miR-206-3p;rno-miR-183-5p;rno-miR-30c-2-3p;rno-miR-598-3p;rno-miR-221-3p;rno-miR-1-3p;rno-miR-326-3p;rno-miR-376b-3p	0.842431	0.0744659	0.900048
GO:0034045	pre-autophagosomal structure membrane	http://amigo.geneontology.org/amigo/term/GO:0034045	1	2184	15	17746	0.541487	361321	Atg12	rno-miR-543-3p;rno-miR-10b-5p;rno-miR-136-3p;rno-miR-128-3p;rno-miR-376b-3p	0.843984	0.0736657	0.900048
GO:0030014	CCR4-NOT complex	http://amigo.geneontology.org/amigo/term/GO:0030014	1	2184	15	17746	0.541487	170842	Tob1	rno-miR-543-3p;rno-miR-10b-5p;rno-miR-381-3p	0.843984	0.0736657	0.900048
GO:0001533	cornified envelope	http://amigo.geneontology.org/amigo/term/GO:0001533	1	2184	15	17746	0.541487	25380	Anxa1	rno-miR-495;rno-miR-221-3p	0.843984	0.0736657	0.900048
GO:0043296	apical junction complex	http://amigo.geneontology.org/amigo/term/GO:0043296	1	2184	15	17746	0.541487	298487	Cldn19	rno-miR-30c-2-3p	0.843984	0.0736657	0.900048
GO:0044798	nuclear transcription factor complex	http://amigo.geneontology.org/amigo/term/GO:0044798	1	2184	15	17746	0.541487	114505	Klf4	rno-miR-1-3p;rno-miR-206-3p;rno-miR-598-3p;rno-miR-381-3p;rno-miR-128-3p	0.843984	0.0736657	0.900048
GO:0005576	extracellular region	http://amigo.geneontology.org/amigo/term/GO:0005576	78	2184	710	17746	0.88868	309399;112400;289456;25647;79210;25592;444983;25501;171548;296851;24825;24924;25661;81737;89811;25043;25268;83727;246117;288475;25542;60582;171413;64366;24335;80897;498335;291609;245920;114557;116658;298296;65154;64032;170819;25662;24617;24867;29151;24477;84352;84488;24241;29190;29191;64458;25317;315598;83785;363455;171369;170917;89808;25298;60464;59316;25277;292657;64536;29200;24770;365395;64827…	Abhd17b;Nrg1;Hsd17b11;Il7;Fstl1;Agrn;Apold1;Nxph1;Dkk3;Pon2;Tf;Ptn;Fn1;Ntf3;Vegfb;Eln;Proc;Fbn1;Mcfd2;Nptx2;Ccl3;Il1rn;Spata6;Calu;Epo;Erap1;Cxcl13;Ndfip1;Cxcl10;Wif1;Cntn4;Pcsk9;Wisp1;Ctgf;Il24;Igfbp2;Serpine1;Vcsa1;Ucn;Ibsp;Col1a2;Fgf13;Calca;Pdyn;Tac3;Scrg1;Fgf1;C1qtnf5;Vegfa;Chrdl1;Cd40;Cry2;Cx3cl1;Cck;Fgf16;Nxph4;Mfge8;Slc1a5;Esm1;Inhba;Ccl2;Clcf1;Crisp1;Fibin;Igfbp5;Fmod;Il22ra2;Tnfsf12;Rna…	rno-miR-136-5p;rno-miR-10b-5p;rno-miR-1-3p;rno-miR-503-5p;rno-miR-376b-3p;rno-miR-206-3p;rno-miR-183-5p;rno-miR-122-5p;rno-miR-381-3p;rno-miR-411-5p;rno-miR-133b-3p;rno-miR-136-3p;rno-miR-200a-3p;rno-miR-133a-3p;rno-miR-30c-2-3p;rno-miR-128-3p;rno-miR-543-3p;rno-miR-451-5p;rno-miR-99b-3p;rno-miR-221-3p;rno-miR-431;rno-miR-495;rno-miR-326-3p	0.848787	0.0712011	0.903548
GO:0019005	SCF ubiquitin ligase complex	http://amigo.geneontology.org/amigo/term/GO:0019005	3	2184	39	17746	0.624519	361765;300084;287280	Btrc;Rbx1;Skp1	rno-miR-495;rno-miR-30c-2-3p;rno-miR-128-3p;rno-miR-376b-3p	0.853578	0.068757	0.907022
GO:0032420	stereocilium	http://amigo.geneontology.org/amigo/term/GO:0032420	2	2184	28	17746	0.580005	94272;59114	Clic5;Slc9a3r1	rno-miR-221-3p;rno-miR-183-5p;rno-miR-30c-2-3p;rno-miR-122-5p;rno-miR-376b-3p	0.855937	0.0675584	0.90745
GO:0016459	myosin complex	http://amigo.geneontology.org/amigo/term/GO:0016459	4	2184	50	17746	0.649394	24585;246142;140734;50685	Myl3;Bmf;Dynll2;Myl12b	rno-miR-543-3p;rno-miR-133b-3p;rno-miR-136-3p;rno-miR-30c-2-3p;rno-miR-133a-3p	0.857037	0.0670006	0.90745
GO:0035098	ESC/E(Z) complex	http://amigo.geneontology.org/amigo/term/GO:0035098	1	2184	16	17746	0.507616	294287	Phf1	rno-miR-495	0.861095	0.0649491	0.910125
GO:0000794	condensed nuclear chromosome	http://amigo.geneontology.org/amigo/term/GO:0000794	3	2184	40	17746	0.608872	25276;140583;314949	Sycp1;Chek1;Rad21	rno-miR-122-5p;rno-miR-133b-3p;rno-miR-543-3p;rno-miR-495;rno-miR-200a-3p;rno-miR-326-3p;rno-miR-133a-3p	0.864491	0.0632396	0.912092
GO:0000118	histone deacetylase complex	http://amigo.geneontology.org/amigo/term/GO:0000118	2	2184	29	17746	0.559973	297893;116665	Hdac1;Rere	rno-miR-495;rno-miR-326-3p;rno-miR-128-3p	0.868376	0.061292	0.913227
GO:0034364	high-density lipoprotein particle	http://amigo.geneontology.org/amigo/term/GO:0034364	1	2184	17	17746	0.477729	84024	Pon1	rno-miR-543-3p	0.876329	0.0573326	0.913227
GO:0002080	acrosomal membrane	http://amigo.geneontology.org/amigo/term/GO:0002080	1	2184	17	17746	0.477729	83764	Flot2	rno-miR-30c-2-3p	0.876329	0.0573326	0.913227
GO:0005682	U5 snRNP	http://amigo.geneontology.org/amigo/term/GO:0005682	1	2184	17	17746	0.477729	292008	Txnl4b	rno-miR-136-5p	0.876329	0.0573326	0.913227
GO:0005614	interstitial matrix	http://amigo.geneontology.org/amigo/term/GO:0005614	1	2184	17	17746	0.477729	24482	Igf1	rno-miR-206-3p;rno-miR-221-3p;rno-miR-10b-5p;rno-miR-122-5p;rno-miR-381-3p;rno-miR-1-3p;rno-miR-495;rno-miR-376b-3p	0.876329	0.0573326	0.913227
GO:0030117	membrane coat	http://amigo.geneontology.org/amigo/term/GO:0030117	1	2184	17	17746	0.477729	54241	Cltc	rno-miR-431;rno-miR-206-3p;rno-miR-1-3p;rno-miR-128-3p	0.876329	0.0573326	0.913227
GO:0033290	eukaryotic 48S preinitiation complex	http://amigo.geneontology.org/amigo/term/GO:0033290	1	2184	17	17746	0.477729	54318	Eif2s1	rno-miR-326-3p	0.876329	0.0573326	0.913227
GO:0005882	intermediate filament	http://amigo.geneontology.org/amigo/term/GO:0005882	5	2184	66	17746	0.614683	24387;363093;305540;191575;25369	Gfap;Mns1;Slc1a4;Nme1;Adora2a	rno-miR-30c-2-3p;rno-miR-136-5p;rno-miR-431;rno-miR-411-5p;rno-miR-133b-3p;rno-miR-128-3p;rno-miR-495;rno-miR-200a-3p;rno-miR-133a-3p	0.90104	0.045256	0.931775
GO:0045171	intercellular bridge	http://amigo.geneontology.org/amigo/term/GO:0045171	3	2184	44	17746	0.553395	294074;25162;498749	Cep55;Sp4;Tdp2	rno-miR-451-5p;rno-miR-183-5p;rno-miR-431;rno-miR-10b-5p;rno-miR-381-3p;rno-miR-136-3p;rno-miR-495	0.901285	0.0451378	0.931775
GO:0031305	integral component of mitochondrial inner membrane	http://amigo.geneontology.org/amigo/term/GO:0031305	1	2184	19	17746	0.427393	54311	Timm17a	rno-miR-133b-3p;rno-miR-133a-3p	0.901971	0.0448073	0.931775
GO:0071011	precatalytic spliceosome	http://amigo.geneontology.org/amigo/term/GO:0071011	1	2184	19	17746	0.427393	499691	Prpf38b	rno-miR-543-3p	0.901971	0.0448073	0.931775
GO:0005685	U1 snRNP	http://amigo.geneontology.org/amigo/term/GO:0005685	1	2184	19	17746	0.427393	360503	Luc7l	rno-miR-30c-2-3p	0.901971	0.0448073	0.931775
GO:0035861	site of double-strand break	http://amigo.geneontology.org/amigo/term/GO:0035861	1	2184	20	17746	0.406001	294287	Phf1	rno-miR-495	0.912724	0.0396604	0.93799
GO:0005680	anaphase-promoting complex	http://amigo.geneontology.org/amigo/term/GO:0005680	1	2184	20	17746	0.406001	360643	Cdc27	rno-miR-503-5p	0.912724	0.0396604	0.93799
GO:0034451	centriolar satellite	http://amigo.geneontology.org/amigo/term/GO:0034451	1	2184	20	17746	0.406001	308023	Ssx2ip	rno-miR-495	0.912724	0.0396604	0.93799
GO:0030131	clathrin adaptor complex	http://amigo.geneontology.org/amigo/term/GO:0030131	1	2184	21	17746	0.386646	300674	Arcn1	rno-miR-206-3p;rno-miR-183-5p;rno-miR-1-3p;rno-miR-503-5p	0.922298	0.0351285	0.946192
GO:0015935	small ribosomal subunit	http://amigo.geneontology.org/amigo/term/GO:0015935	2	2184	35	17746	0.463821	81775;295238	Rps21;Dap3	rno-miR-495	0.924411	0.0341347	0.946725
GO:0005657	replication fork	http://amigo.geneontology.org/amigo/term/GO:0005657	1	2184	22	17746	0.36905	140583	Chek1	rno-miR-495	0.930823	0.0311331	0.950015
GO:0005753	mitochondrial proton-transporting ATP synthase complex	http://amigo.geneontology.org/amigo/term/GO:0005753	1	2184	22	17746	0.36905	282819	Ppif	rno-miR-128-3p	0.930823	0.0311331	0.950015
GO:0005669	transcription factor TFIID complex	http://amigo.geneontology.org/amigo/term/GO:0005669	1	2184	23	17746	0.352985	117526	Tbp	rno-miR-495;rno-miR-206-3p;rno-miR-1-3p;rno-miR-128-3p	0.938412	0.0276064	0.95584
GO:0005747	mitochondrial respiratory chain complex I	http://amigo.geneontology.org/amigo/term/GO:0005747	3	2184	50	17746	0.486823	499529;678759;117287	Ndufs4;Ndufa10;Park7	rno-miR-431;rno-miR-10b-5p;rno-miR-503-5p;rno-miR-128-3p;rno-miR-376b-3p	0.939748	0.0269884	0.95584
GO:0005930	axoneme	http://amigo.geneontology.org/amigo/term/GO:0005930	4	2184	64	17746	0.506938	25425;363093;298767;64862	Ctsh;Mns1;Dync2li1;Map1lc3b	rno-miR-183-5p;rno-miR-381-3p;rno-miR-411-5p;rno-miR-128-3p;rno-miR-495;rno-miR-326-3p	0.948994	0.0227365	0.963594
GO:0000795	synaptonemal complex	http://amigo.geneontology.org/amigo/term/GO:0000795	1	2184	26	17746	0.312203	25276	Sycp1	rno-miR-133a-3p;rno-miR-133b-3p;rno-miR-495;rno-miR-326-3p	0.956542	0.0192961	0.9696
GO:0016592	mediator complex	http://amigo.geneontology.org/amigo/term/GO:0016592	1	2184	35	17746	0.231804	619436	Med24	rno-miR-30c-2-3p	0.984736	0.0066801	0.996479
GO:0042612	MHC class I protein complex	http://amigo.geneontology.org/amigo/term/GO:0042612	1	2184	37	17746	0.219249	29199	Hfe	rno-miR-411-5p	0.987904	0.00528539	0.997984
GO:0000228	nuclear chromosome	http://amigo.geneontology.org/amigo/term/GO:0000228	1	2184	45	17746	0.18019	289777	Fignl1	rno-miR-381-3p	0.99523	0.00207648	0.999972
GO:0005840	ribosome	http://amigo.geneontology.org/amigo/term/GO:0005840	6	2184	121	17746	0.40127	363099;301552;89820;295344;54318;81775	Rsl24d1;Mrpl44;Prmt3;St7l;Eif2s1;Rps21	rno-miR-206-3p;rno-miR-136-5p;rno-miR-431;rno-miR-1-3p;rno-miR-128-3p;rno-miR-495;rno-miR-200a-3p;rno-miR-326-3p	0.995998	0.00174163	0.999972
GO:0005575	cellular_component	http://amigo.geneontology.org/amigo/term/GO:0005575	194	2184	1930	17746	0.798892	170905;291987;79435;60449;313994;313264;79218;312640;298441;311061;117044;361810;114557;192675;65154;294753;83628;288022;294326;117551;29292;366507;140583;192215;246047;307100;291324;24962;306817;287437;303470;362787;79107;296102;293494;360665;363251;64033;309457;309626;300015;500348;58835;298250;290527;304832;155423;362052;294254;308718;89811;308163;315405;287113;315119;361110;289217;498353;3624…	Lfng;Cirh1a;Ube2d4;Gnb3;Klf11;Trim32;Gng5;Emc3;Nasp;Itgb6;Rraga;Fkbp5;Wif1;Bsnd;Wisp1;Mocs2;Cd82;Ccdc50;RGD1303003;Ccl22;Ftl1;Lzic;Chek1;Slc9a5;Calcoco1;Calml3;Trdmt1;Cth;Dek;Tnfsf13;Kat7;Mok;Duox2;Ell3;Ino80e;Jmjd6;Nhej1;Ccnd2;Pcgf6;Ring1;Them6;Bcl2l14;Phgdh;Fggy;Anxa11;Cdc73;Anxa7;Clca2;Hspa1b;Pex7;Vegfb;Ccr6;Dcun1d5;Rnps1;Mfng;Tmem110;Sdhc;Scfd2;Irak2;Nanp;Ruvbl2;Plag1;Gtf2i;Rpusd4;Galnt3;Nelf…	rno-miR-136-5p;rno-miR-10b-5p;rno-miR-1-3p;rno-miR-503-5p;rno-miR-376b-3p;rno-miR-183-5p;rno-miR-206-3p;rno-miR-598-3p;rno-miR-122-5p;rno-miR-381-3p;rno-miR-411-5p;rno-miR-542-5p;rno-miR-133b-3p;rno-miR-136-3p;rno-miR-200a-3p;rno-miR-133a-3p;rno-miR-30c-2-3p;rno-miR-128-3p;rno-miR-543-3p;rno-miR-451-5p;rno-miR-99b-3p;rno-miR-221-3p;rno-miR-431;rno-miR-495;rno-miR-326-3p	0.998385	0.000702132	0.999972
GO:0000786	nucleosome	http://amigo.geneontology.org/amigo/term/GO:0000786	2	2184	84	17746	0.192724	24840;24839	Tnp2;Tnp1	rno-miR-543-3p;rno-miR-10b-5p;rno-miR-326-3p	0.999474	0.000228478	0.999972
GO:0022625	cytosolic large ribosomal subunit	http://amigo.geneontology.org/amigo/term/GO:0022625	5	2184	163	17746	0.247524	245981;81768;363099;64156;64638	Rpl15;Rpl22;Rsl24d1;Uba52;Rpl28	rno-miR-183-5p;rno-miR-136-5p;rno-miR-133b-3p;rno-miR-128-3p;rno-miR-495;rno-miR-133a-3p	0.999971	1.26316e-05	0.999972
GO:0022627	cytosolic small ribosomal subunit	http://amigo.geneontology.org/amigo/term/GO:0022627	1	2184	89	17746	0.090881	81775	Rps21	rno-miR-495	0.999972	1.23141e-05	0.999972
