# Supplementary material for: Integrative analysis of microRNA and mRNA expression profiles in fetal rat model with anorectal malformation
Source: PeerJ. 2018 Oct 24;6:e5774. doi: 10.7717/peerj.5774 (PMC6203938; doi:10.7717/peerj.5774)
Supplement: Table S5 [file peerj-06-5774-s005.xls]

## Sheet: case VS control 2 Databases_Mol
Term_ID	Term_description	Term_url	ListHit	ListTotal	PopHit	PopTotal	FoldEnrichment	Genes	GeneSymbols	miRNAs	P_value	-log10(pvalue)	FDR_bh
GO:0005515	protein binding	http://amigo.geneontology.org/amigo/term/GO:0005515	370	1988	1480	16594	2.33529	26295;287942;24804;25673;65033;29722;24400;29659;24176;24782;140583;191575;81668;24954;25026;307505;25469;84014;116457;29146;294287;24311;84396;25492;29161;50688;83803;29151;298017;94172;303185;24888;83610;246334;29190;260323;29361;117536;29564;113960;65208;29290;25557;54244;64672;50658;25096;29336;310999;50560;313729;25595;25643;64310;116647;25126;117526;25054;56042;79215;29726;171129;25152;8383…	Ogt;Crkl;Syp;Anxa5;Stx12;Apbb1;Gnb1;P2rx4;Adrb2;Slc9a1;Chek1;Nme1;Gnrhr;Insr;Adm;Ctnna1;Kcna4;Ralbp1;Mapk8ip1;Jag1;Phf1;Ddc;Atp1b4;Nfia;Cav3;Cacnb1;Prkab1;Ucn;Actl7a;Slc27a1;Flcn;Bcl2l1;Apba2;Tp63;Pdyn;Snx27;Sox10;Nsmf;Dync1i1;Cdc42bpb;Dpysl5;Adora1;Star;Crebbp;Pln;Mapk9;Pld1;Sigmar1;Plekhg5;Ip6k1;Errfi1;Map2;Gnai3;Arf1;Nlgn1;Stat5b;Tbp;Ntrk2;Uso1;Mtpn;Slc22a5;Uggt1;Map1a;Nde1;Rph3a;Gosr1;Cltc;Ah…	rno-miR-136-5p;rno-miR-10b-5p;rno-miR-1-3p;rno-miR-503-5p;rno-miR-376b-3p;rno-miR-183-5p;rno-miR-206-3p;rno-miR-598-3p;rno-miR-122-5p;rno-miR-381-3p;rno-miR-411-5p;rno-miR-542-5p;rno-miR-133b-3p;rno-miR-136-3p;rno-miR-200a-3p;rno-miR-133a-3p;rno-miR-30c-2-3p;rno-miR-128-3p;rno-miR-543-3p;rno-miR-451-5p;rno-miR-99b-3p;rno-miR-221-3p;rno-miR-431;rno-miR-99a-5p;rno-miR-495;rno-miR-326-3p	4.7103e-36	35.327	4.42768e-33
GO:0042802	identical protein binding	http://amigo.geneontology.org/amigo/term/GO:0042802	152	1988	605	16594	2.18795	25151;89816;24804;64562;116564;290549;84427;29702;24318;81921;292156;25300;300035;54251;294753;85383;25255;29292;29430;25591;191575;83785;24446;24689;25558;309591;300799;58868;83584;360665;54284;84480;287716;297093;64467;116457;24904;360503;296851;83462;56817;29592;25542;308906;29443;60382;25614;29474;24465;292907;289827;24856;84352;304024;25049;64088;25631;24888;315707;246334;25389;192172;29700;…	Igf2r;Picalm;Syp;Prkab2;Npr2;Selk;Grb7;Eif2ak3;Drd2;Sh3gl3;Sh3glb1;Cd247;Pycrl;Flt1;Mocs2;Nol3;Dyrk1a;Ftl1;Hap1;Parp1;Nme1;Vegfa;Hgf;Prps2;Stxbp1;Trim39;Dapk2;Fzd1;Casp6;Jmjd6;Pitx2;Bnip3;Psme3;Cbx3;Entpd2;Mapk8ip1;Slc22a1;Luc7l;Pon2;Dynlt1;Kcnip2;Bcat1;Ccl3;Trim5;Ahcy;Arfip1;Ptk2;Coro1b;Hprt1;Ruvbl2;Ugp2;Ttr;Col1a2;Cpox;Atxn1;Snx16;Smad3;Bcl2l1;Csk;Tp63;Atf3;Mpst;Pcbd1;Prnp;Fkbp8;Sox10;C1qtnf6;L…	rno-miR-136-5p;rno-miR-10b-5p;rno-miR-1-3p;rno-miR-503-5p;rno-miR-376b-3p;rno-miR-206-3p;rno-miR-183-5p;rno-miR-598-3p;rno-miR-122-5p;rno-miR-381-3p;rno-miR-411-5p;rno-miR-542-5p;rno-miR-133b-3p;rno-miR-136-3p;rno-miR-200a-3p;rno-miR-133a-3p;rno-miR-30c-2-3p;rno-miR-128-3p;rno-miR-543-3p;rno-miR-451-5p;rno-miR-99b-3p;rno-miR-221-3p;rno-miR-431;rno-miR-99a-5p;rno-miR-495;rno-miR-326-3p	6.09433e-15	14.2151	2.86434e-12
GO:0042803	protein homodimerization activity	http://amigo.geneontology.org/amigo/term/GO:0042803	159	1988	759	16594	1.81368	63886;301965;81778;29209;24153;24831;24318;117044;292156;24176;192248;373542;25302;81613;304429;64030;85249;307491;29562;25269;29382;83785;24689;29624;58868;54284;85264;24423;252900;24464;84480;114109;300236;85247;117243;24904;25377;29637;308718;89811;29509;84596;81812;155812;25675;308906;81507;24817;362418;24465;114860;24599;304024;64464;25631;301563;94172;94204;24888;25750;25389;63836;60666;396…	Abcb9;Tert;S100a10;Casq2;A2m;Thrb;Drd2;Rraga;Sh3glb1;Adrb2;Cdh13;Stk25;Chrna7;Ceacam1;Psph;Kit;Pex11a;Hars2;Prps1;Pvalb;Ctbp1;Vegfa;Prps2;Alox5ap;Fzd1;Pitx2;Abcg1;Gstm1;Dgat2;Hp;Bnip3;Nkx2-5;Smagp;S100a6;Acsl6;Slc22a1;Ambp;Hmgcs1;Pex7;Vegfb;Slc22a6;Srm;Thra;Trim9;Hmgcr;Trim5;Bmpr1a;Hnf1a;Irak2;Hprt1;Gale;Nos2;Cpox;Timm10;Smad3;Mff;Slc27a1;Ece1;Bcl2l1;Maob;Atf3;Actn4;Gpd1;Ugt1a9;Cd4;Ctse;Pgf;Fkbp1…	rno-miR-136-5p;rno-miR-10b-5p;rno-miR-1-3p;rno-miR-503-5p;rno-miR-376b-3p;rno-miR-206-3p;rno-miR-183-5p;rno-miR-598-3p;rno-miR-122-5p;rno-miR-381-3p;rno-miR-411-5p;rno-miR-542-5p;rno-miR-133b-3p;rno-miR-136-3p;rno-miR-200a-3p;rno-miR-133a-3p;rno-miR-30c-2-3p;rno-miR-128-3p;rno-miR-543-3p;rno-miR-451-5p;rno-miR-99b-3p;rno-miR-221-3p;rno-miR-431;rno-miR-99a-5p;rno-miR-495;rno-miR-326-3p	3.51986e-10	9.45347	1.10289e-07
GO:0019901	protein kinase binding	http://amigo.geneontology.org/amigo/term/GO:0019901	99	1988	417	16594	2.03313	29682;83529;301164;64562;84427;25289;25302;81613;170851;286975;25591;191575;84556;25164;311430;25558;85434;64033;366854;25467;261730;171102;24954;29431;301252;81521;58840;500348;288077;116457;362779;305451;25297;81651;171373;79426;308906;25614;50688;83803;29501;24599;25631;24888;58921;24669;24409;170917;114124;117029;360468;24932;114024;360426;25671;24603;192126;113894;24930;252853;313729;29300;2…	Kcnq3;Vdac1;Kat2b;Prkab2;Grb7;Adcy6;Chrna7;Ceacam1;Map2k1;Skap1;Parp1;Nme1;Rims1;Cdkn2b;Mavs;Stxbp1;Cdc5l;Ccnd2;Fbxo7;Irs1;Aurka;Cdc25a;Insr;Pak1;Hsp90ab1;Msn;Mapk6;Bcl2l14;Hcls1;Mapk8ip1;Vrk1;Tnip2;Cacnb3;Cspg4;Slc12a5;Zfp36;Trim5;Ptk2;Cacnb1;Prkab1;Slc12a4;Nos2;Smad3;Bcl2l1;Foxm1;Ppp1cc;Grin2a;Cry2;Akap1;Ccr5;Emp2;Cd4;Acsl3;Pla2g6;Smad1;Npr1;Dab2ip;Sqstm1;Cd8a;Stx17;Errfi1;Gata6;Adipor1;Spdya;E…	rno-miR-136-5p;rno-miR-10b-5p;rno-miR-1-3p;rno-miR-503-5p;rno-miR-376b-3p;rno-miR-183-5p;rno-miR-206-3p;rno-miR-598-3p;rno-miR-122-5p;rno-miR-381-3p;rno-miR-411-5p;rno-miR-542-5p;rno-miR-133b-3p;rno-miR-136-3p;rno-miR-200a-3p;rno-miR-133a-3p;rno-miR-30c-2-3p;rno-miR-128-3p;rno-miR-543-3p;rno-miR-451-5p;rno-miR-99b-3p;rno-miR-221-3p;rno-miR-431;rno-miR-99a-5p;rno-miR-495;rno-miR-326-3p	4.73562e-09	8.32462	1.11287e-06
GO:0005178	integrin binding	http://amigo.geneontology.org/amigo/term/GO:0005178	33	1988	93	16594	2.99498	155423;25661;83727;311061;64032;293627;65154;192270;25614;24329;300719;360820;24511;25567;25454;171048;24482;25600;24907;64202;25464;360468;25277;50687;64536;24387;89843;29576;29415;57025;170922;81707;25361	Anxa7;Fn1;Fbn1;Itgb6;Ctgf;Tspan4;Wisp1;Ppap2b;Ptk2;Egfr;Cib2;Pxn;Itgb1;Tnr;Gfra1;Tspan8;Igf1;Utrn;Dmd;Calr;Icam1;Emp2;Mfge8;L1cam;Esm1;Gfap;Cxadr;Wisp2;S1pr2;Adam15;Ilk;Mmp14;Vcam1	rno-miR-206-3p;rno-miR-30c-2-3p;rno-miR-136-5p;rno-miR-221-3p;rno-miR-431;rno-miR-10b-5p;rno-miR-122-5p;rno-miR-503-5p;rno-miR-381-3p;rno-miR-542-5p;rno-miR-133b-3p;rno-miR-136-3p;rno-miR-99a-5p;rno-miR-1-3p;rno-miR-128-3p;rno-miR-543-3p;rno-miR-495;rno-miR-326-3p;rno-miR-133a-3p;rno-miR-376b-3p	7.8254e-07	6.10649	0.000147118
GO:0008134	transcription factor binding	http://amigo.geneontology.org/amigo/term/GO:0008134	69	1988	305	16594	1.9203	301164;25337;84410;26295;64824;25690;29578;29357;24577;192218;81812;54254;314322;29722;29300;361532;25492;25664;362051;79237;59112;24817;114521;362110;24253;497009;117287;64200;25125;287422;29274;288985;25631;299691;361178;117277;117526;25591;29382;25100;25509;54264;501550;29361;81657;64896;498407;337868;117519;305999;316327;297893;246297;79256;24874;27064;54284;50662;25159;54244;301442;25099;506…	Kat2b;Nfyc;Klf5;Ogt;Nab1;Ahr;Hnrnpa1;Smad2;Myc;Kat5;Thra;Gata4;Fos;Apbb1;Gata6;Sirt2;Nfia;Pparg;Lmo4;Hhex;Hand1;Hnf1a;Tdg;Cdk9;Cebpb;Naaa;Park7;Hnrnpf;Stat3;Per1;Rnf4;Insig2;Smad3;Cry1;Tfdp1;Epn1;Tbp;Parp1;Ctbp1;Foxa3;Pax6;Mafb;Trappc2;Sox10;Gabbr1;Nolc1;Purb;Myod1;Keap1;Nkx3-1;Arid5a;Hdac1;Myocd;Hnrnpd;Vhl;Ankrd1;Pitx2;Runx1;Gata2;Crebbp;Sumo1;Foxa2;Mapk9;Egr1;Twist1;Nkx2-5;Neurod1;Sp100;Klf4	rno-miR-136-5p;rno-miR-10b-5p;rno-miR-1-3p;rno-miR-503-5p;rno-miR-376b-3p;rno-miR-206-3p;rno-miR-183-5p;rno-miR-598-3p;rno-miR-122-5p;rno-miR-381-3p;rno-miR-411-5p;rno-miR-542-5p;rno-miR-133b-3p;rno-miR-136-3p;rno-miR-200a-3p;rno-miR-133a-3p;rno-miR-30c-2-3p;rno-miR-128-3p;rno-miR-543-3p;rno-miR-451-5p;rno-miR-99b-3p;rno-miR-221-3p;rno-miR-431;rno-miR-99a-5p;rno-miR-495;rno-miR-326-3p	4.25845e-06	5.37075	0.000667157
GO:0032403	protein complex binding	http://amigo.geneontology.org/amigo/term/GO:0032403	75	1988	350	16594	1.81958	288077;83529;301164;114554;24804;192218;24577;81508;24803;81812;83727;29722;81667;298441;362957;50664;24400;29161;315265;24176;29647;304546;81005;25614;293448;83571;300719;360820;291969;266759;83722;64367;25425;56725;24898;114612;24511;266610;303185;286975;24241;24669;64525;116551;83498;24409;60466;63836;114520;25204;266712;25464;170845;300084;245959;192126;24907;59114;297893;362817;24874;25336;3…	Hcls1;Vdac1;Kat2b;Pi4k2a;Syp;Kat5;Myc;Bhmt;Vamp2;Thra;Fbn1;Apbb1;Gnb2;Nasp;Ankrd54;Gnao1;Gnb1;Cav3;Twf1;Adrb2;Cask;Git2;Nptxr;Ptk2;Uqcrc2;Cdkn1b;Cib2;Pxn;Atp6v0d1;Hspa4;Plk2;Ppib;Ctsh;Cript;Slc6a3;Ddx39b;Itgb1;Fadd;Flcn;Skap1;Calca;Ppp1cc;Tceb1;Pdk1;Hnrnpab;Grin2a;Stx7;Actn4;Strn3;Pcsk1;Rnf40;Icam1;Ndel1;Rbx1;Slc25a3;Dab2ip;Dmd;Slc9a3r1;Hdac1;Cdk2;Vhl;Nfyb;Itgal;Casp3;Strn;Pdp1;Insr;Sharpin;Adm2;…	rno-miR-136-5p;rno-miR-10b-5p;rno-miR-1-3p;rno-miR-503-5p;rno-miR-376b-3p;rno-miR-183-5p;rno-miR-206-3p;rno-miR-122-5p;rno-miR-381-3p;rno-miR-411-5p;rno-miR-542-5p;rno-miR-133b-3p;rno-miR-136-3p;rno-miR-200a-3p;rno-miR-133a-3p;rno-miR-30c-2-3p;rno-miR-128-3p;rno-miR-543-3p;rno-miR-451-5p;rno-miR-99b-3p;rno-miR-221-3p;rno-miR-431;rno-miR-99a-5p;rno-miR-495;rno-miR-326-3p	8.82097e-06	5.05448	0.00118453
GO:0046982	protein heterodimerization activity	http://amigo.geneontology.org/amigo/term/GO:0046982	103	1988	534	16594	1.64335	65180;24577;314322;293165;24318;117044;25682;117281;24673;24379;25269;83785;24446;65160;29624;58868;337868;54309;85264;24423;84360;84480;114109;58840;25205;89811;81812;64532;25232;24817;362418;24856;117548;25631;24888;302680;25389;83764;24409;396552;29657;94203;29524;64350;25336;29290;24861;25671;29458;116674;297758;63868;25245;117105;94188;116502;29357;292464;117553;29553;289036;83841;59112;2432…	Kcnd2;Myc;Fos;Sox6;Drd2;Rraga;Ppard;Ppp2r1a;Ppp2cb;Gad1;Pvalb;Vegfa;Hgf;Clns1a;Alox5ap;Fzd1;Myod1;Syt5;Abcg1;Gstm1;Clcn3;Bnip3;Nkx2-5;Mapk6;Il6st;Vegfb;Thra;Adcy5;Tyro3;Hnf1a;Irak2;Ttr;Kif1b;Smad3;Bcl2l1;Txlng;Atf3;Flot2;Grin2a;Ugt1a9;Arntl;Pgf;Limk2;Itgad;Nfyb;Adora1;Ugt1a1;Smad1;Neurod1;Jdp2;Terf1;Hspd1;Bdkrb2;Kcnb2;Zfp423;Bak1;Smad2;Katna1;Uba3;Kcnk3;Adipor1;Sdcbp;Hand1;Egfr;Itgb1;P2ry1;Adora2…	rno-miR-136-5p;rno-miR-10b-5p;rno-miR-1-3p;rno-miR-503-5p;rno-miR-376b-3p;rno-miR-206-3p;rno-miR-183-5p;rno-miR-598-3p;rno-miR-122-5p;rno-miR-381-3p;rno-miR-411-5p;rno-miR-542-5p;rno-miR-133b-3p;rno-miR-136-3p;rno-miR-200a-3p;rno-miR-133a-3p;rno-miR-30c-2-3p;rno-miR-128-3p;rno-miR-543-3p;rno-miR-451-5p;rno-miR-221-3p;rno-miR-431;rno-miR-495;rno-miR-326-3p	1.16258e-05	4.93458	0.00136603
GO:0044325	ion channel binding	http://amigo.geneontology.org/amigo/term/GO:0044325	33	1988	113	16594	2.46191	29682;25592;81778;56817;56064;315611;24803;29161;63883;29737;24239;245956;83535;84488;117277;29430;63836;84556;501550;24686;307905;25177;315435;24242;171138;25639;266668;301442;301252;24244;85430;117105;64553	Kcnq3;Agrn;S100a10;Kcnip2;Nptn;Scn4b;Vamp2;Cav3;Kcne3;Kcnab1;Cacna1c;Scn3b;Kcnj11;Fgf13;Epn1;Hap1;Actn4;Rims1;Trappc2;Prnp;Usp10;Fhl1;Panx1;Calm1;Kcne2;Fkbp1a;Grina;Sumo1;Hsp90ab1;Calm3;Herpud1;Kcnb2;Akap6	rno-miR-136-5p;rno-miR-10b-5p;rno-miR-1-3p;rno-miR-503-5p;rno-miR-376b-3p;rno-miR-183-5p;rno-miR-206-3p;rno-miR-122-5p;rno-miR-381-3p;rno-miR-411-5p;rno-miR-133b-3p;rno-miR-136-3p;rno-miR-200a-3p;rno-miR-133a-3p;rno-miR-30c-2-3p;rno-miR-128-3p;rno-miR-543-3p;rno-miR-451-5p;rno-miR-221-3p;rno-miR-431;rno-miR-495;rno-miR-326-3p	2.37167e-05	4.62495	0.00247708
GO:0019899	enzyme binding	http://amigo.geneontology.org/amigo/term/GO:0019899	74	1988	364	16594	1.72388	287765;56083;117243;25151;294254;24451;308718;64366;64001;24311;29702;24831;54311;24153;25149;29161;79426;24176;25664;304543;81649;59112;24329;25693;79257;117287;140671;290046;58945;24239;171086;361351;171415;303037;25315;246332;25631;117045;117526;25124;25591;191575;84485;117540;171369;25549;25617;396552;25369;362048;84472;24781;29544;29624;337868;24932;140931;83721;24674;25639;297893;60431;2487…	Ddx5;Tgm2;Acsl6;Igf2r;Hspa1b;Hmox1;Pex7;Calu;Cyb5a;Ddc;Eif2ak3;Thrb;Timm17a;A2m;Esr2;Cav3;Zfp36;Adrb2;Pparg;Mlec;Mapk14;Hand1;Egfr;Slc18a1;Axin1;Park7;Phkg2;Hnrnpc;Dynll1;Cacna1c;Trak2;Hdhd2;Atg3;Spdl1;Ephx1;Uhmk1;Smad3;Eif4e;Tbp;Stat1;Parp1;Nme1;Ccs;Plscr1;Cd40;Slc18a2;Hspa5;Ugt1a9;Adora2a;Tspan5;Ilf3;Slc4a3;Tspyl1;Alox5ap;Myod1;Cd4;Hnrnph1;Dvl1;Ppp3ca;Fkbp1a;Hdac1;Vapb;Vhl;Grin1;Golph3;Gstm1;Ug…	rno-miR-136-5p;rno-miR-10b-5p;rno-miR-1-3p;rno-miR-503-5p;rno-miR-376b-3p;rno-miR-206-3p;rno-miR-183-5p;rno-miR-122-5p;rno-miR-381-3p;rno-miR-411-5p;rno-miR-542-5p;rno-miR-133b-3p;rno-miR-136-3p;rno-miR-200a-3p;rno-miR-133a-3p;rno-miR-30c-2-3p;rno-miR-128-3p;rno-miR-543-3p;rno-miR-451-5p;rno-miR-99b-3p;rno-miR-221-3p;rno-miR-431;rno-miR-99a-5p;rno-miR-495;rno-miR-326-3p	4.60205e-05	4.33705	0.00432592
GO:0003690	double-stranded DNA binding	http://amigo.geneontology.org/amigo/term/GO:0003690	33	1988	120	16594	2.31731	24577;29357;314322;24831;29300;25019;25562;60329;24817;114521;117287;25126;25631;299691;58954;246334;25124;24918;83498;29417;304988;25509;299514;498407;64709;298648;60383;25099;24330;29458;116674;64186;114505	Myc;Smad2;Fos;Thrb;Gata6;Xrcc6;Tceb3;Neurog3;Hnf1a;Tdg;Park7;Stat5b;Smad3;Cry1;Klf6;Tp63;Stat1;Stat5a;Hnrnpab;Men1;Mnda;Pax6;Mterf3;Purb;Nucks1;Tardbp;Rbck1;Foxa2;Egr1;Neurod1;Jdp2;Ascl1;Klf4	rno-miR-136-5p;rno-miR-10b-5p;rno-miR-1-3p;rno-miR-503-5p;rno-miR-376b-3p;rno-miR-206-3p;rno-miR-183-5p;rno-miR-598-3p;rno-miR-122-5p;rno-miR-381-3p;rno-miR-133b-3p;rno-miR-200a-3p;rno-miR-133a-3p;rno-miR-30c-2-3p;rno-miR-128-3p;rno-miR-543-3p;rno-miR-451-5p;rno-miR-99b-3p;rno-miR-221-3p;rno-miR-431;rno-miR-495;rno-miR-326-3p	6.40495e-05	4.19348	0.00536193
GO:0044212	transcription regulatory region DNA binding	http://amigo.geneontology.org/amigo/term/GO:0044212	47	1988	201	16594	1.97485	25337;25690;313994;81812;54254;314322;293165;29300;25019;25664;79237;59112;81516;24817;362110;114090;24835;25125;25631;361746;246047;117526;58921;24388;25389;246334;29417;25100;25509;84481;316214;299514;29361;83726;50554;305999;81819;297893;316327;25336;25099;362339;24330;300095;85497;114109;114505	Nfyc;Ahr;Klf11;Thra;Gata4;Fos;Sox6;Gata6;Xrcc6;Pparg;Hhex;Hand1;Smad7;Hnf1a;Cdk9;Egr2;Tnf;Stat3;Smad3;Rfx3;Calcoco1;Tbp;Foxm1;Gfi1;Atf3;Tp63;Men1;Foxa3;Pax6;Arid4b;Tfeb;Mterf3;Sox10;Ctcf;Smad4;Nkx3-1;Pax8;Hdac1;Arid5a;Nfyb;Foxa2;Creb3l2;Egr1;Srebf2;Klf15;Nkx2-5;Klf4	rno-miR-136-5p;rno-miR-10b-5p;rno-miR-1-3p;rno-miR-376b-3p;rno-miR-206-3p;rno-miR-183-5p;rno-miR-598-3p;rno-miR-122-5p;rno-miR-381-3p;rno-miR-411-5p;rno-miR-542-5p;rno-miR-133b-3p;rno-miR-200a-3p;rno-miR-133a-3p;rno-miR-30c-2-3p;rno-miR-128-3p;rno-miR-543-3p;rno-miR-99b-3p;rno-miR-221-3p;rno-miR-431;rno-miR-99a-5p;rno-miR-495;rno-miR-326-3p	6.98522e-05	4.15582	0.00536193
GO:0019904	protein domain specific binding	http://amigo.geneontology.org/amigo/term/GO:0019904	61	1988	288	16594	1.79227	116690;171061;56083;116681;304733;26295;24804;361458;81812;363062;24311;293497;308023;60382;25643;50688;114521;84395;287543;25405;79257;290046;64187;58945;24239;24511;361178;29430;114901;246334;24669;29382;29515;25100;25617;312777;83497;293344;58857;114124;25558;245926;64896;24242;114024;59114;25467;25099;29149;116600;64862;24954;85489;83836;297093;24923;170922;56718;363269;24917;54319	Nfasc;Mrpl17;Tgm2;Dlgap2;Epb4.1l5;Ogt;Syp;Akap7;Thra;Dixdc1;Ddc;Kctd13;Ssx2ip;Arfip1;Gnai3;Cacnb1;Tdg;Slc34a2;Tnfaip1;Ccng1;Axin1;Hnrnpc;Arl1;Dynll1;Cacna1c;Itgb1;Tfdp1;Hap1;Sorbs2;Tp63;Ppp1cc;Ctbp1;Atn1;Foxa3;Hspa5;Etv6;Ocln;Arfip2;Vapa;Akap1;Stxbp1;Scaf8;Nolc1;Calm1;Acsl3;Slc9a3r1;Irs1;Foxa2;Strn;Cacnb2;Map1lc3b;Insr;Twist1;Nde1;Cbx3;Stx1b;Ilk;Mtor;Sp100;Kpnb1;Ezr	rno-miR-136-5p;rno-miR-10b-5p;rno-miR-1-3p;rno-miR-503-5p;rno-miR-376b-3p;rno-miR-183-5p;rno-miR-206-3p;rno-miR-122-5p;rno-miR-381-3p;rno-miR-542-5p;rno-miR-133b-3p;rno-miR-136-3p;rno-miR-200a-3p;rno-miR-133a-3p;rno-miR-30c-2-3p;rno-miR-128-3p;rno-miR-543-3p;rno-miR-451-5p;rno-miR-99b-3p;rno-miR-221-3p;rno-miR-431;rno-miR-99a-5p;rno-miR-495;rno-miR-326-3p	7.80358e-05	4.10771	0.00536193
GO:0005516	calmodulin binding	http://amigo.geneontology.org/amigo/term/GO:0005516	37	1988	144	16594	2.16645	287765;29682;299618;24803;64356;25595;54321;291713;29647;25510;24782;60341;140671;79011;308451;24599;171358;24239;362495;25687;25050;24962;114520;300799;24674;81742;360426;24408;29149;29598;25411;29423;81677;25716;117558;54260;81520	Ddx5;Kcnq3;Mknk2;Vamp2;Nrgn;Map2;Cnn3;Rit2;Cask;Pcp4;Slc9a1;Camkk1;Phkg2;Camkv;Itpkc;Nos2;Camk1g;Cacna1c;Ndufaf4;Cald1;Camk4;Cth;Strn3;Dapk2;Ppp3ca;Pde1c;Pla2g6;Grin1;Strn;Atp2b1;Cnga2;Gap43;Itpka;Syt1;Mylk2;Itpkb;Marcksl1	rno-miR-136-5p;rno-miR-10b-5p;rno-miR-1-3p;rno-miR-503-5p;rno-miR-376b-3p;rno-miR-206-3p;rno-miR-183-5p;rno-miR-598-3p;rno-miR-122-5p;rno-miR-381-3p;rno-miR-411-5p;rno-miR-133b-3p;rno-miR-136-3p;rno-miR-200a-3p;rno-miR-133a-3p;rno-miR-30c-2-3p;rno-miR-128-3p;rno-miR-543-3p;rno-miR-451-5p;rno-miR-99b-3p;rno-miR-221-3p;rno-miR-495;rno-miR-326-3p	7.98585e-05	4.09768	0.00536193
GO:0031625	ubiquitin protein ligase binding	http://amigo.geneontology.org/amigo/term/GO:0031625	55	1988	258	16594	1.80159	29682;64625;294254;60331;60628;29357;64476;292804;117044;24854;25176;282845;690244;24329;81516;288022;303478;117018;114090;282844;170667;79257;287422;25631;287927;64670;171369;24849;25509;25617;363982;64202;266712;300084;337868;78962;64631;291906;296161;117514;24818;261730;301442;114114;362912;59328;363284;64862;24596;297604;63868;298317;300756;299261;113894	Kcnq3;Bid;Hspa1b;Atxn3;Cxcr4;Smad2;Mfn2;Gpi;Rraga;Clu;Slc25a5;Rnf34;Sumo2;Egfr;Smad7;Ccdc50;Ube2z;Kcnh2;Egr2;Rffl;Atp6v0c;Axin1;Per1;Smad3;Ube2v2;Gabarapl2;Cd40;Tpi1;Pax6;Hspa5;Yod1;Calr;Rnf40;Rbx1;Myod1;Per3;Ube2g1;Aktip;Ubox5;Txnip;Tcp1;Aurka;Sumo1;Dnm1l;Derl1;Smad5;Ube2f;Map1lc3b;Ngfr;Ltbr;Hspd1;Ube2a;Arih1;Moap1;Sqstm1	rno-miR-136-5p;rno-miR-10b-5p;rno-miR-1-3p;rno-miR-503-5p;rno-miR-376b-3p;rno-miR-183-5p;rno-miR-206-3p;rno-miR-598-3p;rno-miR-122-5p;rno-miR-381-3p;rno-miR-411-5p;rno-miR-542-5p;rno-miR-133b-3p;rno-miR-136-3p;rno-miR-200a-3p;rno-miR-133a-3p;rno-miR-30c-2-3p;rno-miR-128-3p;rno-miR-543-3p;rno-miR-451-5p;rno-miR-99b-3p;rno-miR-221-3p;rno-miR-431;rno-miR-495;rno-miR-326-3p	0.000148658	3.82781	0.00931592
GO:0005102	receptor binding	http://amigo.geneontology.org/amigo/term/GO:0005102	69	1988	351	16594	1.66392	360730;112400;25284;291075;59299;25501;294254;266686;113898;24153;25289;24318;25700;311849;29659;56766;24329;24617;79257;315716;64668;117287;24539;24599;24898;171086;24511;85383;84470;85239;310681;24629;305311;29430;289508;24241;315707;25247;297029;59317;25734;83785;24409;363058;297699;29251;29199;58868;24602;315435;192360;29200;365395;171044;24323;24408;64460;89843;64303;79244;114593;301059;5931…	Ostn;Nrg1;Amacr;Eci2;Trdn;Nxph1;Hspa1b;Dhrs4;Prdx5;A2m;Adcy6;Drd2;Ide;Crat;P2rx4;Leprot;Egfr;Serpine1;Axin1;Cd276;Mbl2;Park7;Lpl;Nos2;Slc6a3;Trak2;Itgb1;Nol3;Gnpat;Mlycd;Hfe2;Pdgfrb;Txk;Hap1;Rchy1;Calca;Csk;Nsg1;Gstk1;Epb41l1;Hck;Vegfa;Grin2a;Cadm1;Strap;F2;Hfe;Fzd1;Nppa;Panx1;Eml2;Inhba;Clcf1;Sstr3;Edn1;Grin1;Pex14;Cxadr;Pfn1;Hsd17b4;Nppc;Myd88;Nxph3;Cd200;Msn;Mchr1;Slc9a3r1;Smagp;Vtcn1	rno-miR-136-5p;rno-miR-10b-5p;rno-miR-1-3p;rno-miR-503-5p;rno-miR-376b-3p;rno-miR-183-5p;rno-miR-206-3p;rno-miR-598-3p;rno-miR-122-5p;rno-miR-381-3p;rno-miR-411-5p;rno-miR-542-5p;rno-miR-133b-3p;rno-miR-136-3p;rno-miR-200a-3p;rno-miR-133a-3p;rno-miR-30c-2-3p;rno-miR-128-3p;rno-miR-543-3p;rno-miR-451-5p;rno-miR-99b-3p;rno-miR-221-3p;rno-miR-431;rno-miR-495;rno-miR-326-3p	0.000193428	3.71348	0.0109264
GO:0008009	chemokine activity	http://amigo.geneontology.org/amigo/term/GO:0008009	15	1988	36	16594	3.49679	245920;288593;246759;89808;305236;287561;114105;29538;29397;117551;298006;25542;24772;24770;498335	Cxcl10;Ccl24;Cxcl9;Cx3cl1;Cxcl11;Ccl7;Cxcl2;Ccl20;Ccl11;Ccl22;Ccl21;Ccl3;Cxcl12;Ccl2;Cxcl13	rno-miR-183-5p;rno-miR-30c-2-3p;rno-miR-206-3p;rno-miR-221-3p;rno-miR-136-5p;rno-miR-10b-5p;rno-miR-122-5p;rno-miR-381-3p;rno-miR-411-5p;rno-miR-133b-3p;rno-miR-1-3p;rno-miR-128-3p;rno-miR-543-3p;rno-miR-200a-3p;rno-miR-326-3p;rno-miR-133a-3p;rno-miR-376b-3p	0.000197605	3.7042	0.0109264
GO:0005524	ATP binding	http://amigo.geneontology.org/amigo/term/GO:0005524	214	1988	1383	16594	1.32677	303831;63886;79435;116564;83825;24184;25289;29702;314641;29659;315265;25288;54251;60341;373542;364729;292022;289777;25255;170851;25650;64030;140583;317399;307491;29562;191575;24689;170577;65984;362787;300799;308937;24213;310698;114592;81659;29597;85264;261730;84360;24954;29431;301252;81821;29635;58840;64467;81739;360639;117243;60586;114554;192350;171458;294254;287595;79248;362779;309911;25505;497…	Eif4a2;Abcb9;Ube2d4;Npr2;Dclk1;Ak2;Adcy6;Eif2ak3;Pip5k1c;P2rx4;Twf1;Acsl1;Flt1;Camkk1;Stk25;Nme8;Ddx19a;Fignl1;Dyrk1a;Map2k1;Atp1b1;Kit;Chek1;Ddx21;Hars2;Prps1;Nme1;Prps2;Mark3;Aacs;Mok;Dapk2;Wee1;Atp1a3;Dclk2;Aurkb;Gak;P2ry2;Abcg1;Aurka;Clcn3;Insr;Pak1;Hsp90ab1;Dgkz;Timm44;Mapk6;Entpd2;P2rx3;Dcakd;Acsl6;Clcn4;Pi4k2a;Cdk12;Ipmk;Hspa1b;Dhx40;Abca2;Vrk1;Qrsl1;P2rx1;Dgke;Adcy5;Tyro3;Ube2d3;Dstyk;Bmp…	rno-miR-136-5p;rno-miR-10b-5p;rno-miR-1-3p;rno-miR-503-5p;rno-miR-376b-3p;rno-miR-183-5p;rno-miR-206-3p;rno-miR-598-3p;rno-miR-122-5p;rno-miR-381-3p;rno-miR-411-5p;rno-miR-542-5p;rno-miR-133b-3p;rno-miR-136-3p;rno-miR-200a-3p;rno-miR-133a-3p;rno-miR-30c-2-3p;rno-miR-128-3p;rno-miR-543-3p;rno-miR-451-5p;rno-miR-99b-3p;rno-miR-221-3p;rno-miR-431;rno-miR-99a-5p;rno-miR-495;rno-miR-326-3p	0.00022263	3.65242	0.0116262
GO:0070888	E-box binding	http://amigo.geneontology.org/amigo/term/GO:0070888	14	1988	33	16594	3.55921	64186;362176;29410;25690;24577;29148;300095;85489;29657;29458;287422;24209;337868;54276	Ascl1;Lmo2;Neurog1;Ahr;Myc;Myog;Srebf2;Twist1;Arntl;Neurod1;Per1;Ascl2;Myod1;Neurod2	rno-miR-451-5p;rno-miR-183-5p;rno-miR-30c-2-3p;rno-miR-206-3p;rno-miR-122-5p;rno-miR-381-3p;rno-miR-133b-3p;rno-miR-1-3p;rno-miR-128-3p;rno-miR-543-3p;rno-miR-495;rno-miR-200a-3p;rno-miR-326-3p;rno-miR-133a-3p	0.000276423	3.55843	0.0136757
GO:0048306	calcium-dependent protein binding	http://amigo.geneontology.org/amigo/term/GO:0048306	21	1988	67	16594	2.63351	287765;25380;290527;155423;56611;24782;25696;29149;64668;64152;79124;25716;24803;64023;117536;24153;29209;24242;60565;85247;84510	Ddx5;Anxa1;Anxa11;Anxa7;Anxa2;Slc9a1;Vldlr;Strn;Mbl2;Chp1;Anxa4;Syt1;Vamp2;Masp1;Nsmf;A2m;Casq2;Calm1;Syt6;S100a6;Stmn2	rno-miR-133a-3p;rno-miR-206-3p;rno-miR-30c-2-3p;rno-miR-136-5p;rno-miR-221-3p;rno-miR-598-3p;rno-miR-99b-3p;rno-miR-122-5p;rno-miR-381-3p;rno-miR-411-5p;rno-miR-133b-3p;rno-miR-1-3p;rno-miR-128-3p;rno-miR-543-3p;rno-miR-495;rno-miR-200a-3p;rno-miR-326-3p;rno-miR-503-5p;rno-miR-376b-3p	0.000312819	3.50471	0.0147025
GO:0003700	transcription factor activity, sequence-specific DNA binding	http://amigo.geneontology.org/amigo/term/GO:0003700	115	1988	683	16594	1.43033	499146;83574;24577;313994;25162;25231;314322;293165;25682;60329;257634;114090;266680;58954;361178;361746;303470;29382;116668;25129;337868;297893;309457;54284;116543;304815;114109;53982;305896;81812;25492;24817;25631;246334;58921;25389;360764;24918;25100;312777;29657;29361;24209;81819;29279;25336;116665;54244;25671;59328;85497;29458;116674;306695;85424;84410;29357;24370;25149;29300;313519;316164;2…	Spib;Rxrg;Myc;Klf11;Sp4;Onecut1;Fos;Sox6;Ppard;Neurog3;Lhx1;Egr2;St18;Klf6;Tfdp1;Rfx3;Kat7;Ctbp1;Myt1l;Egr4;Myod1;Hdac1;Pcgf6;Pitx2;Ebf1;Elf3;Nkx2-5;Zfp260;Irf9;Thra;Nfia;Hnf1a;Smad3;Tp63;Foxm1;Atf3;Zfp655;Stat5a;Foxa3;Etv6;Arntl;Sox10;Ascl2;Pax8;Meox2;Nfyb;Rere;Crebbp;Smad1;Smad5;Klf15;Neurod1;Jdp2;Zfp367;Elf1;Klf5;Smad2;Foxg1;Esr2;Gata6;Gpbp1l1;Satb1;Pparg;Foxe1;Hhex;Snai1;Zbtb38;Stat5b;Crebl2;…	rno-miR-136-5p;rno-miR-10b-5p;rno-miR-1-3p;rno-miR-503-5p;rno-miR-376b-3p;rno-miR-183-5p;rno-miR-206-3p;rno-miR-598-3p;rno-miR-122-5p;rno-miR-381-3p;rno-miR-411-5p;rno-miR-542-5p;rno-miR-133b-3p;rno-miR-136-3p;rno-miR-200a-3p;rno-miR-133a-3p;rno-miR-30c-2-3p;rno-miR-128-3p;rno-miR-543-3p;rno-miR-451-5p;rno-miR-99b-3p;rno-miR-221-3p;rno-miR-431;rno-miR-495;rno-miR-326-3p	0.000518303	3.28542	0.0232002
GO:0004871	signal transducer activity	http://amigo.geneontology.org/amigo/term/GO:0004871	34	1988	146	16594	1.96026	310999;301013;60449;24451;85257;79218;81651;50664;81667;25740;24400;291609;25614;25643;24329;83722;79257;25125;25126;29385;24629;81826;25124;81664;24918;25466;58857;311430;367264;25639;360709;25467;84587;170922	Plekhg5;Shisa5;Gnb3;Hmox1;Cnga3;Gng5;Cspg4;Gnao1;Gnb2;Gnaz;Gnb1;Ndfip1;Ptk2;Gnai3;Egfr;Plk2;Axin1;Stat3;Stat5b;Cxcr2;Pdgfrb;Slc20a1;Stat1;Gnai2;Stat5a;Il1rap;Vapa;Mavs;Stat4;Fkbp1a;Tfg;Irs1;Plcl1;Ilk	rno-miR-451-5p;rno-miR-183-5p;rno-miR-30c-2-3p;rno-miR-136-5p;rno-miR-221-3p;rno-miR-431;rno-miR-10b-5p;rno-miR-122-5p;rno-miR-381-3p;rno-miR-411-5p;rno-miR-542-5p;rno-miR-133b-3p;rno-miR-136-3p;rno-miR-128-3p;rno-miR-543-3p;rno-miR-495;rno-miR-200a-3p;rno-miR-326-3p;rno-miR-133a-3p;rno-miR-376b-3p	0.000702322	3.15346	0.0300083
GO:0047485	protein N-terminus binding	http://amigo.geneontology.org/amigo/term/GO:0047485	29	1988	119	16594	2.04947	54234;56817;24854;83841;24898;170851;64204;24379;363140;266713;24669;25591;29417;63836;303553;65134;25558;29624;81775;24242;84428;297893;64460;64045;24244;287444;171455;192126;64553	Cacna1e;Kcnip2;Clu;Sdcbp;Slc6a3;Map2k1;Plec;Gad1;Rassf1;Mnat1;Ppp1cc;Parp1;Men1;Actn4;Rnd2;Stx5;Stxbp1;Alox5ap;Rps21;Calm1;Dctn4;Hdac1;Pex14;Glrx;Calm3;Eif5a;Exoc2;Dab2ip;Akap6	rno-miR-133a-3p;rno-miR-206-3p;rno-miR-30c-2-3p;rno-miR-136-5p;rno-miR-99b-3p;rno-miR-221-3p;rno-miR-183-5p;rno-miR-431;rno-miR-122-5p;rno-miR-381-3p;rno-miR-411-5p;rno-miR-133b-3p;rno-miR-136-3p;rno-miR-1-3p;rno-miR-128-3p;rno-miR-543-3p;rno-miR-495;rno-miR-200a-3p;rno-miR-326-3p;rno-miR-503-5p;rno-miR-376b-3p	0.00092074	3.03586	0.0366378
GO:0019900	kinase binding	http://amigo.geneontology.org/amigo/term/GO:0019900	23	1988	85	16594	2.27335	29177;89825;313729;303605;24253;117287;116490;85383;287422;24511;299691;170917;64152;192126;360468;78962;24533;25099;246244;24778;301252;24387;363269	Hpca;Nap1l1;Errfi1;Strada;Cebpb;Park7;Snai1;Nol3;Per1;Itgb1;Cry1;Cry2;Chp1;Dab2ip;Emp2;Per3;Ldha;Foxa2;Tax1bp1;Slc2a1;Hsp90ab1;Gfap;Sp100	rno-miR-133a-3p;rno-miR-30c-2-3p;rno-miR-136-5p;rno-miR-221-3p;rno-miR-598-3p;rno-miR-431;rno-miR-10b-5p;rno-miR-122-5p;rno-miR-381-3p;rno-miR-411-5p;rno-miR-133b-3p;rno-miR-128-3p;rno-miR-543-3p;rno-miR-495;rno-miR-200a-3p;rno-miR-326-3p;rno-miR-503-5p;rno-miR-376b-3p	0.000935432	3.02899	0.0366378
GO:0016595	glutamate binding	http://amigo.geneontology.org/amigo/term/GO:0016595	8	1988	14	16594	4.78499	24408;24409;24412;24380;292657;25550;29483;24379	Grin1;Grin2a;Grin2d;Gad2;Slc1a5;Slc1a1;Slc1a3;Gad1	rno-miR-206-3p;rno-miR-30c-2-3p;rno-miR-598-3p;rno-miR-136-5p;rno-miR-431;rno-miR-122-5p;rno-miR-381-3p;rno-miR-1-3p;rno-miR-128-3p;rno-miR-495;rno-miR-326-3p	0.00136228	2.86573	0.0512219
GO:0005249	voltage-gated potassium channel activity	http://amigo.geneontology.org/amigo/term/GO:0005249	17	1988	56	16594	2.54717	25469;29737;29682;170899;246325;65180;171138;117018;59324;25411;59266;85257;83535;25468;117101;117105;63883	Kcna4;Kcnab1;Kcnq3;Kcnk2;Kcnh8;Kcnd2;Kcne2;Kcnh2;Kcnk1;Cnga2;Hcn4;Cnga3;Kcnj11;Kcna2;Kcnc3;Kcnb2;Kcne3	rno-miR-183-5p;rno-miR-206-3p;rno-miR-136-5p;rno-miR-221-3p;rno-miR-30c-2-3p;rno-miR-10b-5p;rno-miR-122-5p;rno-miR-381-3p;rno-miR-411-5p;rno-miR-1-3p;rno-miR-128-3p;rno-miR-543-3p;rno-miR-495;rno-miR-200a-3p;rno-miR-326-3p;rno-miR-503-5p;rno-miR-376b-3p	0.00150498	2.82247	0.0519175
GO:0005544	calcium-dependent phospholipid binding	http://amigo.geneontology.org/amigo/term/GO:0005544	16	1988	51	16594	2.63183	290527;25380;24653;155423;56611;25731;25673;79124;60568;25716;24805;191595;54309;171039;60565;171123	Anxa11;Anxa1;Pla2g4a;Anxa7;Anxa2;Syt3;Anxa5;Anxa4;Syt11;Syt1;Syt2;Syt12;Syt5;Rph3a;Syt6;Rph3al	rno-miR-133a-3p;rno-miR-206-3p;rno-miR-30c-2-3p;rno-miR-136-5p;rno-miR-221-3p;rno-miR-122-5p;rno-miR-381-3p;rno-miR-411-5p;rno-miR-133b-3p;rno-miR-1-3p;rno-miR-128-3p;rno-miR-543-3p;rno-miR-495;rno-miR-200a-3p;rno-miR-326-3p;rno-miR-503-5p;rno-miR-376b-3p	0.00154648	2.81066	0.0519175
GO:0043621	protein self-association	http://amigo.geneontology.org/amigo/term/GO:0043621	16	1988	51	16594	2.63183	29443;298296;25356;24778;79257;64668;25425;313264;56813;25255;25049;50687;305999;362401;59114;290923	Ahcy;Pcsk9;Cntn2;Slc2a1;Axin1;Mbl2;Ctsh;Trim32;Pth1r;Dyrk1a;Atxn1;L1cam;Nkx3-1;Tmem43;Slc9a3r1;Aga	rno-miR-451-5p;rno-miR-183-5p;rno-miR-30c-2-3p;rno-miR-136-5p;rno-miR-431;rno-miR-122-5p;rno-miR-503-5p;rno-miR-381-3p;rno-miR-411-5p;rno-miR-133b-3p;rno-miR-128-3p;rno-miR-543-3p;rno-miR-495;rno-miR-200a-3p;rno-miR-326-3p;rno-miR-133a-3p;rno-miR-376b-3p	0.00154648	2.81066	0.0519175
GO:0070412	R-SMAD binding	http://amigo.geneontology.org/amigo/term/GO:0070412	10	1988	23	16594	3.64246	27064;25591;29417;79257;25509;29357;314322;25631;50554;246297	Ankrd1;Parp1;Men1;Axin1;Pax6;Smad2;Fos;Smad3;Smad4;Myocd	rno-miR-206-3p;rno-miR-30c-2-3p;rno-miR-136-5p;rno-miR-221-3p;rno-miR-431;rno-miR-381-3p;rno-miR-542-5p;rno-miR-1-3p;rno-miR-128-3p;rno-miR-543-3p;rno-miR-495;rno-miR-326-3p	0.00175711	2.7552	0.0569546
GO:0001228	transcriptional activator activity, RNA polymerase II transcription regulatory region sequence-specific binding	http://amigo.geneontology.org/amigo/term/GO:0001228	23	1988	91	16594	2.12269	25401;81710;29148;25231;25664;314949;24817;117560;25125;360896;25157;25509;114498;83726;337868;50554;54276;246297;362176;50662;54244;25099;114109	Alx1;Msx1;Myog;Onecut1;Pparg;Rad21;Hnf1a;Klf9;Stat3;Esrrg;Plagl1;Pax6;Dmrt1;Ctcf;Myod1;Smad4;Neurod2;Myocd;Lmo2;Runx1;Crebbp;Foxa2;Nkx2-5	rno-miR-206-3p;rno-miR-183-5p;rno-miR-136-5p;rno-miR-221-3p;rno-miR-30c-2-3p;rno-miR-431;rno-miR-10b-5p;rno-miR-122-5p;rno-miR-381-3p;rno-miR-542-5p;rno-miR-1-3p;rno-miR-128-3p;rno-miR-543-3p;rno-miR-495;rno-miR-200a-3p;rno-miR-326-3p;rno-miR-503-5p	0.00199906	2.69917	0.0626373
GO:0000978	RNA polymerase II core promoter proximal region sequence-specific DNA binding	http://amigo.geneontology.org/amigo/term/GO:0000978	60	1988	327	16594	1.54812	85424;25337;310614;84410;304342;24577;29357;29148;54254;29609;314322;25149;25492;60329;79237;59112;316742;24253;114090;297804;290046;25125;287422;25631;305311;65193;361746;117526;117282;25124;25389;192110;25509;54264;312777;316214;296478;25243;29361;83726;24209;337868;50554;81819;297893;29279;54284;116543;306977;25099;24508;362339;25671;305848;304815;300095;114109;29458;116674;64186	Elf1;Nfyc;Gatad2b;Klf5;Zscan21;Myc;Smad2;Myog;Gata4;Pitx3;Fos;Esr2;Nfia;Neurog3;Hhex;Hand1;Tgif1;Cebpb;Egr2;Plag1;Hnrnpc;Stat3;Per1;Smad3;Txk;Nkx6-1;Rfx3;Tbp;Hnrnpk;Stat1;Atf3;Pou3f1;Pax6;Mafb;Etv6;Tfeb;Zgpat;Arnt2;Sox10;Ctcf;Ascl2;Myod1;Smad4;Pax8;Hdac1;Meox2;Pitx2;Ebf1;Zkscan3;Foxa2;Irf1;Creb3l2;Smad1;Zfp219;Elf3;Srebf2;Nkx2-5;Neurod1;Jdp2;Ascl1	rno-miR-136-5p;rno-miR-10b-5p;rno-miR-1-3p;rno-miR-376b-3p;rno-miR-206-3p;rno-miR-598-3p;rno-miR-122-5p;rno-miR-381-3p;rno-miR-411-5p;rno-miR-542-5p;rno-miR-133b-3p;rno-miR-200a-3p;rno-miR-133a-3p;rno-miR-30c-2-3p;rno-miR-128-3p;rno-miR-543-3p;rno-miR-451-5p;rno-miR-99b-3p;rno-miR-221-3p;rno-miR-431;rno-miR-495;rno-miR-326-3p	0.00207041	2.68394	0.0627802
GO:0008179	adenylate cyclase binding	http://amigo.geneontology.org/amigo/term/GO:0008179	7	1988	12	16594	4.8828	24176;25302;83425;24244;24242;64532;64553	Adrb2;Chrna7;Akap12;Calm3;Calm1;Adcy5;Akap6	rno-miR-206-3p;rno-miR-183-5p;rno-miR-136-5p;rno-miR-221-3p;rno-miR-431;rno-miR-122-5p;rno-miR-381-3p;rno-miR-411-5p;rno-miR-1-3p;rno-miR-543-3p;rno-miR-495;rno-miR-200a-3p;rno-miR-503-5p	0.00249992	2.60207	0.0734351
GO:0005216	ion channel activity	http://amigo.geneontology.org/amigo/term/GO:0005216	12	1988	34	16594	2.95785	25469;83686;116831;79123;65180;84360;117018;63847;25411;85257;29553;63848	Kcna4;Cngb1;Fxyd3;Asic1;Kcnd2;Clcn3;Kcnh2;Fxyd6;Cnga2;Cnga3;Kcnk3;Fxyd7	rno-miR-206-3p;rno-miR-30c-2-3p;rno-miR-99b-3p;rno-miR-411-5p;rno-miR-542-5p;rno-miR-1-3p;rno-miR-128-3p;rno-miR-543-3p;rno-miR-495;rno-miR-200a-3p;rno-miR-326-3p;rno-miR-376b-3p	0.00263704	2.57888	0.0751157
GO:0005509	calcium ion binding	http://amigo.geneontology.org/amigo/term/GO:0005509	107	1988	665	16594	1.36258	29177;56611;58982;25592;25673;81778;29209;29520;362366;360970;291180;297123;360942;192248;25696;300719;361120;117033;85383;304429;25269;307100;94195;79107;54309;24585;116781;24244;85247;290527;155423;54282;29146;54234;393088;56817;192204;116741;257648;362701;84550;307614;366061;116742;50871;500705;63836;64124;64152;64202;394223;306071;116779;64169;79124;24805;116778;303306;114216;117048;65048;252…	Hpca;Anxa2;Ncan;Agrn;Anxa5;S100a10;Casq2;Padi3;Fkbp14;Cabp7;Epdr1;Fkbp9;Pcdh7;Cdh13;Vldlr;Cib2;Eps15l1;Mmp12;Nol3;Psph;Pvalb;Calml3;S100a9;Duox2;Syt5;Myl3;Pcdha8;Calm3;S100a6;Anxa11;Anxa7;Padi1;Jag1;Cacna1e;Pcdha6;Kcnip2;Ehd4;Pcdha4;Cacna1b;Capn13;Slc24a2;Cdh16;Galnt3;Pcdha13;Hpcal1;Efcab11;Actn4;Adgrl4;Chp1;Calr;Pcdha11;Lcp1;Pcdha12;Necab1;Anxa4;Syt2;Pcdha10;Srr;S100a3;Cdh17;Fat2;Proc;Rcn2;Rgn;N…	rno-miR-136-5p;rno-miR-10b-5p;rno-miR-1-3p;rno-miR-503-5p;rno-miR-376b-3p;rno-miR-206-3p;rno-miR-183-5p;rno-miR-598-3p;rno-miR-122-5p;rno-miR-381-3p;rno-miR-411-5p;rno-miR-542-5p;rno-miR-133b-3p;rno-miR-136-3p;rno-miR-200a-3p;rno-miR-133a-3p;rno-miR-30c-2-3p;rno-miR-128-3p;rno-miR-543-3p;rno-miR-451-5p;rno-miR-99b-3p;rno-miR-221-3p;rno-miR-431;rno-miR-99a-5p;rno-miR-495;rno-miR-326-3p	0.00294281	2.53124	0.08136
GO:0005484	SNAP receptor activity	http://amigo.geneontology.org/amigo/term/GO:0005484	12	1988	35	16594	2.87316	94189;60466;60562;65134;64154;65033;24803;252853;24923;25624;116500;54400	Gosr1;Stx7;Stx6;Stx5;Gosr2;Stx12;Vamp2;Stx17;Stx1b;Vamp1;Snap29;Bet1l	rno-miR-206-3p;rno-miR-30c-2-3p;rno-miR-136-5p;rno-miR-221-3p;rno-miR-183-5p;rno-miR-431;rno-miR-122-5p;rno-miR-503-5p;rno-miR-381-3p;rno-miR-411-5p;rno-miR-133b-3p;rno-miR-1-3p;rno-miR-128-3p;rno-miR-543-3p;rno-miR-495;rno-miR-200a-3p;rno-miR-326-3p;rno-miR-133a-3p	0.00320247	2.49452	0.0860091
GO:0005123	death receptor binding	http://amigo.geneontology.org/amigo/term/GO:0005123	7	1988	13	16594	4.50693	316516;25385;25402;117089;85383;266610;192126	Tmbim1;Faslg;Casp3;Ngfrap1;Nol3;Fadd;Dab2ip	rno-miR-221-3p;rno-miR-431;rno-miR-10b-5p;rno-miR-381-3p;rno-miR-411-5p;rno-miR-133b-3p;rno-miR-128-3p;rno-miR-543-3p;rno-miR-200a-3p;rno-miR-326-3p;rno-miR-133a-3p	0.00349468	2.45659	0.0886638
GO:0000149	SNARE binding	http://amigo.geneontology.org/amigo/term/GO:0000149	15	1988	51	16594	2.46609	25731;94189;60466;65134;295217;25716;64154;65033;155812;24803;25289;25624;252853;25558;24923	Syt3;Gosr1;Stx7;Stx5;Snapin;Syt1;Gosr2;Stx12;Trim9;Vamp2;Adcy6;Vamp1;Stx17;Stxbp1;Stx1b	rno-miR-206-3p;rno-miR-30c-2-3p;rno-miR-136-5p;rno-miR-221-3p;rno-miR-183-5p;rno-miR-431;rno-miR-503-5p;rno-miR-122-5p;rno-miR-381-3p;rno-miR-411-5p;rno-miR-133b-3p;rno-miR-1-3p;rno-miR-128-3p;rno-miR-543-3p;rno-miR-495;rno-miR-200a-3p;rno-miR-326-3p;rno-miR-133a-3p	0.00357528	2.44669	0.0886638
GO:0008144	drug binding	http://amigo.geneontology.org/amigo/term/GO:0008144	25	1988	108	16594	1.94407	29637;25187;60628;81746;25149;25505;24318;25682;29659;25664;24176;25302;24898;25650;25549;79127;29705;63885;24674;24312;25639;116650;25103;81743;56718	Hmgcs1;Htr2c;Cxcr4;Pggt1b;Esr2;P2rx1;Drd2;Ppard;P2rx4;Pparg;Adrb2;Chrna7;Slc6a3;Atp1b1;Slc18a2;Dck;Gabra1;Pde10a;Ppp3ca;Dhfr;Fkbp1a;Srp54a;Chrnb4;Pde2a;Mtor	rno-miR-451-5p;rno-miR-183-5p;rno-miR-30c-2-3p;rno-miR-136-5p;rno-miR-221-3p;rno-miR-431;rno-miR-10b-5p;rno-miR-122-5p;rno-miR-503-5p;rno-miR-381-3p;rno-miR-99a-5p;rno-miR-133b-3p;rno-miR-128-3p;rno-miR-543-3p;rno-miR-495;rno-miR-200a-3p;rno-miR-326-3p;rno-miR-133a-3p;rno-miR-376b-3p	0.00358428	2.4456	0.0886638
GO:0004064	arylesterase activity	http://amigo.geneontology.org/amigo/term/GO:0004064	5	1988	6	16594	6.97092	84024;366227;296851;54231;312086	Pon1;Apmap;Pon2;Car2;Pon3	rno-miR-543-3p;rno-miR-495;rno-miR-30c-2-3p;rno-miR-136-5p;rno-miR-221-3p	0.00370119	2.43166	0.0892082
GO:0048487	beta-tubulin binding	http://amigo.geneontology.org/amigo/term/GO:0048487	12	1988	36	16594	2.79318	64460;294864;114124;170845;500282;25437;84583;60431;298584;84488;361532;64622	Pex14;Cct5;Akap1;Ndel1;Arl8b;Emd;Rgs2;Vapb;Capzb;Fgf13;Sirt2;Adnp	rno-miR-183-5p;rno-miR-206-3p;rno-miR-30c-2-3p;rno-miR-221-3p;rno-miR-431;rno-miR-381-3p;rno-miR-411-5p;rno-miR-133b-3p;rno-miR-1-3p;rno-miR-128-3p;rno-miR-543-3p;rno-miR-495;rno-miR-200a-3p;rno-miR-326-3p;rno-miR-133a-3p;rno-miR-376b-3p	0.00386197	2.41319	0.0907562
GO:0016874	ligase activity	http://amigo.geneontology.org/amigo/term/GO:0016874	31	1988	147	16594	1.77231	316575;309995;79435;155812;297337;315608;81920;282845;192256;303478;298317;308051;114090;63879;29274;171415;315863;140939;304850;309591;266712;140941;64631;296161;309626;84508;60383;363284;314399;360967;282844	Trip12;Xrcc4;Ube2d4;Trim9;Rnf181;Ube4a;Ube2d3;Rnf34;Pja2;Ube2z;Ube2a;Rnf146;Egr2;Xiap;Rnf4;Atg3;Ube3d;Trim63;Rnf2;Trim39;Rnf40;Siah1;Ube2g1;Ubox5;Ring1;Rnf103;Rbck1;Ube2f;Ubr7;Rnf185;Rffl	rno-miR-206-3p;rno-miR-30c-2-3p;rno-miR-183-5p;rno-miR-136-5p;rno-miR-221-3p;rno-miR-431;rno-miR-10b-5p;rno-miR-122-5p;rno-miR-381-3p;rno-miR-411-5p;rno-miR-1-3p;rno-miR-128-3p;rno-miR-543-3p;rno-miR-495;rno-miR-200a-3p;rno-miR-326-3p;rno-miR-503-5p;rno-miR-376b-3p	0.00434395	2.36212	0.0967302
GO:0030165	PDZ domain binding	http://amigo.geneontology.org/amigo/term/GO:0030165	26	1988	116	16594	1.88244	83824;79218;24407;24176;29647;79220;116560;29610;56725;116744;25615;116647;171447;363058;29192;50687;58868;29726;89843;84360;29598;24907;303306;266806;59114;117052	Cxxc4;Gng5;Grik5;Adrb2;Cask;Grid2;Kcnj9;Tgfbr3;Cript;Lpar1;Sdc2;Nlgn1;Adgrl2;Cadm1;Psen1;L1cam;Fzd1;Slc22a5;Cxadr;Clcn3;Atp2b1;Dmd;Srr;Erc1;Slc9a3r1;Kcnj12	rno-miR-136-5p;rno-miR-10b-5p;rno-miR-1-3p;rno-miR-503-5p;rno-miR-376b-3p;rno-miR-183-5p;rno-miR-206-3p;rno-miR-122-5p;rno-miR-381-3p;rno-miR-411-5p;rno-miR-133b-3p;rno-miR-136-3p;rno-miR-200a-3p;rno-miR-133a-3p;rno-miR-30c-2-3p;rno-miR-128-3p;rno-miR-543-3p;rno-miR-451-5p;rno-miR-221-3p;rno-miR-431;rno-miR-99a-5p;rno-miR-495;rno-miR-326-3p	0.00435305	2.36121	0.0967302
GO:0008083	growth factor activity	http://amigo.geneontology.org/amigo/term/GO:0008083	30	1988	141	16594	1.78786	498951;112400;60427;25647;25376;171040;24924;24483;89811;81737;292804;297418;64032;192211;84488;25317;24827;83785;24446;79216;116562;29183;24482;60464;29200;94203;64549;362851;29461;84489	Il34;Nrg1;Kitlg;Il7;Ambn;Il11;Ptn;Igf2;Vegfb;Ntf3;Gpi;Gkn1;Ctgf;Prom2;Fgf13;Fgf1;Tgfa;Vegfa;Hgf;Gdf10;Il2;Areg;Igf1;Fgf16;Inhba;Pgf;Inhbc;Cd320;Vgf;Fgfr3	rno-miR-183-5p;rno-miR-30c-2-3p;rno-miR-206-3p;rno-miR-221-3p;rno-miR-598-3p;rno-miR-431;rno-miR-10b-5p;rno-miR-122-5p;rno-miR-381-3p;rno-miR-411-5p;rno-miR-99a-5p;rno-miR-133b-3p;rno-miR-136-3p;rno-miR-1-3p;rno-miR-128-3p;rno-miR-543-3p;rno-miR-495;rno-miR-200a-3p;rno-miR-326-3p;rno-miR-133a-3p;rno-miR-376b-3p	0.00445146	2.3515	0.0967302
GO:0022857	transmembrane transporter activity	http://amigo.geneontology.org/amigo/term/GO:0022857	6	1988	10	16594	5.02038	84014;29726;117559;25240;29643;117556	Ralbp1;Slc22a5;Sv2a;Aqp1;Sv2c;Sv2b	rno-miR-183-5p;rno-miR-206-3p;rno-miR-221-3p;rno-miR-431;rno-miR-411-5p;rno-miR-133b-3p;rno-miR-1-3p;rno-miR-128-3p;rno-miR-495;rno-miR-326-3p;rno-miR-133a-3p	0.00461579	2.33575	0.0967302
GO:0046872	metal ion binding	http://amigo.geneontology.org/amigo/term/GO:0046872	186	1988	1267	16594	1.24864	170905;65180;301965;313994;140928;25162;497967;25289;64016;361627;304346;81005;114090;24673;298934;85383;24239;361351;58954;114901;361788;25157;191575;311661;498945;84556;305482;266777;308543;25129;81684;24213;114592;54355;291211;59265;116543;287042;79239;81821;53982;296851;297498;50664;64532;79426;94267;81507;81527;297804;84352;308326;311872;81675;64464;307212;80773;94204;246334;24669;29721;3607…	Lfng;Kcnd2;Tert;Klf11;Pde11a;Sp4;Zfp830;Adcy6;Qtrt1;Zfp143;Mblac1;Nptxr;Egr2;Ppp2cb;Adi1;Nol3;Cacna1c;Hdhd2;Klf6;Sorbs2;Prr3;Plagl1;Nme1;Zfp64;Zfp90;Rims1;Mtmr3;Nptx1;Plekhf1;Egr4;Mipep;Atp1a3;Aurkb;Rassf5;Ggps1;Phlpp1;Ebf1;Nubp1;Hmox2;Dgkz;Zfp260;Pon2;Crbn;Gnao1;Adcy5;Zfp36;Nudt4;Bmpr1a;Nrp2;Plag1;Col1a2;Zfp667;Zbtb43;Gyg1;Timm10;Cndp1;Cyb5b;Ece1;Tp63;Ppp1cc;Hivep2;Zfp655;Ccs;Galnt5;Pak3;Dntt;Fu…	rno-miR-136-5p;rno-miR-10b-5p;rno-miR-1-3p;rno-miR-503-5p;rno-miR-376b-3p;rno-miR-206-3p;rno-miR-183-5p;rno-miR-598-3p;rno-miR-122-5p;rno-miR-381-3p;rno-miR-411-5p;rno-miR-542-5p;rno-miR-133b-3p;rno-miR-136-3p;rno-miR-200a-3p;rno-miR-133a-3p;rno-miR-30c-2-3p;rno-miR-128-3p;rno-miR-543-3p;rno-miR-99b-3p;rno-miR-221-3p;rno-miR-431;rno-miR-99a-5p;rno-miR-495;rno-miR-326-3p	0.0046307	2.33435	0.0967302
GO:0001077	transcriptional activator activity, RNA polymerase II core promoter proximal region sequence-specific binding	http://amigo.geneontology.org/amigo/term/GO:0001077	46	1988	247	16594	1.56765	85424;25337;84410;304342;24577;29357;29148;25231;314322;29609;25149;25492;60329;24817;24253;114090;297804;25125;25126;305311;117282;246334;286927;117540;25509;54264;312777;316214;25243;50554;64709;81819;246297;29279;54284;116543;25159;25099;24508;362339;25671;24330;304815;114109;29458;114505	Elf1;Nfyc;Klf5;Zscan21;Myc;Smad2;Myog;Onecut1;Fos;Pitx3;Esr2;Nfia;Neurog3;Hnf1a;Cebpb;Egr2;Plag1;Stat3;Stat5b;Txk;Hnrnpk;Tp63;Stk16;Plscr1;Pax6;Mafb;Etv6;Tfeb;Arnt2;Smad4;Nucks1;Pax8;Myocd;Meox2;Pitx2;Ebf1;Gata2;Foxa2;Irf1;Creb3l2;Smad1;Egr1;Elf3;Nkx2-5;Neurod1;Klf4	rno-miR-136-5p;rno-miR-10b-5p;rno-miR-1-3p;rno-miR-503-5p;rno-miR-376b-3p;rno-miR-206-3p;rno-miR-183-5p;rno-miR-598-3p;rno-miR-122-5p;rno-miR-381-3p;rno-miR-542-5p;rno-miR-133b-3p;rno-miR-200a-3p;rno-miR-133a-3p;rno-miR-30c-2-3p;rno-miR-128-3p;rno-miR-543-3p;rno-miR-451-5p;rno-miR-99b-3p;rno-miR-221-3p;rno-miR-431;rno-miR-495;rno-miR-326-3p	0.00507442	2.29461	0.103695
GO:0003677	DNA binding	http://amigo.geneontology.org/amigo/term/GO:0003677	157	1988	1052	16594	1.26678	301965;24577;25162;25231;314322;84476;293165;25682;25359;361627;114090;266680;288718;307947;361178;361746;291324;25157;25591;306817;498945;27080;337868;316327;297893;85434;363251;309457;54284;116543;24839;498999;304815;114109;53982;307861;81812;79426;25492;114485;24817;308326;353256;25049;25631;246334;58921;25389;29575;29721;24918;29417;25100;170917;84481;294051;312777;29657;29361;291439;81819;25…	Tert;Myc;Sp4;Onecut1;Fos;Strbp;Sox6;Ppard;Tmpo;Zfp143;Egr2;St18;Tfip11;Set;Tfdp1;Rfx3;Trdmt1;Plagl1;Parp1;Dek;Zfp90;Hbp1;Myod1;Arid5a;Hdac1;Cdc5l;Nhej1;Pcgf6;Pitx2;Ebf1;Tnp1;Ahrr;Elf3;Nkx2-5;Zfp260;Terf2ip;Thra;Zfp36;Nfia;Dmtf1;Hnf1a;Zfp667;Gtf2i;Atxn1;Smad3;Tp63;Foxm1;Atf3;Tcea2;Hivep2;Stat5a;Men1;Foxa3;Cry2;Arid4b;Dntt;Etv6;Arntl;Sox10;Mbd1;Pax8;Nfyb;Gtf2f2;Crebbp;Smad1;Klf15;Neurod1;Jdp2;Zfp36…	rno-miR-136-5p;rno-miR-10b-5p;rno-miR-1-3p;rno-miR-503-5p;rno-miR-376b-3p;rno-miR-206-3p;rno-miR-183-5p;rno-miR-598-3p;rno-miR-122-5p;rno-miR-381-3p;rno-miR-411-5p;rno-miR-542-5p;rno-miR-133b-3p;rno-miR-136-3p;rno-miR-200a-3p;rno-miR-133a-3p;rno-miR-30c-2-3p;rno-miR-128-3p;rno-miR-543-3p;rno-miR-451-5p;rno-miR-99b-3p;rno-miR-221-3p;rno-miR-431;rno-miR-495;rno-miR-326-3p	0.00531081	2.27484	0.106216
GO:0008440	inositol-1,4,5-trisphosphate 3-kinase activity	http://amigo.geneontology.org/amigo/term/GO:0008440	5	1988	7	16594	5.97471	50560;171458;81677;54260;308451	Ip6k1;Ipmk;Itpka;Itpkb;Itpkc	rno-miR-30c-2-3p;rno-miR-598-3p;rno-miR-221-3p;rno-miR-10b-5p;rno-miR-133b-3p;rno-miR-128-3p;rno-miR-200a-3p;rno-miR-326-3p;rno-miR-133a-3p	0.00579025	2.2373	0.109035
GO:0008022	protein C-terminus binding	http://amigo.geneontology.org/amigo/term/GO:0008022	40	1988	209	16594	1.6098	171093;294708;54241;25216;309995;361458;292640;85257;66028;24803;25019;29553;360834;29161;64032;29647;78958;81649;83841;29256;257648;79257;24673;58945;25049;29365;170851;25650;83535;246047;24669;116718;192360;308384;140941;246294;300095;25716;81821;83567	Shank2;Sgtb;Cltc;Sdc1;Xrcc4;Akap7;Vta1;Cnga3;Arl6ip5;Vamp2;Xrcc6;Kcnk3;Vps4b;Cav3;Ctgf;Cask;Bcam;Mapk14;Sdcbp;Oprl1;Cacna1b;Axin1;Ppp2cb;Dynll1;Atxn1;Mpdz;Map2k1;Atp1b1;Kcnj11;Calcoco1;Ppp1cc;Pex12;Eml2;Sae1;Siah1;Optn;Srebf2;Syt1;Dgkz;Mchr1	rno-miR-136-5p;rno-miR-10b-5p;rno-miR-1-3p;rno-miR-503-5p;rno-miR-376b-3p;rno-miR-206-3p;rno-miR-183-5p;rno-miR-122-5p;rno-miR-381-3p;rno-miR-411-5p;rno-miR-542-5p;rno-miR-133b-3p;rno-miR-200a-3p;rno-miR-133a-3p;rno-miR-30c-2-3p;rno-miR-128-3p;rno-miR-543-3p;rno-miR-99b-3p;rno-miR-221-3p;rno-miR-431;rno-miR-495;rno-miR-326-3p	0.0057976	2.23675	0.109035
GO:0048020	CCR chemokine receptor binding	http://amigo.geneontology.org/amigo/term/GO:0048020	8	1988	19	16594	3.52472	288593;89808;29538;29397;117551;298006;25542;287561	Ccl24;Cx3cl1;Ccl20;Ccl11;Ccl22;Ccl21;Ccl3;Ccl7	rno-miR-183-5p;rno-miR-30c-2-3p;rno-miR-206-3p;rno-miR-10b-5p;rno-miR-1-3p;rno-miR-128-3p;rno-miR-543-3p;rno-miR-200a-3p;rno-miR-326-3p;rno-miR-376b-3p	0.00581911	2.23514	0.109035
GO:0000989	transcription factor activity, transcription factor binding	http://amigo.geneontology.org/amigo/term/GO:0000989	7	1988	15	16594	3.90554	170917;29410;63840;287422;64186;299691;246334	Cry2;Neurog1;Per2;Per1;Ascl1;Cry1;Tp63	rno-miR-30c-2-3p;rno-miR-221-3p;rno-miR-381-3p;rno-miR-133b-3p;rno-miR-136-3p;rno-miR-128-3p;rno-miR-543-3p;rno-miR-495;rno-miR-200a-3p;rno-miR-133a-3p	0.00635162	2.19712	0.109035
GO:0070402	NADPH binding	http://amigo.geneontology.org/amigo/term/GO:0070402	7	1988	15	16594	3.90554	29737;362061;290947;296972;64192;24312;25675	Kcnab1;Cryz;Mtrr;Akr1b10;Qdpr;Dhfr;Hmgcr	rno-miR-183-5p;rno-miR-30c-2-3p;rno-miR-136-5p;rno-miR-10b-5p;rno-miR-136-3p;rno-miR-128-3p;rno-miR-543-3p;rno-miR-495;rno-miR-200a-3p;rno-miR-503-5p;rno-miR-376b-3p	0.00635162	2.19712	0.109035
GO:0005521	lamin binding	http://amigo.geneontology.org/amigo/term/GO:0005521	7	1988	15	16594	3.90554	360681;24669;246314;24686;140923;24907;25359	Narf;Ppp1cc;Tor1aip1;Prnp;Bnip3l;Dmd;Tmpo	rno-miR-183-5p;rno-miR-136-5p;rno-miR-99b-3p;rno-miR-431;rno-miR-122-5p;rno-miR-381-3p;rno-miR-542-5p;rno-miR-133b-3p;rno-miR-128-3p;rno-miR-543-3p;rno-miR-495;rno-miR-326-3p;rno-miR-133a-3p;rno-miR-376b-3p	0.00635162	2.19712	0.109035
GO:0004861	cyclin-dependent protein serine/threonine kinase inhibitor activity	http://amigo.geneontology.org/amigo/term/GO:0004861	6	1988	11	16594	4.56371	301164;25402;83571;25164;498008;246060	Kat2b;Casp3;Cdkn1b;Cdkn2b;Hexim1;Cdkn1c	rno-miR-221-3p;rno-miR-10b-5p;rno-miR-122-5p;rno-miR-411-5p;rno-miR-543-3p;rno-miR-495;rno-miR-200a-3p;rno-miR-326-3p	0.00649568	2.18738	0.109035
GO:0070410	co-SMAD binding	http://amigo.geneontology.org/amigo/term/GO:0070410	6	1988	11	16594	4.56371	316742;25509;25671;29357;54254;25631	Tgif1;Pax6;Smad1;Smad2;Gata4;Smad3	rno-miR-206-3p;rno-miR-30c-2-3p;rno-miR-598-3p;rno-miR-136-5p;rno-miR-431;rno-miR-122-5p;rno-miR-381-3p;rno-miR-411-5p;rno-miR-1-3p;rno-miR-543-3p;rno-miR-495;rno-miR-326-3p	0.00649568	2.18738	0.109035
GO:0008331	high voltage-gated calcium channel activity	http://amigo.geneontology.org/amigo/term/GO:0008331	6	1988	11	16594	4.56371	50688;257648;54234;116600;25297;24239	Cacnb1;Cacna1b;Cacna1e;Cacnb2;Cacnb3;Cacna1c	rno-miR-183-5p;rno-miR-136-5p;rno-miR-221-3p;rno-miR-431;rno-miR-381-3p;rno-miR-133b-3p;rno-miR-543-3p;rno-miR-495;rno-miR-326-3p;rno-miR-133a-3p	0.00649568	2.18738	0.109035
GO:0019905	syntaxin binding	http://amigo.geneontology.org/amigo/term/GO:0019905	19	1988	80	16594	1.99191	302680;25731;361207;286932;171123;60466;81804;60562;114095;60568;25716;24803;24805;191595;25558;116500;171039;60565;54309	Txlng;Syt3;Tmed9;Vps54;Rph3al;Stx7;Stxbp2;Stx6;Stxbp3;Syt11;Syt1;Vamp2;Syt2;Syt12;Stxbp1;Snap29;Rph3a;Syt6;Syt5	rno-miR-206-3p;rno-miR-30c-2-3p;rno-miR-136-5p;rno-miR-221-3p;rno-miR-431;rno-miR-122-5p;rno-miR-381-3p;rno-miR-411-5p;rno-miR-133b-3p;rno-miR-1-3p;rno-miR-128-3p;rno-miR-543-3p;rno-miR-495;rno-miR-200a-3p;rno-miR-326-3p;rno-miR-133a-3p;rno-miR-376b-3p	0.00819524	2.08644	0.133823
GO:0004674	protein serine/threonine kinase activity	http://amigo.geneontology.org/amigo/term/GO:0004674	54	1988	310	16594	1.46668	299618;362779;308453;83825;81741;29513;29702;293854;308449;84411;303605;304791;81507;81649;114495;362418;83722;373542;170908;25255;114116;170851;291078;140583;246332;65189;289419;286927;116551;65172;29433;170577;64666;50689;116596;29524;113960;310698;54348;114592;81659;360230;361813;261730;78975;29603;29517;29431;25237;117558;54237;170922;56718;170904	Mknk2;Vrk1;Adck4;Dclk1;Cdk16;Mapk13;Eif2ak3;Srpk3;Hipk4;Ick;Strada;Dstyk;Bmpr1a;Mapk14;Map2k6;Irak2;Plk2;Stk25;Tesk2;Dyrk1a;Cdc42bpa;Map2k1;Prpf4b;Chek1;Uhmk1;Stk3;Nuak2;Stk16;Pdk1;Limk1;Pak3;Mark3;Taok2;Mapk3;Map3k8;Limk2;Cdc42bpb;Dclk2;Stk39;Aurkb;Gak;Stk40;Stk38;Aurka;Prkaa2;Bckdk;Sgk1;Pak1;Acvrl1;Mylk2;Cdk1;Ilk;Mtor;Stk17b	rno-miR-136-5p;rno-miR-10b-5p;rno-miR-1-3p;rno-miR-503-5p;rno-miR-376b-3p;rno-miR-183-5p;rno-miR-206-3p;rno-miR-598-3p;rno-miR-122-5p;rno-miR-381-3p;rno-miR-411-5p;rno-miR-542-5p;rno-miR-133b-3p;rno-miR-200a-3p;rno-miR-133a-3p;rno-miR-30c-2-3p;rno-miR-128-3p;rno-miR-543-3p;rno-miR-221-3p;rno-miR-431;rno-miR-99a-5p;rno-miR-495;rno-miR-326-3p	0.00825716	2.08317	0.133823
GO:0008017	microtubule binding	http://amigo.geneontology.org/amigo/term/GO:0008017	36	1988	188	16594	1.60941	299923;114514;24948;292464;25595;54321;293502;364729;56725;117548;84488;85248;287598;64670;300053;64152;94195;58857;114124;24686;170845;288449;60431;29564;83685;192360;310635;64460;65208;25152;65201;64862;83836;297758;54319;306014	Ndrg1;Clasp2;Fmr1;Katna1;Map2;Cnn3;Kif22;Nme8;Cript;Kif1b;Fgf13;Kif3c;Ska2;Gabarapl2;Kifc2;Chp1;S100a9;Vapa;Akap1;Prnp;Ndel1;Katnal1;Vapb;Dync1i1;Capn6;Eml2;Arhgef2;Pex14;Dpysl5;Map1a;Clip1;Map1lc3b;Nde1;Terf1;Ezr;Reep4	rno-miR-451-5p;rno-miR-206-3p;rno-miR-30c-2-3p;rno-miR-183-5p;rno-miR-221-3p;rno-miR-136-5p;rno-miR-598-3p;rno-miR-431;rno-miR-10b-5p;rno-miR-381-3p;rno-miR-411-5p;rno-miR-542-5p;rno-miR-133b-3p;rno-miR-1-3p;rno-miR-128-3p;rno-miR-543-3p;rno-miR-495;rno-miR-200a-3p;rno-miR-326-3p;rno-miR-133a-3p;rno-miR-376b-3p	0.00846277	2.07249	0.134831
GO:0002020	protease binding	http://amigo.geneontology.org/amigo/term/GO:0002020	23	1988	105	16594	1.8381	56611;304917;25661;24153;25358;24617;64668;24835;63879;24898;24511;266610;64030;83764;29259;54281;315435;25660;25402;362912;63868;282844;25245	Anxa2;Serpinc1;Fn1;A2m;Timp3;Serpine1;Mbl2;Tnf;Xiap;Slc6a3;Itgb1;Fadd;Kit;Flot2;Sell;Furin;Panx1;Cd28;Casp3;Derl1;Hspd1;Rffl;Bdkrb2	rno-miR-183-5p;rno-miR-206-3p;rno-miR-30c-2-3p;rno-miR-221-3p;rno-miR-136-5p;rno-miR-431;rno-miR-10b-5p;rno-miR-411-5p;rno-miR-542-5p;rno-miR-99a-5p;rno-miR-133b-3p;rno-miR-1-3p;rno-miR-128-3p;rno-miR-543-3p;rno-miR-495;rno-miR-200a-3p;rno-miR-326-3p;rno-miR-133a-3p;rno-miR-376b-3p	0.00883072	2.054	0.136755
GO:0015250	water channel activity	http://amigo.geneontology.org/amigo/term/GO:0015250	6	1988	12	16594	4.18315	54320;25241;25240;286758;65133;25293	Pdpn;Aqp5;Aqp1;Aqp11;Aqp3;Aqp4	rno-miR-30c-2-3p;rno-miR-431;rno-miR-411-5p;rno-miR-133b-3p;rno-miR-128-3p;rno-miR-543-3p;rno-miR-495;rno-miR-326-3p;rno-miR-133a-3p	0.00887452	2.05185	0.136755
GO:0051287	NAD binding	http://amigo.geneontology.org/amigo/term/GO:0051287	14	1988	52	16594	2.25614	29443;83472;25035;25591;29382;360477;24533;298942;24788;60666;63938;114096;79242;58835	Ahcy;Ugdh;Cyb5r3;Parp1;Ctbp1;Glyr1;Ldha;Dld;Sord;Gpd1;Hibadh;Idh3a;Hpgd;Phgdh	rno-miR-30c-2-3p;rno-miR-136-5p;rno-miR-598-3p;rno-miR-10b-5p;rno-miR-122-5p;rno-miR-381-3p;rno-miR-411-5p;rno-miR-136-3p;rno-miR-128-3p;rno-miR-543-3p;rno-miR-495;rno-miR-200a-3p;rno-miR-326-3p;rno-miR-503-5p	0.00906472	2.04265	0.137433
GO:0000287	magnesium ion binding	http://amigo.geneontology.org/amigo/term/GO:0000287	38	1988	203	16594	1.57347	294292;89784;25371;498749;114096;84411;290880;65153;117272;24465;289777;83523;84490;304429;64310;305889;114116;361274;29562;65189;289419;191575;497778;25438;24689;79127;296462;116596;361663;113960;25458;64524;308937;305177;361813;54705;303306;24645	Nudt3;Idi1;Adprh;Tdp2;Idh3a;Ick;Adprhl1;Ncs1;Prpsap2;Hprt1;Fignl1;Impa1;Fen1;Psph;Arf1;Thtpa;Cdc42bpa;Nudt5;Prps1;Stk3;Nuak2;Nme1;Dut;Eno3;Prps2;Dck;Mtg2;Map3k8;Lhpp;Cdc42bpb;Gss;Tkt;Wee1;Enoph1;Stk38;Pdp1;Srr;Pgm1	rno-miR-136-5p;rno-miR-10b-5p;rno-miR-1-3p;rno-miR-503-5p;rno-miR-376b-3p;rno-miR-183-5p;rno-miR-206-3p;rno-miR-598-3p;rno-miR-122-5p;rno-miR-381-3p;rno-miR-411-5p;rno-miR-542-5p;rno-miR-133b-3p;rno-miR-136-3p;rno-miR-200a-3p;rno-miR-133a-3p;rno-miR-30c-2-3p;rno-miR-128-3p;rno-miR-543-3p;rno-miR-451-5p;rno-miR-99b-3p;rno-miR-221-3p;rno-miR-99a-5p;rno-miR-495;rno-miR-326-3p	0.00947826	2.02327	0.139539
GO:0004672	protein kinase activity	http://amigo.geneontology.org/amigo/term/GO:0004672	49	1988	278	16594	1.48316	192350;362779;116564;83825;81741;303439;293854;25542;308449;29702;84411;29647;303605;81649;83803;113906;79011;25255;291078;140583;246332;24629;286927;116551;65172;29433;170577;64666;362787;50689;300799;116596;308937;29524;113960;362817;54348;114592;360230;261730;78975;29603;24954;29517;29431;54237;170922;24603;170904	Cdk12;Vrk1;Npr2;Dclk1;Cdk16;Mmd;Srpk3;Ccl3;Hipk4;Eif2ak3;Ick;Cask;Strada;Mapk14;Prkab1;Hspb8;Camkv;Dyrk1a;Prpf4b;Chek1;Uhmk1;Pdgfrb;Stk16;Pdk1;Limk1;Pak3;Mark3;Taok2;Mok;Mapk3;Dapk2;Map3k8;Wee1;Limk2;Cdc42bpb;Cdk2;Stk39;Aurkb;Stk40;Aurka;Prkaa2;Bckdk;Insr;Sgk1;Pak1;Cdk1;Ilk;Npr1;Stk17b	rno-miR-136-5p;rno-miR-10b-5p;rno-miR-1-3p;rno-miR-503-5p;rno-miR-376b-3p;rno-miR-183-5p;rno-miR-206-3p;rno-miR-122-5p;rno-miR-381-3p;rno-miR-411-5p;rno-miR-542-5p;rno-miR-133b-3p;rno-miR-136-3p;rno-miR-200a-3p;rno-miR-133a-3p;rno-miR-30c-2-3p;rno-miR-128-3p;rno-miR-543-3p;rno-miR-451-5p;rno-miR-99b-3p;rno-miR-221-3p;rno-miR-431;rno-miR-495;rno-miR-326-3p	0.00953868	2.02051	0.139539
GO:0070491	repressing transcription factor binding	http://amigo.geneontology.org/amigo/term/GO:0070491	10	1988	31	16594	2.70116	117526;25336;79237;50662;29382;192218;117287;24577;117045;297893	Tbp;Nfyb;Hhex;Runx1;Ctbp1;Kat5;Park7;Myc;Eif4e;Hdac1	rno-miR-451-5p;rno-miR-206-3p;rno-miR-99b-3p;rno-miR-221-3p;rno-miR-10b-5p;rno-miR-381-3p;rno-miR-1-3p;rno-miR-128-3p;rno-miR-543-3p;rno-miR-495;rno-miR-200a-3p;rno-miR-326-3p;rno-miR-503-5p	0.00964898	2.01552	0.139539
GO:0001948	glycoprotein binding	http://amigo.geneontology.org/amigo/term/GO:0001948	17	1988	70	16594	2.03601	84026;81507;25216;83841;25151;24329;24827;25696;25356;25752;25617;117029;64202;24511;310681;24932;25700	Dnaja2;Bmpr1a;Sdc1;Sdcbp;Igf2r;Egfr;Tgfa;Vldlr;Cntn2;Cd6;Hspa5;Ccr5;Calr;Itgb1;Hfe2;Cd4;Ide	rno-miR-133a-3p;rno-miR-206-3p;rno-miR-30c-2-3p;rno-miR-451-5p;rno-miR-221-3p;rno-miR-99b-3p;rno-miR-431;rno-miR-411-5p;rno-miR-133b-3p;rno-miR-136-3p;rno-miR-1-3p;rno-miR-128-3p;rno-miR-543-3p;rno-miR-495;rno-miR-200a-3p;rno-miR-503-5p;rno-miR-376b-3p	0.0100251	1.99891	0.141968
GO:0008201	heparin binding	http://amigo.geneontology.org/amigo/term/GO:0008201	27	1988	132	16594	1.7171	304917;79210;24924;89811;25661;81734;245919;84013;25542;498335;64032;245920;65154;81527;59073;29610;305236;24539;29755;81768;25317;83785;24770;24586;29576;360903;287561	Serpinc1;Fstl1;Ptn;Vegfb;Fn1;Nell2;Impg2;Hsd17b12;Ccl3;Cxcl13;Ctgf;Cxcl10;Wisp1;Nrp2;Lxn;Tgfbr3;Cxcl11;Lpl;Colq;Rpl22;Fgf1;Vegfa;Ccl2;Ncam1;Wisp2;Fgfrl1;Ccl7	rno-miR-206-3p;rno-miR-183-5p;rno-miR-221-3p;rno-miR-10b-5p;rno-miR-122-5p;rno-miR-381-3p;rno-miR-133b-3p;rno-miR-1-3p;rno-miR-128-3p;rno-miR-543-3p;rno-miR-495;rno-miR-200a-3p;rno-miR-326-3p;rno-miR-133a-3p;rno-miR-376b-3p	0.0103348	1.9857	0.141968
GO:0032027	myosin light chain binding	http://amigo.geneontology.org/amigo/term/GO:0032027	4	1988	5	16594	6.68911	171413;60628;81523;117558	Spata6;Cxcr4;Myoc;Mylk2	rno-miR-543-3p;rno-miR-381-3p;rno-miR-122-5p;rno-miR-221-3p	0.0105721	1.97584	0.141968
GO:0070404	NADH binding	http://amigo.geneontology.org/amigo/term/GO:0070404	4	1988	5	16594	6.68911	64192;81717;362061;29382	Qdpr;Ctbp2;Cryz;Ctbp1	rno-miR-133a-3p;rno-miR-183-5p;rno-miR-133b-3p;rno-miR-543-3p;rno-miR-200a-3p;rno-miR-503-5p	0.0105721	1.97584	0.141968
GO:0048248	CXCR3 chemokine receptor binding	http://amigo.geneontology.org/amigo/term/GO:0048248	4	1988	5	16594	6.68911	245920;246759;305236;498335	Cxcl10;Cxcl9;Cxcl11;Cxcl13	rno-miR-183-5p;rno-miR-221-3p;rno-miR-10b-5p;rno-miR-122-5p;rno-miR-381-3p;rno-miR-133b-3p;rno-miR-128-3p;rno-miR-200a-3p;rno-miR-133a-3p;rno-miR-376b-3p	0.0105721	1.97584	0.141968
GO:0097110	scaffold protein binding	http://amigo.geneontology.org/amigo/term/GO:0097110	14	1988	54	16594	2.17231	315435;79220;24409;171297;117018;25265;117287;25302;56725;63879;50689;116647;25289;64532	Panx1;Grid2;Grin2a;Nlgn3;Kcnh2;P2ry1;Park7;Chrna7;Cript;Xiap;Mapk3;Nlgn1;Adcy6;Adcy5	rno-miR-183-5p;rno-miR-30c-2-3p;rno-miR-206-3p;rno-miR-221-3p;rno-miR-136-5p;rno-miR-503-5p;rno-miR-381-3p;rno-miR-411-5p;rno-miR-133b-3p;rno-miR-1-3p;rno-miR-128-3p;rno-miR-543-3p;rno-miR-495;rno-miR-200a-3p;rno-miR-326-3p;rno-miR-133a-3p;rno-miR-376b-3p	0.0117961	1.92826	0.150103
GO:0017017	MAP kinase tyrosine/serine/threonine phosphatase activity	http://amigo.geneontology.org/amigo/term/GO:0017017	6	1988	13	16594	3.86113	293847;114856;305477;171109;116663;311406	Dusp9;Dusp1;Dusp18;Dusp5;Dusp6;Dusp2	rno-miR-99b-3p;rno-miR-431;rno-miR-122-5p;rno-miR-411-5p;rno-miR-133b-3p;rno-miR-495;rno-miR-200a-3p;rno-miR-326-3p;rno-miR-133a-3p	0.0118167	1.92751	0.150103
GO:0004467	long-chain fatty acid-CoA ligase activity	http://amigo.geneontology.org/amigo/term/GO:0004467	6	1988	13	16594	3.86113	117243;25288;113976;114024;94172;171410	Acsl6;Acsl1;Acsl4;Acsl3;Slc27a1;Acsbg1	rno-miR-30c-2-3p;rno-miR-221-3p;rno-miR-431;rno-miR-381-3p;rno-miR-99a-5p;rno-miR-543-3p;rno-miR-495;rno-miR-200a-3p;rno-miR-326-3p;rno-miR-503-5p	0.0118167	1.92751	0.150103
GO:0044548	S100 protein binding	http://amigo.geneontology.org/amigo/term/GO:0044548	6	1988	13	16594	3.86113	290527;56611;25317;85247;29553;54319	Anxa11;Anxa2;Fgf1;S100a6;Kcnk3;Ezr	rno-miR-206-3p;rno-miR-30c-2-3p;rno-miR-183-5p;rno-miR-503-5p;rno-miR-133b-3p;rno-miR-1-3p;rno-miR-128-3p;rno-miR-495;rno-miR-326-3p;rno-miR-133a-3p;rno-miR-376b-3p	0.0118167	1.92751	0.150103
GO:0017153	sodium:dicarboxylate symporter activity	http://amigo.geneontology.org/amigo/term/GO:0017153	5	1988	9	16594	4.64644	292657;25550;29483;305540;266998	Slc1a5;Slc1a1;Slc1a3;Slc1a4;Slc13a5	rno-miR-206-3p;rno-miR-30c-2-3p;rno-miR-598-3p;rno-miR-136-5p;rno-miR-183-5p;rno-miR-431;rno-miR-122-5p;rno-miR-1-3p;rno-miR-128-3p;rno-miR-326-3p	0.0122004	1.91363	0.1509
GO:0015301	anion:anion antiporter activity	http://amigo.geneontology.org/amigo/term/GO:0015301	5	1988	9	16594	4.64644	114629;29509;64076;295645;24781	Slc26a3;Slc22a6;Slc26a1;Slc4a10;Slc4a3	rno-miR-30c-2-3p;rno-miR-221-3p;rno-miR-10b-5p;rno-miR-122-5p;rno-miR-128-3p;rno-miR-376b-3p	0.0122004	1.91363	0.1509
GO:0051082	unfolded protein binding	http://amigo.geneontology.org/amigo/term/GO:0051082	17	1988	72	16594	1.97921	171129;84026;293886;308857;29345;24818;29374;294254;25617;362862;301252;294864;266601;64202;311456;300786;295230	Uggt1;Dnaja2;Cdc37l1;Dnajb13;Serpinh1;Tcp1;Cct4;Hspa1b;Hspa5;Hsp90b1;Hsp90ab1;Cct5;Tomm20;Calr;Mkks;Clpx;Cct3	rno-miR-451-5p;rno-miR-206-3p;rno-miR-30c-2-3p;rno-miR-221-3p;rno-miR-381-3p;rno-miR-1-3p;rno-miR-128-3p;rno-miR-543-3p;rno-miR-495;rno-miR-200a-3p;rno-miR-326-3p;rno-miR-503-5p;rno-miR-376b-3p	0.0125269	1.90216	0.152926
GO:0046332	SMAD binding	http://amigo.geneontology.org/amigo/term/GO:0046332	13	1988	49	16594	2.22253	170842;25631;81507;25099;54244;79257;29610;29357;84352;25237;498407;50554;25639	Tob1;Smad3;Bmpr1a;Foxa2;Crebbp;Axin1;Tgfbr3;Smad2;Col1a2;Acvrl1;Purb;Smad4;Fkbp1a	rno-miR-206-3p;rno-miR-30c-2-3p;rno-miR-136-5p;rno-miR-431;rno-miR-10b-5p;rno-miR-381-3p;rno-miR-411-5p;rno-miR-542-5p;rno-miR-133b-3p;rno-miR-1-3p;rno-miR-128-3p;rno-miR-543-3p;rno-miR-495;rno-miR-200a-3p;rno-miR-326-3p;rno-miR-133a-3p	0.0128488	1.89114	0.154844
GO:0070273	phosphatidylinositol-4-phosphate binding	http://amigo.geneontology.org/amigo/term/GO:0070273	7	1988	18	16594	3.25402	78961;60382;64668;308543;293344;362375;192126	Golph3;Arfip1;Mbl2;Plekhf1;Arfip2;Lancl2;Dab2ip	rno-miR-122-5p;rno-miR-381-3p;rno-miR-133b-3p;rno-miR-495;rno-miR-200a-3p;rno-miR-133a-3p	0.0134645	1.87081	0.16021
GO:0050839	cell adhesion molecule binding	http://amigo.geneontology.org/amigo/term/GO:0050839	16	1988	67	16594	2.00139	25361;89843;308995;83841;24409;81521;363058;171297;56064;29259;24511;116647;24560;54319;81715;300236	Vcam1;Cxadr;Itgal;Sdcbp;Grin2a;Msn;Cadm1;Nlgn3;Nptn;Sell;Itgb1;Nlgn1;Cd200;Ezr;Camlg;Smagp	rno-miR-206-3p;rno-miR-30c-2-3p;rno-miR-136-5p;rno-miR-183-5p;rno-miR-598-3p;rno-miR-10b-5p;rno-miR-122-5p;rno-miR-381-3p;rno-miR-411-5p;rno-miR-542-5p;rno-miR-133b-3p;rno-miR-136-3p;rno-miR-1-3p;rno-miR-128-3p;rno-miR-543-3p;rno-miR-495;rno-miR-200a-3p;rno-miR-133a-3p;rno-miR-376b-3p	0.0138996	1.857	0.163222
GO:0004712	protein serine/threonine/tyrosine kinase activity	http://amigo.geneontology.org/amigo/term/GO:0004712	8	1988	23	16594	2.91102	114592;304791;261730;78975;29517;170908;25255;170851	Aurkb;Dstyk;Aurka;Prkaa2;Sgk1;Tesk2;Dyrk1a;Map2k1	rno-miR-206-3p;rno-miR-183-5p;rno-miR-30c-2-3p;rno-miR-221-3p;rno-miR-10b-5p;rno-miR-122-5p;rno-miR-503-5p;rno-miR-411-5p;rno-miR-133b-3p;rno-miR-1-3p;rno-miR-128-3p;rno-miR-543-3p;rno-miR-495;rno-miR-200a-3p;rno-miR-133a-3p	0.0140649	1.85186	0.163222
GO:0017046	peptide hormone binding	http://amigo.geneontology.org/amigo/term/GO:0017046	11	1988	39	16594	2.36184	25449;64680;25673;116564;24953;56813;50577;24603;29200;25700;25024	Fshr;Crhr2;Anxa5;Npr2;Gcgr;Pth1r;Galr1;Npr1;Inhba;Ide;Gipr	rno-miR-206-3p;rno-miR-30c-2-3p;rno-miR-136-5p;rno-miR-99b-3p;rno-miR-431;rno-miR-122-5p;rno-miR-411-5p;rno-miR-133b-3p;rno-miR-1-3p;rno-miR-128-3p;rno-miR-543-3p;rno-miR-200a-3p;rno-miR-133a-3p	0.0149604	1.82506	0.171497
GO:0004872	receptor activity	http://amigo.geneontology.org/amigo/term/GO:0004872	24	1988	118	16594	1.70624	29336;116506;84475;311061;83526;289036;316290;315741;29260;305203;407756;24511;116647;25454;83525;117559;619436;302967;360665;171297;24560;363071;364594;300236	Sigmar1;Calcr;Cxcr3;Itgb6;Atrn;Adipor1;Ogfrl1;Paqr5;Tlr4;Paqr3;Btla;Itgb1;Nlgn1;Gfra1;Ogfr;Sv2a;Med24;Paqr4;Jmjd6;Nlgn3;Cd200;Stra6;Tlr3;Smagp	rno-miR-183-5p;rno-miR-30c-2-3p;rno-miR-99b-3p;rno-miR-221-3p;rno-miR-136-5p;rno-miR-206-3p;rno-miR-598-3p;rno-miR-10b-5p;rno-miR-122-5p;rno-miR-381-3p;rno-miR-411-5p;rno-miR-133b-3p;rno-miR-136-3p;rno-miR-1-3p;rno-miR-128-3p;rno-miR-543-3p;rno-miR-495;rno-miR-200a-3p;rno-miR-326-3p;rno-miR-133a-3p;rno-miR-376b-3p	0.0158117	1.80102	0.178544
GO:0017110	nucleoside-diphosphatase activity	http://amigo.geneontology.org/amigo/term/GO:0017110	4	1988	6	16594	5.57392	316077;85260;64467;361274	Entpd3;Entpd6;Entpd2;Nudt5	rno-miR-543-3p;rno-miR-326-3p;rno-miR-30c-2-3p;rno-miR-598-3p;rno-miR-221-3p	0.0161449	1.79196	0.178544
GO:0070324	thyroid hormone binding	http://amigo.geneontology.org/amigo/term/GO:0070324	4	1988	6	16594	5.57392	24831;25425;81812;24856	Thrb;Ctsh;Thra;Ttr	rno-miR-30c-2-3p;rno-miR-200a-3p;rno-miR-381-3p;rno-miR-326-3p;rno-miR-128-3p	0.0161449	1.79196	0.178544
GO:0015075	ion transmembrane transporter activity	http://amigo.geneontology.org/amigo/term/GO:0015075	5	1988	10	16594	4.18154	29726;29278;85247;364678;171442	Slc22a5;Lasp1;S100a6;Sfxn1;Svop	rno-miR-30c-2-3p;rno-miR-122-5p;rno-miR-542-5p;rno-miR-133b-3p;rno-miR-128-3p;rno-miR-495;rno-miR-326-3p;rno-miR-133a-3p	0.0167162	1.77686	0.182712
GO:0017124	SH3 domain binding	http://amigo.geneontology.org/amigo/term/GO:0017124	20	1988	94	16594	1.78386	288077;84357;171093;25528;360891;117540;89816;84556;29433;63994;114553;171018;170922;54259;57025;313729;259275;140935;192126;24407	Hcls1;Sh3kbp1;Shank2;Sirpa;Enah;Plscr1;Picalm;Rims1;Pak3;Arhgap17;Ncf1;Zfp384;Ilk;Inpp5d;Adam15;Errfi1;Ostf1;Afap1;Dab2ip;Grik5	rno-miR-206-3p;rno-miR-183-5p;rno-miR-136-5p;rno-miR-30c-2-3p;rno-miR-431;rno-miR-122-5p;rno-miR-381-3p;rno-miR-542-5p;rno-miR-133b-3p;rno-miR-136-3p;rno-miR-1-3p;rno-miR-128-3p;rno-miR-543-3p;rno-miR-495;rno-miR-200a-3p;rno-miR-326-3p;rno-miR-133a-3p;rno-miR-376b-3p	0.0178729	1.74781	0.193109
GO:0003682	chromatin binding	http://amigo.geneontology.org/amigo/term/GO:0003682	68	1988	427	16594	1.34094	301164;306012;294287;29410;313323;84474;29357;192218;81717;54254;29722;314322;29300;294276;316164;25492;64622;361627;361532;81785;25664;79237;362110;24329;363192;316742;24253;114090;25049;305455;25126;25631;317247;65193;246047;246334;25591;85265;29417;299857;360704;25509;114498;304850;29361;291439;83726;83507;337868;50554;316327;297893;362962;79256;113990;54284;116665;309626;306977;25159;54244;36…	Kat2b;Polr3d;Phf1;Neurog1;Psip1;Ddx1;Smad2;Kat5;Ctbp2;Gata4;Apbb1;Fos;Gata6;Brd2;Satb1;Nfia;Adnp;Zfp143;Sirt2;Ssrp1;Pparg;Hhex;Cdk9;Egfr;Klhdc3;Tgif1;Cebpb;Egr2;Atxn1;Nelfa;Stat5b;Smad3;Nap1l2;Nkx6-1;Calcoco1;Tp63;Parp1;Ajuba;Men1;Shmt2;Hmgn1;Pax6;Dmrt1;Rnf2;Sox10;Mbd1;Ctcf;Parg;Myod1;Smad4;Arid5a;Hdac1;Cbx7;Hnrnpd;Hmgn3;Pitx2;Rere;Ring1;Zkscan3;Gata2;Crebbp;Lmo2;Prkaa2;Srebf2;Nkx2-5;Neurod1;Jdp2…	rno-miR-136-5p;rno-miR-10b-5p;rno-miR-1-3p;rno-miR-376b-3p;rno-miR-206-3p;rno-miR-183-5p;rno-miR-598-3p;rno-miR-122-5p;rno-miR-381-3p;rno-miR-411-5p;rno-miR-542-5p;rno-miR-133b-3p;rno-miR-136-3p;rno-miR-200a-3p;rno-miR-133a-3p;rno-miR-30c-2-3p;rno-miR-128-3p;rno-miR-543-3p;rno-miR-451-5p;rno-miR-99b-3p;rno-miR-221-3p;rno-miR-431;rno-miR-495;rno-miR-326-3p	0.0185124	1.73254	0.197746
GO:0005179	hormone activity	http://amigo.geneontology.org/amigo/term/GO:0005179	22	1988	108	16594	1.70817	81801;360730;24483;24335;24694;24867;24856;29151;24241;64680;24482;25298;24476;24602;58812;29200;64549;24323;29461;114593;399475;25026	Stc1;Ostn;Igf2;Epo;Pth;Vcsa1;Ttr;Ucn;Calca;Crhr2;Igf1;Cck;Iapp;Nppa;Apln;Inhba;Inhbc;Edn1;Vgf;Nppc;Adm2;Adm	rno-miR-206-3p;rno-miR-30c-2-3p;rno-miR-99b-3p;rno-miR-136-5p;rno-miR-221-3p;rno-miR-598-3p;rno-miR-431;rno-miR-10b-5p;rno-miR-183-5p;rno-miR-122-5p;rno-miR-381-3p;rno-miR-1-3p;rno-miR-128-3p;rno-miR-543-3p;rno-miR-495;rno-miR-200a-3p;rno-miR-326-3p;rno-miR-503-5p;rno-miR-376b-3p	0.019944	1.70019	0.210411
GO:0043548	phosphatidylinositol 3-kinase binding	http://amigo.geneontology.org/amigo/term/GO:0043548	8	1988	25	16594	2.67782	25232;25614;29260;25467;24954;192126;24242;24629	Tyro3;Ptk2;Tlr4;Irs1;Insr;Dab2ip;Calm1;Pdgfrb	rno-miR-451-5p;rno-miR-183-5p;rno-miR-206-3p;rno-miR-99b-3p;rno-miR-221-3p;rno-miR-10b-5p;rno-miR-381-3p;rno-miR-136-3p;rno-miR-1-3p;rno-miR-128-3p;rno-miR-543-3p;rno-miR-495	0.0204391	1.68954	0.210411
GO:0004857	enzyme inhibitor activity	http://amigo.geneontology.org/amigo/term/GO:0004857	8	1988	25	16594	2.67782	117514;24861;396552;290046;64366;58945;81821;83801	Txnip;Ugt1a1;Ugt1a9;Hnrnpc;Calu;Dynll1;Dgkz;Ptms	rno-miR-183-5p;rno-miR-206-3p;rno-miR-99b-3p;rno-miR-381-3p;rno-miR-1-3p;rno-miR-128-3p;rno-miR-495;rno-miR-200a-3p;rno-miR-326-3p	0.0204391	1.68954	0.210411
GO:0017075	syntaxin-1 binding	http://amigo.geneontology.org/amigo/term/GO:0017075	7	1988	20	16594	2.92827	81804;24804;114095;24803;25716;266712;25558	Stxbp2;Syp;Stxbp3;Vamp2;Syt1;Rnf40;Stxbp1	rno-miR-206-3p;rno-miR-30c-2-3p;rno-miR-136-5p;rno-miR-183-5p;rno-miR-122-5p;rno-miR-381-3p;rno-miR-133b-3p;rno-miR-1-3p;rno-miR-128-3p;rno-miR-543-3p;rno-miR-495;rno-miR-200a-3p;rno-miR-326-3p;rno-miR-133a-3p	0.0205934	1.68627	0.210411
GO:0070411	I-SMAD binding	http://amigo.geneontology.org/amigo/term/GO:0070411	5	1988	11	16594	3.80117	81516;50554;79257;25671;29357	Smad7;Smad4;Axin1;Smad1;Smad2	rno-miR-30c-2-3p;rno-miR-431;rno-miR-381-3p;rno-miR-542-5p;rno-miR-128-3p;rno-miR-543-3p;rno-miR-495;rno-miR-326-3p	0.0222164	1.65333	0.214316
GO:0048185	activin binding	http://amigo.geneontology.org/amigo/term/GO:0048185	5	1988	11	16594	3.80117	81516;25237;29610;25639;114031	Smad7;Acvrl1;Tgfbr3;Fkbp1a;Fstl3	rno-miR-206-3p;rno-miR-30c-2-3p;rno-miR-381-3p;rno-miR-411-5p;rno-miR-133b-3p;rno-miR-1-3p;rno-miR-128-3p;rno-miR-543-3p;rno-miR-495;rno-miR-200a-3p;rno-miR-133a-3p	0.0222164	1.65333	0.214316
GO:0042162	telomeric DNA binding	http://amigo.geneontology.org/amigo/term/GO:0042162	5	1988	11	16594	3.80117	79256;297758;290232;25019;301965	Hnrnpd;Terf1;Tinf2;Xrcc6;Tert	rno-miR-206-3p;rno-miR-431;rno-miR-10b-5p;rno-miR-128-3p;rno-miR-326-3p;rno-miR-376b-3p	0.0222164	1.65333	0.214316
GO:0001968	fibronectin binding	http://amigo.geneontology.org/amigo/term/GO:0001968	9	1988	31	16594	2.42982	25285;83785;81523;24771;24511;114031;84013;29175;64032	Igfbp5;Vegfa;Myoc;Sdc4;Itgb1;Fstl3;Hsd17b12;Ctsk;Ctgf	rno-miR-206-3p;rno-miR-221-3p;rno-miR-10b-5p;rno-miR-122-5p;rno-miR-381-3p;rno-miR-133b-3p;rno-miR-1-3p;rno-miR-543-3p;rno-miR-495;rno-miR-200a-3p;rno-miR-326-3p;rno-miR-133a-3p	0.0230323	1.63766	0.214316
GO:0042277	peptide binding	http://amigo.geneontology.org/amigo/term/GO:0042277	17	1988	78	16594	1.8263	282819;81668;54241;29625;117041;26295;25458;83534;64367;54281;64202;24511;81746;83518;25700;80897;64622	Ppif;Gnrhr;Cltc;Crhbp;Nln;Ogt;Gss;Tpp1;Ppib;Furin;Calr;Itgb1;Pggt1b;Aplnr;Ide;Erap1;Adnp	rno-miR-206-3p;rno-miR-183-5p;rno-miR-136-5p;rno-miR-221-3p;rno-miR-99b-3p;rno-miR-431;rno-miR-122-5p;rno-miR-411-5p;rno-miR-133b-3p;rno-miR-1-3p;rno-miR-128-3p;rno-miR-543-3p;rno-miR-495;rno-miR-200a-3p;rno-miR-326-3p;rno-miR-133a-3p;rno-miR-376b-3p	0.0230423	1.63747	0.214316
GO:0004679	AMP-activated protein kinase activity	http://amigo.geneontology.org/amigo/term/GO:0004679	4	1988	7	16594	4.77736	373545;78975;83803;64562	Prkag2;Prkaa2;Prkab1;Prkab2	rno-miR-183-5p;rno-miR-221-3p;rno-miR-128-3p;rno-miR-495;rno-miR-200a-3p;rno-miR-503-5p	0.0232556	1.63347	0.214316
GO:0004931	extracellular ATP-gated cation channel activity	http://amigo.geneontology.org/amigo/term/GO:0004931	4	1988	7	16594	4.77736	25505;81739;25041;29659	P2rx1;P2rx3;P2rx6;P2rx4	rno-miR-183-5p;rno-miR-221-3p;rno-miR-431;rno-miR-133b-3p;rno-miR-495;rno-miR-326-3p;rno-miR-133a-3p	0.0232556	1.63347	0.214316
GO:0005223	intracellular cGMP activated cation channel activity	http://amigo.geneontology.org/amigo/term/GO:0005223	4	1988	7	16594	4.77736	25411;83686;25240;85257	Cnga2;Cngb1;Aqp1;Cnga3	rno-miR-206-3p;rno-miR-30c-2-3p;rno-miR-431;rno-miR-411-5p;rno-miR-1-3p;rno-miR-128-3p;rno-miR-200a-3p	0.0232556	1.63347	0.214316
GO:0043559	insulin binding	http://amigo.geneontology.org/amigo/term/GO:0043559	4	1988	7	16594	4.77736	24954;25700;25204;63868	Insr;Ide;Pcsk1;Hspd1	rno-miR-206-3p;rno-miR-99b-3p;rno-miR-431;rno-miR-381-3p;rno-miR-1-3p;rno-miR-543-3p;rno-miR-495;rno-miR-200a-3p	0.0232556	1.63347	0.214316
GO:0017081	chloride channel regulator activity	http://amigo.geneontology.org/amigo/term/GO:0017081	4	1988	7	16594	4.77736	29517;192675;59114;25302	Sgk1;Bsnd;Slc9a3r1;Chrna7	rno-miR-133a-3p;rno-miR-30c-2-3p;rno-miR-122-5p;rno-miR-133b-3p;rno-miR-128-3p;rno-miR-543-3p;rno-miR-495;rno-miR-200a-3p;rno-miR-503-5p	0.0232556	1.63347	0.214316
GO:0030553	cGMP binding	http://amigo.geneontology.org/amigo/term/GO:0030553	6	1988	16	16594	3.1366	83686;140928;25411;85257;81743;63885	Cngb1;Pde11a;Cnga2;Cnga3;Pde2a;Pde10a	rno-miR-206-3p;rno-miR-30c-2-3p;rno-miR-411-5p;rno-miR-1-3p;rno-miR-128-3p;rno-miR-543-3p;rno-miR-495;rno-miR-200a-3p	0.0246106	1.60888	0.221631
GO:0005242	inward rectifier potassium channel activity	http://amigo.geneontology.org/amigo/term/GO:0005242	6	1988	16	16594	3.1366	276720;117018;50599;59324;171138;117052	Kcnj14;Kcnh2;Kcnj3;Kcnk1;Kcne2;Kcnj12	rno-miR-183-5p;rno-miR-206-3p;rno-miR-221-3p;rno-miR-431;rno-miR-133b-3p;rno-miR-136-3p;rno-miR-1-3p;rno-miR-128-3p;rno-miR-495;rno-miR-133a-3p;rno-miR-376b-3p	0.0246106	1.60888	0.221631
GO:0005267	potassium channel activity	http://amigo.geneontology.org/amigo/term/GO:0005267	10	1988	37	16594	2.26232	25469;29682;65180;117018;25240;56817;59266;65272;362521;59324	Kcna4;Kcnq3;Kcnd2;Kcnh2;Aqp1;Kcnip2;Hcn4;Kcnk10;Tmem38b;Kcnk1	rno-miR-183-5p;rno-miR-206-3p;rno-miR-136-5p;rno-miR-221-3p;rno-miR-30c-2-3p;rno-miR-431;rno-miR-1-3p;rno-miR-128-3p;rno-miR-543-3p;rno-miR-495;rno-miR-200a-3p;rno-miR-326-3p;rno-miR-376b-3p	0.0247731	1.60602	0.221631
GO:0019955	cytokine binding	http://amigo.geneontology.org/amigo/term/GO:0019955	7	1988	21	16594	2.78866	25406;60628;25599;117287;307403;140924;64030	Cd44;Cxcr4;Cd74;Park7;Csf1r;Il2rg;Kit	rno-miR-206-3p;rno-miR-221-3p;rno-miR-431;rno-miR-122-5p;rno-miR-381-3p;rno-miR-1-3p;rno-miR-128-3p;rno-miR-495;rno-miR-200a-3p;rno-miR-326-3p;rno-miR-503-5p;rno-miR-376b-3p	0.0249924	1.60219	0.221631
GO:0016301	kinase activity	http://amigo.geneontology.org/amigo/term/GO:0016301	22	1988	111	16594	1.6617	64562;124461;25542;81649;24329;83571;64161;308451;24629;353229;29562;310849;24689;114124;83425;246060;362817;60383;54237;304546;56718;64553	Prkab2;Pacsin2;Ccl3;Mapk14;Egfr;Cdkn1b;Pi4ka;Itpkc;Pdgfrb;Sgms1;Prps1;Sgms2;Prps2;Akap1;Akap12;Cdkn1c;Cdk2;Rbck1;Cdk1;Git2;Mtor;Akap6	rno-miR-451-5p;rno-miR-183-5p;rno-miR-206-3p;rno-miR-598-3p;rno-miR-221-3p;rno-miR-30c-2-3p;rno-miR-431;rno-miR-10b-5p;rno-miR-543-3p;rno-miR-381-3p;rno-miR-411-5p;rno-miR-99a-5p;rno-miR-133b-3p;rno-miR-1-3p;rno-miR-128-3p;rno-miR-133a-3p;rno-miR-495;rno-miR-200a-3p;rno-miR-326-3p;rno-miR-503-5p;rno-miR-376b-3p	0.0253192	1.59655	0.22243
GO:0005254	chloride channel activity	http://amigo.geneontology.org/amigo/term/GO:0005254	11	1988	43	16594	2.14162	192675;29707;60586;140675;94272;84360;305540;29705;406864;25450;362052	Bsnd;Gabra5;Clcn4;Gabra4;Clic5;Clcn3;Slc1a4;Gabra1;Clic1;Gabrb1;Clca2	rno-miR-183-5p;rno-miR-30c-2-3p;rno-miR-598-3p;rno-miR-221-3p;rno-miR-136-5p;rno-miR-10b-5p;rno-miR-122-5p;rno-miR-411-5p;rno-miR-128-3p;rno-miR-543-3p;rno-miR-495;rno-miR-200a-3p;rno-miR-326-3p;rno-miR-376b-3p	0.0258602	1.58737	0.225079
GO:0030246	carbohydrate binding	http://amigo.geneontology.org/amigo/term/GO:0030246	29	1988	159	16594	1.53016	58982;25356;170641;311039;192260;25110;288475;83526;304543;116641;64668;29750;366061;29403;29562;501157;361289;171447;83627;24689;116562;29259;64202;282585;64524;294673;295490;25393;313878	Ncan;Cntn2;Adgrl3;Galnt13;Cdipt;Klrd1;Nptx2;Atrn;Mlec;Lgals8;Mbl2;Galnt7;Galnt3;Asgr2;Prps1;Rpe;Colec12;Adgrl2;Galnt5;Prps2;Il2;Sell;Calr;Mrfap1;Tkt;Hexb;Emcn;Bcan;Galnt14	rno-miR-451-5p;rno-miR-206-3p;rno-miR-30c-2-3p;rno-miR-183-5p;rno-miR-221-3p;rno-miR-136-5p;rno-miR-381-3p;rno-miR-411-5p;rno-miR-133b-3p;rno-miR-136-3p;rno-miR-1-3p;rno-miR-128-3p;rno-miR-543-3p;rno-miR-495;rno-miR-200a-3p;rno-miR-326-3p;rno-miR-133a-3p;rno-miR-376b-3p	0.0277704	1.55642	0.239488
GO:0016208	AMP binding	http://amigo.geneontology.org/amigo/term/GO:0016208	5	1988	12	16594	3.4842	25035;24689;361458;373545;29562	Cyb5r3;Prps2;Akap7;Prkag2;Prps1	rno-miR-451-5p;rno-miR-183-5p;rno-miR-381-3p;rno-miR-543-3p;rno-miR-495;rno-miR-200a-3p;rno-miR-326-3p;rno-miR-503-5p;rno-miR-376b-3p	0.0287666	1.54111	0.242492
GO:0031402	sodium ion binding	http://amigo.geneontology.org/amigo/term/GO:0031402	5	1988	12	16594	3.4842	25650;29710;84395;84550;78956	Atp1b1;Scn8a;Slc34a2;Slc24a2;Scn9a	rno-miR-206-3p;rno-miR-221-3p;rno-miR-431;rno-miR-122-5p;rno-miR-1-3p;rno-miR-128-3p;rno-miR-543-3p;rno-miR-495;rno-miR-200a-3p	0.0287666	1.54111	0.242492
GO:0046983	protein dimerization activity	http://amigo.geneontology.org/amigo/term/GO:0046983	30	1988	167	16594	1.50713	298894;60394;29410;25690;24577;113898;29148;81812;83519;60329;361765;24817;84550;25125;116647;25126;24409;64124;316214;29657;24209;337868;316626;24674;297900;24408;116543;498999;300095;56718	Mycn;Olig1;Neurog1;Ahr;Myc;Prdx5;Myog;Thra;Pex3;Neurog3;Btrc;Hnf1a;Slc24a2;Stat3;Nlgn1;Stat5b;Grin2a;Adgrl4;Tfeb;Arntl;Ascl2;Myod1;Hes6;Ppp3ca;Pef1;Grin1;Ebf1;Ahrr;Srebf2;Mtor	rno-miR-451-5p;rno-miR-183-5p;rno-miR-30c-2-3p;rno-miR-136-5p;rno-miR-431;rno-miR-10b-5p;rno-miR-122-5p;rno-miR-381-3p;rno-miR-411-5p;rno-miR-99a-5p;rno-miR-136-3p;rno-miR-128-3p;rno-miR-543-3p;rno-miR-495;rno-miR-200a-3p;rno-miR-326-3p;rno-miR-376b-3p	0.0298711	1.52475	0.242492
GO:0042056	chemoattractant activity	http://amigo.geneontology.org/amigo/term/GO:0042056	7	1988	22	16594	2.66174	83785;24446;89811;81737;25542;24772;24765	Vegfa;Hgf;Vegfb;Ntf3;Ccl3;Cxcl12;Scg2	rno-miR-206-3p;rno-miR-30c-2-3p;rno-miR-136-5p;rno-miR-221-3p;rno-miR-122-5p;rno-miR-411-5p;rno-miR-1-3p;rno-miR-128-3p;rno-miR-543-3p;rno-miR-495;rno-miR-200a-3p;rno-miR-326-3p;rno-miR-376b-3p	0.0299934	1.52297	0.242492
GO:0005520	insulin-like growth factor binding	http://amigo.geneontology.org/amigo/term/GO:0005520	7	1988	22	16594	2.66174	25285;65154;25151;25662;29576;64536;64032	Igfbp5;Wisp1;Igf2r;Igfbp2;Wisp2;Esm1;Ctgf	rno-miR-136-5p;rno-miR-122-5p;rno-miR-133b-3p;rno-miR-136-3p;rno-miR-128-3p;rno-miR-495;rno-miR-133a-3p	0.0299934	1.52297	0.242492
GO:0050998	nitric-oxide synthase binding	http://amigo.geneontology.org/amigo/term/GO:0050998	7	1988	22	16594	2.66174	171574;25599;24599;24244;24907;24242;29161	Dnm3;Cd74;Nos2;Calm3;Dmd;Calm1;Cav3	rno-miR-206-3p;rno-miR-30c-2-3p;rno-miR-221-3p;rno-miR-122-5p;rno-miR-1-3p;rno-miR-495;rno-miR-326-3p;rno-miR-503-5p	0.0299934	1.52297	0.242492
GO:0034237	protein kinase A regulatory subunit binding	http://amigo.geneontology.org/amigo/term/GO:0034237	6	1988	17	16594	2.95192	192256;289312;361458;114124;54319;64553	Pja2;Acbd3;Akap7;Akap1;Ezr;Akap6	rno-miR-183-5p;rno-miR-431;rno-miR-381-3p;rno-miR-411-5p;rno-miR-128-3p;rno-miR-543-3p;rno-miR-495;rno-miR-200a-3p;rno-miR-503-5p;rno-miR-376b-3p	0.0303667	1.5176	0.242492
GO:0005528	FK506 binding	http://amigo.geneontology.org/amigo/term/GO:0005528	6	1988	17	16594	2.95192	290652;362366;309196;361810;297123;25639	Fkbp8;Fkbp14;Ttc9c;Fkbp5;Fkbp9;Fkbp1a	rno-miR-206-3p;rno-miR-30c-2-3p;rno-miR-221-3p;rno-miR-10b-5p;rno-miR-122-5p;rno-miR-381-3p;rno-miR-1-3p;rno-miR-128-3p;rno-miR-543-3p;rno-miR-495;rno-miR-200a-3p;rno-miR-326-3p	0.0303667	1.5176	0.242492
GO:0005164	tumor necrosis factor receptor binding	http://amigo.geneontology.org/amigo/term/GO:0005164	9	1988	33	16594	2.28228	89814;25124;360548;287437;24835;362704;266610;25385;80897	Tnfsf4;Stat1;Tnfsf12;Tnfsf13;Tnf;Bre;Fadd;Faslg;Erap1	rno-miR-451-5p;rno-miR-30c-2-3p;rno-miR-136-5p;rno-miR-431;rno-miR-10b-5p;rno-miR-122-5p;rno-miR-411-5p;rno-miR-542-5p;rno-miR-99a-5p;rno-miR-128-3p;rno-miR-543-3p;rno-miR-495;rno-miR-200a-3p;rno-miR-326-3p	0.0309738	1.50901	0.242492
GO:0030235	nitric-oxide synthase regulator activity	http://amigo.geneontology.org/amigo/term/GO:0030235	4	1988	8	16594	4.17994	24329;24242;58945;24244	Egfr;Calm1;Dynll1;Calm3	rno-miR-206-3p;rno-miR-221-3p;rno-miR-122-5p;rno-miR-133b-3p;rno-miR-1-3p;rno-miR-326-3p;rno-miR-133a-3p	0.0319883	1.49501	0.242492
GO:0016494	C-X-C chemokine receptor activity	http://amigo.geneontology.org/amigo/term/GO:0016494	4	1988	8	16594	4.17994	29385;84348;84475;60628	Cxcr2;Ackr3;Cxcr3;Cxcr4	rno-miR-543-3p;rno-miR-10b-5p;rno-miR-122-5p;rno-miR-381-3p	0.0319883	1.49501	0.242492
GO:1990459	transferrin receptor binding	http://amigo.geneontology.org/amigo/term/GO:1990459	4	1988	8	16594	4.17994	84471;24825;29199;310681	Snx1;Tf;Hfe;Hfe2	rno-miR-451-5p;rno-miR-183-5p;rno-miR-128-3p;rno-miR-503-5p;rno-miR-411-5p	0.0319883	1.49501	0.242492
GO:0031995	insulin-like growth factor II binding	http://amigo.geneontology.org/amigo/term/GO:0031995	4	1988	8	16594	4.17994	24954;25285;25662;25151	Insr;Igfbp5;Igfbp2;Igf2r	rno-miR-136-3p;rno-miR-122-5p;rno-miR-99b-3p;rno-miR-136-5p	0.0319883	1.49501	0.242492
GO:0048406	nerve growth factor binding	http://amigo.geneontology.org/amigo/term/GO:0048406	4	1988	8	16594	4.17994	81737;54281;24596;24153	Ntf3;Furin;Ngfr;A2m	rno-miR-30c-2-3p;rno-miR-221-3p;rno-miR-122-5p;rno-miR-133b-3p;rno-miR-128-3p;rno-miR-495;rno-miR-326-3p;rno-miR-133a-3p	0.0319883	1.49501	0.242492
GO:0001614	purinergic nucleotide receptor activity	http://amigo.geneontology.org/amigo/term/GO:0001614	4	1988	8	16594	4.17994	25505;81739;25041;29659	P2rx1;P2rx3;P2rx6;P2rx4	rno-miR-183-5p;rno-miR-221-3p;rno-miR-431;rno-miR-133b-3p;rno-miR-495;rno-miR-326-3p;rno-miR-133a-3p	0.0319883	1.49501	0.242492
GO:0002039	p53 binding	http://amigo.geneontology.org/amigo/term/GO:0002039	14	1988	63	16594	1.86097	246334;27064;282845;365548;54244;81710;306455;79257;287716;307905;63868;282844;306527;289508	Tp63;Ankrd1;Rnf34;Pttg1ip;Crebbp;Msx1;Cdkn2aip;Axin1;Psme3;Usp10;Hspd1;Rffl;Dusp26;Rchy1	rno-miR-183-5p;rno-miR-30c-2-3p;rno-miR-206-3p;rno-miR-221-3p;rno-miR-431;rno-miR-381-3p;rno-miR-136-3p;rno-miR-1-3p;rno-miR-128-3p;rno-miR-543-3p;rno-miR-495;rno-miR-200a-3p;rno-miR-326-3p	0.0326335	1.48634	0.244748
GO:0003712	transcription cofactor activity	http://amigo.geneontology.org/amigo/term/GO:0003712	11	1988	45	16594	2.04619	287765;301164;27064;112400;304988;84474;619436;308326;316626;361946;246047	Ddx5;Kat2b;Ankrd1;Nrg1;Mnda;Ddx1;Med24;Zfp667;Hes6;Supt20;Calcoco1	rno-miR-206-3p;rno-miR-183-5p;rno-miR-30c-2-3p;rno-miR-221-3p;rno-miR-431;rno-miR-122-5p;rno-miR-381-3p;rno-miR-1-3p;rno-miR-128-3p;rno-miR-543-3p;rno-miR-495;rno-miR-200a-3p;rno-miR-376b-3p	0.033067	1.48061	0.244748
GO:0031072	heat shock protein binding	http://amigo.geneontology.org/amigo/term/GO:0031072	11	1988	45	16594	2.04619	84026;293886;54241;282840;65172;299201;294254;25549;116502;83535;361810	Dnaja2;Cdc37l1;Cltc;Atf5;Limk1;Dlst;Hspa1b;Slc18a2;Bak1;Kcnj11;Fkbp5	rno-miR-206-3p;rno-miR-30c-2-3p;rno-miR-598-3p;rno-miR-221-3p;rno-miR-136-5p;rno-miR-183-5p;rno-miR-431;rno-miR-10b-5p;rno-miR-122-5p;rno-miR-1-3p;rno-miR-128-3p;rno-miR-543-3p;rno-miR-495;rno-miR-200a-3p;rno-miR-503-5p	0.033067	1.48061	0.244748
GO:0001965	G-protein alpha-subunit binding	http://amigo.geneontology.org/amigo/term/GO:0001965	8	1988	28	16594	2.39048	24176;246254;25151;54292;29480;66025;116677;116744	Adrb2;Gpsm1;Igf2r;Rgs12;Rgs4;Lpar3;F2rl1;Lpar1	rno-miR-30c-2-3p;rno-miR-136-5p;rno-miR-221-3p;rno-miR-122-5p;rno-miR-381-3p;rno-miR-136-3p;rno-miR-543-3p;rno-miR-495;rno-miR-200a-3p;rno-miR-326-3p	0.0334724	1.47531	0.245813
GO:0003705	transcription factor activity, RNA polymerase II distal enhancer sequence-specific binding	http://amigo.geneontology.org/amigo/term/GO:0003705	14	1988	64	16594	1.83178	246325;192110;25099;24694;24253;25690;29148;25231;54254;29361;114109;81812;337868;29300	Kcnh8;Pou3f1;Foxa2;Pth;Cebpb;Ahr;Myog;Onecut1;Gata4;Sox10;Nkx2-5;Thra;Myod1;Gata6	rno-miR-206-3p;rno-miR-30c-2-3p;rno-miR-136-5p;rno-miR-221-3p;rno-miR-431;rno-miR-122-5p;rno-miR-411-5p;rno-miR-1-3p;rno-miR-128-3p;rno-miR-543-3p;rno-miR-495;rno-miR-200a-3p;rno-miR-326-3p;rno-miR-503-5p;rno-miR-376b-3p	0.0360004	1.44369	0.260611
GO:0019903	protein phosphatase binding	http://amigo.geneontology.org/amigo/term/GO:0019903	17	1988	83	16594	1.71576	25126;24669;24918;81005;24329;83571;362862;307403;24954;315707;360643;114124;25125;252853;25664;29702;286975	Stat5b;Ppp1cc;Stat5a;Nptxr;Egfr;Cdkn1b;Hsp90b1;Csf1r;Insr;Csk;Cdc27;Akap1;Stat3;Stx17;Pparg;Eif2ak3;Skap1	rno-miR-206-3p;rno-miR-183-5p;rno-miR-99b-3p;rno-miR-221-3p;rno-miR-136-5p;rno-miR-10b-5p;rno-miR-122-5p;rno-miR-503-5p;rno-miR-381-3p;rno-miR-133b-3p;rno-miR-1-3p;rno-miR-128-3p;rno-miR-543-3p;rno-miR-495;rno-miR-200a-3p;rno-miR-326-3p;rno-miR-133a-3p;rno-miR-376b-3p	0.0360419	1.44319	0.260611
GO:0043539	protein serine/threonine kinase activator activity	http://amigo.geneontology.org/amigo/term/GO:0043539	5	1988	13	16594	3.21599	303605;24483;306141;24482;170851	Strada;Igf2;Spry2;Igf1;Map2k1	rno-miR-183-5p;rno-miR-206-3p;rno-miR-30c-2-3p;rno-miR-221-3p;rno-miR-10b-5p;rno-miR-122-5p;rno-miR-381-3p;rno-miR-411-5p;rno-miR-542-5p;rno-miR-1-3p;rno-miR-128-3p;rno-miR-495;rno-miR-200a-3p;rno-miR-326-3p;rno-miR-503-5p;rno-miR-376b-3p	0.0364175	1.43869	0.261316
GO:0005234	extracellular-glutamate-gated ion channel activity	http://amigo.geneontology.org/amigo/term/GO:0005234	6	1988	18	16594	2.78776	24408;79220;24409;29629;24412;24407	Grin1;Grid2;Grin2a;Gria4;Grin2d;Grik5	rno-miR-30c-2-3p;rno-miR-10b-5p;rno-miR-133b-3p;rno-miR-128-3p;rno-miR-543-3p;rno-miR-495;rno-miR-133a-3p;rno-miR-376b-3p	0.0369363	1.43255	0.263031
GO:0003755	peptidyl-prolyl cis-trans isomerase activity	http://amigo.geneontology.org/amigo/term/GO:0003755	10	1988	41	16594	2.04111	282819;64367;291463;361887;290652;362366;309196;361810;297123;25639	Ppif;Ppib;Ppic;Cwc27;Fkbp8;Fkbp14;Ttc9c;Fkbp5;Fkbp9;Fkbp1a	rno-miR-206-3p;rno-miR-30c-2-3p;rno-miR-221-3p;rno-miR-10b-5p;rno-miR-122-5p;rno-miR-381-3p;rno-miR-1-3p;rno-miR-128-3p;rno-miR-543-3p;rno-miR-495;rno-miR-200a-3p;rno-miR-326-3p	0.0414595	1.38238	0.264684
GO:0000977	RNA polymerase II regulatory region sequence-specific DNA binding	http://amigo.geneontology.org/amigo/term/GO:0000977	36	1988	215	16594	1.40498	301164;83574;310614;25401;81710;29148;54254;316164;83807;79237;282840;24253;116490;117560;360896;24388;25389;25157;191575;63836;114498;312777;290669;25129;498407;337868;316626;367264;50554;54276;309457;362176;50662;54244;24330;314245	Kat2b;Rxrg;Gatad2b;Alx1;Msx1;Myog;Gata4;Satb1;Ybx3;Hhex;Atf5;Cebpb;Snai1;Klf9;Esrrg;Gfi1;Atf3;Plagl1;Nme1;Actn4;Dmrt1;Etv6;Gatad2a;Egr4;Purb;Myod1;Hes6;Stat4;Smad4;Neurod2;Pcgf6;Lmo2;Runx1;Crebbp;Egr1;Zbtb25	rno-miR-206-3p;rno-miR-30c-2-3p;rno-miR-136-5p;rno-miR-183-5p;rno-miR-431;rno-miR-10b-5p;rno-miR-122-5p;rno-miR-381-3p;rno-miR-411-5p;rno-miR-542-5p;rno-miR-133b-3p;rno-miR-1-3p;rno-miR-128-3p;rno-miR-543-3p;rno-miR-495;rno-miR-200a-3p;rno-miR-326-3p;rno-miR-133a-3p;rno-miR-376b-3p	0.0418598	1.3782	0.264684
GO:0005125	cytokine activity	http://amigo.geneontology.org/amigo/term/GO:0005125	27	1988	152	16594	1.48935	498951;60427;25647;171040;292804;60582;25385;245920;170819;24835;24765;89814;25670;361749;287437;83785;79216;116562;29183;29538;25325;29200;64549;365395;24323;288593;360548	Il34;Kitlg;Il7;Il11;Gpi;Il1rn;Faslg;Cxcl10;Il24;Tnf;Scg2;Tnfsf4;Il15;Il33;Tnfsf13;Vegfa;Gdf10;Il2;Areg;Ccl20;Il10;Inhba;Inhbc;Clcf1;Edn1;Ccl24;Tnfsf12	rno-miR-136-5p;rno-miR-10b-5p;rno-miR-1-3p;rno-miR-376b-3p;rno-miR-183-5p;rno-miR-206-3p;rno-miR-598-3p;rno-miR-381-3p;rno-miR-411-5p;rno-miR-542-5p;rno-miR-133b-3p;rno-miR-136-3p;rno-miR-200a-3p;rno-miR-133a-3p;rno-miR-30c-2-3p;rno-miR-128-3p;rno-miR-543-3p;rno-miR-451-5p;rno-miR-221-3p;rno-miR-431;rno-miR-99a-5p;rno-miR-495;rno-miR-326-3p	0.041888	1.37791	0.264684
GO:0050699	WW domain binding	http://amigo.geneontology.org/amigo/term/GO:0050699	7	1988	24	16594	2.43963	301013;300235;25122;297695;360891;291609;246334	Shisa5;Dazap2;Scnn1a;Wbp11;Enah;Ndfip1;Tp63	rno-miR-183-5p;rno-miR-30c-2-3p;rno-miR-136-5p;rno-miR-221-3p;rno-miR-411-5p;rno-miR-133b-3p;rno-miR-128-3p;rno-miR-543-3p;rno-miR-495;rno-miR-200a-3p;rno-miR-133a-3p	0.0419142	1.37764	0.264684
GO:0004683	calmodulin-dependent protein kinase activity	http://amigo.geneontology.org/amigo/term/GO:0004683	7	1988	24	16594	2.43963	29647;299618;60341;81677;171358;300799;25050	Cask;Mknk2;Camkk1;Itpka;Camk1g;Dapk2;Camk4	rno-miR-206-3p;rno-miR-30c-2-3p;rno-miR-221-3p;rno-miR-133b-3p;rno-miR-1-3p;rno-miR-128-3p;rno-miR-543-3p;rno-miR-495;rno-miR-326-3p;rno-miR-133a-3p	0.0419142	1.37764	0.264684
GO:0036002	pre-mRNA binding	http://amigo.geneontology.org/amigo/term/GO:0036002	4	1988	9	16594	3.71528	310820;494445;287765;29497	Ptbp2;Srsf2;Ddx5;Ptbp1	rno-miR-206-3p;rno-miR-183-5p;rno-miR-30c-2-3p;rno-miR-10b-5p;rno-miR-381-3p;rno-miR-133b-3p;rno-miR-1-3p;rno-miR-200a-3p;rno-miR-326-3p;rno-miR-133a-3p	0.0423878	1.37276	0.264684
GO:0043008	ATP-dependent protein binding	http://amigo.geneontology.org/amigo/term/GO:0043008	4	1988	9	16594	3.71528	308384;360426;114612;24686	Sae1;Pla2g6;Ddx39b;Prnp	rno-miR-451-5p;rno-miR-431;rno-miR-128-3p;rno-miR-495;rno-miR-326-3p;rno-miR-376b-3p	0.0423878	1.37276	0.264684
GO:0015194	L-serine transmembrane transporter activity	http://amigo.geneontology.org/amigo/term/GO:0015194	4	1988	9	16594	3.71528	294421;170907;292657;305540	Serinc1;Serinc5;Slc1a5;Slc1a4	rno-miR-206-3p;rno-miR-30c-2-3p;rno-miR-136-5p;rno-miR-10b-5p;rno-miR-122-5p;rno-miR-411-5p;rno-miR-1-3p;rno-miR-495;rno-miR-376b-3p	0.0423878	1.37276	0.264684
GO:0004653	polypeptide N-acetylgalactosaminyltransferase activity	http://amigo.geneontology.org/amigo/term/GO:0004653	4	1988	9	16594	3.71528	83627;29750;366061;311039	Galnt5;Galnt7;Galnt3;Galnt13	rno-miR-206-3p;rno-miR-136-5p;rno-miR-221-3p;rno-miR-381-3p;rno-miR-411-5p;rno-miR-1-3p;rno-miR-128-3p;rno-miR-543-3p;rno-miR-326-3p	0.0423878	1.37276	0.264684
GO:0042165	neurotransmitter binding	http://amigo.geneontology.org/amigo/term/GO:0042165	4	1988	9	16594	3.71528	24409;24412;24408;79213	Grin2a;Grin2d;Grin1;Slc6a11	rno-miR-30c-2-3p;rno-miR-381-3p;rno-miR-128-3p	0.0423878	1.37276	0.264684
GO:0004716	receptor signaling protein tyrosine kinase activity	http://amigo.geneontology.org/amigo/term/GO:0004716	4	1988	9	16594	3.71528	24954;24329;64030;54251	Insr;Egfr;Kit;Flt1	rno-miR-99b-3p;rno-miR-221-3p;rno-miR-431;rno-miR-133b-3p;rno-miR-128-3p;rno-miR-495;rno-miR-326-3p;rno-miR-133a-3p;rno-miR-376b-3p	0.0423878	1.37276	0.264684
GO:0015385	sodium:proton antiporter activity	http://amigo.geneontology.org/amigo/term/GO:0015385	4	1988	9	16594	3.71528	311651;24783;192215;24782	Slc9a8;Slc9a2;Slc9a5;Slc9a1	rno-miR-200a-3p;rno-miR-30c-2-3p;rno-miR-326-3p;rno-miR-503-5p	0.0423878	1.37276	0.264684
GO:0016747	transferase activity, transferring acyl groups other than amino-acyl groups	http://amigo.geneontology.org/amigo/term/GO:0016747	6	1988	19	16594	2.64087	170465;303470;252900;192218;24157;171402	Acaa2;Kat7;Dgat2;Kat5;Acaa1a;Elovl6	rno-miR-99b-3p;rno-miR-431;rno-miR-381-3p;rno-miR-411-5p;rno-miR-128-3p;rno-miR-543-3p;rno-miR-495;rno-miR-326-3p;rno-miR-503-5p	0.0443485	1.35312	0.264684
GO:0005328	neurotransmitter:sodium symporter activity	http://amigo.geneontology.org/amigo/term/GO:0005328	6	1988	19	16594	2.64087	116509;117100;50690;298340;79212;79213	Slc6a9;Slc6a7;Slc6a8;Slc6a14;Slc6a1;Slc6a11	rno-miR-221-3p;rno-miR-381-3p;rno-miR-542-5p;rno-miR-133b-3p;rno-miR-200a-3p;rno-miR-326-3p;rno-miR-133a-3p;rno-miR-376b-3p	0.0443485	1.35312	0.264684
GO:0004707	MAP kinase activity	http://amigo.geneontology.org/amigo/term/GO:0004707	5	1988	14	16594	2.9861	58840;50658;50689;29513;81649	Mapk6;Mapk9;Mapk3;Mapk13;Mapk14	rno-miR-206-3p;rno-miR-221-3p;rno-miR-381-3p;rno-miR-133b-3p;rno-miR-1-3p;rno-miR-128-3p;rno-miR-543-3p;rno-miR-495;rno-miR-200a-3p;rno-miR-326-3p;rno-miR-133a-3p	0.0452035	1.34483	0.264684
GO:0022841	potassium ion leak channel activity	http://amigo.geneontology.org/amigo/term/GO:0022841	5	1988	14	16594	2.9861	156873;65272;59324;29553;170899	Kcnk15;Kcnk10;Kcnk1;Kcnk3;Kcnk2	rno-miR-183-5p;rno-miR-206-3p;rno-miR-30c-2-3p;rno-miR-411-5p;rno-miR-1-3p;rno-miR-128-3p;rno-miR-543-3p;rno-miR-495;rno-miR-326-3p;rno-miR-503-5p;rno-miR-376b-3p	0.0452035	1.34483	0.264684
GO:0015026	coreceptor activity	http://amigo.geneontology.org/amigo/term/GO:0015026	5	1988	14	16594	2.9861	25660;24932;84348;29610;310681	Cd28;Cd4;Ackr3;Tgfbr3;Hfe2	rno-miR-451-5p;rno-miR-206-3p;rno-miR-221-3p;rno-miR-1-3p;rno-miR-543-3p;rno-miR-200a-3p	0.0452035	1.34483	0.264684
GO:0015288	porin activity	http://amigo.geneontology.org/amigo/term/GO:0015288	5	1988	14	16594	2.9861	83529;83531;25293;65133;116555	Vdac1;Vdac2;Aqp4;Aqp3;Nup107	rno-miR-183-5p;rno-miR-30c-2-3p;rno-miR-411-5p;rno-miR-133b-3p;rno-miR-495;rno-miR-133a-3p	0.0452035	1.34483	0.264684
GO:0004128	cytochrome-b5 reductase activity, acting on NAD(P)H	http://amigo.geneontology.org/amigo/term/GO:0004128	3	1988	5	16594	5.01431	304805;25035;171015	Cyb5r1;Cyb5r3;Cyb5r4	rno-miR-381-3p;rno-miR-122-5p;rno-miR-136-5p;rno-miR-326-3p	0.0453341	1.34358	0.264684
GO:0022843	voltage-gated cation channel activity	http://amigo.geneontology.org/amigo/term/GO:0022843	3	1988	5	16594	5.01431	24409;24412;24408	Grin2a;Grin2d;Grin1	rno-miR-30c-2-3p;rno-miR-128-3p	0.0453341	1.34358	0.264684
GO:0035174	histone serine kinase activity	http://amigo.geneontology.org/amigo/term/GO:0035174	3	1988	5	16594	5.01431	114592;78975;261730	Aurkb;Prkaa2;Aurka	rno-miR-206-3p;rno-miR-183-5p;rno-miR-221-3p;rno-miR-10b-5p;rno-miR-1-3p;rno-miR-128-3p	0.0453341	1.34358	0.264684
GO:0031727	CCR2 chemokine receptor binding	http://amigo.geneontology.org/amigo/term/GO:0031727	3	1988	5	16594	5.01431	117029;24770;287561	Ccr5;Ccl2;Ccl7	rno-miR-543-3p;rno-miR-221-3p	0.0453341	1.34358	0.264684
GO:0001515	opioid peptide activity	http://amigo.geneontology.org/amigo/term/GO:0001515	3	1988	5	16594	5.01431	29237;29190;309175	Penk;Pdyn;Cdc42ep2	rno-miR-10b-5p;rno-miR-136-5p;rno-miR-381-3p;rno-miR-503-5p	0.0453341	1.34358	0.264684
GO:0004616	phosphogluconate dehydrogenase (decarboxylating) activity	http://amigo.geneontology.org/amigo/term/GO:0004616	3	1988	5	16594	5.01431	117548;63938;360477	Kif1b;Hibadh;Glyr1	rno-miR-451-5p;rno-miR-136-3p;rno-miR-495;rno-miR-136-5p;rno-miR-381-3p	0.0453341	1.34358	0.264684
GO:0055056	D-glucose transmembrane transporter activity	http://amigo.geneontology.org/amigo/term/GO:0055056	3	1988	5	16594	5.01431	25351;24778;25139	Slc2a2;Slc2a1;Slc2a4	rno-miR-431;rno-miR-10b-5p;rno-miR-122-5p;rno-miR-503-5p;rno-miR-133b-3p;rno-miR-495;rno-miR-133a-3p	0.0453341	1.34358	0.264684
GO:1990247	N6-methyladenosine-containing RNA binding	http://amigo.geneontology.org/amigo/term/GO:1990247	3	1988	5	16594	5.01431	290046;170956;296467	Hnrnpc;Ythdc1;Ythdf1	rno-miR-183-5p;rno-miR-99b-3p;rno-miR-381-3p;rno-miR-411-5p;rno-miR-128-3p;rno-miR-543-3p;rno-miR-495;rno-miR-200a-3p;rno-miR-503-5p	0.0453341	1.34358	0.264684
GO:0033300	dehydroascorbic acid transporter activity	http://amigo.geneontology.org/amigo/term/GO:0033300	3	1988	5	16594	5.01431	50621;25351;24778	Slc23a1;Slc2a2;Slc2a1	rno-miR-431;rno-miR-10b-5p;rno-miR-122-5p;rno-miR-133b-3p;rno-miR-495;rno-miR-326-3p;rno-miR-133a-3p	0.0453341	1.34358	0.264684
GO:1901981	phosphatidylinositol phosphate binding	http://amigo.geneontology.org/amigo/term/GO:1901981	3	1988	5	16594	5.01431	29423;303493;282845	Gap43;Snx11;Rnf34	rno-miR-451-5p;rno-miR-206-3p;rno-miR-183-5p;rno-miR-1-3p;rno-miR-543-3p;rno-miR-495;rno-miR-326-3p	0.0453341	1.34358	0.264684
GO:0004668	protein-arginine deiminase activity	http://amigo.geneontology.org/amigo/term/GO:0004668	3	1988	5	16594	5.01431	29511;29520;54282	Padi2;Padi3;Padi1	rno-miR-495;rno-miR-326-3p	0.0453341	1.34358	0.264684
GO:0000979	RNA polymerase II core promoter sequence-specific DNA binding	http://amigo.geneontology.org/amigo/term/GO:0000979	12	1988	54	16594	1.8601	25124;24918;24817;292907;25509;25671;59328;24330;314322;25126;29300;81819	Stat1;Stat5a;Hnf1a;Ruvbl2;Pax6;Smad1;Smad5;Egr1;Fos;Stat5b;Gata6;Pax8	rno-miR-451-5p;rno-miR-183-5p;rno-miR-206-3p;rno-miR-221-3p;rno-miR-431;rno-miR-122-5p;rno-miR-381-3p;rno-miR-133b-3p;rno-miR-1-3p;rno-miR-128-3p;rno-miR-543-3p;rno-miR-495;rno-miR-200a-3p;rno-miR-326-3p;rno-miR-133a-3p;rno-miR-376b-3p	0.045685	1.34023	0.265086
GO:0042562	hormone binding	http://amigo.geneontology.org/amigo/term/GO:0042562	7	1988	25	16594	2.34191	24856;116564;64202;25149;24603;83567;289036	Ttr;Npr2;Calr;Esr2;Npr1;Mchr1;Adipor1	rno-miR-206-3p;rno-miR-30c-2-3p;rno-miR-221-3p;rno-miR-381-3p;rno-miR-1-3p;rno-miR-128-3p;rno-miR-200a-3p;rno-miR-376b-3p	0.0488793	1.31088	0.278103
GO:0030552	cAMP binding	http://amigo.geneontology.org/amigo/term/GO:0030552	7	1988	25	16594	2.34191	360718;81742;140928;25411;59266;81743;63885	Popdc2;Pde1c;Pde11a;Cnga2;Hcn4;Pde2a;Pde10a	rno-miR-543-3p;rno-miR-495;rno-miR-30c-2-3p;rno-miR-136-5p;rno-miR-128-3p	0.0488793	1.31088	0.278103
GO:0005518	collagen binding	http://amigo.geneontology.org/amigo/term/GO:0005518	13	1988	61	16594	1.78401	25631;25152;81682;81516;29345;29431;25259;81651;24511;84013;29175;50554;24791	Smad3;Map1a;Lum;Smad7;Serpinh1;Pak1;Gp5;Cspg4;Itgb1;Hsd17b12;Ctsk;Smad4;Sparc	rno-miR-206-3p;rno-miR-30c-2-3p;rno-miR-136-5p;rno-miR-183-5p;rno-miR-431;rno-miR-10b-5p;rno-miR-411-5p;rno-miR-542-5p;rno-miR-133b-3p;rno-miR-1-3p;rno-miR-128-3p;rno-miR-543-3p;rno-miR-495;rno-miR-200a-3p;rno-miR-326-3p;rno-miR-133a-3p;rno-miR-376b-3p	0.0491118	1.30881	0.278103
GO:0001047	core promoter binding	http://amigo.geneontology.org/amigo/term/GO:0001047	13	1988	61	16594	1.78401	60329;305910;305896;50662;117280;29148;29657;337868;305999;299691;114505;297893;246047	Neurog3;Pspc1;Irf9;Runx1;Hnrnpu;Myog;Arntl;Myod1;Nkx3-1;Cry1;Klf4;Hdac1;Calcoco1	rno-miR-206-3p;rno-miR-30c-2-3p;rno-miR-183-5p;rno-miR-598-3p;rno-miR-122-5p;rno-miR-381-3p;rno-miR-1-3p;rno-miR-128-3p;rno-miR-543-3p;rno-miR-495;rno-miR-200a-3p;rno-miR-326-3p	0.0491118	1.30881	0.278103
GO:0017080	sodium channel regulator activity	http://amigo.geneontology.org/amigo/term/GO:0017080	8	1988	31	16594	2.15875	116831;29517;63847;315611;245956;29161;84488;63848	Fxyd3;Sgk1;Fxyd6;Scn4b;Scn3b;Cav3;Fgf13;Fxyd7	rno-miR-99b-3p;rno-miR-431;rno-miR-10b-5p;rno-miR-122-5p;rno-miR-381-3p;rno-miR-542-5p;rno-miR-133b-3p;rno-miR-128-3p;rno-miR-133a-3p;rno-miR-495;rno-miR-326-3p;rno-miR-503-5p	0.0512317	1.29046	0.286006
GO:0000976	transcription regulatory region sequence-specific DNA binding	http://amigo.geneontology.org/amigo/term/GO:0000976	10	1988	43	16594	1.94594	25389;54284;170917;63840;24330;29657;287422;297093;305999;297893	Atf3;Pitx2;Cry2;Per2;Egr1;Arntl;Per1;Cbx3;Nkx3-1;Hdac1	rno-miR-183-5p;rno-miR-30c-2-3p;rno-miR-381-3p;rno-miR-99a-5p;rno-miR-133b-3p;rno-miR-136-3p;rno-miR-543-3p;rno-miR-495;rno-miR-200a-3p;rno-miR-326-3p;rno-miR-133a-3p;rno-miR-376b-3p	0.0521558	1.2827	0.286006
GO:0004721	phosphoprotein phosphatase activity	http://amigo.geneontology.org/amigo/term/GO:0004721	10	1988	43	16594	1.94594	25594;302890;116663;24673;171102;24674;288731;360514;306527;311406	Ppp1cb;Cpped1;Dusp6;Ppp2cb;Cdc25a;Ppp3ca;Pgam5;Ublcp1;Dusp26;Dusp2	rno-miR-183-5p;rno-miR-221-3p;rno-miR-10b-5p;rno-miR-122-5p;rno-miR-381-3p;rno-miR-99a-5p;rno-miR-133b-3p;rno-miR-136-3p;rno-miR-543-3p;rno-miR-495;rno-miR-200a-3p;rno-miR-133a-3p;rno-miR-376b-3p	0.0521558	1.2827	0.286006
GO:0051721	protein phosphatase 2A binding	http://amigo.geneontology.org/amigo/term/GO:0051721	9	1988	37	16594	2.03506	25124;257648;29149;114520;24239;24898;64553;192126;25675	Stat1;Cacna1b;Strn;Strn3;Cacna1c;Slc6a3;Akap6;Dab2ip;Hmgcr	rno-miR-451-5p;rno-miR-183-5p;rno-miR-136-5p;rno-miR-431;rno-miR-122-5p;rno-miR-381-3p;rno-miR-411-5p;rno-miR-133b-3p;rno-miR-136-3p;rno-miR-128-3p;rno-miR-543-3p;rno-miR-495;rno-miR-200a-3p;rno-miR-133a-3p;rno-miR-376b-3p	0.0521643	1.28263	0.286006
GO:0015459	potassium channel regulator activity	http://amigo.geneontology.org/amigo/term/GO:0015459	9	1988	37	16594	2.03506	24176;29737;301442;29517;56817;311803;29747;171138;63883	Adrb2;Kcnab1;Sumo1;Sgk1;Kcnip2;Lrrc26;Kcnmb1;Kcne2;Kcne3	rno-miR-206-3p;rno-miR-136-5p;rno-miR-221-3p;rno-miR-431;rno-miR-10b-5p;rno-miR-122-5p;rno-miR-503-5p;rno-miR-381-3p;rno-miR-411-5p;rno-miR-542-5p;rno-miR-133b-3p;rno-miR-136-3p;rno-miR-1-3p;rno-miR-128-3p;rno-miR-543-3p;rno-miR-495;rno-miR-326-3p;rno-miR-133a-3p	0.0521643	1.28263	0.286006
GO:0001078	transcriptional repressor activity, RNA polymerase II core promoter proximal region sequence-specific binding	http://amigo.geneontology.org/amigo/term/GO:0001078	20	1988	108	16594	1.5513	60329;24388;54284;25389;79237;306977;192110;54244;498945;59112;316742;116490;296478;305848;300095;116674;83726;24209;64186;65193	Neurog3;Gfi1;Pitx2;Atf3;Hhex;Zkscan3;Pou3f1;Crebbp;Zfp90;Hand1;Tgif1;Snai1;Zgpat;Zfp219;Srebf2;Jdp2;Ctcf;Ascl2;Ascl1;Nkx6-1	rno-miR-206-3p;rno-miR-30c-2-3p;rno-miR-598-3p;rno-miR-221-3p;rno-miR-10b-5p;rno-miR-381-3p;rno-miR-133b-3p;rno-miR-1-3p;rno-miR-128-3p;rno-miR-543-3p;rno-miR-495;rno-miR-200a-3p;rno-miR-326-3p;rno-miR-133a-3p;rno-miR-376b-3p	0.0533801	1.27262	0.286006
GO:0005313	L-glutamate transmembrane transporter activity	http://amigo.geneontology.org/amigo/term/GO:0005313	4	1988	10	16594	3.34355	309111;25550;29483;84487	Slc25a22;Slc1a1;Slc1a3;Slc17a6	rno-miR-206-3p;rno-miR-30c-2-3p;rno-miR-598-3p;rno-miR-136-5p;rno-miR-431;rno-miR-1-3p;rno-miR-128-3p;rno-miR-495;rno-miR-200a-3p;rno-miR-326-3p;rno-miR-376b-3p	0.0544628	1.2639	0.286006
GO:0043996	histone acetyltransferase activity (H4-K8 specific)	http://amigo.geneontology.org/amigo/term/GO:0043996	4	1988	10	16594	3.34355	26295;300206;316328;362093	Ogt;Kansl2;Kansl3;Wdr5	rno-miR-543-3p;rno-miR-431;rno-miR-381-3p;rno-miR-128-3p	0.0544628	1.2639	0.286006
GO:0015254	glycerol channel activity	http://amigo.geneontology.org/amigo/term/GO:0015254	4	1988	10	16594	3.34355	25241;65133;25293;25240	Aqp5;Aqp3;Aqp4;Aqp1	rno-miR-30c-2-3p;rno-miR-431;rno-miR-411-5p;rno-miR-133b-3p;rno-miR-128-3p;rno-miR-326-3p;rno-miR-133a-3p	0.0544628	1.2639	0.286006
GO:0005222	intracellular cAMP activated cation channel activity	http://amigo.geneontology.org/amigo/term/GO:0005222	4	1988	10	16594	3.34355	25411;59266;83686;85257	Cnga2;Hcn4;Cngb1;Cnga3	rno-miR-206-3p;rno-miR-30c-2-3p;rno-miR-411-5p;rno-miR-1-3p;rno-miR-128-3p;rno-miR-200a-3p	0.0544628	1.2639	0.286006
GO:0046972	histone acetyltransferase activity (H4-K16 specific)	http://amigo.geneontology.org/amigo/term/GO:0046972	4	1988	10	16594	3.34355	26295;300206;316328;362093	Ogt;Kansl2;Kansl3;Wdr5	rno-miR-543-3p;rno-miR-431;rno-miR-381-3p;rno-miR-128-3p	0.0544628	1.2639	0.286006
GO:0002162	dystroglycan binding	http://amigo.geneontology.org/amigo/term/GO:0002162	4	1988	10	16594	3.34355	25592;25595;24907;114514	Agrn;Map2;Dmd;Clasp2	rno-miR-495;rno-miR-200a-3p;rno-miR-30c-2-3p;rno-miR-381-3p;rno-miR-411-5p	0.0544628	1.2639	0.286006
GO:0043995	histone acetyltransferase activity (H4-K5 specific)	http://amigo.geneontology.org/amigo/term/GO:0043995	4	1988	10	16594	3.34355	26295;300206;316328;362093	Ogt;Kansl2;Kansl3;Wdr5	rno-miR-543-3p;rno-miR-431;rno-miR-381-3p;rno-miR-128-3p	0.0544628	1.2639	0.286006
GO:0004713	protein tyrosine kinase activity	http://amigo.geneontology.org/amigo/term/GO:0004713	14	1988	69	16594	1.69853	25232;304791;25614;84489;25734;24329;24954;170908;315707;25255;170851;64030;24629;315265	Tyro3;Dstyk;Ptk2;Fgfr3;Hck;Egfr;Insr;Tesk2;Csk;Dyrk1a;Map2k1;Kit;Pdgfrb;Twf1	rno-miR-451-5p;rno-miR-206-3p;rno-miR-30c-2-3p;rno-miR-99b-3p;rno-miR-221-3p;rno-miR-431;rno-miR-10b-5p;rno-miR-503-5p;rno-miR-381-3p;rno-miR-411-5p;rno-miR-99a-5p;rno-miR-133b-3p;rno-miR-1-3p;rno-miR-128-3p;rno-miR-543-3p;rno-miR-495;rno-miR-200a-3p;rno-miR-326-3p;rno-miR-133a-3p;rno-miR-376b-3p	0.0566159	1.24706	0.295661
GO:0043531	ADP binding	http://amigo.geneontology.org/amigo/term/GO:0043531	8	1988	32	16594	2.09116	25035;85264;24689;25265;24644;373545;315141;29562	Cyb5r3;Abcg1;Prps2;P2ry1;Pgk1;Prkag2;Mief1;Prps1	rno-miR-451-5p;rno-miR-30c-2-3p;rno-miR-221-3p;rno-miR-122-5p;rno-miR-381-3p;rno-miR-128-3p;rno-miR-495;rno-miR-326-3p	0.0582816	1.23447	0.301015
GO:0001105	RNA polymerase II transcription coactivator activity	http://amigo.geneontology.org/amigo/term/GO:0001105	8	1988	32	16594	2.09116	27064;54284;116665;29515;192110;313323;116668;29458	Ankrd1;Pitx2;Rere;Atn1;Pou3f1;Psip1;Myt1l;Neurod1	rno-miR-431;rno-miR-381-3p;rno-miR-133b-3p;rno-miR-136-3p;rno-miR-128-3p;rno-miR-543-3p;rno-miR-495;rno-miR-200a-3p;rno-miR-133a-3p	0.0582816	1.23447	0.301015
GO:0003697	single-stranded DNA binding	http://amigo.geneontology.org/amigo/term/GO:0003697	14	1988	70	16594	1.67416	25380;362813;191575;83807;84354;170917;117287;29578;498749;363227;29497;498407;64709;117282	Anxa1;Nabp2;Nme1;Ybx3;Ssbp3;Cry2;Park7;Hnrnpa1;Tdp2;Nabp1;Ptbp1;Purb;Nucks1;Hnrnpk	rno-miR-133a-3p;rno-miR-206-3p;rno-miR-183-5p;rno-miR-30c-2-3p;rno-miR-221-3p;rno-miR-99b-3p;rno-miR-10b-5p;rno-miR-381-3p;rno-miR-411-5p;rno-miR-99a-5p;rno-miR-133b-3p;rno-miR-1-3p;rno-miR-128-3p;rno-miR-543-3p;rno-miR-495;rno-miR-200a-3p;rno-miR-326-3p;rno-miR-503-5p	0.0615413	1.21083	0.30865
GO:0097200	cysteine-type endopeptidase activity involved in execution phase of apoptosis	http://amigo.geneontology.org/amigo/term/GO:0097200	3	1988	6	16594	4.17834	25402;83584;64026	Casp3;Casp6;Casp7	rno-miR-206-3p;rno-miR-10b-5p;rno-miR-381-3p;rno-miR-1-3p;rno-miR-495;rno-miR-326-3p	0.0627151	1.20263	0.30865
GO:0015651	quaternary ammonium group transmembrane transporter activity	http://amigo.geneontology.org/amigo/term/GO:0015651	3	1988	6	16594	4.17834	29504;29726;24904	Slc22a3;Slc22a5;Slc22a1	rno-miR-133b-3p;rno-miR-495;rno-miR-381-3p;rno-miR-326-3p;rno-miR-133a-3p	0.0627151	1.20263	0.30865
GO:0016274	protein-arginine N-methyltransferase activity	http://amigo.geneontology.org/amigo/term/GO:0016274	3	1988	6	16594	4.17834	60421;301674;89820	Prmt1;Fbxo11;Prmt3	rno-miR-495;rno-miR-200a-3p;rno-miR-381-3p;rno-miR-376b-3p	0.0627151	1.20263	0.30865
GO:0015467	G-protein activated inward rectifier potassium channel activity	http://amigo.geneontology.org/amigo/term/GO:0015467	3	1988	6	16594	4.17834	50599;83535;116560	Kcnj3;Kcnj11;Kcnj9	rno-miR-183-5p;rno-miR-136-5p;rno-miR-136-3p;rno-miR-128-3p;rno-miR-495;rno-miR-503-5p	0.0627151	1.20263	0.30865
GO:0015101	organic cation transmembrane transporter activity	http://amigo.geneontology.org/amigo/term/GO:0015101	3	1988	6	16594	4.17834	29504;84551;24904	Slc22a3;Slc7a8;Slc22a1	rno-miR-30c-2-3p;rno-miR-381-3p;rno-miR-133b-3p;rno-miR-543-3p;rno-miR-495;rno-miR-326-3p;rno-miR-133a-3p	0.0627151	1.20263	0.30865
GO:0043184	vascular endothelial growth factor receptor 2 binding	http://amigo.geneontology.org/amigo/term/GO:0043184	3	1988	6	16594	4.17834	83785;192126;316348	Vegfa;Dab2ip;Pdcl3	rno-miR-495;rno-miR-381-3p	0.0627151	1.20263	0.30865
GO:0017111	nucleoside-triphosphatase activity	http://amigo.geneontology.org/amigo/term/GO:0017111	3	1988	6	16594	4.17834	316077;85260;64467	Entpd3;Entpd6;Entpd2	rno-miR-543-3p;rno-miR-326-3p;rno-miR-30c-2-3p;rno-miR-221-3p	0.0627151	1.20263	0.30865
GO:0015193	L-proline transmembrane transporter activity	http://amigo.geneontology.org/amigo/term/GO:0015193	3	1988	6	16594	4.17834	117100;155205;305540	Slc6a7;Slc36a1;Slc1a4	rno-miR-133b-3p;rno-miR-30c-2-3p;rno-miR-136-5p;rno-miR-133a-3p	0.0627151	1.20263	0.30865
GO:0033613	activating transcription factor binding	http://amigo.geneontology.org/amigo/term/GO:0033613	7	1988	27	16594	2.16817	54244;266759;313323;29357;54254;297893;25664	Crebbp;Hspa4;Psip1;Smad2;Gata4;Hdac1;Pparg	rno-miR-30c-2-3p;rno-miR-122-5p;rno-miR-381-3p;rno-miR-411-5p;rno-miR-136-3p;rno-miR-128-3p;rno-miR-543-3p;rno-miR-495;rno-miR-326-3p	0.0648953	1.18779	0.311893
GO:0005246	calcium channel regulator activity	http://amigo.geneontology.org/amigo/term/GO:0005246	7	1988	27	16594	2.16817	366602;64672;116600;29517;81667;24242;29161	Tspan13;Pln;Cacnb2;Sgk1;Gnb2;Calm1;Cav3	rno-miR-206-3p;rno-miR-221-3p;rno-miR-10b-5p;rno-miR-122-5p;rno-miR-503-5p;rno-miR-381-3p;rno-miR-133b-3p;rno-miR-1-3p;rno-miR-543-3p;rno-miR-495;rno-miR-200a-3p;rno-miR-326-3p;rno-miR-133a-3p	0.0648953	1.18779	0.311893
GO:0035035	histone acetyltransferase binding	http://amigo.geneontology.org/amigo/term/GO:0035035	7	1988	27	16594	2.16817	301164;24653;24253;25509;24330;361532;246297	Kat2b;Pla2g4a;Cebpb;Pax6;Egr1;Sirt2;Myocd	rno-miR-206-3p;rno-miR-183-5p;rno-miR-30c-2-3p;rno-miR-431;rno-miR-381-3p;rno-miR-1-3p;rno-miR-128-3p;rno-miR-543-3p;rno-miR-495;rno-miR-326-3p;rno-miR-376b-3p	0.0648953	1.18779	0.311893
GO:0003713	transcription coactivator activity	http://amigo.geneontology.org/amigo/term/GO:0003713	29	1988	174	16594	1.39697	287765;301164;286965;192218;25162;54133;81717;54254;25682;498423;29647;60329;498910;59112;170910;63840;117287;317385;361178;295062;246047;29700;619436;246297;54244;304815;83635;29458;363269	Ddx5;Kat2b;Abra;Kat5;Sp4;Pdlim1;Ctbp2;Gata4;Ppard;Sertad2;Cask;Neurog3;Arl2bp;Hand1;Mtdh;Per2;Park7;Fus;Tfdp1;Wwtr1;Calcoco1;Pcbd1;Med24;Myocd;Crebbp;Elf3;Gmeb2;Neurod1;Sp100	rno-miR-206-3p;rno-miR-183-5p;rno-miR-99b-3p;rno-miR-30c-2-3p;rno-miR-431;rno-miR-10b-5p;rno-miR-122-5p;rno-miR-503-5p;rno-miR-381-3p;rno-miR-411-5p;rno-miR-133b-3p;rno-miR-136-3p;rno-miR-1-3p;rno-miR-128-3p;rno-miR-543-3p;rno-miR-495;rno-miR-200a-3p;rno-miR-133a-3p	0.0650016	1.18708	0.311893
GO:0008233	peptidase activity	http://amigo.geneontology.org/amigo/term/GO:0008233	20	1988	111	16594	1.5091	315160;25402;117041;29251;117287;83534;287552;25425;25268;29192;54281;64023;29606;84586;291394;63865;287716;25700;80897;290923	Desi1;Casp3;Nln;F2;Park7;Tpp1;Blmh;Ctsh;Proc;Psen1;Furin;Masp1;Pcsk7;Fgl2;Cndp2;Lgmn;Psme3;Ide;Erap1;Aga	rno-miR-451-5p;rno-miR-206-3p;rno-miR-136-5p;rno-miR-221-3p;rno-miR-99b-3p;rno-miR-431;rno-miR-10b-5p;rno-miR-122-5p;rno-miR-503-5p;rno-miR-381-3p;rno-miR-133b-3p;rno-miR-1-3p;rno-miR-128-3p;rno-miR-543-3p;rno-miR-495;rno-miR-200a-3p;rno-miR-326-3p;rno-miR-133a-3p	0.0650331	1.18687	0.311893
GO:0042043	neurexin family protein binding	http://amigo.geneontology.org/amigo/term/GO:0042043	4	1988	11	16594	3.03941	29647;171297;83841;116647	Cask;Nlgn3;Sdcbp;Nlgn1	rno-miR-206-3p;rno-miR-30c-2-3p;rno-miR-136-5p;rno-miR-381-3p;rno-miR-1-3p;rno-miR-128-3p;rno-miR-543-3p;rno-miR-495;rno-miR-376b-3p	0.0681888	1.16629	0.318893
GO:0015175	neutral amino acid transmembrane transporter activity	http://amigo.geneontology.org/amigo/term/GO:0015175	4	1988	11	16594	3.03941	292657;84551;155205;305540	Slc1a5;Slc7a8;Slc36a1;Slc1a4	rno-miR-206-3p;rno-miR-30c-2-3p;rno-miR-136-5p;rno-miR-122-5p;rno-miR-133b-3p;rno-miR-1-3p;rno-miR-543-3p;rno-miR-495;rno-miR-133a-3p	0.0681888	1.16629	0.318893
GO:0008568	microtubule-severing ATPase activity	http://amigo.geneontology.org/amigo/term/GO:0008568	4	1988	11	16594	3.03941	288449;360834;292464;289777	Katnal1;Vps4b;Katna1;Fignl1	rno-miR-495;rno-miR-183-5p;rno-miR-381-3p;rno-miR-128-3p	0.0681888	1.16629	0.318893
GO:0070016	armadillo repeat domain binding	http://amigo.geneontology.org/amigo/term/GO:0070016	4	1988	11	16594	3.03941	29149;114520;79257;246047	Strn;Strn3;Axin1;Calcoco1	rno-miR-30c-2-3p;rno-miR-381-3p;rno-miR-136-3p;rno-miR-128-3p;rno-miR-495;rno-miR-200a-3p;rno-miR-326-3p;rno-miR-376b-3p	0.0681888	1.16629	0.318893
GO:0008656	cysteine-type endopeptidase activator activity involved in apoptotic process	http://amigo.geneontology.org/amigo/term/GO:0008656	4	1988	11	16594	3.03941	25425;83571;50658;305999	Ctsh;Cdkn1b;Mapk9;Nkx3-1	rno-miR-183-5p;rno-miR-30c-2-3p;rno-miR-221-3p;rno-miR-381-3p;rno-miR-495;rno-miR-200a-3p;rno-miR-326-3p	0.0681888	1.16629	0.318893
GO:0004190	aspartic-type endopeptidase activity	http://amigo.geneontology.org/amigo/term/GO:0004190	6	1988	22	16594	2.28034	25402;313668;81751;64026;29192;25424	Casp3;Ddi2;Psen2;Casp7;Psen1;Ctse	rno-miR-451-5p;rno-miR-206-3p;rno-miR-183-5p;rno-miR-221-3p;rno-miR-10b-5p;rno-miR-133b-3p;rno-miR-1-3p;rno-miR-495;rno-miR-326-3p;rno-miR-133a-3p	0.0718075	1.14383	0.332508
GO:0008047	enzyme activator activity	http://amigo.geneontology.org/amigo/term/GO:0008047	6	1988	22	16594	2.28034	80773;26295;64187;29624;282838;116486	Cyb5b;Ogt;Arl1;Alox5ap;Gm2a;Sec14l2	rno-miR-206-3p;rno-miR-30c-2-3p;rno-miR-431;rno-miR-381-3p;rno-miR-136-3p;rno-miR-1-3p;rno-miR-543-3p;rno-miR-376b-3p	0.0718075	1.14383	0.332508
GO:0030674	protein binding, bridging	http://amigo.geneontology.org/amigo/term/GO:0030674	12	1988	59	16594	1.70195	25380;308906;29417;78975;84352;246294;290669;25466;25123;81521;54321;308023	Anxa1;Trim5;Men1;Prkaa2;Col1a2;Optn;Gatad2a;Il1rap;Tagln;Msn;Cnn3;Ssx2ip	rno-miR-183-5p;rno-miR-30c-2-3p;rno-miR-206-3p;rno-miR-221-3p;rno-miR-122-5p;rno-miR-411-5p;rno-miR-133b-3p;rno-miR-1-3p;rno-miR-128-3p;rno-miR-543-3p;rno-miR-495;rno-miR-200a-3p;rno-miR-326-3p;rno-miR-133a-3p	0.0728778	1.1374	0.335809
GO:0051020	GTPase binding	http://amigo.geneontology.org/amigo/term/GO:0051020	7	1988	28	16594	2.09061	306071;29433;60449;84480;64476;81667;24400	Lcp1;Pak3;Gnb3;Bnip3;Mfn2;Gnb2;Gnb1	rno-miR-30c-2-3p;rno-miR-99b-3p;rno-miR-221-3p;rno-miR-136-5p;rno-miR-431;rno-miR-10b-5p;rno-miR-122-5p;rno-miR-381-3p;rno-miR-411-5p;rno-miR-543-3p	0.0739615	1.13099	0.33914
GO:0003725	double-stranded RNA binding	http://amigo.geneontology.org/amigo/term/GO:0003725	13	1988	66	16594	1.64836	84496;54241;170910;317399;84474;287436;301252;84472;84476;81521;364594;63868;319113	Stau1;Cltc;Mtdh;Ddx21;Ddx1;Eif4a1;Hsp90ab1;Ilf3;Strbp;Msn;Tlr3;Hspd1;Yrdc	rno-miR-206-3p;rno-miR-183-5p;rno-miR-136-5p;rno-miR-431;rno-miR-10b-5p;rno-miR-122-5p;rno-miR-381-3p;rno-miR-411-5p;rno-miR-133b-3p;rno-miR-136-3p;rno-miR-1-3p;rno-miR-128-3p;rno-miR-543-3p;rno-miR-495;rno-miR-200a-3p;rno-miR-133a-3p	0.0757662	1.12052	0.340739
GO:0030276	clathrin binding	http://amigo.geneontology.org/amigo/term/GO:0030276	11	1988	53	16594	1.73649	361370;25731;89816;60568;25716;24805;191595;54309;171039;60565;171123	Tom1;Syt3;Picalm;Syt11;Syt1;Syt2;Syt12;Syt5;Rph3a;Syt6;Rph3al	rno-miR-183-5p;rno-miR-206-3p;rno-miR-30c-2-3p;rno-miR-221-3p;rno-miR-136-5p;rno-miR-122-5p;rno-miR-411-5p;rno-miR-133b-3p;rno-miR-1-3p;rno-miR-128-3p;rno-miR-543-3p;rno-miR-495;rno-miR-200a-3p;rno-miR-326-3p;rno-miR-133a-3p;rno-miR-376b-3p	0.0758613	1.11998	0.340739
GO:0001190	transcriptional activator activity, RNA polymerase II transcription factor binding	http://amigo.geneontology.org/amigo/term/GO:0001190	5	1988	17	16594	2.45869	114109;114505;29657;29361;362176	Nkx2-5;Klf4;Arntl;Sox10;Lmo2	rno-miR-206-3p;rno-miR-183-5p;rno-miR-598-3p;rno-miR-122-5p;rno-miR-381-3p;rno-miR-1-3p;rno-miR-128-3p;rno-miR-200a-3p	0.0784856	1.10521	0.340739
GO:0004970	ionotropic glutamate receptor activity	http://amigo.geneontology.org/amigo/term/GO:0004970	5	1988	17	16594	2.45869	24409;29629;24408;79220;24412	Grin2a;Gria4;Grin1;Grid2;Grin2d	rno-miR-30c-2-3p;rno-miR-10b-5p;rno-miR-133b-3p;rno-miR-128-3p;rno-miR-543-3p;rno-miR-495;rno-miR-133a-3p	0.0784856	1.10521	0.340739
GO:0005545	1-phosphatidylinositol binding	http://amigo.geneontology.org/amigo/term/GO:0005545	5	1988	17	16594	2.45869	89816;297096;117020;295674;301549	Picalm;Snx10;Mcf2l;Plekha3;Wdfy1	rno-miR-183-5p;rno-miR-206-3p;rno-miR-30c-2-3p;rno-miR-221-3p;rno-miR-1-3p;rno-miR-128-3p;rno-miR-495	0.0784856	1.10521	0.340739
GO:0051536	iron-sulfur cluster binding	http://amigo.geneontology.org/amigo/term/GO:0051536	5	1988	17	16594	2.45869	287042;360681;50655;84594;290985	Nubp1;Narf;Aco1;Nfs1;Isca1	rno-miR-183-5p;rno-miR-136-5p;rno-miR-381-3p;rno-miR-543-3p;rno-miR-200a-3p;rno-miR-326-3p	0.0784856	1.10521	0.340739
GO:0008519	ammonium transmembrane transporter activity	http://amigo.geneontology.org/amigo/term/GO:0008519	3	1988	7	16594	3.58122	171373;25240;83629	Slc12a5;Aqp1;Slc12a2	rno-miR-451-5p;rno-miR-183-5p;rno-miR-136-5p;rno-miR-431;rno-miR-411-5p;rno-miR-128-3p;rno-miR-543-3p;rno-miR-495;rno-miR-200a-3p	0.0826738	1.08263	0.340739
GO:0061133	endopeptidase activator activity	http://amigo.geneontology.org/amigo/term/GO:0061133	3	1988	7	16594	3.58122	29630;287716;307545	Psme1;Psme3;Elp2	rno-miR-495;rno-miR-221-3p;rno-miR-376b-3p	0.0826738	1.08263	0.340739
GO:0046873	metal ion transmembrane transporter activity	http://amigo.geneontology.org/amigo/term/GO:0046873	3	1988	7	16594	3.58122	291733;295455;294281	Slc39a6;Slc39a8;Slc39a7	rno-miR-221-3p;rno-miR-122-5p;rno-miR-495;rno-miR-200a-3p;rno-miR-326-3p;rno-miR-376b-3p	0.0826738	1.08263	0.340739
GO:0033691	sialic acid binding	http://amigo.geneontology.org/amigo/term/GO:0033691	3	1988	7	16594	3.58122	25592;25544;50687	Agrn;Sele;L1cam	rno-miR-10b-5p;rno-miR-200a-3p;rno-miR-381-3p;rno-miR-503-5p	0.0826738	1.08263	0.340739
GO:0047372	acylglycerol lipase activity	http://amigo.geneontology.org/amigo/term/GO:0047372	3	1988	7	16594	3.58122	499913;305795;29347	Abhd12;Abhd6;Faah	rno-miR-10b-5p;rno-miR-206-3p;rno-miR-1-3p;rno-miR-411-5p;rno-miR-376b-3p	0.0826738	1.08263	0.340739
GO:0001609	G-protein coupled adenosine receptor activity	http://amigo.geneontology.org/amigo/term/GO:0001609	3	1988	7	16594	3.58122	29290;25369;29316	Adora1;Adora2a;Adora2b	rno-miR-128-3p;rno-miR-133b-3p;rno-miR-495;rno-miR-133a-3p	0.0826738	1.08263	0.340739
GO:0004579	dolichyl-diphosphooligosaccharide-protein glycotransferase activity	http://amigo.geneontology.org/amigo/term/GO:0004579	3	1988	7	16594	3.58122	64701;290783;192275	Rpn2;Tusc3;Dad1	rno-miR-136-5p;rno-miR-10b-5p;rno-miR-381-3p;rno-miR-133b-3p;rno-miR-326-3p;rno-miR-133a-3p	0.0826738	1.08263	0.340739
GO:0004749	ribose phosphate diphosphokinase activity	http://amigo.geneontology.org/amigo/term/GO:0004749	3	1988	7	16594	3.58122	117272;24689;29562	Prpsap2;Prps2;Prps1	rno-miR-451-5p;rno-miR-381-3p;rno-miR-411-5p	0.0826738	1.08263	0.340739
GO:0019534	toxin transporter activity	http://amigo.geneontology.org/amigo/term/GO:0019534	3	1988	7	16594	3.58122	29504;84551;85264	Slc22a3;Slc7a8;Abcg1	rno-miR-30c-2-3p;rno-miR-122-5p;rno-miR-133b-3p;rno-miR-543-3p;rno-miR-495;rno-miR-326-3p;rno-miR-133a-3p	0.0826738	1.08263	0.340739
GO:0051920	peroxiredoxin activity	http://amigo.geneontology.org/amigo/term/GO:0051920	3	1988	7	16594	3.58122	113898;117254;117287	Prdx5;Prdx1;Park7	rno-miR-30c-2-3p;rno-miR-598-3p;rno-miR-503-5p	0.0826738	1.08263	0.340739
GO:0015187	glycine transmembrane transporter activity	http://amigo.geneontology.org/amigo/term/GO:0015187	3	1988	7	16594	3.58122	155205;83612;116509	Slc36a1;Slc32a1;Slc6a9	rno-miR-200a-3p;rno-miR-30c-2-3p;rno-miR-99b-3p	0.0826738	1.08263	0.340739
GO:0004693	cyclin-dependent protein serine/threonine kinase activity	http://amigo.geneontology.org/amigo/term/GO:0004693	6	1988	23	16594	2.18106	362817;192350;362110;81741;54237;84411	Cdk2;Cdk12;Cdk9;Cdk16;Cdk1;Ick	rno-miR-206-3p;rno-miR-30c-2-3p;rno-miR-136-5p;rno-miR-122-5p;rno-miR-381-3p;rno-miR-1-3p;rno-miR-128-3p;rno-miR-543-3p;rno-miR-495;rno-miR-326-3p	0.0827156	1.08241	0.340739
GO:0031435	mitogen-activated protein kinase kinase kinase binding	http://amigo.geneontology.org/amigo/term/GO:0031435	6	1988	23	16594	2.18106	116457;361813;50658;363062;170851;192126	Mapk8ip1;Stk38;Mapk9;Dixdc1;Map2k1;Dab2ip	rno-miR-183-5p;rno-miR-30c-2-3p;rno-miR-221-3p;rno-miR-381-3p;rno-miR-411-5p;rno-miR-128-3p;rno-miR-543-3p;rno-miR-495;rno-miR-200a-3p;rno-miR-326-3p;rno-miR-503-5p	0.0827156	1.08241	0.340739
GO:0003727	single-stranded RNA binding	http://amigo.geneontology.org/amigo/term/GO:0003727	8	1988	35	16594	1.91157	25380;29578;64200;81812;84476;315136;362962;360665	Anxa1;Hnrnpa1;Hnrnpf;Thra;Strbp;Cbx6;Cbx7;Jmjd6	rno-miR-206-3p;rno-miR-30c-2-3p;rno-miR-99b-3p;rno-miR-221-3p;rno-miR-10b-5p;rno-miR-381-3p;rno-miR-411-5p;rno-miR-1-3p;rno-miR-128-3p;rno-miR-543-3p;rno-miR-495;rno-miR-200a-3p;rno-miR-326-3p	0.0829475	1.0812	0.340739
GO:0005251	delayed rectifier potassium channel activity	http://amigo.geneontology.org/amigo/term/GO:0005251	8	1988	35	16594	1.91157	25469;29682;65180;117018;117101;25468;171138;117105	Kcna4;Kcnq3;Kcnd2;Kcnh2;Kcnc3;Kcna2;Kcne2;Kcnb2	rno-miR-183-5p;rno-miR-206-3p;rno-miR-136-5p;rno-miR-221-3p;rno-miR-30c-2-3p;rno-miR-122-5p;rno-miR-1-3p;rno-miR-128-3p;rno-miR-543-3p;rno-miR-495;rno-miR-200a-3p;rno-miR-326-3p;rno-miR-376b-3p	0.0829475	1.0812	0.340739
GO:0051015	actin filament binding	http://amigo.geneontology.org/amigo/term/GO:0051015	21	1988	122	16594	1.44146	307505;81732;306071;56611;85265;304983;24329;63836;63837;29474;295619;313235;25600;85246;317630;25123;54319;315435;29278;298584;25566	Ctnna1;Actr3;Lcp1;Anxa2;Ajuba;Tagln2;Egfr;Actn4;Tagln3;Coro1b;Ermn;Coro2a;Utrn;Gas7;Bloc1s6;Tagln;Ezr;Panx1;Lasp1;Capzb;Tmod1	rno-miR-451-5p;rno-miR-206-3p;rno-miR-30c-2-3p;rno-miR-99b-3p;rno-miR-136-5p;rno-miR-221-3p;rno-miR-183-5p;rno-miR-10b-5p;rno-miR-122-5p;rno-miR-381-3p;rno-miR-542-5p;rno-miR-133b-3p;rno-miR-1-3p;rno-miR-128-3p;rno-miR-543-3p;rno-miR-495;rno-miR-200a-3p;rno-miR-326-3p;rno-miR-133a-3p;rno-miR-376b-3p	0.0831221	1.08028	0.340739
GO:0005391	sodium:potassium-exchanging ATPase activity	http://amigo.geneontology.org/amigo/term/GO:0005391	4	1988	12	16594	2.78595	25650;25390;171028;24213	Atp1b1;Atp1b3;Atp12a;Atp1a3	rno-miR-30c-2-3p;rno-miR-221-3p;rno-miR-431;rno-miR-122-5p;rno-miR-381-3p;rno-miR-128-3p;rno-miR-543-3p;rno-miR-200a-3p	0.083513	1.07825	0.340739
GO:0051787	misfolded protein binding	http://amigo.geneontology.org/amigo/term/GO:0051787	4	1988	12	16594	2.78595	63868;24908;25617;24854	Hspd1;Dnajb9;Hspa5;Clu	rno-miR-451-5p;rno-miR-206-3p;rno-miR-30c-2-3p;rno-miR-10b-5p;rno-miR-1-3p;rno-miR-495	0.083513	1.07825	0.340739
GO:0017166	vinculin binding	http://amigo.geneontology.org/amigo/term/GO:0017166	4	1988	12	16594	2.78595	307505;24907;360820;25600	Ctnna1;Dmd;Pxn;Utrn	rno-miR-543-3p;rno-miR-495;rno-miR-200a-3p;rno-miR-30c-2-3p	0.083513	1.07825	0.340739
GO:0000987	core promoter proximal region sequence-specific DNA binding	http://amigo.geneontology.org/amigo/term/GO:0000987	7	1988	29	16594	2.0184	54244;114498;24577;29148;25631;50554;114505	Crebbp;Dmrt1;Myc;Myog;Smad3;Smad4;Klf4	rno-miR-451-5p;rno-miR-206-3p;rno-miR-30c-2-3p;rno-miR-136-5p;rno-miR-598-3p;rno-miR-431;rno-miR-381-3p;rno-miR-542-5p;rno-miR-1-3p;rno-miR-128-3p;rno-miR-543-3p;rno-miR-495	0.0837347	1.07709	0.340739
GO:0043565	sequence-specific DNA binding	http://amigo.geneontology.org/amigo/term/GO:0043565	77	1988	540	16594	1.1979	85424;499146;83574;84410;25401;81710;25690;94188;24577;29148;306547;24370;54254;314322;81812;293165;24831;29300;25149;25682;25664;192274;282840;79237;59112;24817;257634;24253;116490;25125;25126;25631;65193;361746;246047;58921;362453;25124;25389;246334;24918;83498;192110;29417;252880;25100;25509;114498;296478;29657;171018;29497;79215;24209;337868;367264;50554;365963;81819;83726;305999;29279;54284;…	Elf1;Spib;Rxrg;Klf5;Alx1;Msx1;Ahr;Zfp423;Myc;Myog;Thap1;Foxg1;Gata4;Fos;Thra;Sox6;Thrb;Gata6;Esr2;Ppard;Pparg;Foxe1;Atf5;Hhex;Hand1;Hnf1a;Lhx1;Cebpb;Snai1;Stat3;Stat5b;Smad3;Nkx6-1;Rfx3;Calcoco1;Foxm1;Crebl2;Stat1;Atf3;Tp63;Stat5a;Hnrnpab;Pou3f1;Men1;Drgx;Foxa3;Pax6;Dmrt1;Zgpat;Arntl;Zfp384;Ptbp1;Mtpn;Ascl2;Myod1;Stat4;Smad4;Lhx8;Pax8;Ctcf;Nkx3-1;Meox2;Pitx2;Nfyb;Rere;Zkscan3;Gata2;Foxa2;Irf1;Elf…	rno-miR-136-5p;rno-miR-10b-5p;rno-miR-1-3p;rno-miR-503-5p;rno-miR-376b-3p;rno-miR-183-5p;rno-miR-206-3p;rno-miR-598-3p;rno-miR-122-5p;rno-miR-381-3p;rno-miR-411-5p;rno-miR-542-5p;rno-miR-133b-3p;rno-miR-200a-3p;rno-miR-133a-3p;rno-miR-30c-2-3p;rno-miR-128-3p;rno-miR-543-3p;rno-miR-451-5p;rno-miR-99b-3p;rno-miR-221-3p;rno-miR-431;rno-miR-495;rno-miR-326-3p	0.0844161	1.07357	0.342031
GO:0004722	protein serine/threonine phosphatase activity	http://amigo.geneontology.org/amigo/term/GO:0004722	9	1988	42	16594	1.79225	24669;25594;59265;117281;54705;305482;24673;360514;24674	Ppp1cc;Ppp1cb;Phlpp1;Ppp2r1a;Pdp1;Mtmr3;Ppp2cb;Ublcp1;Ppp3ca	rno-miR-183-5p;rno-miR-30c-2-3p;rno-miR-99b-3p;rno-miR-136-5p;rno-miR-122-5p;rno-miR-381-3p;rno-miR-99a-5p;rno-miR-133b-3p;rno-miR-128-3p;rno-miR-543-3p;rno-miR-495;rno-miR-200a-3p;rno-miR-326-3p;rno-miR-133a-3p;rno-miR-376b-3p	0.0896076	1.04766	0.361507
GO:0004004	ATP-dependent RNA helicase activity	http://amigo.geneontology.org/amigo/term/GO:0004004	11	1988	55	16594	1.67314	287765;303831;245957;287595;84474;292022;287436;297685;114612;58856;317399	Ddx5;Eif4a2;Ddx46;Dhx40;Ddx1;Ddx19a;Eif4a1;Ddx47;Ddx39b;Ddx25;Ddx21	rno-miR-206-3p;rno-miR-183-5p;rno-miR-10b-5p;rno-miR-381-3p;rno-miR-133b-3p;rno-miR-136-3p;rno-miR-1-3p;rno-miR-543-3p;rno-miR-495;rno-miR-200a-3p;rno-miR-133a-3p	0.0903608	1.04402	0.362967
GO:0003779	actin binding	http://amigo.geneontology.org/amigo/term/GO:0003779	38	1988	247	16594	1.2897	29177;288077;286965;60628;81531;25122;363062;54321;25614;502674;311098;24599;24511;298584;25687;64204;58923;81732;59317;25600;117029;116504;25437;493810;308291;140935;315435;316620;306071;64303;25152;116724;117557;54319;81521;24907;361286;81520	Hpca;Hcls1;Abra;Cxcr4;Pfn2;Scnn1a;Dixdc1;Cnn3;Ptk2;Dstn;Xirp2;Nos2;Itgb1;Capzb;Cald1;Plec;Mefv;Actr3;Epb41l1;Utrn;Ccr5;Mprip;Emd;Capza2;Phactr2;Afap1;Panx1;Mlph;Lcp1;Pfn1;Map1a;Epb41l3;Tpm3;Ezr;Msn;Dmd;Msrb2;Marcksl1	rno-miR-136-5p;rno-miR-10b-5p;rno-miR-1-3p;rno-miR-503-5p;rno-miR-376b-3p;rno-miR-206-3p;rno-miR-183-5p;rno-miR-122-5p;rno-miR-381-3p;rno-miR-411-5p;rno-miR-133b-3p;rno-miR-200a-3p;rno-miR-133a-3p;rno-miR-30c-2-3p;rno-miR-128-3p;rno-miR-543-3p;rno-miR-451-5p;rno-miR-99b-3p;rno-miR-221-3p;rno-miR-431;rno-miR-495;rno-miR-326-3p	0.0907418	1.04219	0.362967
GO:0005351	sugar:proton symporter activity	http://amigo.geneontology.org/amigo/term/GO:0005351	5	1988	18	16594	2.32196	310808;85256;25351;24778;25139	Slc35a3;Slc2a8;Slc2a2;Slc2a1;Slc2a4	rno-miR-136-5p;rno-miR-431;rno-miR-10b-5p;rno-miR-122-5p;rno-miR-503-5p;rno-miR-133b-3p;rno-miR-543-3p;rno-miR-495;rno-miR-326-3p;rno-miR-133a-3p;rno-miR-376b-3p	0.0918519	1.03691	0.365851
GO:0005496	steroid binding	http://amigo.geneontology.org/amigo/term/GO:0005496	8	1988	36	16594	1.85836	25116;24423;24861;361940;24482;25149;291948;360896	Hsd11b1;Gstm1;Ugt1a1;Pgrmc2;Igf1;Esr2;Pgrmc1;Esrrg	rno-miR-451-5p;rno-miR-206-3p;rno-miR-136-5p;rno-miR-221-3p;rno-miR-10b-5p;rno-miR-122-5p;rno-miR-381-3p;rno-miR-1-3p;rno-miR-128-3p;rno-miR-495;rno-miR-200a-3p;rno-miR-376b-3p	0.0923488	1.03457	0.366278
GO:0050840	extracellular matrix binding	http://amigo.geneontology.org/amigo/term/GO:0050840	6	1988	24	16594	2.09006	25216;83785;25181;25043;25312;24791	Sdc1;Vegfa;Bgn;Eln;Dmp1;Sparc	rno-miR-183-5p;rno-miR-30c-2-3p;rno-miR-598-3p;rno-miR-10b-5p;rno-miR-411-5p;rno-miR-128-3p;rno-miR-495;rno-miR-326-3p;rno-miR-376b-3p	0.094488	1.02462	0.373188
GO:0005507	copper ion binding	http://amigo.geneontology.org/amigo/term/GO:0005507	11	1988	56	16594	1.64316	24914;29443;315714;24268;117287;24686;24218;24567;117240;29659;64622	Lox;Ahcy;Loxl1;Cp;Park7;Prnp;Atp7b;Mt1a;Heph;P2rx4;Adnp	rno-miR-206-3p;rno-miR-30c-2-3p;rno-miR-136-5p;rno-miR-431;rno-miR-503-5p;rno-miR-381-3p;rno-miR-411-5p;rno-miR-133b-3p;rno-miR-1-3p;rno-miR-128-3p;rno-miR-543-3p;rno-miR-326-3p;rno-miR-133a-3p;rno-miR-376b-3p	0.0981995	1.00789	0.382449
GO:0004175	endopeptidase activity	http://amigo.geneontology.org/amigo/term/GO:0004175	16	1988	90	16594	1.48785	94204;29673;306260;29668;83534;81751;25425;29192;25204;29671;54281;94198;171045;24967;29641;83584	Ece1;Psma6;Capn7;Psma1;Tpp1;Psen2;Ctsh;Psen1;Pcsk1;Psma4;Furin;Psmb1;Mmp3;Psmb9;Adam7;Casp6	rno-miR-451-5p;rno-miR-183-5p;rno-miR-30c-2-3p;rno-miR-99b-3p;rno-miR-431;rno-miR-10b-5p;rno-miR-381-3p;rno-miR-133b-3p;rno-miR-128-3p;rno-miR-543-3p;rno-miR-495;rno-miR-200a-3p;rno-miR-326-3p;rno-miR-133a-3p	0.0988157	1.00517	0.382449
GO:0070628	proteasome binding	http://amigo.geneontology.org/amigo/term/GO:0070628	4	1988	13	16594	2.5715	24967;291796;29168;360853	Psmb9;Usp14;Ubd;Uchl5	rno-miR-206-3p;rno-miR-431;rno-miR-136-3p;rno-miR-1-3p;rno-miR-128-3p;rno-miR-543-3p;rno-miR-326-3p	0.100358	0.998448	0.382449
GO:0005159	insulin-like growth factor receptor binding	http://amigo.geneontology.org/amigo/term/GO:0005159	4	1988	13	16594	2.5715	25467;24483;24954;24482	Irs1;Igf2;Insr;Igf1	rno-miR-183-5p;rno-miR-206-3p;rno-miR-99b-3p;rno-miR-221-3p;rno-miR-10b-5p;rno-miR-122-5p;rno-miR-381-3p;rno-miR-136-3p;rno-miR-1-3p;rno-miR-128-3p;rno-miR-543-3p;rno-miR-495;rno-miR-200a-3p;rno-miR-326-3p;rno-miR-376b-3p	0.100358	0.998448	0.382449
GO:0001191	transcriptional repressor activity, RNA polymerase II transcription factor binding	http://amigo.geneontology.org/amigo/term/GO:0001191	4	1988	13	16594	2.5715	498999;54244;54284;307545	Ahrr;Crebbp;Pitx2;Elp2	rno-miR-183-5p;rno-miR-30c-2-3p;rno-miR-136-5p;rno-miR-381-3p;rno-miR-136-3p;rno-miR-128-3p;rno-miR-543-3p;rno-miR-495;rno-miR-200a-3p	0.100358	0.998448	0.382449
GO:0005536	glucose binding	http://amigo.geneontology.org/amigo/term/GO:0005536	4	1988	13	16594	2.5715	25059;81675;85256;289827	Hk2;Gyg1;Slc2a8;Ugp2	rno-miR-411-5p;rno-miR-128-3p;rno-miR-543-3p;rno-miR-495;rno-miR-200a-3p;rno-miR-326-3p	0.100358	0.998448	0.382449
GO:0038036	sphingosine-1-phosphate receptor activity	http://amigo.geneontology.org/amigo/term/GO:0038036	3	1988	8	16594	3.13338	308589;29733;29415	Sphk2;S1pr1;S1pr2	rno-miR-495;rno-miR-200a-3p;rno-miR-30c-2-3p;rno-miR-326-3p;rno-miR-411-5p	0.104956	0.978995	0.382449
GO:0022820	potassium ion symporter activity	http://amigo.geneontology.org/amigo/term/GO:0022820	3	1988	8	16594	3.13338	29501;171373;25065	Slc12a4;Slc12a5;Slc12a1	rno-miR-183-5p;rno-miR-136-5p;rno-miR-381-3p;rno-miR-411-5p;rno-miR-503-5p;rno-miR-376b-3p	0.104956	0.978995	0.382449
GO:0009881	photoreceptor activity	http://amigo.geneontology.org/amigo/term/GO:0009881	3	1988	8	16594	3.13338	170917;299691;24717	Cry2;Cry1;Rho	rno-miR-543-3p;rno-miR-495;rno-miR-200a-3p;rno-miR-381-3p	0.104956	0.978995	0.382449
GO:0031957	very long-chain fatty acid-CoA ligase activity	http://amigo.geneontology.org/amigo/term/GO:0031957	3	1988	8	16594	3.13338	113976;94172;171410	Acsl4;Slc27a1;Acsbg1	rno-miR-30c-2-3p;rno-miR-221-3p;rno-miR-381-3p;rno-miR-99a-5p;rno-miR-543-3p;rno-miR-495;rno-miR-200a-3p;rno-miR-326-3p	0.104956	0.978995	0.382449
GO:0031730	CCR5 chemokine receptor binding	http://amigo.geneontology.org/amigo/term/GO:0031730	3	1988	8	16594	3.13338	25542;25125;25124	Ccl3;Stat3;Stat1	rno-miR-451-5p;rno-miR-206-3p;rno-miR-10b-5p;rno-miR-122-5p;rno-miR-381-3p;rno-miR-1-3p;rno-miR-128-3p;rno-miR-495;rno-miR-326-3p	0.104956	0.978995	0.382449
GO:0004112	cyclic-nucleotide phosphodiesterase activity	http://amigo.geneontology.org/amigo/term/GO:0004112	3	1988	8	16594	3.13338	63885;81743;140928	Pde10a;Pde2a;Pde11a	rno-miR-543-3p;rno-miR-495;rno-miR-30c-2-3p	0.104956	0.978995	0.382449
GO:0050544	arachidonic acid binding	http://amigo.geneontology.org/amigo/term/GO:0050544	3	1988	8	16594	3.13338	94195;25664;29624	S100a9;Pparg;Alox5ap	rno-miR-206-3p;rno-miR-1-3p;rno-miR-136-3p;rno-miR-128-3p	0.104956	0.978995	0.382449
GO:0030371	translation repressor activity	http://amigo.geneontology.org/amigo/term/GO:0030371	3	1988	8	16594	3.13338	64831;361309;361845	Ireb2;Paip2;Eif4ebp2	rno-miR-206-3p;rno-miR-221-3p;rno-miR-122-5p;rno-miR-1-3p;rno-miR-128-3p;rno-miR-543-3p;rno-miR-495;rno-miR-200a-3p;rno-miR-326-3p	0.104956	0.978995	0.382449
GO:0015379	potassium:chloride symporter activity	http://amigo.geneontology.org/amigo/term/GO:0015379	3	1988	8	16594	3.13338	29501;171373;25065	Slc12a4;Slc12a5;Slc12a1	rno-miR-183-5p;rno-miR-136-5p;rno-miR-381-3p;rno-miR-411-5p;rno-miR-503-5p;rno-miR-376b-3p	0.104956	0.978995	0.382449
GO:0004972	NMDA glutamate receptor activity	http://amigo.geneontology.org/amigo/term/GO:0004972	3	1988	8	16594	3.13338	24409;24412;24408	Grin2a;Grin2d;Grin1	rno-miR-30c-2-3p;rno-miR-128-3p	0.104956	0.978995	0.382449
GO:0008242	omega peptidase activity	http://amigo.geneontology.org/amigo/term/GO:0008242	3	1988	8	16594	3.13338	60331;360853;315134	Atxn3;Uchl5;Josd1	rno-miR-206-3p;rno-miR-431;rno-miR-133b-3p;rno-miR-1-3p;rno-miR-128-3p;rno-miR-543-3p;rno-miR-495;rno-miR-200a-3p;rno-miR-133a-3p;rno-miR-376b-3p	0.104956	0.978995	0.382449
GO:0016174	NAD(P)H oxidase activity	http://amigo.geneontology.org/amigo/term/GO:0016174	3	1988	8	16594	3.13338	58819;79107;171015	Txnrd1;Duox2;Cyb5r4	rno-miR-136-5p;rno-miR-221-3p;rno-miR-122-5p;rno-miR-381-3p;rno-miR-543-3p;rno-miR-495	0.104956	0.978995	0.382449
GO:0001540	beta-amyloid binding	http://amigo.geneontology.org/amigo/term/GO:0001540	7	1988	31	16594	1.88795	93667;25599;25302;24596;29722;25700;83610	Olfm1;Cd74;Chrna7;Ngfr;Apbb1;Ide;Apba2	rno-miR-598-3p;rno-miR-99b-3p;rno-miR-122-5p;rno-miR-128-3p;rno-miR-543-3p;rno-miR-495;rno-miR-200a-3p;rno-miR-326-3p;rno-miR-503-5p	0.105377	0.977254	0.382449
GO:0015293	symporter activity	http://amigo.geneontology.org/amigo/term/GO:0015293	7	1988	31	16594	1.88795	29735;29726;84550;60577;25027;85426;84487	Slc16a7;Slc22a5;Slc24a2;Slc15a2;Slc16a1;Slc5a7;Slc17a6	rno-miR-30c-2-3p;rno-miR-221-3p;rno-miR-10b-5p;rno-miR-122-5p;rno-miR-128-3p;rno-miR-495;rno-miR-200a-3p;rno-miR-326-3p;rno-miR-376b-3p	0.105377	0.977254	0.382449
GO:0016597	amino acid binding	http://amigo.geneontology.org/amigo/term/GO:0016597	7	1988	31	16594	1.88795	65135;25698;299857;24599;317675;24311;29483	Dpys;Ass1;Shmt2;Nos2;Tph2;Ddc;Slc1a3	rno-miR-206-3p;rno-miR-30c-2-3p;rno-miR-136-5p;rno-miR-1-3p;rno-miR-495;rno-miR-200a-3p;rno-miR-326-3p;rno-miR-503-5p	0.105377	0.977254	0.382449
GO:0004842	ubiquitin-protein transferase activity	http://amigo.geneontology.org/amigo/term/GO:0004842	37	1988	244	16594	1.27079	316575;79435;313264;292464;155812;308283;297337;293497;25562;308906;81920;282845;361765;171501;192256;308051;287543;63879;29274;289508;64525;116718;140939;25509;304850;301674;362814;266712;300084;287280;140941;24874;64631;84508;60383;298317;300756	Trip12;Ube2d4;Trim32;Katna1;Trim9;Fbxo30;Rnf181;Kctd13;Tceb3;Trim5;Ube2d3;Rnf34;Btrc;Rnf38;Pja2;Rnf146;Tnfaip1;Xiap;Rnf4;Rchy1;Tceb1;Pex12;Trim63;Pax6;Rnf2;Fbxo11;Rnf41;Rnf40;Rbx1;Skp1;Siah1;Vhl;Ube2g1;Rnf103;Rbck1;Ube2a;Arih1	rno-miR-183-5p;rno-miR-206-3p;rno-miR-30c-2-3p;rno-miR-221-3p;rno-miR-136-5p;rno-miR-431;rno-miR-10b-5p;rno-miR-122-5p;rno-miR-381-3p;rno-miR-411-5p;rno-miR-133b-3p;rno-miR-1-3p;rno-miR-128-3p;rno-miR-543-3p;rno-miR-495;rno-miR-200a-3p;rno-miR-326-3p;rno-miR-133a-3p;rno-miR-376b-3p	0.107469	0.968719	0.38854
GO:0008013	beta-catenin binding	http://amigo.geneontology.org/amigo/term/GO:0008013	13	1988	71	16594	1.53182	307505;25631;89843;361765;81516;79257;360820;114505;29192;24599;366507;59114;246047	Ctnna1;Smad3;Cxadr;Btrc;Smad7;Axin1;Pxn;Klf4;Psen1;Nos2;Lzic;Slc9a3r1;Calcoco1	rno-miR-451-5p;rno-miR-206-3p;rno-miR-30c-2-3p;rno-miR-136-5p;rno-miR-598-3p;rno-miR-10b-5p;rno-miR-381-3p;rno-miR-1-3p;rno-miR-128-3p;rno-miR-543-3p;rno-miR-495;rno-miR-200a-3p;rno-miR-326-3p;rno-miR-503-5p	0.110295	0.957445	0.39723
GO:0043130	ubiquitin binding	http://amigo.geneontology.org/amigo/term/GO:0043130	11	1988	58	16594	1.58631	60383;299691;170917;60628;63840;246294;313264;25631;25700;361532;113894	Rbck1;Cry1;Cry2;Cxcr4;Per2;Optn;Trim32;Smad3;Ide;Sirt2;Sqstm1	rno-miR-30c-2-3p;rno-miR-136-5p;rno-miR-221-3p;rno-miR-99b-3p;rno-miR-381-3p;rno-miR-411-5p;rno-miR-136-3p;rno-miR-128-3p;rno-miR-543-3p;rno-miR-495;rno-miR-200a-3p;rno-miR-326-3p;rno-miR-503-5p;rno-miR-376b-3p	0.115048	0.939121	0.412768
GO:0042169	SH2 domain binding	http://amigo.geneontology.org/amigo/term/GO:0042169	7	1988	32	16594	1.82884	25316;113894;25614;25467;24804;140935;286975	Ms4a2;Sqstm1;Ptk2;Irs1;Syp;Afap1;Skap1	rno-miR-183-5p;rno-miR-30c-2-3p;rno-miR-136-5p;rno-miR-221-3p;rno-miR-122-5p;rno-miR-381-3p;rno-miR-411-5p;rno-miR-136-3p;rno-miR-128-3p;rno-miR-543-3p;rno-miR-495;rno-miR-326-3p;rno-miR-503-5p	0.117221	0.930994	0.417637
GO:0016493	C-C chemokine receptor activity	http://amigo.geneontology.org/amigo/term/GO:0016493	4	1988	14	16594	2.38767	282832;117029;60628;308163	Ccr9;Ccr5;Cxcr4;Ccr6	rno-miR-542-5p;rno-miR-122-5p;rno-miR-381-3p;rno-miR-221-3p	0.118627	0.925817	0.417637
GO:0050811	GABA receptor binding	http://amigo.geneontology.org/amigo/term/GO:0050811	4	1988	14	16594	2.38767	84587;29707;171086;25450	Plcl1;Gabra5;Trak2;Gabrb1	rno-miR-598-3p;rno-miR-136-5p;rno-miR-381-3p;rno-miR-411-5p;rno-miR-128-3p;rno-miR-495;rno-miR-200a-3p;rno-miR-376b-3p	0.118627	0.925817	0.417637
GO:0017160	Ral GTPase binding	http://amigo.geneontology.org/amigo/term/GO:0017160	4	1988	14	16594	2.38767	84014;362814;245709;171455	Ralbp1;Rnf41;Exoc8;Exoc2	rno-miR-200a-3p;rno-miR-495;rno-miR-206-3p;rno-miR-1-3p;rno-miR-411-5p	0.118627	0.925817	0.417637
GO:0000975	regulatory region DNA binding	http://amigo.geneontology.org/amigo/term/GO:0000975	4	1988	14	16594	2.38767	114505;24508;305896;50662	Klf4;Irf1;Irf9;Runx1	rno-miR-206-3p;rno-miR-30c-2-3p;rno-miR-598-3p;rno-miR-381-3p;rno-miR-133b-3p;rno-miR-1-3p;rno-miR-128-3p;rno-miR-543-3p;rno-miR-133a-3p	0.118627	0.925817	0.417637
GO:0001786	phosphatidylserine binding	http://amigo.geneontology.org/amigo/term/GO:0001786	6	1988	26	16594	1.92905	29434;25731;29423;316384;25716;25277	Rasgrp1;Syt3;Gap43;Sdpr;Syt1;Mfge8	rno-miR-451-5p;rno-miR-206-3p;rno-miR-30c-2-3p;rno-miR-136-5p;rno-miR-10b-5p;rno-miR-133b-3p;rno-miR-1-3p;rno-miR-128-3p;rno-miR-543-3p;rno-miR-495;rno-miR-200a-3p;rno-miR-326-3p;rno-miR-133a-3p	0.120543	0.918859	0.422452
GO:0031490	chromatin DNA binding	http://amigo.geneontology.org/amigo/term/GO:0031490	10	1988	52	16594	1.60827	60329;54284;25631;63836;292907;29148;287422;81812;337868;24831	Neurog3;Pitx2;Smad3;Actn4;Ruvbl2;Myog;Per1;Thra;Myod1;Thrb	rno-miR-30c-2-3p;rno-miR-136-5p;rno-miR-122-5p;rno-miR-381-3p;rno-miR-133b-3p;rno-miR-128-3p;rno-miR-495;rno-miR-200a-3p;rno-miR-326-3p;rno-miR-133a-3p	0.121677	0.914792	0.422452
GO:0004198	calcium-dependent cysteine-type endopeptidase activity	http://amigo.geneontology.org/amigo/term/GO:0004198	5	1988	20	16594	2.08951	306260;362701;170808;297900;83685	Capn7;Capn13;Capn8;Pef1;Capn6	rno-miR-183-5p;rno-miR-30c-2-3p;rno-miR-136-5p;rno-miR-10b-5p;rno-miR-381-3p;rno-miR-128-3p;rno-miR-200a-3p	0.121792	0.914381	0.422452
GO:0051393	alpha-actinin binding	http://amigo.geneontology.org/amigo/term/GO:0051393	5	1988	20	16594	2.08951	311098;24239;25369;24511;25664	Xirp2;Cacna1c;Adora2a;Itgb1;Pparg	rno-miR-183-5p;rno-miR-381-3p;rno-miR-133b-3p;rno-miR-128-3p;rno-miR-543-3p;rno-miR-495;rno-miR-133a-3p	0.121792	0.914381	0.422452
GO:0005261	cation channel activity	http://amigo.geneontology.org/amigo/term/GO:0005261	8	1988	39	16594	1.7151	24408;266668;294019;24409;79123;24412;25505;171138	Grin1;Grina;Calhm2;Grin2a;Asic1;Grin2d;P2rx1;Kcne2	rno-miR-206-3p;rno-miR-30c-2-3p;rno-miR-221-3p;rno-miR-431;rno-miR-381-3p;rno-miR-411-5p;rno-miR-1-3p;rno-miR-128-3p;rno-miR-326-3p	0.124024	0.906495	0.427135
GO:0008565	protein transporter activity	http://amigo.geneontology.org/amigo/term/GO:0008565	11	1988	59	16594	1.55933	291981;116506;85245;361846;25029;65168;56042;64464;288064;24917;361959	Nutf2;Calcr;Kpna2;Vps26a;Calcrl;Scamp2;Uso1;Timm10;Kpna1;Kpnb1;Kpna4	rno-miR-451-5p;rno-miR-206-3p;rno-miR-30c-2-3p;rno-miR-136-5p;rno-miR-221-3p;rno-miR-183-5p;rno-miR-10b-5p;rno-miR-381-3p;rno-miR-411-5p;rno-miR-1-3p;rno-miR-128-3p;rno-miR-543-3p;rno-miR-495;rno-miR-200a-3p;rno-miR-326-3p;rno-miR-376b-3p	0.124051	0.9064	0.427135
GO:0019902	phosphatase binding	http://amigo.geneontology.org/amigo/term/GO:0019902	9	1988	46	16594	1.636	24586;170917;29357;85383;50689;25631;299691;59114;306376	Ncam1;Cry2;Smad2;Nol3;Mapk3;Smad3;Cry1;Slc9a3r1;Sh2d4a	rno-miR-206-3p;rno-miR-30c-2-3p;rno-miR-136-5p;rno-miR-431;rno-miR-122-5p;rno-miR-381-3p;rno-miR-411-5p;rno-miR-133b-3p;rno-miR-1-3p;rno-miR-543-3p;rno-miR-495;rno-miR-326-3p;rno-miR-133a-3p	0.128587	0.890802	0.433951
GO:0008432	JUN kinase binding	http://amigo.geneontology.org/amigo/term/GO:0008432	3	1988	9	16594	2.78505	116457;25614;29515	Mapk8ip1;Ptk2;Atn1	rno-miR-183-5p;rno-miR-381-3p;rno-miR-133b-3p;rno-miR-495;rno-miR-326-3p;rno-miR-133a-3p	0.129278	0.888475	0.433951
GO:0031994	insulin-like growth factor I binding	http://amigo.geneontology.org/amigo/term/GO:0031994	3	1988	9	16594	2.78505	24954;25285;25662	Insr;Igfbp5;Igfbp2	rno-miR-122-5p;rno-miR-99b-3p;rno-miR-136-5p	0.129278	0.888475	0.433951
GO:0030346	protein phosphatase 2B binding	http://amigo.geneontology.org/amigo/term/GO:0030346	3	1988	9	16594	2.78505	114124;266766;24782	Akap1;Rcan1;Slc9a1	rno-miR-200a-3p;rno-miR-30c-2-3p;rno-miR-381-3p	0.129278	0.888475	0.433951
GO:0051400	BH domain binding	http://amigo.geneontology.org/amigo/term/GO:0051400	3	1988	9	16594	2.78505	60434;24888;116502	Bcl2l2;Bcl2l1;Bak1	rno-miR-206-3p;rno-miR-221-3p;rno-miR-133b-3p;rno-miR-136-3p;rno-miR-1-3p;rno-miR-543-3p;rno-miR-495;rno-miR-326-3p;rno-miR-133a-3p	0.129278	0.888475	0.433951
GO:0003958	NADPH-hemoprotein reductase activity	http://amigo.geneontology.org/amigo/term/GO:0003958	3	1988	9	16594	2.78505	24599;290947;171015	Nos2;Mtrr;Cyb5r4	rno-miR-495;rno-miR-136-3p;rno-miR-30c-2-3p;rno-miR-381-3p;rno-miR-503-5p	0.129278	0.888475	0.433951
GO:0004714	transmembrane receptor protein tyrosine kinase activity	http://amigo.geneontology.org/amigo/term/GO:0004714	7	1988	33	16594	1.77332	25232;25054;54251;307403;24954;56064;64030	Tyro3;Ntrk2;Flt1;Csf1r;Insr;Nptn;Kit	rno-miR-451-5p;rno-miR-206-3p;rno-miR-183-5p;rno-miR-99b-3p;rno-miR-221-3p;rno-miR-431;rno-miR-381-3p;rno-miR-136-3p;rno-miR-1-3p;rno-miR-128-3p;rno-miR-543-3p;rno-miR-495;rno-miR-326-3p;rno-miR-376b-3p	0.129724	0.886981	0.433951
GO:0015297	antiporter activity	http://amigo.geneontology.org/amigo/term/GO:0015297	7	1988	33	16594	1.77332	84551;60586;170943;84360;50719;83509;29485	Slc7a8;Clcn4;Slc25a10;Clcn3;Slc7a5;Slc7a7;Slc7a3	rno-miR-30c-2-3p;rno-miR-136-5p;rno-miR-411-5p;rno-miR-133b-3p;rno-miR-136-3p;rno-miR-128-3p;rno-miR-543-3p;rno-miR-495;rno-miR-200a-3p;rno-miR-326-3p;rno-miR-133a-3p;rno-miR-376b-3p	0.129724	0.886981	0.433951
GO:0043425	bHLH transcription factor binding	http://amigo.geneontology.org/amigo/term/GO:0043425	6	1988	27	16594	1.8575	362176;59112;29657;85489;25631;64186	Lmo2;Hand1;Arntl;Twist1;Smad3;Ascl1	rno-miR-183-5p;rno-miR-136-5p;rno-miR-381-3p;rno-miR-128-3p;rno-miR-543-3p;rno-miR-495;rno-miR-200a-3p;rno-miR-326-3p	0.134766	0.870419	0.449221
GO:0003730	mRNA 3'-UTR binding	http://amigo.geneontology.org/amigo/term/GO:0003730	8	1988	40	16594	1.67212	83807;298648;362061;29578;290046;266712;287113;117282	Ybx3;Tardbp;Cryz;Hnrnpa1;Hnrnpc;Rnf40;Rnps1;Hnrnpk	rno-miR-133a-3p;rno-miR-183-5p;rno-miR-206-3p;rno-miR-99b-3p;rno-miR-221-3p;rno-miR-10b-5p;rno-miR-381-3p;rno-miR-411-5p;rno-miR-133b-3p;rno-miR-1-3p;rno-miR-543-3p;rno-miR-495;rno-miR-200a-3p;rno-miR-326-3p;rno-miR-503-5p	0.135702	0.867415	0.450741
GO:0005355	glucose transmembrane transporter activity	http://amigo.geneontology.org/amigo/term/GO:0005355	4	1988	15	16594	2.22836	85256;25351;24778;25139	Slc2a8;Slc2a2;Slc2a1;Slc2a4	rno-miR-431;rno-miR-10b-5p;rno-miR-122-5p;rno-miR-503-5p;rno-miR-133b-3p;rno-miR-543-3p;rno-miR-495;rno-miR-326-3p;rno-miR-133a-3p	0.138206	0.859472	0.45284
GO:0008353	RNA polymerase II carboxy-terminal domain kinase activity	http://amigo.geneontology.org/amigo/term/GO:0008353	4	1988	15	16594	2.22836	192350;362110;266713;54237	Cdk12;Cdk9;Mnat1;Cdk1	rno-miR-206-3p;rno-miR-136-5p;rno-miR-381-3p;rno-miR-133b-3p;rno-miR-1-3p;rno-miR-128-3p;rno-miR-543-3p;rno-miR-495;rno-miR-133a-3p	0.138206	0.859472	0.45284
GO:0004601	peroxidase activity	http://amigo.geneontology.org/amigo/term/GO:0004601	5	1988	21	16594	1.98989	113898;79107;170520;117254;24693	Prdx5;Duox2;Cygb;Prdx1;Ptgs1	rno-miR-183-5p;rno-miR-30c-2-3p;rno-miR-598-3p;rno-miR-206-3p;rno-miR-122-5p;rno-miR-542-5p;rno-miR-1-3p;rno-miR-543-3p;rno-miR-495	0.138261	0.859301	0.45284
GO:0042923	neuropeptide binding	http://amigo.geneontology.org/amigo/term/GO:0042923	5	1988	21	16594	1.98989	171044;25033;29256;24938;50577	Sstr3;Sstr1;Oprl1;Grpr;Galr1	rno-miR-133a-3p;rno-miR-206-3p;rno-miR-136-5p;rno-miR-411-5p;rno-miR-133b-3p;rno-miR-1-3p;rno-miR-128-3p;rno-miR-543-3p;rno-miR-326-3p;rno-miR-503-5p	0.138261	0.859301	0.45284
GO:0008237	metallopeptidase activity	http://amigo.geneontology.org/amigo/term/GO:0008237	9	1988	47	16594	1.6011	373544;301529;57395;307212;57025;291394;290344;80897;300981	Ermp1;Dnpep;Tmem27;Cndp1;Adam15;Cndp2;Adam28;Erap1;Acy1	rno-miR-30c-2-3p;rno-miR-136-5p;rno-miR-431;rno-miR-122-5p;rno-miR-381-3p;rno-miR-136-3p;rno-miR-128-3p;rno-miR-200a-3p	0.139542	0.855296	0.455449
GO:0003729	mRNA binding	http://amigo.geneontology.org/amigo/term/GO:0003729	19	1988	118	16594	1.34734	79256;171361;361309;299938;360503;291877;117287;24948;29578;290046;117259;64202;29497;303346;310820;498407;24312;79426;50655	Hnrnpd;Eef1a1;Paip2;Mrpl13;Luc7l;Nudt21;Park7;Fmr1;Hnrnpa1;Hnrnpc;Tra2b;Calr;Ptbp1;Nsrp1;Ptbp2;Purb;Dhfr;Zfp36;Aco1	rno-miR-183-5p;rno-miR-30c-2-3p;rno-miR-136-5p;rno-miR-221-3p;rno-miR-206-3p;rno-miR-99b-3p;rno-miR-10b-5p;rno-miR-503-5p;rno-miR-381-3p;rno-miR-411-5p;rno-miR-133b-3p;rno-miR-1-3p;rno-miR-128-3p;rno-miR-543-3p;rno-miR-495;rno-miR-200a-3p;rno-miR-326-3p;rno-miR-133a-3p;rno-miR-376b-3p	0.143725	0.842466	0.467481
GO:0044822	poly(A) RNA binding	http://amigo.geneontology.org/amigo/term/GO:0044822	159	1988	1214	16594	1.10134	303831;291987;56611;295238;287768;287942;363099;24948;288701;29578;245981;84476;362251;361545;25019;298296;64527;170910;64367;317399;307491;114901;361788;29662;25591;191575;361684;306817;65160;84556;29678;25558;307905;29497;81775;294091;85434;79256;301442;301252;307505;290527;155423;170956;287595;313323;83515;64638;89825;287113;362687;79426;303608;300687;114021;309986;117280;297685;315550;310820;…	Eif4a2;Cirh1a;Anxa2;Dap3;Smndc1;Crkl;Rsl24d1;Fmr1;Srsf9;Hnrnpa1;Rpl15;Strbp;Rbm39;Rbm42;Xrcc6;Pcsk9;Pdap1;Mtdh;Ppib;Ddx21;Hars2;Sorbs2;Prr3;Gdi2;Parp1;Nme1;Nap1l4;Dek;Clns1a;Rims1;Sart1;Stxbp1;Usp10;Ptbp1;Rps21;Ifit2;Cdc5l;Hnrnpd;Sumo1;Hsp90ab1;Ctnna1;Anxa11;Anxa7;Ythdc1;Dhx40;Psip1;Ptbp3;Rpl28;Nap1l1;Rnps1;Srsf7;Zfp36;Ftsj3;Bud13;Ebna1bp2;Zcchc9;Hnrnpu;Ddx47;Rpusd4;Ptbp2;Stau1;Ppp1cc;Dync1li1;Dd…	rno-miR-136-5p;rno-miR-10b-5p;rno-miR-1-3p;rno-miR-503-5p;rno-miR-376b-3p;rno-miR-183-5p;rno-miR-206-3p;rno-miR-598-3p;rno-miR-122-5p;rno-miR-381-3p;rno-miR-411-5p;rno-miR-542-5p;rno-miR-133b-3p;rno-miR-136-3p;rno-miR-200a-3p;rno-miR-133a-3p;rno-miR-30c-2-3p;rno-miR-128-3p;rno-miR-543-3p;rno-miR-451-5p;rno-miR-99b-3p;rno-miR-221-3p;rno-miR-431;rno-miR-495;rno-miR-326-3p	0.146314	0.834715	0.474258
GO:0051879	Hsp90 protein binding	http://amigo.geneontology.org/amigo/term/GO:0051879	6	1988	28	16594	1.79105	360678;25690;29657;24599;298441;29702	Arhgdia;Ahr;Arntl;Nos2;Nasp;Eif2ak3	rno-miR-183-5p;rno-miR-381-3p;rno-miR-133b-3p;rno-miR-133a-3p;rno-miR-200a-3p;rno-miR-503-5p	0.149739	0.824666	0.477859
GO:0042379	chemokine receptor binding	http://amigo.geneontology.org/amigo/term/GO:0042379	3	1988	10	16594	2.5064	305236;24772;298006	Cxcl11;Cxcl12;Ccl21	rno-miR-30c-2-3p;rno-miR-136-5p;rno-miR-122-5p;rno-miR-411-5p;rno-miR-128-3p;rno-miR-543-3p;rno-miR-376b-3p	0.155345	0.808703	0.477859
GO:0044183	protein binding involved in protein folding	http://amigo.geneontology.org/amigo/term/GO:0044183	3	1988	10	16594	2.5064	294254;25599;316348	Hspa1b;Cd74;Pdcl3	rno-miR-495;rno-miR-122-5p;rno-miR-221-3p	0.155345	0.808703	0.477859
GO:0050662	coenzyme binding	http://amigo.geneontology.org/amigo/term/GO:0050662	3	1988	10	16594	2.5064	25014;361789;25675	Acat1;Atat1;Hmgcr	rno-miR-495;rno-miR-136-5p;rno-miR-326-3p;rno-miR-411-5p	0.155345	0.808703	0.477859
GO:0030955	potassium ion binding	http://amigo.geneontology.org/amigo/term/GO:0030955	3	1988	10	16594	2.5064	25650;84550;25469	Atp1b1;Slc24a2;Kcna4	rno-miR-221-3p;rno-miR-122-5p;rno-miR-128-3p;rno-miR-543-3p;rno-miR-495;rno-miR-200a-3p	0.155345	0.808703	0.477859
GO:0045028	G-protein coupled purinergic nucleotide receptor activity	http://amigo.geneontology.org/amigo/term/GO:0045028	3	1988	10	16594	2.5064	117264;25265;29597	P2ry6;P2ry1;P2ry2	rno-miR-495;rno-miR-30c-2-3p;rno-miR-99b-3p;rno-miR-221-3p	0.155345	0.808703	0.477859
GO:0034713	type I transforming growth factor beta receptor binding	http://amigo.geneontology.org/amigo/term/GO:0034713	3	1988	10	16594	2.5064	81516;25639;29357	Smad7;Fkbp1a;Smad2	rno-miR-30c-2-3p;rno-miR-381-3p;rno-miR-128-3p;rno-miR-543-3p;rno-miR-495;rno-miR-200a-3p;rno-miR-326-3p	0.155345	0.808703	0.477859
GO:0016810	hydrolase activity, acting on carbon-nitrogen (but not peptide) bonds	http://amigo.geneontology.org/amigo/term/GO:0016810	3	1988	10	16594	2.5064	289222;65208;497009	Nit1;Dpysl5;Naaa	rno-miR-495;rno-miR-326-3p;rno-miR-128-3p	0.155345	0.808703	0.477859
GO:0016504	peptidase activator activity	http://amigo.geneontology.org/amigo/term/GO:0016504	3	1988	10	16594	2.5064	25661;300786;81707	Fn1;Clpx;Mmp14	rno-miR-543-3p;rno-miR-206-3p;rno-miR-30c-2-3p;rno-miR-1-3p	0.155345	0.808703	0.477859
GO:0030295	protein kinase activator activity	http://amigo.geneontology.org/amigo/term/GO:0030295	5	1988	22	16594	1.89933	303605;305999;373545;24335;84488	Strada;Nkx3-1;Prkag2;Epo;Fgf13	rno-miR-183-5p;rno-miR-30c-2-3p;rno-miR-431;rno-miR-122-5p;rno-miR-381-3p;rno-miR-128-3p;rno-miR-495;rno-miR-326-3p	0.155644	0.807869	0.477859
GO:0004879	RNA polymerase II transcription factor activity, ligand-activated sequence-specific DNA binding	http://amigo.geneontology.org/amigo/term/GO:0004879	7	1988	35	16594	1.67178	25690;25125;81812;25149;24831;25682;25664	Ahr;Stat3;Thra;Esr2;Thrb;Ppard;Pparg	rno-miR-30c-2-3p;rno-miR-10b-5p;rno-miR-122-5p;rno-miR-381-3p;rno-miR-128-3p;rno-miR-495;rno-miR-200a-3p;rno-miR-326-3p	0.156606	0.805192	0.477859
GO:0023026	MHC class II protein complex binding	http://amigo.geneontology.org/amigo/term/GO:0023026	4	1988	16	16594	2.08896	25650;290527;301252;25599	Atp1b1;Anxa11;Hsp90ab1;Cd74	rno-miR-221-3p;rno-miR-122-5p;rno-miR-543-3p;rno-miR-495;rno-miR-200a-3p;rno-miR-503-5p	0.158972	0.798679	0.477859
GO:0030169	low-density lipoprotein particle binding	http://amigo.geneontology.org/amigo/term/GO:0030169	4	1988	16	16594	2.08896	192248;361289;298296;29184	Cdh13;Colec12;Pcsk9;Cd36	rno-miR-30c-2-3p;rno-miR-136-5p;rno-miR-99b-3p;rno-miR-381-3p;rno-miR-543-3p;rno-miR-495;rno-miR-200a-3p	0.158972	0.798679	0.477859
GO:0005452	inorganic anion exchanger activity	http://amigo.geneontology.org/amigo/term/GO:0005452	4	1988	16	16594	2.08896	29509;84484;295645;24781	Slc22a6;Slc4a4;Slc4a10;Slc4a3	rno-miR-431;rno-miR-10b-5p;rno-miR-30c-2-3p;rno-miR-122-5p;rno-miR-376b-3p	0.158972	0.798679	0.477859
GO:0016209	antioxidant activity	http://amigo.geneontology.org/amigo/term/GO:0016209	4	1988	16	16594	2.08896	94195;113898;361118;24464	S100a9;Prdx5;RGD1309676;Hp	rno-miR-99b-3p;rno-miR-206-3p;rno-miR-30c-2-3p;rno-miR-1-3p;rno-miR-128-3p	0.158972	0.798679	0.477859
GO:0017049	GTP-Rho binding	http://amigo.geneontology.org/amigo/term/GO:0017049	4	1988	16	16594	2.08896	309175;307098;287543;293497	Cdc42ep2;Net1;Tnfaip1;Kctd13	rno-miR-206-3p;rno-miR-136-5p;rno-miR-122-5p;rno-miR-1-3p;rno-miR-128-3p;rno-miR-495;rno-miR-503-5p	0.158972	0.798679	0.477859
GO:0043022	ribosome binding	http://amigo.geneontology.org/amigo/term/GO:0043022	8	1988	42	16594	1.5923	296467;25617;54318;81775;287444;56718;80843;64701	Ythdf1;Hspa5;Eif2s1;Rps21;Eif5a;Mtor;Sec61a1;Rpn2	rno-miR-451-5p;rno-miR-431;rno-miR-381-3p;rno-miR-99a-5p;rno-miR-133b-3p;rno-miR-128-3p;rno-miR-495;rno-miR-326-3p;rno-miR-133a-3p	0.160637	0.794155	0.477859
GO:0015171	amino acid transmembrane transporter activity	http://amigo.geneontology.org/amigo/term/GO:0015171	6	1988	29	16594	1.72918	84551;54320;50719;298340;292657;83519	Slc7a8;Pdpn;Slc7a5;Slc6a14;Slc1a5;Pex3	rno-miR-206-3p;rno-miR-30c-2-3p;rno-miR-122-5p;rno-miR-381-3p;rno-miR-411-5p;rno-miR-133b-3p;rno-miR-1-3p;rno-miR-128-3p;rno-miR-543-3p;rno-miR-495;rno-miR-326-3p;rno-miR-133a-3p;rno-miR-376b-3p	0.165417	0.781421	0.477859
GO:0005024	transforming growth factor beta-activated receptor activity	http://amigo.geneontology.org/amigo/term/GO:0005024	2	1988	5	16594	3.34119	25237;29610	Acvrl1;Tgfbr3	rno-miR-133b-3p;rno-miR-206-3p;rno-miR-1-3p;rno-miR-133a-3p;rno-miR-411-5p	0.167251	0.776632	0.477859
GO:0004322	ferroxidase activity	http://amigo.geneontology.org/amigo/term/GO:0004322	2	1988	5	16594	3.34119	24268;117240	Cp;Heph	rno-miR-326-3p;rno-miR-136-5p;rno-miR-381-3p	0.167251	0.776632	0.477859
GO:0008517	folic acid transporter activity	http://amigo.geneontology.org/amigo/term/GO:0008517	2	1988	5	16594	3.34119	54320;29723	Pdpn;Slc19a1	rno-miR-30c-2-3p;rno-miR-136-5p;rno-miR-411-5p;rno-miR-543-3p;rno-miR-495;rno-miR-326-3p	0.167251	0.776632	0.477859
GO:0005007	fibroblast growth factor-activated receptor activity	http://amigo.geneontology.org/amigo/term/GO:0005007	2	1988	5	16594	3.34119	360903;84489	Fgfrl1;Fgfr3	rno-miR-99a-5p;rno-miR-495;rno-miR-431;rno-miR-221-3p	0.167251	0.776632	0.477859
GO:0038085	vascular endothelial growth factor binding	http://amigo.geneontology.org/amigo/term/GO:0038085	2	1988	5	16594	3.34119	24924;24629	Ptn;Pdgfrb	rno-miR-543-3p;rno-miR-451-5p;rno-miR-10b-5p	0.167251	0.776632	0.477859
GO:0003724	RNA helicase activity	http://amigo.geneontology.org/amigo/term/GO:0003724	2	1988	5	16594	3.34119	287765;58856	Ddx5;Ddx25	rno-miR-200a-3p;rno-miR-206-3p;rno-miR-543-3p;rno-miR-1-3p	0.167251	0.776632	0.477859
GO:0008308	voltage-gated anion channel activity	http://amigo.geneontology.org/amigo/term/GO:0008308	2	1988	5	16594	3.34119	83529;83531	Vdac1;Vdac2	rno-miR-495;rno-miR-183-5p	0.167251	0.776632	0.477859
GO:0004994	somatostatin receptor activity	http://amigo.geneontology.org/amigo/term/GO:0004994	2	1988	5	16594	3.34119	171044;25033	Sstr3;Sstr1	rno-miR-543-3p;rno-miR-136-5p;rno-miR-326-3p;rno-miR-503-5p	0.167251	0.776632	0.477859
GO:0003691	double-stranded telomeric DNA binding	http://amigo.geneontology.org/amigo/term/GO:0003691	2	1988	5	16594	3.34119	297758;25019	Terf1;Xrcc6	rno-miR-431;rno-miR-10b-5p;rno-miR-128-3p	0.167251	0.776632	0.477859
GO:0071253	connexin binding	http://amigo.geneontology.org/amigo/term/GO:0071253	2	1988	5	16594	3.34119	89843;29161	Cxadr;Cav3	rno-miR-10b-5p;rno-miR-326-3p	0.167251	0.776632	0.477859
GO:0008294	calcium- and calmodulin-responsive adenylate cyclase activity	http://amigo.geneontology.org/amigo/term/GO:0008294	2	1988	5	16594	3.34119	25289;64532	Adcy6;Adcy5	rno-miR-543-3p;rno-miR-133b-3p;rno-miR-183-5p;rno-miR-128-3p;rno-miR-133a-3p	0.167251	0.776632	0.477859
GO:0051525	NFAT protein binding	http://amigo.geneontology.org/amigo/term/GO:0051525	2	1988	5	16594	3.34119	54254;81649	Gata4;Mapk14	rno-miR-122-5p;rno-miR-128-3p;rno-miR-411-5p	0.167251	0.776632	0.477859
GO:0016780	phosphotransferase activity, for other substituted phosphate groups	http://amigo.geneontology.org/amigo/term/GO:0016780	2	1988	5	16594	3.34119	366196;310773	Crls1;Cept1	rno-miR-542-5p;rno-miR-122-5p	0.167251	0.776632	0.477859
GO:0008504	monoamine transmembrane transporter activity	http://amigo.geneontology.org/amigo/term/GO:0008504	2	1988	5	16594	3.34119	24904;24898	Slc22a1;Slc6a3	rno-miR-495;rno-miR-381-3p;rno-miR-128-3p	0.167251	0.776632	0.477859
GO:0086006	voltage-gated sodium channel activity involved in cardiac muscle cell action potential	http://amigo.geneontology.org/amigo/term/GO:0086006	2	1988	5	16594	3.34119	315611;245956	Scn4b;Scn3b	rno-miR-10b-5p;rno-miR-122-5p	0.167251	0.776632	0.477859
GO:0042609	CD4 receptor binding	http://amigo.geneontology.org/amigo/term/GO:0042609	2	1988	5	16594	3.34119	117540;300791	Plscr1;Spg21	rno-miR-128-3p;rno-miR-376b-3p	0.167251	0.776632	0.477859
GO:0030284	estrogen receptor activity	http://amigo.geneontology.org/amigo/term/GO:0030284	2	1988	5	16594	3.34119	25149;305999	Esr2;Nkx3-1	rno-miR-183-5p;rno-miR-30c-2-3p;rno-miR-381-3p	0.167251	0.776632	0.477859
GO:0005253	anion channel activity	http://amigo.geneontology.org/amigo/term/GO:0005253	2	1988	5	16594	3.34119	83529;25450	Vdac1;Gabrb1	rno-miR-183-5p;rno-miR-128-3p;rno-miR-411-5p	0.167251	0.776632	0.477859
GO:0019966	interleukin-1 binding	http://amigo.geneontology.org/amigo/term/GO:0019966	2	1988	5	16594	3.34119	25466;24153	Il1rap;A2m	rno-miR-326-3p;rno-miR-128-3p	0.167251	0.776632	0.477859
GO:0043141	ATP-dependent 5'-3' DNA helicase activity	http://amigo.geneontology.org/amigo/term/GO:0043141	2	1988	5	16594	3.34119	65137;292907	Ruvbl1;Ruvbl2	rno-miR-381-3p;rno-miR-136-3p;rno-miR-128-3p;rno-miR-495;rno-miR-200a-3p;rno-miR-326-3p	0.167251	0.776632	0.477859
GO:0005221	intracellular cyclic nucleotide activated cation channel activity	http://amigo.geneontology.org/amigo/term/GO:0005221	2	1988	5	16594	3.34119	85257;83686	Cnga3;Cngb1	rno-miR-206-3p;rno-miR-200a-3p;rno-miR-1-3p;rno-miR-411-5p	0.167251	0.776632	0.477859
GO:0042626	ATPase activity, coupled to transmembrane movement of substances	http://amigo.geneontology.org/amigo/term/GO:0042626	8	1988	43	16594	1.55518	116721;63886;299159;79248;286970;361439;84356;24565	Abcc5;Abcb9;Atp6v1d;Abca2;Abca5;Abcb10;Abcd2;Abcc1	rno-miR-10b-5p;rno-miR-381-3p;rno-miR-542-5p;rno-miR-133b-3p;rno-miR-128-3p;rno-miR-133a-3p;rno-miR-495;rno-miR-326-3p;rno-miR-503-5p	0.173852	0.759821	0.488315
GO:0001085	RNA polymerase II transcription factor binding	http://amigo.geneontology.org/amigo/term/GO:0001085	8	1988	43	16594	1.55518	288077;54284;27064;54244;170910;266759;50554;114505	Hcls1;Pitx2;Ankrd1;Crebbp;Mtdh;Hspa4;Smad4;Klf4	rno-miR-206-3p;rno-miR-30c-2-3p;rno-miR-598-3p;rno-miR-431;rno-miR-381-3p;rno-miR-542-5p;rno-miR-1-3p;rno-miR-128-3p;rno-miR-543-3p;rno-miR-495;rno-miR-200a-3p	0.173852	0.759821	0.488315
GO:0004298	threonine-type endopeptidase activity	http://amigo.geneontology.org/amigo/term/GO:0004298	5	1988	23	16594	1.81664	29673;24967;29671;29668;94198	Psma6;Psmb9;Psma4;Psma1;Psmb1	rno-miR-495;rno-miR-30c-2-3p;rno-miR-381-3p;rno-miR-326-3p;rno-miR-128-3p	0.173869	0.759778	0.488315
GO:0005184	neuropeptide hormone activity	http://amigo.geneontology.org/amigo/term/GO:0005184	5	1988	23	16594	1.81664	24241;24602;29461;24604;25298	Calca;Nppa;Vgf;Npy;Cck	rno-miR-543-3p;rno-miR-30c-2-3p;rno-miR-99b-3p;rno-miR-381-3p;rno-miR-503-5p	0.173869	0.759778	0.488315
GO:0048037	cofactor binding	http://amigo.geneontology.org/amigo/term/GO:0048037	4	1988	17	16594	1.96596	24159;29517;64524;362176	Acly;Sgk1;Tkt;Lmo2	rno-miR-206-3p;rno-miR-183-5p;rno-miR-122-5p;rno-miR-411-5p;rno-miR-133b-3p;rno-miR-1-3p;rno-miR-128-3p;rno-miR-133a-3p;rno-miR-495;rno-miR-200a-3p;rno-miR-503-5p	0.180791	0.742823	0.488315
GO:0048029	monosaccharide binding	http://amigo.geneontology.org/amigo/term/GO:0048029	4	1988	17	16594	1.96596	26295;501157;64524;292804	Ogt;Rpe;Tkt;Gpi	rno-miR-206-3p;rno-miR-381-3p;rno-miR-1-3p;rno-miR-543-3p;rno-miR-495;rno-miR-326-3p;rno-miR-376b-3p	0.180791	0.742823	0.488315
GO:0050431	transforming growth factor beta binding	http://amigo.geneontology.org/amigo/term/GO:0050431	4	1988	17	16594	1.96596	25592;25237;29610;29184	Agrn;Acvrl1;Tgfbr3;Cd36	rno-miR-206-3p;rno-miR-99b-3p;rno-miR-136-5p;rno-miR-381-3p;rno-miR-411-5p;rno-miR-133b-3p;rno-miR-1-3p;rno-miR-495;rno-miR-200a-3p;rno-miR-133a-3p	0.180791	0.742823	0.488315
GO:0051087	chaperone binding	http://amigo.geneontology.org/amigo/term/GO:0051087	13	1988	79	16594	1.37603	84026;293886;24268;294708;299201;83571;116502;24686;25204;64464;29635;63868;24213	Dnaja2;Cdc37l1;Cp;Sgtb;Dlst;Cdkn1b;Bak1;Prnp;Pcsk1;Timm10;Timm44;Hspd1;Atp1a3	rno-miR-206-3p;rno-miR-30c-2-3p;rno-miR-598-3p;rno-miR-136-5p;rno-miR-221-3p;rno-miR-99b-3p;rno-miR-431;rno-miR-381-3p;rno-miR-542-5p;rno-miR-1-3p;rno-miR-128-3p;rno-miR-543-3p;rno-miR-495;rno-miR-200a-3p;rno-miR-503-5p	0.181747	0.740532	0.488315
GO:0045296	cadherin binding	http://amigo.geneontology.org/amigo/term/GO:0045296	6	1988	30	16594	1.67144	307505;192248;299923;29192;24599;29659	Ctnna1;Cdh13;Ndrg1;Psen1;Nos2;P2rx4	rno-miR-451-5p;rno-miR-206-3p;rno-miR-30c-2-3p;rno-miR-221-3p;rno-miR-503-5p;rno-miR-381-3p;rno-miR-411-5p;rno-miR-133b-3p;rno-miR-1-3p;rno-miR-543-3p;rno-miR-495;rno-miR-200a-3p;rno-miR-133a-3p	0.181753	0.740518	0.488315
GO:0061631	ubiquitin conjugating enzyme activity	http://amigo.geneontology.org/amigo/term/GO:0061631	6	1988	30	16594	1.67144	64631;81920;303478;79435;298317;287927	Ube2g1;Ube2d3;Ube2z;Ube2d4;Ube2a;Ube2v2	rno-miR-30c-2-3p;rno-miR-136-5p;rno-miR-221-3p;rno-miR-10b-5p;rno-miR-122-5p;rno-miR-128-3p;rno-miR-495;rno-miR-200a-3p;rno-miR-326-3p;rno-miR-503-5p;rno-miR-376b-3p	0.181753	0.740518	0.488315
GO:0001103	RNA polymerase II repressing transcription factor binding	http://amigo.geneontology.org/amigo/term/GO:0001103	6	1988	30	16594	1.67144	117526;25125;113948;311456;29300;297893	Tbp;Stat3;Bbs2;Mkks;Gata6;Hdac1	rno-miR-206-3p;rno-miR-30c-2-3p;rno-miR-136-5p;rno-miR-10b-5p;rno-miR-381-3p;rno-miR-1-3p;rno-miR-128-3p;rno-miR-495;rno-miR-326-3p	0.181753	0.740518	0.488315
GO:0000983	transcription factor activity, RNA polymerase II core promoter sequence-specific	http://amigo.geneontology.org/amigo/term/GO:0000983	3	1988	11	16594	2.27841	25631;25124;305999	Smad3;Stat1;Nkx3-1	rno-miR-451-5p;rno-miR-183-5p;rno-miR-30c-2-3p;rno-miR-136-5p;rno-miR-122-5p;rno-miR-495	0.182858	0.737885	0.488315
GO:0016290	palmitoyl-CoA hydrolase activity	http://amigo.geneontology.org/amigo/term/GO:0016290	3	1988	11	16594	2.27841	26759;84470;361992	Acot7;Gnpat;Them4	rno-miR-495;rno-miR-200a-3p;rno-miR-128-3p	0.182858	0.737885	0.488315
GO:0005487	nucleocytoplasmic transporter activity	http://amigo.geneontology.org/amigo/term/GO:0005487	3	1988	11	16594	2.27841	53372;245922;116555	Nup54;Nupl1;Nup107	rno-miR-495;rno-miR-381-3p;rno-miR-326-3p;rno-miR-128-3p;rno-miR-376b-3p	0.182858	0.737885	0.488315
GO:0004303	estradiol 17-beta-dehydrogenase activity	http://amigo.geneontology.org/amigo/term/GO:0004303	3	1988	11	16594	2.27841	361802;29540;84013	Hsd17b8;Hsd17b7;Hsd17b12	rno-miR-326-3p	0.182858	0.737885	0.488315
GO:0071949	FAD binding	http://amigo.geneontology.org/amigo/term/GO:0071949	3	1988	11	16594	2.27841	25035;170917;290947	Cyb5r3;Cry2;Mtrr	rno-miR-543-3p;rno-miR-495;rno-miR-136-3p;rno-miR-30c-2-3p;rno-miR-326-3p	0.182858	0.737885	0.488315
GO:0001012	RNA polymerase II regulatory region DNA binding	http://amigo.geneontology.org/amigo/term/GO:0001012	3	1988	11	16594	2.27841	60331;305311;25664	Atxn3;Txk;Pparg	rno-miR-122-5p;rno-miR-133b-3p;rno-miR-128-3p;rno-miR-543-3p;rno-miR-495;rno-miR-200a-3p;rno-miR-133a-3p;rno-miR-376b-3p	0.182858	0.737885	0.488315
GO:0031432	titin binding	http://amigo.geneontology.org/amigo/term/GO:0031432	3	1988	11	16594	2.27841	140939;24242;27064	Trim63;Calm1;Ankrd1	rno-miR-221-3p;rno-miR-206-3p;rno-miR-1-3p;rno-miR-381-3p;rno-miR-431	0.182858	0.737885	0.488315
GO:0051010	microtubule plus-end binding	http://amigo.geneontology.org/amigo/term/GO:0051010	3	1988	11	16594	2.27841	65201;316620;114514	Clip1;Mlph;Clasp2	rno-miR-200a-3p;rno-miR-598-3p;rno-miR-381-3p;rno-miR-128-3p;rno-miR-411-5p	0.182858	0.737885	0.488315
GO:0008503	benzodiazepine receptor activity	http://amigo.geneontology.org/amigo/term/GO:0008503	3	1988	11	16594	2.27841	29705;29707;140675	Gabra1;Gabra5;Gabra4	rno-miR-543-3p;rno-miR-10b-5p;rno-miR-598-3p;rno-miR-136-5p;rno-miR-495	0.182858	0.737885	0.488315
GO:0034450	ubiquitin-ubiquitin ligase activity	http://amigo.geneontology.org/amigo/term/GO:0034450	3	1988	11	16594	2.27841	300084;315608;296161	Rbx1;Ube4a;Ubox5	rno-miR-206-3p;rno-miR-136-5p;rno-miR-381-3p;rno-miR-1-3p;rno-miR-543-3p;rno-miR-495;rno-miR-503-5p;rno-miR-376b-3p	0.182858	0.737885	0.488315
GO:0035240	dopamine binding	http://amigo.geneontology.org/amigo/term/GO:0035240	3	1988	11	16594	2.27841	24176;24318;24898	Adrb2;Drd2;Slc6a3	rno-miR-136-5p;rno-miR-381-3p;rno-miR-128-3p;rno-miR-495;rno-miR-200a-3p;rno-miR-326-3p	0.182858	0.737885	0.488315
GO:0051428	peptide hormone receptor binding	http://amigo.geneontology.org/amigo/term/GO:0051428	3	1988	11	16594	2.27841	24602;24694;114593	Nppa;Pth;Nppc	rno-miR-206-3p;rno-miR-30c-2-3p;rno-miR-122-5p;rno-miR-1-3p;rno-miR-128-3p;rno-miR-543-3p;rno-miR-503-5p	0.182858	0.737885	0.488315
GO:0051117	ATPase binding	http://amigo.geneontology.org/amigo/term/GO:0051117	12	1988	72	16594	1.39356	24409;116831;60331;362912;25302;297096;246314;54319;25650;25390;117282;63848	Grin2a;Fxyd3;Atxn3;Derl1;Chrna7;Snx10;Tor1aip1;Ezr;Atp1b1;Atp1b3;Hnrnpk;Fxyd7	rno-miR-183-5p;rno-miR-30c-2-3p;rno-miR-136-5p;rno-miR-221-3p;rno-miR-206-3p;rno-miR-99b-3p;rno-miR-431;rno-miR-503-5p;rno-miR-122-5p;rno-miR-381-3p;rno-miR-542-5p;rno-miR-133b-3p;rno-miR-1-3p;rno-miR-128-3p;rno-miR-543-3p;rno-miR-495;rno-miR-200a-3p;rno-miR-326-3p;rno-miR-133a-3p;rno-miR-376b-3p	0.183902	0.735414	0.48971
GO:0005244	voltage-gated ion channel activity	http://amigo.geneontology.org/amigo/term/GO:0005244	5	1988	24	16594	1.74084	156873;94272;65272;84360;56817	Kcnk15;Clic5;Kcnk10;Clcn3;Kcnip2	rno-miR-183-5p;rno-miR-30c-2-3p;rno-miR-221-3p;rno-miR-122-5p;rno-miR-411-5p;rno-miR-128-3p;rno-miR-543-3p;rno-miR-495;rno-miR-326-3p;rno-miR-376b-3p	0.192859	0.71476	0.50723
GO:0031683	G-protein beta/gamma-subunit complex binding	http://amigo.geneontology.org/amigo/term/GO:0031683	5	1988	24	16594	1.74084	29290;25740;81664;25643;50664	Adora1;Gnaz;Gnai2;Gnai3;Gnao1	rno-miR-221-3p;rno-miR-10b-5p;rno-miR-411-5p;rno-miR-133b-3p;rno-miR-495;rno-miR-326-3p;rno-miR-133a-3p	0.192859	0.71476	0.50723
GO:0000981	RNA polymerase II transcription factor activity, sequence-specific DNA binding	http://amigo.geneontology.org/amigo/term/GO:0000981	27	1988	185	16594	1.22123	85424;499146;313994;25162;54254;29300;25492;192274;81507;303226;297804;25125;361178;58921;24388;25157;25100;25509;312777;29361;54284;362176;50662;361944;304815;85489;314245	Elf1;Spib;Klf11;Sp4;Gata4;Gata6;Nfia;Foxe1;Bmpr1a;Zfp18;Plag1;Stat3;Tfdp1;Foxm1;Gfi1;Plagl1;Foxa3;Pax6;Etv6;Sox10;Pitx2;Lmo2;Runx1;Elf2;Elf3;Twist1;Zbtb25	rno-miR-183-5p;rno-miR-206-3p;rno-miR-30c-2-3p;rno-miR-221-3p;rno-miR-136-5p;rno-miR-431;rno-miR-10b-5p;rno-miR-122-5p;rno-miR-381-3p;rno-miR-411-5p;rno-miR-133b-3p;rno-miR-136-3p;rno-miR-1-3p;rno-miR-128-3p;rno-miR-543-3p;rno-miR-495;rno-miR-200a-3p;rno-miR-326-3p;rno-miR-133a-3p;rno-miR-376b-3p	0.194398	0.711309	0.50723
GO:0030544	Hsp70 protein binding	http://amigo.geneontology.org/amigo/term/GO:0030544	6	1988	31	16594	1.61743	294708;25317;81726;83571;54237;25639	Sgtb;Fgf1;Mvd;Cdkn1b;Cdk1;Fkbp1a	rno-miR-30c-2-3p;rno-miR-221-3p;rno-miR-381-3p;rno-miR-133b-3p;rno-miR-200a-3p;rno-miR-133a-3p	0.198697	0.701809	0.50723
GO:0004896	cytokine receptor activity	http://amigo.geneontology.org/amigo/term/GO:0004896	6	1988	31	16594	1.61743	56766;25406;25599;171056;140924;308977	Leprot;Cd44;Cd74;Cx3cr1;Il2rg;Il21r	rno-miR-206-3p;rno-miR-122-5p;rno-miR-542-5p;rno-miR-1-3p;rno-miR-495;rno-miR-200a-3p;rno-miR-326-3p	0.198697	0.701809	0.50723
GO:0001972	retinoic acid binding	http://amigo.geneontology.org/amigo/term/GO:0001972	4	1988	18	16594	1.85663	24861;396552;64047;25151	Ugt1a1;Ugt1a9;Lrat;Igf2r	rno-miR-200a-3p;rno-miR-122-5p;rno-miR-136-3p;rno-miR-128-3p	0.203526	0.691381	0.50723
GO:0004104	cholinesterase activity	http://amigo.geneontology.org/amigo/term/GO:0004104	2	1988	6	16594	2.78416	171297;116647	Nlgn3;Nlgn1	rno-miR-495;rno-miR-30c-2-3p;rno-miR-136-5p;rno-miR-381-3p;rno-miR-376b-3p	0.207889	0.682168	0.50723
GO:0003988	acetyl-CoA C-acyltransferase activity	http://amigo.geneontology.org/amigo/term/GO:0003988	2	1988	6	16594	2.78416	170465;24157	Acaa2;Acaa1a	rno-miR-326-3p;rno-miR-411-5p	0.207889	0.682168	0.50723
GO:0015116	sulfate transmembrane transporter activity	http://amigo.geneontology.org/amigo/term/GO:0015116	2	1988	6	16594	2.78416	170943;64076	Slc25a10;Slc26a1	rno-miR-136-3p;rno-miR-128-3p	0.207889	0.682168	0.50723
GO:0005092	GDP-dissociation inhibitor activity	http://amigo.geneontology.org/amigo/term/GO:0005092	2	1988	6	16594	2.78416	406163;246254	Gpsm3;Gpsm1	rno-miR-542-5p;rno-miR-495;rno-miR-30c-2-3p;rno-miR-122-5p;rno-miR-326-3p	0.207889	0.682168	0.50723
GO:0008139	nuclear localization sequence binding	http://amigo.geneontology.org/amigo/term/GO:0008139	2	1988	6	16594	2.78416	64896;85245	Nolc1;Kpna2	rno-miR-451-5p;rno-miR-221-3p;rno-miR-381-3p;rno-miR-411-5p;rno-miR-495;rno-miR-200a-3p;rno-miR-376b-3p	0.207889	0.682168	0.50723
GO:0031545	peptidyl-proline 4-dioxygenase activity	http://amigo.geneontology.org/amigo/term/GO:0031545	2	1988	6	16594	2.78416	308457;54702	Egln2;Egln3	rno-miR-183-5p;rno-miR-30c-2-3p;rno-miR-326-3p;rno-miR-503-5p	0.207889	0.682168	0.50723
GO:0055131	C3HC4-type RING finger domain binding	http://amigo.geneontology.org/amigo/term/GO:0055131	2	1988	6	16594	2.78416	294254;117018	Hspa1b;Kcnh2	rno-miR-495;rno-miR-221-3p;rno-miR-376b-3p	0.207889	0.682168	0.50723
GO:0019992	diacylglycerol binding	http://amigo.geneontology.org/amigo/term/GO:0019992	2	1988	6	16594	2.78416	29434;192260	Rasgrp1;Cdipt	rno-miR-200a-3p;rno-miR-30c-2-3p	0.207889	0.682168	0.50723
GO:0047760	butyrate-CoA ligase activity	http://amigo.geneontology.org/amigo/term/GO:0047760	2	1988	6	16594	2.78416	65984;246263	Aacs;Acsm2a	rno-miR-495;rno-miR-183-5p;rno-miR-598-3p;rno-miR-376b-3p	0.207889	0.682168	0.50723
GO:0019957	C-C chemokine binding	http://amigo.geneontology.org/amigo/term/GO:0019957	2	1988	6	16594	2.78416	117029;79426	Ccr5;Zfp36	rno-miR-206-3p;rno-miR-221-3p;rno-miR-411-5p;rno-miR-1-3p;rno-miR-543-3p;rno-miR-200a-3p	0.207889	0.682168	0.50723
GO:0004065	arylsulfatase activity	http://amigo.geneontology.org/amigo/term/GO:0004065	2	1988	6	16594	2.78416	315222;171396	Arsa;Sulf1	rno-miR-451-5p;rno-miR-542-5p;rno-miR-133b-3p;rno-miR-543-3p;rno-miR-326-3p;rno-miR-133a-3p	0.207889	0.682168	0.50723
GO:0008329	signaling pattern recognition receptor activity	http://amigo.geneontology.org/amigo/term/GO:0008329	2	1988	6	16594	2.78416	308906;361289	Trim5;Colec12	rno-miR-543-3p;rno-miR-136-5p	0.207889	0.682168	0.50723
GO:0000155	phosphorelay sensor kinase activity	http://amigo.geneontology.org/amigo/term/GO:0000155	2	1988	6	16594	2.78416	246325;117018	Kcnh8;Kcnh2	rno-miR-221-3p;rno-miR-326-3p;rno-miR-376b-3p	0.207889	0.682168	0.50723
GO:0005021	vascular endothelial growth factor-activated receptor activity	http://amigo.geneontology.org/amigo/term/GO:0005021	2	1988	6	16594	2.78416	81527;54251	Nrp2;Flt1	rno-miR-495;rno-miR-183-5p	0.207889	0.682168	0.50723
GO:0008510	sodium:bicarbonate symporter activity	http://amigo.geneontology.org/amigo/term/GO:0008510	2	1988	6	16594	2.78416	84484;295645	Slc4a4;Slc4a10	rno-miR-431;rno-miR-30c-2-3p;rno-miR-376b-3p	0.207889	0.682168	0.50723
GO:0051379	epinephrine binding	http://amigo.geneontology.org/amigo/term/GO:0051379	2	1988	6	16594	2.78416	24176;24174	Adrb2;Adra2b	rno-miR-495;rno-miR-136-5p;rno-miR-381-3p	0.207889	0.682168	0.50723
GO:0032813	tumor necrosis factor receptor superfamily binding	http://amigo.geneontology.org/amigo/term/GO:0032813	2	1988	6	16594	2.78416	266610;89814	Fadd;Tnfsf4	rno-miR-431;rno-miR-10b-5p;rno-miR-30c-2-3p;rno-miR-495;rno-miR-128-3p	0.207889	0.682168	0.50723
GO:0009931	calcium-dependent protein serine/threonine kinase activity	http://amigo.geneontology.org/amigo/term/GO:0009931	2	1988	6	16594	2.78416	299618;25050	Mknk2;Camk4	rno-miR-495;rno-miR-206-3p;rno-miR-1-3p;rno-miR-326-3p	0.207889	0.682168	0.50723
GO:0031726	CCR1 chemokine receptor binding	http://amigo.geneontology.org/amigo/term/GO:0031726	2	1988	6	16594	2.78416	25542;287561	Ccl3;Ccl7	rno-miR-543-3p;rno-miR-206-3p;rno-miR-1-3p;rno-miR-326-3p;rno-miR-128-3p	0.207889	0.682168	0.50723
GO:0004630	phospholipase D activity	http://amigo.geneontology.org/amigo/term/GO:0004630	2	1988	6	16594	2.78416	25096;24451	Pld1;Hmox1	rno-miR-206-3p;rno-miR-221-3p;rno-miR-381-3p;rno-miR-136-3p;rno-miR-1-3p;rno-miR-495;rno-miR-326-3p	0.207889	0.682168	0.50723
GO:0031698	beta-2 adrenergic receptor binding	http://amigo.geneontology.org/amigo/term/GO:0031698	2	1988	6	16594	2.78416	25245;59114	Bdkrb2;Slc9a3r1	rno-miR-495;rno-miR-30c-2-3p;rno-miR-136-5p	0.207889	0.682168	0.50723
GO:0016616	oxidoreductase activity, acting on the CH-OH group of donors, NAD or NADP as acceptor	http://amigo.geneontology.org/amigo/term/GO:0016616	2	1988	6	16594	2.78416	81717;29382	Ctbp2;Ctbp1	rno-miR-543-3p;rno-miR-133b-3p;rno-miR-133a-3p	0.207889	0.682168	0.50723
GO:0005127	ciliary neurotrophic factor receptor binding	http://amigo.geneontology.org/amigo/term/GO:0005127	2	1988	6	16594	2.78416	25205;365395	Il6st;Clcf1	rno-miR-543-3p;rno-miR-495;rno-miR-136-3p;rno-miR-381-3p;rno-miR-128-3p	0.207889	0.682168	0.50723
GO:0016151	nickel cation binding	http://amigo.geneontology.org/amigo/term/GO:0016151	2	1988	6	16594	2.78416	24423;84550	Gstm1;Slc24a2	rno-miR-495;rno-miR-122-5p;rno-miR-128-3p	0.207889	0.682168	0.50723
GO:0071813	lipoprotein particle binding	http://amigo.geneontology.org/amigo/term/GO:0071813	2	1988	6	16594	2.78416	192248;29184	Cdh13;Cd36	rno-miR-30c-2-3p;rno-miR-99b-3p;rno-miR-136-5p;rno-miR-381-3p;rno-miR-543-3p;rno-miR-495;rno-miR-200a-3p	0.207889	0.682168	0.50723
GO:0005215	transporter activity	http://amigo.geneontology.org/amigo/term/GO:0005215	18	1988	119	16594	1.26498	25151;66030;117559;25176;24804;79248;25240;286970;64152;50621;286758;64464;50622;29573;25293;25571;170566;116486	Igf2r;Synpr;Sv2a;Slc25a5;Syp;Abca2;Aqp1;Abca5;Chp1;Slc23a1;Aqp11;Timm10;Slc23a2;Slc37a4;Aqp4;Ttpa;Slc16a10;Sec14l2	rno-miR-183-5p;rno-miR-30c-2-3p;rno-miR-431;rno-miR-122-5p;rno-miR-381-3p;rno-miR-542-5p;rno-miR-133b-3p;rno-miR-136-3p;rno-miR-128-3p;rno-miR-543-3p;rno-miR-495;rno-miR-200a-3p;rno-miR-326-3p;rno-miR-133a-3p;rno-miR-376b-3p	0.211038	0.67564	0.50723
GO:0015238	drug transmembrane transporter activity	http://amigo.geneontology.org/amigo/term/GO:0015238	3	1988	12	16594	2.08841	25693;25549;24565	Slc18a1;Slc18a2;Abcc1	rno-miR-30c-2-3p;rno-miR-136-5p;rno-miR-10b-5p;rno-miR-411-5p;rno-miR-543-3p;rno-miR-326-3p	0.211526	0.674637	0.50723
GO:0035254	glutamate receptor binding	http://amigo.geneontology.org/amigo/term/GO:0035254	3	1988	12	16594	2.08841	24409;24408;362235	Grin2a;Grin1;Syndig1	rno-miR-200a-3p;rno-miR-30c-2-3p;rno-miR-128-3p;rno-miR-411-5p	0.211526	0.674637	0.50723
GO:0005237	inhibitory extracellular ligand-gated ion channel activity	http://amigo.geneontology.org/amigo/term/GO:0005237	3	1988	12	16594	2.08841	29705;29707;140675	Gabra1;Gabra5;Gabra4	rno-miR-543-3p;rno-miR-10b-5p;rno-miR-598-3p;rno-miR-136-5p;rno-miR-495	0.211526	0.674637	0.50723
GO:0008271	secondary active sulfate transmembrane transporter activity	http://amigo.geneontology.org/amigo/term/GO:0008271	3	1988	12	16594	2.08841	114629;64076;58980	Slc26a3;Slc26a1;Slc13a1	rno-miR-221-3p;rno-miR-128-3p;rno-miR-376b-3p	0.211526	0.674637	0.50723
GO:0017056	structural constituent of nuclear pore	http://amigo.geneontology.org/amigo/term/GO:0017056	3	1988	12	16594	2.08841	291874;59303;116555	Nup93;Tmem33;Nup107	rno-miR-543-3p;rno-miR-495;rno-miR-200a-3p;rno-miR-136-5p;rno-miR-381-3p	0.211526	0.674637	0.50723
GO:0005247	voltage-gated chloride channel activity	http://amigo.geneontology.org/amigo/term/GO:0005247	3	1988	12	16594	2.08841	406864;84360;60586	Clic1;Clcn3;Clcn4	rno-miR-495;rno-miR-200a-3p;rno-miR-122-5p;rno-miR-326-3p;rno-miR-411-5p	0.211526	0.674637	0.50723
GO:0019789	SUMO transferase activity	http://amigo.geneontology.org/amigo/term/GO:0019789	3	1988	12	16594	2.08841	301442;690244;499417	Sumo1;Sumo2;Sumo3	rno-miR-136-5p;rno-miR-431;rno-miR-122-5p;rno-miR-133b-3p;rno-miR-136-3p;rno-miR-495;rno-miR-200a-3p;rno-miR-133a-3p	0.211526	0.674637	0.50723
GO:0031593	polyubiquitin binding	http://amigo.geneontology.org/amigo/term/GO:0031593	5	1988	25	16594	1.6711	246294;81859;362704;305451;293067	Optn;Sharpin;Bre;Tnip2;Zfand6	rno-miR-495;rno-miR-200a-3p;rno-miR-136-5p;rno-miR-381-3p;rno-miR-503-5p	0.212533	0.672573	0.50835
GO:0051219	phosphoprotein binding	http://amigo.geneontology.org/amigo/term/GO:0051219	9	1988	53	16594	1.41933	25316;54284;56718;65135;25151;50688;25406;116600;117044	Ms4a2;Pitx2;Mtor;Dpys;Igf2r;Cacnb1;Cd44;Cacnb2;Rraga	rno-miR-30c-2-3p;rno-miR-381-3p;rno-miR-411-5p;rno-miR-99a-5p;rno-miR-136-3p;rno-miR-128-3p;rno-miR-543-3p;rno-miR-495;rno-miR-200a-3p;rno-miR-326-3p	0.214338	0.668901	0.511365
GO:0030145	manganese ion binding	http://amigo.geneontology.org/amigo/term/GO:0030145	8	1988	46	16594	1.45349	89784;192260;84550;29221;498749;83523;366061;84490	Idi1;Cdipt;Slc24a2;Arg1;Tdp2;Impa1;Galnt3;Fen1	rno-miR-183-5p;rno-miR-30c-2-3p;rno-miR-136-5p;rno-miR-10b-5p;rno-miR-122-5p;rno-miR-381-3p;rno-miR-128-3p;rno-miR-543-3p;rno-miR-495;rno-miR-200a-3p;rno-miR-326-3p;rno-miR-503-5p	0.216181	0.665183	0.511586
GO:0005154	epidermal growth factor receptor binding	http://amigo.geneontology.org/amigo/term/GO:0005154	6	1988	32	16594	1.56679	117540;24827;25406;29183;84471;79120	Plscr1;Tgfa;Cd44;Areg;Snx1;Arf4	rno-miR-183-5p;rno-miR-206-3p;rno-miR-221-3p;rno-miR-1-3p;rno-miR-543-3p;rno-miR-495;rno-miR-200a-3p;rno-miR-503-5p;rno-miR-376b-3p	0.216194	0.665156	0.511586
GO:0019838	growth factor binding	http://amigo.geneontology.org/amigo/term/GO:0019838	6	1988	32	16594	1.56679	83841;54251;83785;25205;114856;24153	Sdcbp;Flt1;Vegfa;Il6st;Dusp1;A2m	rno-miR-206-3p;rno-miR-431;rno-miR-411-5p;rno-miR-133b-3p;rno-miR-1-3p;rno-miR-128-3p;rno-miR-543-3p;rno-miR-495;rno-miR-200a-3p;rno-miR-326-3p;rno-miR-133a-3p	0.216194	0.665156	0.511586
GO:0005160	transforming growth factor beta receptor binding	http://amigo.geneontology.org/amigo/term/GO:0005160	7	1988	39	16594	1.49995	29610;79216;29357;64549;25631;29200;25639	Tgfbr3;Gdf10;Smad2;Inhbc;Smad3;Inhba;Fkbp1a	rno-miR-206-3p;rno-miR-30c-2-3p;rno-miR-598-3p;rno-miR-136-5p;rno-miR-431;rno-miR-381-3p;rno-miR-1-3p;rno-miR-200a-3p;rno-miR-326-3p	0.217013	0.663515	0.511586
GO:0005543	phospholipid binding	http://amigo.geneontology.org/amigo/term/GO:0005543	12	1988	75	16594	1.33757	25380;295674;313771;29347;84024;66025;25716;24803;116744;124461;366988;171039	Anxa1;Plekha3;Cptp;Faah;Pon1;Lpar3;Syt1;Vamp2;Lpar1;Pacsin2;Bin2;Rph3a	rno-miR-183-5p;rno-miR-30c-2-3p;rno-miR-136-5p;rno-miR-221-3p;rno-miR-206-3p;rno-miR-122-5p;rno-miR-411-5p;rno-miR-133b-3p;rno-miR-1-3p;rno-miR-128-3p;rno-miR-543-3p;rno-miR-495;rno-miR-200a-3p;rno-miR-326-3p;rno-miR-133a-3p;rno-miR-376b-3p	0.217152	0.663236	0.511586
GO:0004550	nucleoside diphosphate kinase activity	http://amigo.geneontology.org/amigo/term/GO:0004550	4	1988	19	16594	1.75881	298410;29223;364729;191575	Cmpk1;Ak4;Nme8;Nme1	rno-miR-136-5p;rno-miR-411-5p;rno-miR-133b-3p;rno-miR-543-3p;rno-miR-495;rno-miR-200a-3p;rno-miR-133a-3p	0.227036	0.643906	0.528252
GO:0070530	K63-linked polyubiquitin binding	http://amigo.geneontology.org/amigo/term/GO:0070530	4	1988	19	16594	1.75881	308267;246294;290997;113894	Tab2;Optn;Uimc1;Sqstm1	rno-miR-200a-3p;rno-miR-136-3p;rno-miR-503-5p;rno-miR-221-3p;rno-miR-128-3p	0.227036	0.643906	0.528252
GO:0050750	low-density lipoprotein particle receptor binding	http://amigo.geneontology.org/amigo/term/GO:0050750	4	1988	19	16594	1.75881	362862;25716;298296;308796	Hsp90b1;Syt1;Pcsk9;Mesdc2	rno-miR-206-3p;rno-miR-30c-2-3p;rno-miR-136-5p;rno-miR-183-5p;rno-miR-133b-3p;rno-miR-1-3p;rno-miR-128-3p;rno-miR-543-3p;rno-miR-133a-3p;rno-miR-376b-3p	0.227036	0.643906	0.528252
GO:0005248	voltage-gated sodium channel activity	http://amigo.geneontology.org/amigo/term/GO:0005248	4	1988	19	16594	1.75881	29710;59266;315611;78956	Scn8a;Hcn4;Scn4b;Scn9a	rno-miR-206-3p;rno-miR-431;rno-miR-10b-5p;rno-miR-1-3p;rno-miR-128-3p;rno-miR-495	0.227036	0.643906	0.528252
GO:0004890	GABA-A receptor activity	http://amigo.geneontology.org/amigo/term/GO:0004890	4	1988	19	16594	1.75881	29705;29707;140675;25450	Gabra1;Gabra5;Gabra4;Gabrb1	rno-miR-598-3p;rno-miR-136-5p;rno-miR-10b-5p;rno-miR-411-5p;rno-miR-128-3p;rno-miR-543-3p;rno-miR-495	0.227036	0.643906	0.528252
GO:0017022	myosin binding	http://amigo.geneontology.org/amigo/term/GO:0017022	5	1988	26	16594	1.60673	313264;316620;24803;24907;25687	Trim32;Mlph;Vamp2;Dmd;Cald1	rno-miR-206-3p;rno-miR-99b-3p;rno-miR-411-5p;rno-miR-133b-3p;rno-miR-1-3p;rno-miR-128-3p;rno-miR-543-3p;rno-miR-495;rno-miR-133a-3p;rno-miR-376b-3p	0.232808	0.633002	0.538792
GO:0035255	ionotropic glutamate receptor binding	http://amigo.geneontology.org/amigo/term/GO:0035255	5	1988	26	16594	1.60673	24176;83764;24318;171093;317385	Adrb2;Flot2;Drd2;Shank2;Fus	rno-miR-326-3p;rno-miR-200a-3p;rno-miR-30c-2-3p;rno-miR-136-5p;rno-miR-381-3p	0.232808	0.633002	0.538792
GO:0030331	estrogen receptor binding	http://amigo.geneontology.org/amigo/term/GO:0030331	7	1988	40	16594	1.46237	287765;29149;317385;29511;29274;305999;25664	Ddx5;Strn;Fus;Padi2;Rnf4;Nkx3-1;Pparg	rno-miR-206-3p;rno-miR-183-5p;rno-miR-30c-2-3p;rno-miR-221-3p;rno-miR-381-3p;rno-miR-1-3p;rno-miR-128-3p;rno-miR-495;rno-miR-200a-3p;rno-miR-326-3p	0.233286	0.632112	0.538792
GO:0016887	ATPase activity	http://amigo.geneontology.org/amigo/term/GO:0016887	24	1988	168	16594	1.19479	84014;303831;294254;79248;286970;292464;25700;360834;293502;24854;282835;292907;117548;25650;65137;85248;287982;300053;25617;300786;85264;58856;64467;24565	Ralbp1;Eif4a2;Hspa1b;Abca2;Abca5;Katna1;Ide;Vps4b;Kif22;Clu;Wrnip1;Ruvbl2;Kif1b;Atp1b1;Ruvbl1;Kif3c;Abcf3;Kifc2;Hspa5;Clpx;Abcg1;Ddx25;Entpd2;Abcc1	rno-miR-451-5p;rno-miR-183-5p;rno-miR-30c-2-3p;rno-miR-99b-3p;rno-miR-221-3p;rno-miR-431;rno-miR-10b-5p;rno-miR-122-5p;rno-miR-381-3p;rno-miR-411-5p;rno-miR-542-5p;rno-miR-133b-3p;rno-miR-136-3p;rno-miR-128-3p;rno-miR-543-3p;rno-miR-495;rno-miR-200a-3p;rno-miR-326-3p;rno-miR-133a-3p	0.238809	0.621949	0.542785
GO:0001076	transcription factor activity, RNA polymerase II transcription factor binding	http://amigo.geneontology.org/amigo/term/GO:0001076	3	1988	13	16594	1.92765	50554;54254;246297	Smad4;Gata4;Myocd	rno-miR-206-3p;rno-miR-431;rno-miR-122-5p;rno-miR-411-5p;rno-miR-542-5p;rno-miR-1-3p;rno-miR-128-3p	0.241067	0.617862	0.542785
GO:0048156	tau protein binding	http://amigo.geneontology.org/amigo/term/GO:0048156	3	1988	13	16594	1.92765	29517;25255;29722	Sgk1;Dyrk1a;Apbb1	rno-miR-30c-2-3p;rno-miR-122-5p;rno-miR-133b-3p;rno-miR-133a-3p;rno-miR-495;rno-miR-200a-3p;rno-miR-503-5p	0.241067	0.617862	0.542785
GO:0004114	3',5'-cyclic-nucleotide phosphodiesterase activity	http://amigo.geneontology.org/amigo/term/GO:0004114	3	1988	13	16594	1.92765	63885;81742;81743	Pde10a;Pde1c;Pde2a	rno-miR-495;rno-miR-30c-2-3p;rno-miR-136-5p	0.241067	0.617862	0.542785
GO:0008270	zinc ion binding	http://amigo.geneontology.org/amigo/term/GO:0008270	138	1988	1080	16594	1.07154	311936;83574;313264;308283;24831;25682;29659;308267;192256;257634;266680;117033;494021;24165;25591;362061;303470;54231;94195;301674;116668;309591;300084;29317;309457;286908;309626;290741;290344;300756;85247;361286;65135;294287;54133;81812;155812;81746;25505;362687;80897;308906;362051;282845;360646;293448;171501;309986;364510;25631;29575;84485;116718;24409;25684;291439;25177;24932;29524;360550;296…	Rnf32;Rxrg;Trim32;Fbxo30;Thrb;Ppard;P2rx4;Tab2;Pja2;Lhx1;St18;Mmp12;Lmcd1;Ada;Parp1;Cryz;Kat7;Car2;S100a9;Fbxo11;Myt1l;Trim39;Rbx1;Csrp2;Pcgf6;Pdlim7;Ring1;Dctd;Adam28;Arih1;S100a6;Msrb2;Dpys;Phf1;Pdlim1;Thra;Trim9;Pggt1b;P2rx1;Srsf7;Erap1;Trim5;Lmo4;Rnf34;Limd2;Uqcrc2;Rnf38;Zcchc9;Phf7;Smad3;Tcea2;Ccs;Pex12;Grin2a;Mep1a;Mbd1;Fhl1;Cd4;Limk2;Phf23;Ubox5;Rere;Rnf166;Crebbp;Trim55;Adam15;Sqstm1;Trip…	rno-miR-136-5p;rno-miR-10b-5p;rno-miR-1-3p;rno-miR-503-5p;rno-miR-376b-3p;rno-miR-206-3p;rno-miR-183-5p;rno-miR-598-3p;rno-miR-122-5p;rno-miR-381-3p;rno-miR-411-5p;rno-miR-542-5p;rno-miR-133b-3p;rno-miR-136-3p;rno-miR-200a-3p;rno-miR-133a-3p;rno-miR-30c-2-3p;rno-miR-128-3p;rno-miR-543-3p;rno-miR-451-5p;rno-miR-99b-3p;rno-miR-221-3p;rno-miR-431;rno-miR-495;rno-miR-326-3p	0.2434	0.613679	0.542785
GO:0019870	potassium channel inhibitor activity	http://amigo.geneontology.org/amigo/term/GO:0019870	2	1988	7	16594	2.38628	170899;29161	Kcnk2;Cav3	rno-miR-183-5p;rno-miR-503-5p;rno-miR-326-3p;rno-miR-128-3p;rno-miR-376b-3p	0.249368	0.60316	0.542785
GO:0016004	phospholipase activator activity	http://amigo.geneontology.org/amigo/term/GO:0016004	2	1988	7	16594	2.38628	25542;282838	Ccl3;Gm2a	rno-miR-206-3p;rno-miR-431;rno-miR-1-3p;rno-miR-128-3p;rno-miR-326-3p;rno-miR-376b-3p	0.249368	0.60316	0.542785
GO:0004176	ATP-dependent peptidase activity	http://amigo.geneontology.org/amigo/term/GO:0004176	2	1988	7	16594	2.38628	300786;297498	Clpx;Crbn	rno-miR-543-3p;rno-miR-503-5p	0.249368	0.60316	0.542785
GO:0015280	ligand-gated sodium channel activity	http://amigo.geneontology.org/amigo/term/GO:0015280	2	1988	7	16594	2.38628	79123;25122	Asic1;Scnn1a	rno-miR-133b-3p;rno-miR-30c-2-3p;rno-miR-133a-3p	0.249368	0.60316	0.542785
GO:0008235	metalloexopeptidase activity	http://amigo.geneontology.org/amigo/term/GO:0008235	2	1988	7	16594	2.38628	80897;64370	Erap1;Metap2	rno-miR-183-5p;rno-miR-128-3p	0.249368	0.60316	0.542785
GO:0015129	lactate transmembrane transporter activity	http://amigo.geneontology.org/amigo/term/GO:0015129	2	1988	7	16594	2.38628	29735;25027	Slc16a7;Slc16a1	rno-miR-495;rno-miR-200a-3p;rno-miR-221-3p;rno-miR-128-3p	0.249368	0.60316	0.542785
GO:0015108	chloride transmembrane transporter activity	http://amigo.geneontology.org/amigo/term/GO:0015108	2	1988	7	16594	2.38628	114629;64076	Slc26a3;Slc26a1	rno-miR-221-3p;rno-miR-128-3p	0.249368	0.60316	0.542785
GO:0016308	1-phosphatidylinositol-4-phosphate 5-kinase activity	http://amigo.geneontology.org/amigo/term/GO:0016308	2	1988	7	16594	2.38628	89812;314641	Pip4k2b;Pip5k1c	rno-miR-495;rno-miR-30c-2-3p;rno-miR-122-5p	0.249368	0.60316	0.542785
GO:0015180	L-alanine transmembrane transporter activity	http://amigo.geneontology.org/amigo/term/GO:0015180	2	1988	7	16594	2.38628	155205;305540	Slc36a1;Slc1a4	rno-miR-30c-2-3p;rno-miR-136-5p	0.249368	0.60316	0.542785
GO:0005138	interleukin-6 receptor binding	http://amigo.geneontology.org/amigo/term/GO:0005138	2	1988	7	16594	2.38628	25205;80897	Il6st;Erap1	rno-miR-543-3p;rno-miR-128-3p	0.249368	0.60316	0.542785
GO:0047555	3',5'-cyclic-GMP phosphodiesterase activity	http://amigo.geneontology.org/amigo/term/GO:0047555	2	1988	7	16594	2.38628	63885;140928	Pde10a;Pde11a	rno-miR-543-3p;rno-miR-495	0.249368	0.60316	0.542785
GO:0017069	snRNA binding	http://amigo.geneontology.org/amigo/term/GO:0017069	2	1988	7	16594	2.38628	362110;498008	Cdk9;Hexim1	rno-miR-543-3p;rno-miR-495;rno-miR-206-3p;rno-miR-1-3p;rno-miR-128-3p	0.249368	0.60316	0.542785
GO:0017070	U6 snRNA binding	http://amigo.geneontology.org/amigo/term/GO:0017070	2	1988	7	16594	2.38628	287444;114612	Eif5a;Ddx39b	rno-miR-495	0.249368	0.60316	0.542785
GO:0000774	adenyl-nucleotide exchange factor activity	http://amigo.geneontology.org/amigo/term/GO:0000774	2	1988	7	16594	2.38628	81531;64303	Pfn2;Pfn1	rno-miR-495;rno-miR-411-5p	0.249368	0.60316	0.542785
GO:0016671	oxidoreductase activity, acting on a sulfur group of donors, disulfide as acceptor	http://amigo.geneontology.org/amigo/term/GO:0016671	2	1988	7	16594	2.38628	171562;140922	Ero1a;Txnl1	rno-miR-495;rno-miR-206-3p;rno-miR-1-3p	0.249368	0.60316	0.542785
GO:0003680	AT DNA binding	http://amigo.geneontology.org/amigo/term/GO:0003680	2	1988	7	16594	2.38628	79256;25509	Hnrnpd;Pax6	rno-miR-431;rno-miR-376b-3p	0.249368	0.60316	0.542785
GO:0015631	tubulin binding	http://amigo.geneontology.org/amigo/term/GO:0015631	7	1988	41	16594	1.42661	65201;373066;29332;64862;24686;192360;84510	Clip1;Ift81;Stmn1;Map1lc3b;Prnp;Eml2;Stmn2	rno-miR-183-5p;rno-miR-206-3p;rno-miR-598-3p;rno-miR-99b-3p;rno-miR-431;rno-miR-381-3p;rno-miR-542-5p;rno-miR-128-3p;rno-miR-543-3p;rno-miR-495;rno-miR-326-3p	0.249946	0.602153	0.542785
GO:0008198	ferrous iron binding	http://amigo.geneontology.org/amigo/term/GO:0008198	4	1988	20	16594	1.67077	24825;81718;117240;290985	Tf;Cdo1;Heph;Isca1	rno-miR-543-3p;rno-miR-136-5p;rno-miR-326-3p;rno-miR-128-3p	0.251182	0.600011	0.542785
GO:0046965	retinoid X receptor binding	http://amigo.geneontology.org/amigo/term/GO:0046965	4	1988	20	16594	1.67077	317385;25664;290997;690244	Fus;Pparg;Uimc1;Sumo2	rno-miR-495;rno-miR-200a-3p;rno-miR-381-3p;rno-miR-128-3p	0.251182	0.600011	0.542785
GO:0004602	glutathione peroxidase activity	http://amigo.geneontology.org/amigo/term/GO:0004602	4	1988	20	16594	1.67077	25260;297029;171341;29624	Gstt1;Gstk1;Mgst1;Alox5ap	rno-miR-1-3p;rno-miR-206-3p;rno-miR-99b-3p;rno-miR-136-3p	0.251182	0.600011	0.542785
GO:0030506	ankyrin binding	http://amigo.geneontology.org/amigo/term/GO:0030506	4	1988	20	16594	1.67077	497815;83535;54241;64204	Nrcam;Kcnj11;Cltc;Plec	rno-miR-183-5p;rno-miR-206-3p;rno-miR-30c-2-3p;rno-miR-221-3p;rno-miR-431;rno-miR-122-5p;rno-miR-542-5p;rno-miR-1-3p;rno-miR-128-3p;rno-miR-543-3p;rno-miR-200a-3p;rno-miR-326-3p;rno-miR-503-5p	0.251182	0.600011	0.542785
GO:0003785	actin monomer binding	http://amigo.geneontology.org/amigo/term/GO:0003785	4	1988	20	16594	1.67077	24585;81531;64303;315265	Myl3;Pfn2;Pfn1;Twf1	rno-miR-206-3p;rno-miR-30c-2-3p;rno-miR-411-5p;rno-miR-1-3p;rno-miR-495;rno-miR-376b-3p	0.251182	0.600011	0.542785
GO:0004177	aminopeptidase activity	http://amigo.geneontology.org/amigo/term/GO:0004177	4	1988	20	16594	1.67077	25425;80897;301529;64370	Ctsh;Erap1;Dnpep;Metap2	rno-miR-183-5p;rno-miR-381-3p;rno-miR-122-5p;rno-miR-326-3p;rno-miR-128-3p	0.251182	0.600011	0.542785
GO:0051059	NF-kappaB binding	http://amigo.geneontology.org/amigo/term/GO:0051059	6	1988	34	16594	1.47445	29673;170910;79124;25682;293668;297893	Psma6;Mtdh;Anxa4;Ppard;Brms1;Hdac1	rno-miR-206-3p;rno-miR-30c-2-3p;rno-miR-431;rno-miR-122-5p;rno-miR-381-3p;rno-miR-1-3p;rno-miR-128-3p;rno-miR-326-3p	0.252625	0.597524	0.544649
GO:0032266	phosphatidylinositol-3-phosphate binding	http://amigo.geneontology.org/amigo/term/GO:0032266	5	1988	27	16594	1.54713	308543;304285;362375;192126;260323	Plekhf1;Tecpr1;Lancl2;Dab2ip;Snx27	rno-miR-431;rno-miR-381-3p;rno-miR-133b-3p;rno-miR-495;rno-miR-200a-3p;rno-miR-133a-3p	0.253598	0.595854	0.545497
GO:0019003	GDP binding	http://amigo.geneontology.org/amigo/term/GO:0019003	9	1988	56	16594	1.34305	116650;24689;64373;50664;64310;500282;65142;315141;29562	Srp54a;Prps2;Rhob;Gnao1;Arf1;Arl8b;Arl2;Mief1;Prps1	rno-miR-451-5p;rno-miR-206-3p;rno-miR-30c-2-3p;rno-miR-221-3p;rno-miR-381-3p;rno-miR-1-3p;rno-miR-128-3p;rno-miR-543-3p;rno-miR-495;rno-miR-326-3p;rno-miR-376b-3p	0.256646	0.590665	0.550793
GO:0005546	phosphatidylinositol-4,5-bisphosphate binding	http://amigo.geneontology.org/amigo/term/GO:0005546	8	1988	49	16594	1.36425	64303;56611;25571;81531;315265;25716;171039;83610	Pfn1;Anxa2;Ttpa;Pfn2;Twf1;Syt1;Rph3a;Apba2	rno-miR-206-3p;rno-miR-30c-2-3p;rno-miR-136-5p;rno-miR-381-3p;rno-miR-411-5p;rno-miR-133b-3p;rno-miR-1-3p;rno-miR-128-3p;rno-miR-543-3p;rno-miR-495;rno-miR-200a-3p;rno-miR-133a-3p;rno-miR-376b-3p	0.261923	0.581827	0.560837
GO:0001618	virus receptor activity	http://amigo.geneontology.org/amigo/term/GO:0001618	3	1988	14	16594	1.78985	89843;81613;286934	Cxadr;Ceacam1;Havcr1	rno-miR-10b-5p;rno-miR-598-3p;rno-miR-381-3p	0.271219	0.56668	0.569542
GO:0005523	tropomyosin binding	http://amigo.geneontology.org/amigo/term/GO:0005523	3	1988	14	16594	1.78985	300838;25566;85247	Tmod3;Tmod1;S100a6	rno-miR-381-3p;rno-miR-411-5p;rno-miR-133b-3p;rno-miR-128-3p;rno-miR-543-3p;rno-miR-495;rno-miR-133a-3p	0.271219	0.56668	0.569542
GO:0015450	P-P-bond-hydrolysis-driven protein transmembrane transporter activity	http://amigo.geneontology.org/amigo/term/GO:0015450	3	1988	14	16594	1.78985	29635;266601;54311	Timm44;Tomm20;Timm17a	rno-miR-542-5p;rno-miR-495;rno-miR-133a-3p;rno-miR-133b-3p	0.271219	0.56668	0.569542
GO:0034185	apolipoprotein binding	http://amigo.geneontology.org/amigo/term/GO:0034185	3	1988	14	16594	1.78985	24539;25696;298296	Lpl;Vldlr;Pcsk9	rno-miR-543-3p;rno-miR-136-5p;rno-miR-376b-3p	0.271219	0.56668	0.569542
GO:0015179	L-amino acid transmembrane transporter activity	http://amigo.geneontology.org/amigo/term/GO:0015179	3	1988	14	16594	1.78985	84551;50719;83509	Slc7a8;Slc7a5;Slc7a7	rno-miR-30c-2-3p;rno-miR-133b-3p;rno-miR-128-3p;rno-miR-543-3p;rno-miR-495;rno-miR-133a-3p;rno-miR-376b-3p	0.271219	0.56668	0.569542
GO:0004518	nuclease activity	http://amigo.geneontology.org/amigo/term/GO:0004518	3	1988	14	16594	1.78985	316400;84474;498749	Pgap1;Ddx1;Tdp2	rno-miR-183-5p;rno-miR-495;rno-miR-200a-3p;rno-miR-326-3p;rno-miR-10b-5p	0.271219	0.56668	0.569542
GO:0001227	transcriptional repressor activity, RNA polymerase II transcription regulatory region sequence-specific binding	http://amigo.geneontology.org/amigo/term/GO:0001227	9	1988	57	16594	1.31941	309457;83807;79237;316626;81710;25509;116490;498407;316164	Pcgf6;Ybx3;Hhex;Hes6;Msx1;Pax6;Snai1;Purb;Satb1	rno-miR-30c-2-3p;rno-miR-431;rno-miR-10b-5p;rno-miR-122-5p;rno-miR-381-3p;rno-miR-133b-3p;rno-miR-543-3p;rno-miR-495;rno-miR-326-3p;rno-miR-133a-3p	0.271316	0.566525	0.569542
GO:0001102	RNA polymerase II activating transcription factor binding	http://amigo.geneontology.org/amigo/term/GO:0001102	6	1988	35	16594	1.43223	54284;362176;114090;29458;25631;306527	Pitx2;Lmo2;Egr2;Neurod1;Smad3;Dusp26	rno-miR-183-5p;rno-miR-136-5p;rno-miR-122-5p;rno-miR-136-3p;rno-miR-128-3p;rno-miR-200a-3p;rno-miR-376b-3p	0.271441	0.566324	0.569542
GO:0016757	transferase activity, transferring glycosyl groups	http://amigo.geneontology.org/amigo/term/GO:0016757	6	1988	35	16594	1.43223	315119;313878;81675;29750;362129;316533	Mfng;Galnt14;Gyg1;Galnt7;Gtdc1;Chpf	rno-miR-30c-2-3p;rno-miR-136-5p;rno-miR-122-5p;rno-miR-503-5p;rno-miR-133b-3p;rno-miR-128-3p;rno-miR-495;rno-miR-200a-3p;rno-miR-133a-3p	0.271441	0.566324	0.569542
GO:0042166	acetylcholine binding	http://amigo.geneontology.org/amigo/term/GO:0042166	4	1988	21	16594	1.59111	60422;79557;25103;25302	Slc18a3;Chrna1;Chrnb4;Chrna7	rno-miR-30c-2-3p;rno-miR-136-5p;rno-miR-381-3p;rno-miR-411-5p;rno-miR-495;rno-miR-200a-3p;rno-miR-503-5p	0.275828	0.559361	0.574745
GO:0030332	cyclin binding	http://amigo.geneontology.org/amigo/term/GO:0030332	4	1988	21	16594	1.59111	192350;81659;54237;362817	Cdk12;Gak;Cdk1;Cdk2	rno-miR-30c-2-3p;rno-miR-136-5p;rno-miR-381-3p;rno-miR-543-3p;rno-miR-495;rno-miR-326-3p	0.275828	0.559361	0.574745
GO:0017025	TBP-class protein binding	http://amigo.geneontology.org/amigo/term/GO:0017025	4	1988	21	16594	1.59111	64200;81812;117152;29274	Hnrnpf;Thra;Cand1;Rnf4	rno-miR-206-3p;rno-miR-30c-2-3p;rno-miR-221-3p;rno-miR-1-3p;rno-miR-128-3p;rno-miR-543-3p;rno-miR-495;rno-miR-200a-3p;rno-miR-326-3p	0.275828	0.559361	0.574745
GO:0042826	histone deacetylase binding	http://amigo.geneontology.org/amigo/term/GO:0042826	15	1988	103	16594	1.21723	79256;301164;27064;25591;246297;24253;291877;85245;114505;361532;114109;305999;299691;293668;297893	Hnrnpd;Kat2b;Ankrd1;Parp1;Myocd;Cebpb;Nudt21;Kpna2;Klf4;Sirt2;Nkx2-5;Nkx3-1;Cry1;Brms1;Hdac1	rno-miR-206-3p;rno-miR-30c-2-3p;rno-miR-598-3p;rno-miR-221-3p;rno-miR-183-5p;rno-miR-431;rno-miR-381-3p;rno-miR-411-5p;rno-miR-1-3p;rno-miR-128-3p;rno-miR-543-3p;rno-miR-495;rno-miR-200a-3p;rno-miR-326-3p;rno-miR-376b-3p	0.278663	0.554921	0.574745
GO:0005525	GTP binding	http://amigo.geneontology.org/amigo/term/GO:0005525	49	1988	371	16594	1.10503	364788;56083;25482;290556;365355;84005;24825;315548;360714;116564;308875;64476;64373;50664;65142;85428;363646;117044;291713;25740;192204;25643;362750;64187;64310;500282;117043;299145;117050;171574;191575;81664;295588;24420;303553;140940;64896;296462;79120;171361;116650;360810;114114;305302;24954;301252;24603;305341;29223	Arl5b;Tgm2;Mras;Gnl3;Rras2;Eif2b2;Tf;Srpr;Gtpbp8;Npr2;Rhog;Mfn2;Rhob;Gnao1;Arl2;Rhoq;Eral1;Rraga;Rit2;Gnaz;Ehd4;Gnai3;Atl1;Arl1;Arf1;Arl8b;RragB;Rhoj;Arl5a;Dnm3;Nme1;Gnai2;Rnd3;Gspt1;Rnd2;Arf3;Nolc1;Mtg2;Arf4;Eef1a1;Srp54a;Gpn3;Dnm1l;Rasl11b;Insr;Hsp90ab1;Npr1;Rhoh;Ak4	rno-miR-136-5p;rno-miR-10b-5p;rno-miR-1-3p;rno-miR-503-5p;rno-miR-376b-3p;rno-miR-206-3p;rno-miR-183-5p;rno-miR-598-3p;rno-miR-122-5p;rno-miR-381-3p;rno-miR-411-5p;rno-miR-542-5p;rno-miR-133b-3p;rno-miR-136-3p;rno-miR-200a-3p;rno-miR-133a-3p;rno-miR-30c-2-3p;rno-miR-128-3p;rno-miR-543-3p;rno-miR-451-5p;rno-miR-99b-3p;rno-miR-221-3p;rno-miR-431;rno-miR-495;rno-miR-326-3p	0.27999	0.552857	0.574745
GO:0005245	voltage-gated calcium channel activity	http://amigo.geneontology.org/amigo/term/GO:0005245	7	1988	43	16594	1.3601	50688;257648;54234;65153;116600;25297;24239	Cacnb1;Cacna1b;Cacna1e;Ncs1;Cacnb2;Cacnb3;Cacna1c	rno-miR-183-5p;rno-miR-136-5p;rno-miR-221-3p;rno-miR-431;rno-miR-381-3p;rno-miR-133b-3p;rno-miR-543-3p;rno-miR-495;rno-miR-326-3p;rno-miR-133a-3p	0.284259	0.546286	0.574745
GO:0004715	non-membrane spanning protein tyrosine kinase activity	http://amigo.geneontology.org/amigo/term/GO:0004715	7	1988	43	16594	1.3601	286927;25614;25734;25255;308937;305311;315707	Stk16;Ptk2;Hck;Dyrk1a;Wee1;Txk;Csk	rno-miR-206-3p;rno-miR-30c-2-3p;rno-miR-221-3p;rno-miR-122-5p;rno-miR-381-3p;rno-miR-1-3p;rno-miR-495;rno-miR-200a-3p;rno-miR-503-5p	0.284259	0.546286	0.574745
GO:0016787	hydrolase activity	http://amigo.geneontology.org/amigo/term/GO:0016787	18	1988	127	16594	1.18472	316077;309399;89784;24669;310201;304346;293054;619549;360810;296635;300983;364298;290741;291877;362490;289777;361796;64467	Entpd3;Abhd17b;Idi1;Ppp1cc;Cmbl;Mblac1;Mrpl46;Ppapdc2;Gpn3;Ppapdc3;Abhd14b;Tmem55b;Dctd;Nudt21;Tmem55a;Fignl1;Abhd16a;Entpd2	rno-miR-206-3p;rno-miR-30c-2-3p;rno-miR-99b-3p;rno-miR-221-3p;rno-miR-136-5p;rno-miR-431;rno-miR-10b-5p;rno-miR-122-5p;rno-miR-381-3p;rno-miR-411-5p;rno-miR-542-5p;rno-miR-133b-3p;rno-miR-1-3p;rno-miR-128-3p;rno-miR-543-3p;rno-miR-495;rno-miR-200a-3p;rno-miR-326-3p;rno-miR-133a-3p;rno-miR-376b-3p	0.287526	0.541322	0.574745
GO:0051213	dioxygenase activity	http://amigo.geneontology.org/amigo/term/GO:0051213	2	1988	8	16594	2.08787	296621;24693	Phyhd1;Ptgs1	rno-miR-206-3p;rno-miR-183-5p;rno-miR-543-3p;rno-miR-1-3p;rno-miR-381-3p	0.291041	0.536046	0.574745
GO:0019206	nucleoside kinase activity	http://amigo.geneontology.org/amigo/term/GO:0019206	2	1988	8	16594	2.08787	678759;79127	Ndufa10;Dck	rno-miR-431;rno-miR-183-5p;rno-miR-381-3p;rno-miR-376b-3p	0.291041	0.536046	0.574745
GO:0015271	outward rectifier potassium channel activity	http://amigo.geneontology.org/amigo/term/GO:0015271	2	1988	8	16594	2.08787	25468;170899	Kcna2;Kcnk2	rno-miR-183-5p;rno-miR-200a-3p;rno-miR-503-5p;rno-miR-128-3p;rno-miR-376b-3p	0.291041	0.536046	0.574745
GO:0045236	CXCR chemokine receptor binding	http://amigo.geneontology.org/amigo/term/GO:0045236	2	1988	8	16594	2.08787	114105;24772	Cxcl2;Cxcl12	rno-miR-543-3p;rno-miR-122-5p;rno-miR-136-5p;rno-miR-128-3p;rno-miR-411-5p	0.291041	0.536046	0.574745
GO:0035925	mRNA 3'-UTR AU-rich region binding	http://amigo.geneontology.org/amigo/term/GO:0035925	2	1988	8	16594	2.08787	79256;79426	Hnrnpd;Zfp36	rno-miR-206-3p;rno-miR-221-3p;rno-miR-411-5p;rno-miR-1-3p;rno-miR-543-3p;rno-miR-200a-3p;rno-miR-376b-3p	0.291041	0.536046	0.574745
GO:0008553	hydrogen-exporting ATPase activity, phosphorylative mechanism	http://amigo.geneontology.org/amigo/term/GO:0008553	2	1988	8	16594	2.08787	299971;291969	Atp6v1c1;Atp6v0d1	rno-miR-543-3p;rno-miR-133b-3p;rno-miR-128-3p;rno-miR-133a-3p	0.291041	0.536046	0.574745
GO:0008429	phosphatidylethanolamine binding	http://amigo.geneontology.org/amigo/term/GO:0008429	2	1988	8	16594	2.08787	25277;290527	Mfge8;Anxa11	rno-miR-10b-5p;rno-miR-503-5p	0.291041	0.536046	0.574745
GO:0004438	phosphatidylinositol-3-phosphatase activity	http://amigo.geneontology.org/amigo/term/GO:0004438	2	1988	8	16594	2.08787	116482;305482	Sacm1l;Mtmr3	rno-miR-183-5p;rno-miR-221-3p;rno-miR-99a-5p;rno-miR-133b-3p;rno-miR-495;rno-miR-200a-3p;rno-miR-326-3p;rno-miR-133a-3p	0.291041	0.536046	0.574745
GO:0051861	glycolipid binding	http://amigo.geneontology.org/amigo/term/GO:0051861	2	1988	8	16594	2.08787	313771;29259	Cptp;Sell	rno-miR-200a-3p;rno-miR-30c-2-3p;rno-miR-136-5p	0.291041	0.536046	0.574745
GO:0008603	cAMP-dependent protein kinase regulator activity	http://amigo.geneontology.org/amigo/term/GO:0008603	2	1988	8	16594	2.08787	24599;373545	Nos2;Prkag2	rno-miR-495;rno-miR-503-5p	0.291041	0.536046	0.574745
GO:0050072	m7G(5')pppN diphosphatase activity	http://amigo.geneontology.org/amigo/term/GO:0050072	2	1988	8	16594	2.08787	94267;361274	Nudt4;Nudt5	rno-miR-381-3p;rno-miR-598-3p;rno-miR-221-3p	0.291041	0.536046	0.574745
GO:0046790	virion binding	http://amigo.geneontology.org/amigo/term/GO:0046790	2	1988	8	16594	2.08787	362862;81613	Hsp90b1;Ceacam1	rno-miR-206-3p;rno-miR-1-3p;rno-miR-598-3p	0.291041	0.536046	0.574745
GO:0004017	adenylate kinase activity	http://amigo.geneontology.org/amigo/term/GO:0004017	2	1988	8	16594	2.08787	24184;29223	Ak2;Ak4	rno-miR-495;rno-miR-200a-3p;rno-miR-221-3p;rno-miR-128-3p	0.291041	0.536046	0.574745
GO:0003841	1-acylglycerol-3-phosphate O-acyltransferase activity	http://amigo.geneontology.org/amigo/term/GO:0003841	2	1988	8	16594	2.08787	406165;305166	Agpat1;Agpat9	rno-miR-206-3p;rno-miR-10b-5p;rno-miR-122-5p;rno-miR-1-3p;rno-miR-495;rno-miR-200a-3p	0.291041	0.536046	0.574745
GO:0048018	receptor agonist activity	http://amigo.geneontology.org/amigo/term/GO:0048018	2	1988	8	16594	2.08787	83785;498335	Vegfa;Cxcl13	rno-miR-495;rno-miR-200a-3p;rno-miR-381-3p;rno-miR-128-3p	0.291041	0.536046	0.574745
GO:0097371	MDM2/MDM4 family protein binding	http://amigo.geneontology.org/amigo/term/GO:0097371	2	1988	8	16594	2.08787	287716;24888	Psme3;Bcl2l1	rno-miR-221-3p;rno-miR-133b-3p;rno-miR-136-3p;rno-miR-543-3p;rno-miR-495;rno-miR-326-3p;rno-miR-133a-3p	0.291041	0.536046	0.574745
GO:0008190	eukaryotic initiation factor 4E binding	http://amigo.geneontology.org/amigo/term/GO:0008190	2	1988	8	16594	2.08787	79237;361845	Hhex;Eif4ebp2	rno-miR-10b-5p;rno-miR-326-3p	0.291041	0.536046	0.574745
GO:0003857	3-hydroxyacyl-CoA dehydrogenase activity	http://amigo.geneontology.org/amigo/term/GO:0003857	2	1988	8	16594	2.08787	79244;361802	Hsd17b4;Hsd17b8	rno-miR-326-3p;rno-miR-411-5p	0.291041	0.536046	0.574745
GO:0001221	transcription cofactor binding	http://amigo.geneontology.org/amigo/term/GO:0001221	2	1988	8	16594	2.08787	24817;114505	Hnf1a;Klf4	rno-miR-206-3p;rno-miR-598-3p;rno-miR-381-3p;rno-miR-1-3p;rno-miR-128-3p;rno-miR-326-3p	0.291041	0.536046	0.574745
GO:0035242	protein-arginine omega-N asymmetric methyltransferase activity	http://amigo.geneontology.org/amigo/term/GO:0035242	2	1988	8	16594	2.08787	60421;89820	Prmt1;Prmt3	rno-miR-200a-3p	0.291041	0.536046	0.574745
GO:0005080	protein kinase C binding	http://amigo.geneontology.org/amigo/term/GO:0005080	8	1988	51	16594	1.3106	25467;60383;114521;24771;81734;316384;29209;113894	Irs1;Rbck1;Tdg;Sdc4;Nell2;Sdpr;Casq2;Sqstm1	rno-miR-183-5p;rno-miR-136-5p;rno-miR-221-3p;rno-miR-10b-5p;rno-miR-503-5p;rno-miR-381-3p;rno-miR-133b-3p;rno-miR-136-3p;rno-miR-128-3p;rno-miR-543-3p;rno-miR-495;rno-miR-200a-3p;rno-miR-326-3p;rno-miR-133a-3p;rno-miR-376b-3p	0.293885	0.531822	0.579009
GO:0008234	cysteine-type peptidase activity	http://amigo.geneontology.org/amigo/term/GO:0008234	5	1988	29	16594	1.44026	29175;25425;290648;25402;64026	Ctsk;Ctsh;Pgpep1;Casp3;Casp7	rno-miR-206-3p;rno-miR-10b-5p;rno-miR-381-3p;rno-miR-1-3p;rno-miR-128-3p;rno-miR-495;rno-miR-326-3p	0.296383	0.528147	0.579009
GO:0046875	ephrin receptor binding	http://amigo.geneontology.org/amigo/term/GO:0046875	5	1988	29	16594	1.44026	94268;84030;25240;83841;25186	Efna1;Chn1;Aqp1;Sdcbp;Efnb1	rno-miR-206-3p;rno-miR-30c-2-3p;rno-miR-431;rno-miR-381-3p;rno-miR-1-3p;rno-miR-128-3p;rno-miR-543-3p;rno-miR-495;rno-miR-200a-3p;rno-miR-326-3p	0.296383	0.528147	0.579009
GO:0004866	endopeptidase inhibitor activity	http://amigo.geneontology.org/amigo/term/GO:0004866	5	1988	29	16594	1.44026	246333;291796;24867;360853;24153	Pcsk1n;Usp14;Vcsa1;Uchl5;A2m	rno-miR-206-3p;rno-miR-221-3p;rno-miR-431;rno-miR-1-3p;rno-miR-128-3p;rno-miR-543-3p;rno-miR-326-3p	0.296383	0.528147	0.579009
GO:0016791	phosphatase activity	http://amigo.geneontology.org/amigo/term/GO:0016791	5	1988	29	16594	1.44026	116482;24669;315939;288731;25594	Sacm1l;Ppp1cc;Pxylp1;Pgam5;Ppp1cb	rno-miR-183-5p;rno-miR-99b-3p;rno-miR-221-3p;rno-miR-122-5p;rno-miR-411-5p;rno-miR-99a-5p;rno-miR-133b-3p;rno-miR-128-3p;rno-miR-543-3p;rno-miR-495;rno-miR-200a-3p;rno-miR-326-3p;rno-miR-133a-3p;rno-miR-376b-3p	0.296383	0.528147	0.579009
GO:0016491	oxidoreductase activity	http://amigo.geneontology.org/amigo/term/GO:0016491	19	1988	136	16594	1.16774	25116;25750;361802;287380;308457;24451;171562;84575;113898;297708;298934;288256;287721;84013;24565;360583;296972;171015;361418	Hsd11b1;Maob;Hsd17b8;Dhrs7b;Egln2;Hmox1;Ero1a;Fads1;Prdx5;Pyroxd1;Adi1;Cryzl1;Vat1;Hsd17b12;Abcc1;Dhrs11;Akr1b10;Cyb5r4;Hsdl1	rno-miR-183-5p;rno-miR-206-3p;rno-miR-30c-2-3p;rno-miR-221-3p;rno-miR-122-5p;rno-miR-381-3p;rno-miR-411-5p;rno-miR-542-5p;rno-miR-1-3p;rno-miR-128-3p;rno-miR-543-3p;rno-miR-495;rno-miR-200a-3p;rno-miR-326-3p;rno-miR-376b-3p	0.299673	0.523352	0.579009
GO:0008757	S-adenosylmethionine-dependent methyltransferase activity	http://amigo.geneontology.org/amigo/term/GO:0008757	4	1988	22	16594	1.5187	60421;83497;140925;89820	Prmt1;Ocln;As3mt;Prmt3	rno-miR-133b-3p;rno-miR-200a-3p;rno-miR-122-5p;rno-miR-133a-3p	0.30084	0.521664	0.579009
GO:0015035	protein disulfide oxidoreductase activity	http://amigo.geneontology.org/amigo/term/GO:0015035	4	1988	22	16594	1.5187	171562;297029;64045;140922	Ero1a;Gstk1;Glrx;Txnl1	rno-miR-200a-3p;rno-miR-495;rno-miR-206-3p;rno-miR-1-3p	0.30084	0.521664	0.579009
GO:0003743	translation initiation factor activity	http://amigo.geneontology.org/amigo/term/GO:0003743	9	1988	59	16594	1.27453	117019;303831;84005;287436;361845;288599;54318;300253;117045	Eif2b4;Eif4a2;Eif2b2;Eif4a1;Eif4ebp2;Eif4h;Eif2s1;Eif4b;Eif4e	rno-miR-183-5p;rno-miR-206-3p;rno-miR-431;rno-miR-10b-5p;rno-miR-503-5p;rno-miR-381-3p;rno-miR-133b-3p;rno-miR-1-3p;rno-miR-543-3p;rno-miR-495;rno-miR-200a-3p;rno-miR-326-3p;rno-miR-133a-3p;rno-miR-376b-3p	0.301346	0.520935	0.579009
GO:0016853	isomerase activity	http://amigo.geneontology.org/amigo/term/GO:0016853	3	1988	15	16594	1.67043	29637;79244;24849	Hmgcs1;Hsd17b4;Tpi1	rno-miR-451-5p;rno-miR-221-3p;rno-miR-381-3p;rno-miR-411-5p;rno-miR-495;rno-miR-200a-3p;rno-miR-326-3p	0.301738	0.520371	0.579009
GO:0005149	interleukin-1 receptor binding	http://amigo.geneontology.org/amigo/term/GO:0005149	3	1988	15	16594	1.67043	25466;301059;60582	Il1rap;Myd88;Il1rn	rno-miR-206-3p;rno-miR-542-5p;rno-miR-136-3p;rno-miR-1-3p;rno-miR-128-3p;rno-miR-326-3p	0.301738	0.520371	0.579009
GO:0034236	protein kinase A catalytic subunit binding	http://amigo.geneontology.org/amigo/term/GO:0034236	3	1988	15	16594	1.67043	192256;54319;315707	Pja2;Ezr;Csk	rno-miR-183-5p;rno-miR-128-3p;rno-miR-543-3p;rno-miR-495;rno-miR-200a-3p;rno-miR-376b-3p	0.301738	0.520371	0.579009
GO:0016773	phosphotransferase activity, alcohol group as acceptor	http://amigo.geneontology.org/amigo/term/GO:0016773	3	1988	15	16594	1.67043	56718;64161;298250	Mtor;Pi4ka;Fggy	rno-miR-99a-5p;rno-miR-495;rno-miR-206-3p;rno-miR-1-3p;rno-miR-183-5p	0.301738	0.520371	0.579009
GO:0048365	Rac GTPase binding	http://amigo.geneontology.org/amigo/term/GO:0048365	7	1988	44	16594	1.3291	84014;303605;29433;29431;81677;310635;83721	Ralbp1;Strada;Pak3;Pak1;Itpka;Arhgef2;Dvl1	rno-miR-30c-2-3p;rno-miR-136-5p;rno-miR-122-5p;rno-miR-411-5p;rno-miR-133b-3p;rno-miR-128-3p;rno-miR-543-3p;rno-miR-495;rno-miR-326-3p;rno-miR-133a-3p;rno-miR-376b-3p	0.301824	0.520247	0.579009
GO:0000166	nucleotide binding	http://amigo.geneontology.org/amigo/term/GO:0000166	40	1988	303	16594	1.10402	83529;305910;308650;83515;29578;288701;305340;362251;287113;25289;362687;114205;361545;64532;24465;317385;290046;64200;310820;300253;94172;299691;83498;286973;365407;494445;24218;245926;29497;140931;79256;140666;171361;29150;298648;83531;117259;288599;362630;64467	Vdac1;Pspc1;Hnrnph2;Ptbp3;Hnrnpa1;Srsf9;Rbm47;Rbm39;Rnps1;Adcy6;Srsf7;Crcp;Rbm42;Adcy5;Hprt1;Fus;Hnrnpc;Hnrnpf;Ptbp2;Eif4b;Slc27a1;Cry1;Hnrnpab;Elavl2;Cpsf7;Srsf2;Atp7b;Scaf8;Ptbp1;Hnrnph1;Hnrnpd;Rcan2;Eef1a1;Matr3;Tardbp;Vdac2;Tra2b;Eif4h;Srsf10;Entpd2	rno-miR-136-5p;rno-miR-10b-5p;rno-miR-1-3p;rno-miR-376b-3p;rno-miR-183-5p;rno-miR-206-3p;rno-miR-122-5p;rno-miR-381-3p;rno-miR-411-5p;rno-miR-133b-3p;rno-miR-136-3p;rno-miR-200a-3p;rno-miR-133a-3p;rno-miR-30c-2-3p;rno-miR-128-3p;rno-miR-543-3p;rno-miR-451-5p;rno-miR-99b-3p;rno-miR-221-3p;rno-miR-431;rno-miR-495;rno-miR-326-3p	0.304637	0.516217	0.583216
GO:0017137	Rab GTPase binding	http://amigo.geneontology.org/amigo/term/GO:0017137	13	1988	90	16594	1.20704	316620;56611;83615;362963;299923;84556;306809;246294;24596;25183;171039;266806;171123	Mlph;Anxa2;Atp6ap1;Sgsm3;Ndrg1;Rims1;Bicd2;Optn;Ngfr;Gdi1;Rph3a;Erc1;Rph3al	rno-miR-206-3p;rno-miR-30c-2-3p;rno-miR-221-3p;rno-miR-122-5p;rno-miR-381-3p;rno-miR-411-5p;rno-miR-133b-3p;rno-miR-1-3p;rno-miR-128-3p;rno-miR-543-3p;rno-miR-495;rno-miR-200a-3p;rno-miR-326-3p;rno-miR-133a-3p;rno-miR-376b-3p	0.306716	0.513263	0.586002
GO:0003707	steroid hormone receptor activity	http://amigo.geneontology.org/amigo/term/GO:0003707	8	1988	52	16594	1.28531	83574;25149;81812;360896;24831;25682;170816;25664	Rxrg;Esr2;Thra;Esrrg;Thrb;Ppard;Olr59;Pparg	rno-miR-30c-2-3p;rno-miR-136-5p;rno-miR-122-5p;rno-miR-381-3p;rno-miR-128-3p;rno-miR-543-3p;rno-miR-495;rno-miR-200a-3p;rno-miR-326-3p	0.310206	0.50835	0.591468
GO:0004364	glutathione transferase activity	http://amigo.geneontology.org/amigo/term/GO:0004364	7	1988	45	16594	1.29949	297029;24423;94272;171341;25260;406864;29624	Gstk1;Gstm1;Clic5;Mgst1;Gstt1;Clic1;Alox5ap	rno-miR-183-5p;rno-miR-206-3p;rno-miR-30c-2-3p;rno-miR-221-3p;rno-miR-99b-3p;rno-miR-122-5p;rno-miR-136-3p;rno-miR-1-3p;rno-miR-128-3p;rno-miR-376b-3p	0.319602	0.49539	0.600876
GO:0005540	hyaluronic acid binding	http://amigo.geneontology.org/amigo/term/GO:0005540	4	1988	23	16594	1.45258	58982;245919;25393;25406	Ncan;Impg2;Bcan;Cd44	rno-miR-221-3p;rno-miR-381-3p;rno-miR-133b-3p;rno-miR-128-3p;rno-miR-495;rno-miR-200a-3p;rno-miR-326-3p;rno-miR-133a-3p	0.326092	0.48666	0.600876
GO:0004407	histone deacetylase activity	http://amigo.geneontology.org/amigo/term/GO:0004407	4	1988	23	16594	1.45258	60331;361532;293668;297893	Atxn3;Sirt2;Brms1;Hdac1	rno-miR-30c-2-3p;rno-miR-431;rno-miR-133b-3p;rno-miR-543-3p;rno-miR-495;rno-miR-200a-3p;rno-miR-326-3p;rno-miR-133a-3p;rno-miR-376b-3p	0.326092	0.48666	0.600876
GO:0005104	fibroblast growth factor receptor binding	http://amigo.geneontology.org/amigo/term/GO:0005104	4	1988	23	16594	1.45258	56064;60464;24586;25317	Nptn;Fgf16;Ncam1;Fgf1	rno-miR-122-5p;rno-miR-381-3p;rno-miR-133b-3p;rno-miR-136-3p;rno-miR-543-3p;rno-miR-495;rno-miR-133a-3p	0.326092	0.48666	0.600876
GO:0050661	NADP binding	http://amigo.geneontology.org/amigo/term/GO:0050661	6	1988	38	16594	1.31892	25116;25256;24599;117548;310378;24312	Hsd11b1;Fmo1;Nos2;Kif1b;Nnt;Dhfr	rno-miR-451-5p;rno-miR-30c-2-3p;rno-miR-136-5p;rno-miR-381-3p;rno-miR-543-3p;rno-miR-200a-3p;rno-miR-326-3p;rno-miR-503-5p;rno-miR-376b-3p	0.329592	0.482023	0.600876
GO:0004032	alditol:NADP+ 1-oxidoreductase activity	http://amigo.geneontology.org/amigo/term/GO:0004032	2	1988	9	16594	1.85577	296972;24192	Akr1b10;Akr1b1	rno-miR-543-3p;rno-miR-495	0.332394	0.478347	0.600876
GO:0015276	ligand-gated ion channel activity	http://amigo.geneontology.org/amigo/term/GO:0015276	2	1988	9	16594	1.85577	362052;25450	Clca2;Gabrb1	rno-miR-543-3p;rno-miR-128-3p;rno-miR-411-5p	0.332394	0.478347	0.600876
GO:0005068	transmembrane receptor protein tyrosine kinase adaptor activity	http://amigo.geneontology.org/amigo/term/GO:0005068	2	1988	9	16594	1.85577	25467;499356	Irs1;Blnk	rno-miR-183-5p;rno-miR-99b-3p;rno-miR-136-3p;rno-miR-128-3p;rno-miR-543-3p;rno-miR-495	0.332394	0.478347	0.600876
GO:0035326	enhancer binding	http://amigo.geneontology.org/amigo/term/GO:0035326	2	1988	9	16594	1.85577	296102;25690	Ell3;Ahr	rno-miR-543-3p;rno-miR-200a-3p	0.332394	0.478347	0.600876
GO:0043394	proteoglycan binding	http://amigo.geneontology.org/amigo/term/GO:0043394	2	1988	9	16594	1.85577	29175;24924	Ctsk;Ptn	rno-miR-543-3p;rno-miR-206-3p;rno-miR-1-3p	0.332394	0.478347	0.600876
GO:0005548	phospholipid transporter activity	http://amigo.geneontology.org/amigo/term/GO:0005548	2	1988	9	16594	1.85577	313771;85264	Cptp;Abcg1	rno-miR-326-3p;rno-miR-30c-2-3p;rno-miR-136-5p;rno-miR-122-5p	0.332394	0.478347	0.600876
GO:0019855	calcium channel inhibitor activity	http://amigo.geneontology.org/amigo/term/GO:0019855	2	1988	9	16594	1.85577	25639;58976	Fkbp1a;Slc30a1	rno-miR-200a-3p;rno-miR-30c-2-3p;rno-miR-381-3p	0.332394	0.478347	0.600876
GO:0016918	retinal binding	http://amigo.geneontology.org/amigo/term/GO:0016918	2	1988	9	16594	1.85577	24717;296972	Rho;Akr1b10	rno-miR-543-3p;rno-miR-200a-3p	0.332394	0.478347	0.600876
GO:0043024	ribosomal small subunit binding	http://amigo.geneontology.org/amigo/term/GO:0043024	2	1988	9	16594	1.85577	363646;191575	Eral1;Nme1	rno-miR-10b-5p;rno-miR-200a-3p;rno-miR-411-5p	0.332394	0.478347	0.600876
GO:0005041	low-density lipoprotein receptor activity	http://amigo.geneontology.org/amigo/term/GO:0005041	2	1988	9	16594	1.85577	305880;29184	Lrp10;Cd36	rno-miR-99b-3p;rno-miR-136-5p;rno-miR-122-5p;rno-miR-128-3p;rno-miR-495;rno-miR-200a-3p	0.332394	0.478347	0.600876
GO:0016831	carboxy-lyase activity	http://amigo.geneontology.org/amigo/term/GO:0016831	2	1988	9	16594	1.85577	361465;24379	Echdc1;Gad1	rno-miR-206-3p;rno-miR-136-5p;rno-miR-381-3p;rno-miR-1-3p;rno-miR-128-3p;rno-miR-495	0.332394	0.478347	0.600876
GO:0008276	protein methyltransferase activity	http://amigo.geneontology.org/amigo/term/GO:0008276	2	1988	9	16594	1.85577	60421;140925	Prmt1;As3mt	rno-miR-133b-3p;rno-miR-200a-3p;rno-miR-133a-3p	0.332394	0.478347	0.600876
GO:0008469	histone-arginine N-methyltransferase activity	http://amigo.geneontology.org/amigo/term/GO:0008469	2	1988	9	16594	1.85577	60421;89820	Prmt1;Prmt3	rno-miR-200a-3p	0.332394	0.478347	0.600876
GO:0008131	primary amine oxidase activity	http://amigo.geneontology.org/amigo/term/GO:0008131	2	1988	9	16594	1.85577	25750;25361	Maob;Vcam1	rno-miR-381-3p;rno-miR-411-5p	0.332394	0.478347	0.600876
GO:0036122	BMP binding	http://amigo.geneontology.org/amigo/term/GO:0036122	2	1988	9	16594	1.85577	25592;310681	Agrn;Hfe2	rno-miR-451-5p;rno-miR-381-3p	0.332394	0.478347	0.600876
GO:0016790	thiolester hydrolase activity	http://amigo.geneontology.org/amigo/term/GO:0016790	2	1988	9	16594	1.85577	361151;54398	Ufsp2;Ppt2	rno-miR-431;rno-miR-200a-3p;rno-miR-326-3p;rno-miR-503-5p	0.332394	0.478347	0.600876
GO:0001758	retinal dehydrogenase activity	http://amigo.geneontology.org/amigo/term/GO:0001758	2	1988	9	16594	1.85577	266686;296972	Dhrs4;Akr1b10	rno-miR-543-3p;rno-miR-200a-3p	0.332394	0.478347	0.600876
GO:0001671	ATPase activator activity	http://amigo.geneontology.org/amigo/term/GO:0001671	3	1988	16	16594	1.56593	25650;246314;25390	Atp1b1;Tor1aip1;Atp1b3	rno-miR-221-3p;rno-miR-431;rno-miR-122-5p;rno-miR-381-3p;rno-miR-542-5p;rno-miR-543-3p;rno-miR-200a-3p	0.3324	0.478339	0.600876
GO:0016594	glycine binding	http://amigo.geneontology.org/amigo/term/GO:0016594	3	1988	16	16594	1.56593	303306;24408;25458	Srr;Grin1;Gss	rno-miR-30c-2-3p;rno-miR-221-3p;rno-miR-411-5p;rno-miR-99a-5p;rno-miR-133b-3p;rno-miR-133a-3p	0.3324	0.478339	0.600876
GO:0000982	transcription factor activity, RNA polymerase II core promoter proximal region sequence-specific binding	http://amigo.geneontology.org/amigo/term/GO:0000982	3	1988	16	16594	1.56593	29657;81710;24330	Arntl;Msx1;Egr1	rno-miR-183-5p;rno-miR-495;rno-miR-200a-3p;rno-miR-381-3p;rno-miR-376b-3p	0.3324	0.478339	0.600876
GO:0004708	MAP kinase kinase activity	http://amigo.geneontology.org/amigo/term/GO:0004708	3	1988	16	16594	1.56593	114495;29433;170851	Map2k6;Pak3;Map2k1	rno-miR-30c-2-3p;rno-miR-136-5p;rno-miR-122-5p;rno-miR-411-5p;rno-miR-128-3p;rno-miR-200a-3p;rno-miR-326-3p;rno-miR-503-5p	0.3324	0.478339	0.600876
GO:0005344	oxygen transporter activity	http://amigo.geneontology.org/amigo/term/GO:0005344	3	1988	16	16594	1.56593	59108;170520;85382	Mb;Cygb;Ngb	rno-miR-542-5p;rno-miR-122-5p;rno-miR-543-3p;rno-miR-326-3p	0.3324	0.478339	0.600876
GO:0030170	pyridoxal phosphate binding	http://amigo.geneontology.org/amigo/term/GO:0030170	8	1988	54	16594	1.23756	24962;299857;84594;24311;303306;64313;24380;24379	Cth;Shmt2;Nfs1;Ddc;Srr;Oat;Gad2;Gad1	rno-miR-451-5p;rno-miR-136-5p;rno-miR-221-3p;rno-miR-381-3p;rno-miR-411-5p;rno-miR-99a-5p;rno-miR-128-3p;rno-miR-543-3p;rno-miR-495;rno-miR-200a-3p	0.343354	0.464258	0.619487
GO:0031492	nucleosomal DNA binding	http://amigo.geneontology.org/amigo/term/GO:0031492	6	1988	39	16594	1.28503	114637;113990;310614;360704;290046;297893	Hmgn2;Hmgn3;Gatad2b;Hmgn1;Hnrnpc;Hdac1	rno-miR-206-3p;rno-miR-30c-2-3p;rno-miR-99b-3p;rno-miR-221-3p;rno-miR-381-3p;rno-miR-1-3p;rno-miR-128-3p;rno-miR-495;rno-miR-326-3p	0.34935	0.456739	0.629098
GO:0035257	nuclear hormone receptor binding	http://amigo.geneontology.org/amigo/term/GO:0035257	4	1988	24	16594	1.39197	337868;299691;170917;63836	Myod1;Cry1;Cry2;Actn4	rno-miR-122-5p;rno-miR-381-3p;rno-miR-133b-3p;rno-miR-543-3p;rno-miR-495;rno-miR-326-3p;rno-miR-133a-3p	0.351462	0.454121	0.630486
GO:0017134	fibroblast growth factor binding	http://amigo.geneontology.org/amigo/term/GO:0017134	4	1988	24	16594	1.39197	360903;29610;498335;84489	Fgfrl1;Tgfbr3;Cxcl13;Fgfr3	rno-miR-206-3p;rno-miR-221-3p;rno-miR-431;rno-miR-381-3p;rno-miR-99a-5p;rno-miR-1-3p;rno-miR-128-3p;rno-miR-495;rno-miR-200a-3p	0.351462	0.454121	0.630486
GO:0008289	lipid binding	http://amigo.geneontology.org/amigo/term/GO:0008289	16	1988	118	16594	1.13288	60443;444983;114114;29347;24693;81778;25682;29184;116699;124461;292156;81921;83519;282838;117277;116486	Epn2;Apold1;Dnm1l;Faah;Ptgs1;S100a10;Ppard;Cd36;Inpp4b;Pacsin2;Sh3glb1;Sh3gl3;Pex3;Gm2a;Epn1;Sec14l2	rno-miR-183-5p;rno-miR-206-3p;rno-miR-136-5p;rno-miR-30c-2-3p;rno-miR-99b-3p;rno-miR-431;rno-miR-122-5p;rno-miR-411-5p;rno-miR-1-3p;rno-miR-543-3p;rno-miR-495;rno-miR-200a-3p;rno-miR-326-3p;rno-miR-376b-3p	0.359927	0.443786	0.64444
GO:0015485	cholesterol binding	http://amigo.geneontology.org/amigo/term/GO:0015485	5	1988	32	16594	1.305	296461;25557;192211;24804;266770	Osbpl2;Star;Prom2;Syp;Soat2	rno-miR-30c-2-3p;rno-miR-10b-5p;rno-miR-122-5p;rno-miR-133b-3p;rno-miR-128-3p;rno-miR-495;rno-miR-326-3p;rno-miR-133a-3p;rno-miR-376b-3p	0.362333	0.440892	0.644512
GO:0042975	peroxisome proliferator activated receptor binding	http://amigo.geneontology.org/amigo/term/GO:0042975	3	1988	17	16594	1.47373	497778;25149;54244	Dut;Esr2;Crebbp	rno-miR-543-3p;rno-miR-495;rno-miR-30c-2-3p;rno-miR-99b-3p;rno-miR-381-3p	0.363005	0.440088	0.644512
GO:0043295	glutathione binding	http://amigo.geneontology.org/amigo/term/GO:0043295	3	1988	17	16594	1.47373	24423;171341;25458	Gstm1;Mgst1;Gss	rno-miR-133a-3p;rno-miR-133b-3p;rno-miR-206-3p;rno-miR-128-3p	0.363005	0.440088	0.644512
GO:0005385	zinc ion transmembrane transporter activity	http://amigo.geneontology.org/amigo/term/GO:0005385	3	1988	17	16594	1.47373	58976;64469;291733	Slc30a1;Slc30a4;Slc39a6	rno-miR-543-3p;rno-miR-495;rno-miR-200a-3p;rno-miR-136-5p;rno-miR-221-3p	0.363005	0.440088	0.644512
GO:0001664	G-protein coupled receptor binding	http://amigo.geneontology.org/amigo/term/GO:0001664	9	1988	63	16594	1.19332	24770;81664;29290;294254;29151;24604;29415;29733;24400	Ccl2;Gnai2;Adora1;Hspa1b;Ucn;Npy;S1pr2;S1pr1;Gnb1	rno-miR-30c-2-3p;rno-miR-221-3p;rno-miR-431;rno-miR-381-3p;rno-miR-411-5p;rno-miR-133b-3p;rno-miR-543-3p;rno-miR-495;rno-miR-200a-3p;rno-miR-326-3p;rno-miR-133a-3p	0.363395	0.439621	0.644512
GO:0010314	phosphatidylinositol-5-phosphate binding	http://amigo.geneontology.org/amigo/term/GO:0010314	2	1988	10	16594	1.67009	308543;362375	Plekhf1;Lancl2	rno-miR-133b-3p;rno-miR-200a-3p;rno-miR-133a-3p	0.373017	0.428272	0.649325
GO:0016798	hydrolase activity, acting on glycosyl bonds	http://amigo.geneontology.org/amigo/term/GO:0016798	2	1988	10	16594	1.67009	81652;25668	Ctbs;Cd38	rno-miR-122-5p;rno-miR-411-5p	0.373017	0.428272	0.649325
GO:0042623	ATPase activity, coupled	http://amigo.geneontology.org/amigo/term/GO:0042623	2	1988	10	16594	1.67009	294254;360834	Hspa1b;Vps4b	rno-miR-495;rno-miR-221-3p;rno-miR-128-3p	0.373017	0.428272	0.649325
GO:0031702	type 1 angiotensin receptor binding	http://amigo.geneontology.org/amigo/term/GO:0031702	2	1988	10	16594	1.67009	25245;24400	Bdkrb2;Gnb1	rno-miR-431;rno-miR-495;rno-miR-543-3p;rno-miR-136-5p	0.373017	0.428272	0.649325
GO:0004143	diacylglycerol kinase activity	http://amigo.geneontology.org/amigo/term/GO:0004143	2	1988	10	16594	1.67009	497978;81821	Dgke;Dgkz	rno-miR-206-3p;rno-miR-1-3p;rno-miR-128-3p	0.373017	0.428272	0.649325
GO:0005388	calcium-transporting ATPase activity	http://amigo.geneontology.org/amigo/term/GO:0005388	2	1988	10	16594	1.67009	25673;29598	Anxa5;Atp2b1	rno-miR-200a-3p;rno-miR-128-3p	0.373017	0.428272	0.649325
GO:0030296	protein tyrosine kinase activator activity	http://amigo.geneontology.org/amigo/term/GO:0030296	2	1988	10	16594	1.67009	25696;112400	Vldlr;Nrg1	rno-miR-183-5p;rno-miR-30c-2-3p;rno-miR-221-3p;rno-miR-128-3p;rno-miR-376b-3p	0.373017	0.428272	0.649325
GO:0005522	profilin binding	http://amigo.geneontology.org/amigo/term/GO:0005522	2	1988	10	16594	1.67009	360891;85428	Enah;Rhoq	rno-miR-30c-2-3p;rno-miR-136-5p;rno-miR-381-3p;rno-miR-543-3p;rno-miR-495;rno-miR-503-5p	0.373017	0.428272	0.649325
GO:0004950	chemokine receptor activity	http://amigo.geneontology.org/amigo/term/GO:0004950	2	1988	10	16594	1.67009	29385;60669	Cxcr2;Cmklr1	rno-miR-206-3p;rno-miR-136-5p;rno-miR-10b-5p;rno-miR-133b-3p;rno-miR-128-3p;rno-miR-133a-3p	0.373017	0.428272	0.649325
GO:0004016	adenylate cyclase activity	http://amigo.geneontology.org/amigo/term/GO:0004016	2	1988	10	16594	1.67009	25289;64532	Adcy6;Adcy5	rno-miR-543-3p;rno-miR-133b-3p;rno-miR-183-5p;rno-miR-128-3p;rno-miR-133a-3p	0.373017	0.428272	0.649325
GO:0001158	enhancer sequence-specific DNA binding	http://amigo.geneontology.org/amigo/term/GO:0001158	4	1988	25	16594	1.33621	25159;29300;54254;362051	Gata2;Gata6;Gata4;Lmo4	rno-miR-206-3p;rno-miR-122-5p;rno-miR-381-3p;rno-miR-411-5p;rno-miR-1-3p;rno-miR-128-3p;rno-miR-495;rno-miR-200a-3p	0.376839	0.423844	0.654767
GO:0005158	insulin receptor binding	http://amigo.geneontology.org/amigo/term/GO:0005158	5	1988	33	16594	1.26538	25467;84471;25351;24482;24483	Irs1;Snx1;Slc2a2;Igf1;Igf2	rno-miR-133a-3p;rno-miR-183-5p;rno-miR-206-3p;rno-miR-221-3p;rno-miR-10b-5p;rno-miR-122-5p;rno-miR-381-3p;rno-miR-133b-3p;rno-miR-136-3p;rno-miR-1-3p;rno-miR-128-3p;rno-miR-543-3p;rno-miR-495;rno-miR-200a-3p;rno-miR-326-3p;rno-miR-503-5p;rno-miR-376b-3p	0.384475	0.415131	0.665575
GO:0051539	4 iron, 4 sulfur cluster binding	http://amigo.geneontology.org/amigo/term/GO:0051539	5	1988	33	16594	1.26538	64831;287042;290985;305348;50655	Ireb2;Nubp1;Isca1;Lias;Aco1	rno-miR-206-3p;rno-miR-183-5p;rno-miR-136-5p;rno-miR-122-5p;rno-miR-1-3p;rno-miR-543-3p;rno-miR-495;rno-miR-200a-3p;rno-miR-326-3p	0.384475	0.415131	0.665575
GO:0061630	ubiquitin protein ligase activity	http://amigo.geneontology.org/amigo/term/GO:0061630	23	1988	177	16594	1.08564	313264;315608;282845;361765;192256;303478;298317;63879;29274;287927;140939;304850;619436;362814;300084;140941;24874;64631;291906;296161;365022;363284;282844	Trim32;Ube4a;Rnf34;Btrc;Pja2;Ube2z;Ube2a;Xiap;Rnf4;Ube2v2;Trim63;Rnf2;Med24;Rnf41;Rbx1;Siah1;Vhl;Ube2g1;Aktip;Ubox5;Rnf166;Ube2f;Rffl	rno-miR-451-5p;rno-miR-206-3p;rno-miR-183-5p;rno-miR-30c-2-3p;rno-miR-136-5p;rno-miR-221-3p;rno-miR-10b-5p;rno-miR-122-5p;rno-miR-381-3p;rno-miR-411-5p;rno-miR-1-3p;rno-miR-128-3p;rno-miR-543-3p;rno-miR-495;rno-miR-200a-3p;rno-miR-326-3p;rno-miR-503-5p;rno-miR-376b-3p	0.389295	0.409722	0.672678
GO:0008092	cytoskeletal protein binding	http://amigo.geneontology.org/amigo/term/GO:0008092	7	1988	49	16594	1.19312	59317;304733;24586;246314;124461;140734;64204	Epb41l1;Epb4.1l5;Ncam1;Tor1aip1;Pacsin2;Dynll2;Plec	rno-miR-206-3p;rno-miR-183-5p;rno-miR-30c-2-3p;rno-miR-431;rno-miR-122-5p;rno-miR-381-3p;rno-miR-542-5p;rno-miR-136-3p;rno-miR-1-3p;rno-miR-128-3p;rno-miR-543-3p;rno-miR-495;rno-miR-200a-3p;rno-miR-326-3p	0.391996	0.406719	0.676102
GO:0004889	acetylcholine-activated cation-selective channel activity	http://amigo.geneontology.org/amigo/term/GO:0004889	3	1988	18	16594	1.39177	79557;25103;25302	Chrna1;Chrnb4;Chrna7	rno-miR-30c-2-3p;rno-miR-381-3p;rno-miR-411-5p;rno-miR-495;rno-miR-200a-3p;rno-miR-503-5p	0.393373	0.405195	0.677236
GO:0043027	cysteine-type endopeptidase inhibitor activity involved in apoptotic process	http://amigo.geneontology.org/amigo/term/GO:0043027	4	1988	26	16594	1.28474	113898;63879;85383;24888	Prdx5;Xiap;Nol3;Bcl2l1	rno-miR-206-3p;rno-miR-30c-2-3p;rno-miR-431;rno-miR-411-5p;rno-miR-133b-3p;rno-miR-136-3p;rno-miR-543-3p;rno-miR-495;rno-miR-326-3p;rno-miR-133a-3p	0.402117	0.395648	0.689762
GO:0043236	laminin binding	http://amigo.geneontology.org/amigo/term/GO:0043236	4	1988	26	16594	1.28474	25592;60378;78958;24511	Agrn;Lypd3;Bcam;Itgb1	rno-miR-543-3p;rno-miR-10b-5p;rno-miR-30c-2-3p;rno-miR-381-3p;rno-miR-411-5p	0.402117	0.395648	0.689762
GO:0017048	Rho GTPase binding	http://amigo.geneontology.org/amigo/term/GO:0017048	5	1988	34	16594	1.22809	360678;29433;64303;113960;310635	Arhgdia;Pak3;Pfn1;Cdc42bpb;Arhgef2	rno-miR-136-5p;rno-miR-122-5p;rno-miR-411-5p;rno-miR-133b-3p;rno-miR-543-3p;rno-miR-200a-3p;rno-miR-133a-3p	0.406576	0.390858	0.690103
GO:0016407	acetyltransferase activity	http://amigo.geneontology.org/amigo/term/GO:0016407	2	1988	11	16594	1.51817	301164;54244	Kat2b;Crebbp	rno-miR-543-3p;rno-miR-495;rno-miR-30c-2-3p;rno-miR-381-3p	0.412593	0.384478	0.690103
GO:0004675	transmembrane receptor protein serine/threonine kinase activity	http://amigo.geneontology.org/amigo/term/GO:0004675	2	1988	11	16594	1.51817	25237;81507	Acvrl1;Bmpr1a	rno-miR-206-3p;rno-miR-411-5p;rno-miR-133b-3p;rno-miR-1-3p;rno-miR-495;rno-miR-133a-3p	0.412593	0.384478	0.690103
GO:0004983	neuropeptide Y receptor activity	http://amigo.geneontology.org/amigo/term/GO:0004983	2	1988	11	16594	1.51817	24604;140595	Npy;Gpr83	rno-miR-495;rno-miR-200a-3p;rno-miR-381-3p	0.412593	0.384478	0.690103
GO:0008484	sulfuric ester hydrolase activity	http://amigo.geneontology.org/amigo/term/GO:0008484	2	1988	11	16594	1.51817	315222;171396	Arsa;Sulf1	rno-miR-451-5p;rno-miR-542-5p;rno-miR-133b-3p;rno-miR-543-3p;rno-miR-326-3p;rno-miR-133a-3p	0.412593	0.384478	0.690103
GO:0031681	G-protein beta-subunit binding	http://amigo.geneontology.org/amigo/term/GO:0031681	2	1988	11	16594	1.51817	294864;116677	Cct5;F2rl1	rno-miR-200a-3p;rno-miR-128-3p	0.412593	0.384478	0.690103
GO:0004383	guanylate cyclase activity	http://amigo.geneontology.org/amigo/term/GO:0004383	2	1988	11	16594	1.51817	24603;116564	Npr1;Npr2	rno-miR-30c-2-3p;rno-miR-128-3p	0.412593	0.384478	0.690103
GO:0019213	deacetylase activity	http://amigo.geneontology.org/amigo/term/GO:0019213	2	1988	11	16594	1.51817	297893;29633	Hdac1;Ndst1	rno-miR-30c-2-3p;rno-miR-326-3p;rno-miR-128-3p	0.412593	0.384478	0.690103
GO:1990381	ubiquitin-specific protease binding	http://amigo.geneontology.org/amigo/term/GO:1990381	2	1988	11	16594	1.51817	362912;117287	Derl1;Park7	rno-miR-431;rno-miR-136-5p;rno-miR-503-5p	0.412593	0.384478	0.690103
GO:0033558	protein deacetylase activity	http://amigo.geneontology.org/amigo/term/GO:0033558	2	1988	11	16594	1.51817	361532;297893	Sirt2;Hdac1	rno-miR-30c-2-3p;rno-miR-326-3p	0.412593	0.384478	0.690103
GO:0042301	phosphate ion binding	http://amigo.geneontology.org/amigo/term/GO:0042301	2	1988	11	16594	1.51817	84395;171039	Slc34a2;Rph3a	rno-miR-543-3p;rno-miR-376b-3p	0.412593	0.384478	0.690103
GO:0008191	metalloendopeptidase inhibitor activity	http://amigo.geneontology.org/amigo/term/GO:0008191	2	1988	11	16594	1.51817	25358;59073	Timp3;Lxn	rno-miR-183-5p;rno-miR-221-3p;rno-miR-10b-5p;rno-miR-542-5p;rno-miR-128-3p;rno-miR-543-3p;rno-miR-495;rno-miR-326-3p	0.412593	0.384478	0.690103
GO:0016805	dipeptidase activity	http://amigo.geneontology.org/amigo/term/GO:0016805	2	1988	11	16594	1.51817	291394;307212	Cndp2;Cndp1	rno-miR-431;rno-miR-136-5p	0.412593	0.384478	0.690103
GO:0048407	platelet-derived growth factor binding	http://amigo.geneontology.org/amigo/term/GO:0048407	2	1988	11	16594	1.51817	84352;24629	Col1a2;Pdgfrb	rno-miR-451-5p;rno-miR-200a-3p;rno-miR-10b-5p	0.412593	0.384478	0.690103
GO:0015464	acetylcholine receptor activity	http://amigo.geneontology.org/amigo/term/GO:0015464	3	1988	19	16594	1.31844	79557;25103;25302	Chrna1;Chrnb4;Chrna7	rno-miR-30c-2-3p;rno-miR-381-3p;rno-miR-411-5p;rno-miR-495;rno-miR-200a-3p;rno-miR-503-5p	0.423349	0.373301	0.699382
GO:0051018	protein kinase A binding	http://amigo.geneontology.org/amigo/term/GO:0051018	3	1988	19	16594	1.31844	361458;83425;64553	Akap7;Akap12;Akap6	rno-miR-206-3p;rno-miR-183-5p;rno-miR-431;rno-miR-381-3p;rno-miR-411-5p;rno-miR-1-3p;rno-miR-543-3p;rno-miR-495;rno-miR-200a-3p;rno-miR-503-5p;rno-miR-376b-3p	0.423349	0.373301	0.699382
GO:0031624	ubiquitin conjugating enzyme binding	http://amigo.geneontology.org/amigo/term/GO:0031624	3	1988	19	16594	1.31844	365022;266712;29274	Rnf166;Rnf40;Rnf4	rno-miR-183-5p;rno-miR-206-3p;rno-miR-221-3p;rno-miR-122-5p;rno-miR-1-3p;rno-miR-200a-3p;rno-miR-326-3p	0.423349	0.373301	0.699382
GO:0035259	glucocorticoid receptor binding	http://amigo.geneontology.org/amigo/term/GO:0035259	3	1988	19	16594	1.31844	25126;25125;24253	Stat5b;Stat3;Cebpb	rno-miR-10b-5p;rno-miR-381-3p;rno-miR-543-3p;rno-miR-495;rno-miR-200a-3p;rno-miR-376b-3p	0.423349	0.373301	0.699382
GO:0070064	proline-rich region binding	http://amigo.geneontology.org/amigo/term/GO:0070064	3	1988	19	16594	1.31844	64303;29722;315707	Pfn1;Apbb1;Csk	rno-miR-200a-3p;rno-miR-411-5p	0.423349	0.373301	0.699382
GO:0001530	lipopolysaccharide binding	http://amigo.geneontology.org/amigo/term/GO:0001530	3	1988	19	16594	1.31844	63868;29668;29260	Hspd1;Psma1;Tlr4	rno-miR-543-3p;rno-miR-495;rno-miR-206-3p;rno-miR-1-3p;rno-miR-128-3p	0.423349	0.373301	0.699382
GO:0031434	mitogen-activated protein kinase kinase binding	http://amigo.geneontology.org/amigo/term/GO:0031434	3	1988	19	16594	1.31844	116457;64666;192126	Mapk8ip1;Taok2;Dab2ip	rno-miR-183-5p;rno-miR-30c-2-3p;rno-miR-381-3p;rno-miR-326-3p	0.423349	0.373301	0.699382
GO:0015020	glucuronosyltransferase activity	http://amigo.geneontology.org/amigo/term/GO:0015020	4	1988	27	16594	1.23708	574523;24861;396552;50555	Ugt1a5;Ugt1a1;Ugt1a9;Ugt8	rno-miR-200a-3p;rno-miR-122-5p;rno-miR-381-3p;rno-miR-128-3p	0.4272	0.369369	0.701982
GO:0050681	androgen receptor binding	http://amigo.geneontology.org/amigo/term/GO:0050681	4	1988	27	16594	1.23708	287765;64202;117287;29274	Ddx5;Calr;Park7;Rnf4	rno-miR-206-3p;rno-miR-221-3p;rno-miR-1-3p;rno-miR-200a-3p;rno-miR-326-3p;rno-miR-503-5p;rno-miR-376b-3p	0.4272	0.369369	0.701982
GO:0004709	MAP kinase kinase kinase activity	http://amigo.geneontology.org/amigo/term/GO:0004709	4	1988	27	16594	1.23708	29431;64666;65189;116596	Pak1;Taok2;Stk3;Map3k8	rno-miR-30c-2-3p;rno-miR-598-3p;rno-miR-133b-3p;rno-miR-128-3p;rno-miR-200a-3p;rno-miR-133a-3p;rno-miR-376b-3p	0.4272	0.369369	0.701982
GO:0032947	protein complex scaffold	http://amigo.geneontology.org/amigo/term/GO:0032947	6	1988	44	16594	1.13866	79257;361458;114124;59114;29161;64553	Axin1;Akap7;Akap1;Slc9a3r1;Cav3;Akap6	rno-miR-183-5p;rno-miR-30c-2-3p;rno-miR-431;rno-miR-381-3p;rno-miR-411-5p;rno-miR-128-3p;rno-miR-543-3p;rno-miR-495;rno-miR-200a-3p;rno-miR-326-3p;rno-miR-503-5p;rno-miR-376b-3p	0.448493	0.348245	0.701982
GO:0005096	GTPase activator activity	http://amigo.geneontology.org/amigo/term/GO:0005096	22	1988	175	16594	1.0499	84014;305156;360678;63994;84583;362963;292771;79257;54293;29662;309175;54292;361442;362162;29480;25183;54297;84030;288731;304546;54289;192126	Ralbp1;Arhgap24;Arhgdia;Arhgap17;Rgs2;Sgsm3;Sipa1l3;Axin1;Rgs3;Gdi2;Cdc42ep2;Rgs12;Sipa1l2;Arfgap2;Rgs4;Gdi1;Rgs8;Chn1;Pgam5;Git2;Rgs1;Dab2ip	rno-miR-206-3p;rno-miR-183-5p;rno-miR-136-5p;rno-miR-30c-2-3p;rno-miR-10b-5p;rno-miR-122-5p;rno-miR-503-5p;rno-miR-381-3p;rno-miR-411-5p;rno-miR-133b-3p;rno-miR-136-3p;rno-miR-1-3p;rno-miR-128-3p;rno-miR-543-3p;rno-miR-495;rno-miR-200a-3p;rno-miR-326-3p;rno-miR-133a-3p;rno-miR-376b-3p	0.449188	0.347572	0.701982
GO:0004622	lysophospholipase activity	http://amigo.geneontology.org/amigo/term/GO:0004622	2	1988	12	16594	1.39157	24653;25514	Pla2g4a;Lypla1	rno-miR-451-5p;rno-miR-206-3p;rno-miR-381-3p;rno-miR-1-3p;rno-miR-543-3p;rno-miR-495;rno-miR-200a-3p	0.450883	0.345937	0.701982
GO:0008143	poly(A) binding	http://amigo.geneontology.org/amigo/term/GO:0008143	2	1988	12	16594	1.39157	192359;84474	Zc3h14;Ddx1	rno-miR-495;rno-miR-200a-3p;rno-miR-10b-5p;rno-miR-376b-3p	0.450883	0.345937	0.701982
GO:0015643	toxic substance binding	http://amigo.geneontology.org/amigo/term/GO:0015643	2	1988	12	16594	1.39157	25698;25302	Ass1;Chrna7	rno-miR-495;rno-miR-200a-3p;rno-miR-30c-2-3p;rno-miR-503-5p	0.450883	0.345937	0.701982
GO:0008195	phosphatidate phosphatase activity	http://amigo.geneontology.org/amigo/term/GO:0008195	2	1988	12	16594	1.39157	192270;295401	Ppap2b;Lppr4	rno-miR-451-5p;rno-miR-206-3p;rno-miR-221-3p;rno-miR-431;rno-miR-10b-5p;rno-miR-1-3p;rno-miR-128-3p;rno-miR-543-3p;rno-miR-495;rno-miR-376b-3p	0.450883	0.345937	0.701982
GO:0043274	phospholipase binding	http://amigo.geneontology.org/amigo/term/GO:0043274	3	1988	20	16594	1.25244	24242;25544;192218	Calm1;Sele;Kat5	rno-miR-206-3p;rno-miR-99b-3p;rno-miR-221-3p;rno-miR-10b-5p;rno-miR-381-3p;rno-miR-1-3p;rno-miR-200a-3p	0.452796	0.344097	0.701982
GO:0071889	14-3-3 protein binding	http://amigo.geneontology.org/amigo/term/GO:0071889	3	1988	20	16594	1.25244	140942;192126;79426	Ddit4;Dab2ip;Zfp36	rno-miR-206-3p;rno-miR-99b-3p;rno-miR-221-3p;rno-miR-381-3p;rno-miR-411-5p;rno-miR-1-3p;rno-miR-543-3p;rno-miR-495;rno-miR-200a-3p	0.452796	0.344097	0.701982
GO:0005539	glycosaminoglycan binding	http://amigo.geneontology.org/amigo/term/GO:0005539	3	1988	20	16594	1.25244	25181;24924;29610	Bgn;Ptn;Tgfbr3	rno-miR-543-3p;rno-miR-206-3p;rno-miR-30c-2-3p;rno-miR-1-3p;rno-miR-128-3p	0.452796	0.344097	0.701982
GO:0016779	nucleotidyltransferase activity	http://amigo.geneontology.org/amigo/term/GO:0016779	3	1988	20	16594	1.25244	310935;363118;301965	Fpgt;Nmnat3;Tert	rno-miR-183-5p;rno-miR-10b-5p;rno-miR-128-3p;rno-miR-543-3p;rno-miR-495;rno-miR-326-3p;rno-miR-376b-3p	0.452796	0.344097	0.701982
GO:0031418	L-ascorbic acid binding	http://amigo.geneontology.org/amigo/term/GO:0031418	3	1988	20	16594	1.25244	308457;303749;54702	Egln2;Ogfod3;Egln3	rno-miR-183-5p;rno-miR-30c-2-3p;rno-miR-326-3p;rno-miR-503-5p	0.452796	0.344097	0.701982
GO:0005262	calcium channel activity	http://amigo.geneontology.org/amigo/term/GO:0005262	6	1988	45	16594	1.11329	24408;24409;306439;84550;29192;315435	Grin1;Grin2a;Gpm6a;Slc24a2;Psen1;Panx1	rno-miR-451-5p;rno-miR-30c-2-3p;rno-miR-221-3p;rno-miR-10b-5p;rno-miR-122-5p;rno-miR-133b-3p;rno-miR-543-3p;rno-miR-495;rno-miR-326-3p;rno-miR-133a-3p	0.468048	0.329709	0.701982
GO:0035091	phosphatidylinositol binding	http://amigo.geneontology.org/amigo/term/GO:0035091	10	1988	78	16594	1.07049	303493;114553;29517;25096;84471;297096;310815;64088;84427;361238	Snx11;Ncf1;Sgk1;Pld1;Snx1;Snx10;Snx7;Snx16;Grb7;Pxdc1	rno-miR-206-3p;rno-miR-183-5p;rno-miR-30c-2-3p;rno-miR-122-5p;rno-miR-503-5p;rno-miR-381-3p;rno-miR-411-5p;rno-miR-133b-3p;rno-miR-136-3p;rno-miR-1-3p;rno-miR-128-3p;rno-miR-543-3p;rno-miR-495;rno-miR-326-3p;rno-miR-133a-3p	0.470178	0.327738	0.701982
GO:0005109	frizzled binding	http://amigo.geneontology.org/amigo/term/GO:0005109	5	1988	37	16594	1.12831	83837;83721;81523;83841;58868	Bambi;Dvl1;Myoc;Sdcbp;Fzd1	rno-miR-206-3p;rno-miR-30c-2-3p;rno-miR-183-5p;rno-miR-221-3p;rno-miR-1-3p;rno-miR-128-3p;rno-miR-543-3p;rno-miR-495	0.471989	0.326068	0.701982
GO:0005070	SH3/SH2 adaptor activity	http://amigo.geneontology.org/amigo/term/GO:0005070	3	1988	21	16594	1.19273	25660;499356;286975	Cd28;Blnk;Skap1	rno-miR-200a-3p;rno-miR-99b-3p;rno-miR-136-5p	0.481598	0.317315	0.701982
GO:0030234	enzyme regulator activity	http://amigo.geneontology.org/amigo/term/GO:0030234	3	1988	21	16594	1.19273	25106;24242;24244	Rgn;Calm1;Calm3	rno-miR-206-3p;rno-miR-122-5p;rno-miR-1-3p;rno-miR-221-3p	0.481598	0.317315	0.701982
GO:0046961	proton-transporting ATPase activity, rotational mechanism	http://amigo.geneontology.org/amigo/term/GO:0046961	3	1988	21	16594	1.19273	297797;94170;83615	Atp6v1h;Atp6v0e1;Atp6ap1	rno-miR-431;rno-miR-495;rno-miR-381-3p	0.481598	0.317315	0.701982
GO:0043395	heparan sulfate proteoglycan binding	http://amigo.geneontology.org/amigo/term/GO:0043395	3	1988	21	16594	1.19273	25592;171517;24213	Agrn;Gpc2;Atp1a3	rno-miR-200a-3p;rno-miR-30c-2-3p;rno-miR-381-3p	0.481598	0.317315	0.701982
GO:0004843	ubiquitin-specific protease activity	http://amigo.geneontology.org/amigo/term/GO:0004843	10	1988	79	16594	1.05688	313387;362636;60331;408217;363982;307905;363452;291796;360853;286761	Usp1;Usp48;Atxn3;Usp11;Yod1;Usp10;Otud5;Usp14;Uchl5;Vcpip1	rno-miR-206-3p;rno-miR-30c-2-3p;rno-miR-431;rno-miR-10b-5p;rno-miR-381-3p;rno-miR-411-5p;rno-miR-542-5p;rno-miR-133b-3p;rno-miR-1-3p;rno-miR-128-3p;rno-miR-543-3p;rno-miR-495;rno-miR-200a-3p;rno-miR-133a-3p;rno-miR-376b-3p	0.484936	0.314316	0.701982
GO:0005161	platelet-derived growth factor receptor binding	http://amigo.geneontology.org/amigo/term/GO:0005161	2	1988	13	16594	1.28445	83785;24629	Vegfa;Pdgfrb	rno-miR-495;rno-miR-451-5p;rno-miR-10b-5p	0.487707	0.311841	0.701982
GO:0004115	3',5'-cyclic-AMP phosphodiesterase activity	http://amigo.geneontology.org/amigo/term/GO:0004115	2	1988	13	16594	1.28445	81742;309962	Pde1c;Pde8b	rno-miR-136-5p;rno-miR-128-3p	0.487707	0.311841	0.701982
GO:0070300	phosphatidic acid binding	http://amigo.geneontology.org/amigo/term/GO:0070300	2	1988	13	16594	1.28445	124461;64356	Pacsin2;Nrgn	rno-miR-200a-3p;rno-miR-183-5p;rno-miR-30c-2-3p;rno-miR-326-3p	0.487707	0.311841	0.701982
GO:0070063	RNA polymerase binding	http://amigo.geneontology.org/amigo/term/GO:0070063	2	1988	13	16594	1.28445	64367;245926	Ppib;Scaf8	rno-miR-543-3p;rno-miR-206-3p;rno-miR-1-3p;rno-miR-381-3p	0.487707	0.311841	0.701982
GO:0016829	lyase activity	http://amigo.geneontology.org/amigo/term/GO:0016829	2	1988	13	16594	1.28445	24159;292534	Acly;Tsen34	rno-miR-495;rno-miR-136-5p;rno-miR-411-5p	0.487707	0.311841	0.701982
GO:0005542	folic acid binding	http://amigo.geneontology.org/amigo/term/GO:0005542	2	1988	13	16594	1.28445	29723;24312	Slc19a1;Dhfr	rno-miR-30c-2-3p;rno-miR-136-5p;rno-miR-376b-3p	0.487707	0.311841	0.701982
GO:0008266	poly(U) RNA binding	http://amigo.geneontology.org/amigo/term/GO:0008266	2	1988	13	16594	1.28445	290046;25049	Hnrnpc;Atxn1	rno-miR-495;rno-miR-200a-3p;rno-miR-30c-2-3p;rno-miR-99b-3p	0.487707	0.311841	0.701982
GO:0070403	NAD+ binding	http://amigo.geneontology.org/amigo/term/GO:0070403	2	1988	13	16594	1.28445	79242;361532	Hpgd;Sirt2	rno-miR-326-3p;rno-miR-30c-2-3p;rno-miR-381-3p	0.487707	0.311841	0.701982
GO:0050660	flavin adenine dinucleotide binding	http://amigo.geneontology.org/amigo/term/GO:0050660	9	1988	71	16594	1.05835	25750;25035;298942;29230;25256;24599;290947;58819;171015	Maob;Cyb5r3;Dld;Sqle;Fmo1;Nos2;Mtrr;Txnrd1;Cyb5r4	rno-miR-30c-2-3p;rno-miR-136-5p;rno-miR-221-3p;rno-miR-503-5p;rno-miR-381-3p;rno-miR-411-5p;rno-miR-133b-3p;rno-miR-136-3p;rno-miR-543-3p;rno-miR-495;rno-miR-326-3p;rno-miR-133a-3p	0.489423	0.310316	0.701982
GO:0050733	RS domain binding	http://amigo.geneontology.org/amigo/term/GO:0050733	1	1988	5	16594	1.66975	360503	Luc7l	rno-miR-30c-2-3p	0.492881	0.307258	0.701982
GO:0005534	galactose binding	http://amigo.geneontology.org/amigo/term/GO:0005534	1	1988	5	16594	1.66975	64668	Mbl2	rno-miR-495	0.492881	0.307258	0.701982
GO:0005148	prolactin receptor binding	http://amigo.geneontology.org/amigo/term/GO:0005148	1	1988	5	16594	1.66975	29540	Hsd17b7	rno-miR-326-3p	0.492881	0.307258	0.701982
GO:0042578	phosphoric ester hydrolase activity	http://amigo.geneontology.org/amigo/term/GO:0042578	1	1988	5	16594	1.66975	316400	Pgap1	rno-miR-495;rno-miR-200a-3p;rno-miR-326-3p	0.492881	0.307258	0.701982
GO:0005166	neurotrophin p75 receptor binding	http://amigo.geneontology.org/amigo/term/GO:0005166	1	1988	5	16594	1.66975	81737	Ntf3	rno-miR-30c-2-3p;rno-miR-221-3p;rno-miR-128-3p	0.492881	0.307258	0.701982
GO:0086008	voltage-gated potassium channel activity involved in cardiac muscle cell action potential repolarization	http://amigo.geneontology.org/amigo/term/GO:0086008	1	1988	5	16594	1.66975	117018	Kcnh2	rno-miR-376b-3p	0.492881	0.307258	0.701982
GO:0097602	cullin family protein binding	http://amigo.geneontology.org/amigo/term/GO:0097602	1	1988	5	16594	1.66975	300084	Rbx1	rno-miR-495	0.492881	0.307258	0.701982
GO:0005499	vitamin D binding	http://amigo.geneontology.org/amigo/term/GO:0005499	1	1988	5	16594	1.66975	83839	Calb1	rno-miR-411-5p	0.492881	0.307258	0.701982
GO:0004957	prostaglandin E receptor activity	http://amigo.geneontology.org/amigo/term/GO:0004957	1	1988	5	16594	1.66975	79242	Hpgd	rno-miR-381-3p	0.492881	0.307258	0.701982
GO:0044323	retinoic acid-responsive element binding	http://amigo.geneontology.org/amigo/term/GO:0044323	1	1988	5	16594	1.66975	116668	Myt1l	rno-miR-200a-3p	0.492881	0.307258	0.701982
GO:0016628	oxidoreductase activity, acting on the CH-CH group of donors, NAD or NADP as acceptor	http://amigo.geneontology.org/amigo/term/GO:0016628	1	1988	5	16594	1.66975	305291	Srd5a3	rno-miR-200a-3p;rno-miR-206-3p;rno-miR-1-3p	0.492881	0.307258	0.701982
GO:0004308	exo-alpha-sialidase activity	http://amigo.geneontology.org/amigo/term/GO:0004308	1	1988	5	16594	1.66975	117185	Neu3	rno-miR-183-5p;rno-miR-381-3p;rno-miR-326-3p	0.492881	0.307258	0.701982
GO:0005105	type 1 fibroblast growth factor receptor binding	http://amigo.geneontology.org/amigo/term/GO:0005105	1	1988	5	16594	1.66975	56064	Nptn	rno-miR-543-3p;rno-miR-495;rno-miR-136-3p;rno-miR-381-3p	0.492881	0.307258	0.701982
GO:0030151	molybdenum ion binding	http://amigo.geneontology.org/amigo/term/GO:0030151	1	1988	5	16594	1.66975	81805	Suox	rno-miR-183-5p	0.492881	0.307258	0.701982
GO:0019871	sodium channel inhibitor activity	http://amigo.geneontology.org/amigo/term/GO:0019871	1	1988	5	16594	1.66975	298296	Pcsk9	rno-miR-136-5p	0.492881	0.307258	0.701982
GO:0008865	fructokinase activity	http://amigo.geneontology.org/amigo/term/GO:0008865	1	1988	5	16594	1.66975	25059	Hk2	rno-miR-495	0.492881	0.307258	0.701982
GO:0008273	calcium, potassium:sodium antiporter activity	http://amigo.geneontology.org/amigo/term/GO:0008273	1	1988	5	16594	1.66975	84550	Slc24a2	rno-miR-495;rno-miR-122-5p	0.492881	0.307258	0.701982
GO:0004634	phosphopyruvate hydratase activity	http://amigo.geneontology.org/amigo/term/GO:0004634	1	1988	5	16594	1.66975	25438	Eno3	rno-miR-30c-2-3p	0.492881	0.307258	0.701982
GO:0008467	[heparan sulfate]-glucosamine 3-sulfotransferase 1 activity	http://amigo.geneontology.org/amigo/term/GO:0008467	1	1988	5	16594	1.66975	293451	Hs3st2	rno-miR-99a-5p;rno-miR-99b-3p;rno-miR-128-3p	0.492881	0.307258	0.701982
GO:0003720	telomerase activity	http://amigo.geneontology.org/amigo/term/GO:0003720	1	1988	5	16594	1.66975	301965	Tert	rno-miR-10b-5p;rno-miR-326-3p	0.492881	0.307258	0.701982
GO:0008417	fucosyltransferase activity	http://amigo.geneontology.org/amigo/term/GO:0008417	1	1988	5	16594	1.66975	84597	Fut9	rno-miR-495;rno-miR-381-3p	0.492881	0.307258	0.701982
GO:0004468	lysine N-acetyltransferase activity, acting on acetyl phosphate as donor	http://amigo.geneontology.org/amigo/term/GO:0004468	1	1988	5	16594	1.66975	301164	Kat2b	rno-miR-543-3p;rno-miR-495	0.492881	0.307258	0.701982
GO:0019158	mannokinase activity	http://amigo.geneontology.org/amigo/term/GO:0019158	1	1988	5	16594	1.66975	25059	Hk2	rno-miR-495	0.492881	0.307258	0.701982
GO:0001159	core promoter proximal region DNA binding	http://amigo.geneontology.org/amigo/term/GO:0001159	1	1988	5	16594	1.66975	117282	Hnrnpk	rno-miR-495;rno-miR-206-3p;rno-miR-1-3p	0.492881	0.307258	0.701982
GO:0000403	Y-form DNA binding	http://amigo.geneontology.org/amigo/term/GO:0000403	1	1988	5	16594	1.66975	29417	Men1	rno-miR-495;rno-miR-30c-2-3p	0.492881	0.307258	0.701982
GO:0030881	beta-2-microglobulin binding	http://amigo.geneontology.org/amigo/term/GO:0030881	1	1988	5	16594	1.66975	29199	Hfe	rno-miR-411-5p	0.492881	0.307258	0.701982
GO:0005436	sodium:phosphate symporter activity	http://amigo.geneontology.org/amigo/term/GO:0005436	1	1988	5	16594	1.66975	84395	Slc34a2	rno-miR-543-3p	0.492881	0.307258	0.701982
GO:0005324	long-chain fatty acid transporter activity	http://amigo.geneontology.org/amigo/term/GO:0005324	1	1988	5	16594	1.66975	24565	Abcc1	rno-miR-326-3p	0.492881	0.307258	0.701982
GO:0004427	inorganic diphosphatase activity	http://amigo.geneontology.org/amigo/term/GO:0004427	1	1988	5	16594	1.66975	361663	Lhpp	rno-miR-206-3p;rno-miR-1-3p;rno-miR-326-3p	0.492881	0.307258	0.701982
GO:0030492	hemoglobin binding	http://amigo.geneontology.org/amigo/term/GO:0030492	1	1988	5	16594	1.66975	24464	Hp	rno-miR-99b-3p	0.492881	0.307258	0.701982
GO:0004689	phosphorylase kinase activity	http://amigo.geneontology.org/amigo/term/GO:0004689	1	1988	5	16594	1.66975	140671	Phkg2	rno-miR-1-3p	0.492881	0.307258	0.701982
GO:0000213	tRNA-intron endonuclease activity	http://amigo.geneontology.org/amigo/term/GO:0000213	1	1988	5	16594	1.66975	292534	Tsen34	rno-miR-495;rno-miR-136-5p	0.492881	0.307258	0.701982
GO:0043138	3'-5' DNA helicase activity	http://amigo.geneontology.org/amigo/term/GO:0043138	1	1988	5	16594	1.66975	290842	Gins4	rno-miR-133b-3p;rno-miR-133a-3p	0.492881	0.307258	0.701982
GO:0015562	efflux transmembrane transporter activity	http://amigo.geneontology.org/amigo/term/GO:0015562	1	1988	5	16594	1.66975	24565	Abcc1	rno-miR-326-3p	0.492881	0.307258	0.701982
GO:0019210	kinase inhibitor activity	http://amigo.geneontology.org/amigo/term/GO:0019210	1	1988	5	16594	1.66975	305341	Rhoh	rno-miR-133b-3p;rno-miR-133a-3p	0.492881	0.307258	0.701982
GO:0004614	phosphoglucomutase activity	http://amigo.geneontology.org/amigo/term/GO:0004614	1	1988	5	16594	1.66975	24645	Pgm1	rno-miR-30c-2-3p;rno-miR-128-3p	0.492881	0.307258	0.701982
GO:0004340	glucokinase activity	http://amigo.geneontology.org/amigo/term/GO:0004340	1	1988	5	16594	1.66975	25059	Hk2	rno-miR-495	0.492881	0.307258	0.701982
GO:0008321	Ral guanyl-nucleotide exchange factor activity	http://amigo.geneontology.org/amigo/term/GO:0008321	1	1988	5	16594	1.66975	294283	Rgl2	rno-miR-326-3p;rno-miR-128-3p	0.492881	0.307258	0.701982
GO:0032184	SUMO polymer binding	http://amigo.geneontology.org/amigo/term/GO:0032184	1	1988	5	16594	1.66975	29274	Rnf4	rno-miR-206-3p;rno-miR-200a-3p;rno-miR-1-3p;rno-miR-326-3p;rno-miR-221-3p	0.492881	0.307258	0.701982
GO:0098639	collagen binding involved in cell-matrix adhesion	http://amigo.geneontology.org/amigo/term/GO:0098639	1	1988	5	16594	1.66975	24511	Itgb1	rno-miR-543-3p	0.492881	0.307258	0.701982
GO:0047631	ADP-ribose diphosphatase activity	http://amigo.geneontology.org/amigo/term/GO:0047631	1	1988	5	16594	1.66975	361274	Nudt5	rno-miR-598-3p	0.492881	0.307258	0.701982
GO:0004445	inositol-polyphosphate 5-phosphatase activity	http://amigo.geneontology.org/amigo/term/GO:0004445	1	1988	5	16594	1.66975	54259	Inpp5d	rno-miR-133b-3p;rno-miR-183-5p;rno-miR-122-5p;rno-miR-133a-3p	0.492881	0.307258	0.701982
GO:0004784	superoxide dismutase activity	http://amigo.geneontology.org/amigo/term/GO:0004784	1	1988	5	16594	1.66975	84485	Ccs	rno-miR-381-3p	0.492881	0.307258	0.701982
GO:0017108	5'-flap endonuclease activity	http://amigo.geneontology.org/amigo/term/GO:0017108	1	1988	5	16594	1.66975	84490	Fen1	rno-miR-200a-3p;rno-miR-128-3p	0.492881	0.307258	0.701982
GO:0004449	isocitrate dehydrogenase (NAD+) activity	http://amigo.geneontology.org/amigo/term/GO:0004449	1	1988	5	16594	1.66975	114096	Idh3a	rno-miR-122-5p;rno-miR-381-3p;rno-miR-503-5p	0.492881	0.307258	0.701982
GO:0005134	interleukin-2 receptor binding	http://amigo.geneontology.org/amigo/term/GO:0005134	1	1988	5	16594	1.66975	116562	Il2	rno-miR-136-3p	0.492881	0.307258	0.701982
GO:0043546	molybdopterin cofactor binding	http://amigo.geneontology.org/amigo/term/GO:0043546	1	1988	5	16594	1.66975	81805	Suox	rno-miR-183-5p	0.492881	0.307258	0.701982
GO:0019911	structural constituent of myelin sheath	http://amigo.geneontology.org/amigo/term/GO:0019911	1	1988	5	16594	1.66975	24943	Plp1	rno-miR-543-3p	0.492881	0.307258	0.701982
GO:0051575	5'-deoxyribose-5-phosphate lyase activity	http://amigo.geneontology.org/amigo/term/GO:0051575	1	1988	5	16594	1.66975	25019	Xrcc6	rno-miR-431;rno-miR-128-3p	0.492881	0.307258	0.701982
GO:0015189	L-lysine transmembrane transporter activity	http://amigo.geneontology.org/amigo/term/GO:0015189	1	1988	5	16594	1.66975	29485	Slc7a3	rno-miR-543-3p;rno-miR-136-5p	0.492881	0.307258	0.701982
GO:0032795	heterotrimeric G-protein binding	http://amigo.geneontology.org/amigo/term/GO:0032795	1	1988	5	16594	1.66975	29290	Adora1	rno-miR-133b-3p;rno-miR-133a-3p	0.492881	0.307258	0.701982
GO:0015016	[heparan sulfate]-glucosamine N-sulfotransferase activity	http://amigo.geneontology.org/amigo/term/GO:0015016	1	1988	5	16594	1.66975	29633	Ndst1	rno-miR-30c-2-3p;rno-miR-326-3p;rno-miR-128-3p	0.492881	0.307258	0.701982
GO:0015181	arginine transmembrane transporter activity	http://amigo.geneontology.org/amigo/term/GO:0015181	1	1988	5	16594	1.66975	29485	Slc7a3	rno-miR-543-3p;rno-miR-136-5p	0.492881	0.307258	0.701982
GO:0008097	5S rRNA binding	http://amigo.geneontology.org/amigo/term/GO:0008097	1	1988	5	16594	1.66975	25274	Tst	rno-miR-136-5p	0.492881	0.307258	0.701982
GO:0008559	xenobiotic-transporting ATPase activity	http://amigo.geneontology.org/amigo/term/GO:0008559	1	1988	5	16594	1.66975	24565	Abcc1	rno-miR-326-3p	0.492881	0.307258	0.701982
GO:0051434	BH3 domain binding	http://amigo.geneontology.org/amigo/term/GO:0051434	1	1988	5	16594	1.66975	24888	Bcl2l1	rno-miR-133b-3p;rno-miR-136-3p;rno-miR-543-3p;rno-miR-495;rno-miR-326-3p;rno-miR-133a-3p	0.492881	0.307258	0.701982
GO:0009922	fatty acid elongase activity	http://amigo.geneontology.org/amigo/term/GO:0009922	1	1988	5	16594	1.66975	171402	Elovl6	rno-miR-128-3p	0.492881	0.307258	0.701982
GO:0030911	TPR domain binding	http://amigo.geneontology.org/amigo/term/GO:0030911	1	1988	5	16594	1.66975	81743	Pde2a	rno-miR-30c-2-3p	0.492881	0.307258	0.701982
GO:0004952	dopamine neurotransmitter receptor activity	http://amigo.geneontology.org/amigo/term/GO:0004952	1	1988	5	16594	1.66975	24318	Drd2	rno-miR-200a-3p;rno-miR-326-3p	0.492881	0.307258	0.701982
GO:0039706	co-receptor binding	http://amigo.geneontology.org/amigo/term/GO:0039706	1	1988	5	16594	1.66975	29199	Hfe	rno-miR-411-5p	0.492881	0.307258	0.701982
GO:0004197	cysteine-type endopeptidase activity	http://amigo.geneontology.org/amigo/term/GO:0004197	11	1988	88	16594	1.04363	313387;25402;362636;64026;408217;25425;307905;63865;29175;291796;287552	Usp1;Casp3;Usp48;Casp7;Usp11;Ctsh;Usp10;Lgmn;Ctsk;Usp14;Blmh	rno-miR-206-3p;rno-miR-30c-2-3p;rno-miR-221-3p;rno-miR-431;rno-miR-10b-5p;rno-miR-381-3p;rno-miR-411-5p;rno-miR-1-3p;rno-miR-128-3p;rno-miR-495;rno-miR-326-3p	0.494825	0.305548	0.703685
GO:0030507	spectrin binding	http://amigo.geneontology.org/amigo/term/GO:0030507	4	1988	30	16594	1.11317	29564;60449;24400;24717	Dync1i1;Gnb3;Gnb1;Rho	rno-miR-183-5p;rno-miR-200a-3p;rno-miR-543-3p;rno-miR-221-3p;rno-miR-431	0.500446	0.300643	0.710603
GO:0003824	catalytic activity	http://amigo.geneontology.org/amigo/term/GO:0003824	12	1988	97	16594	1.03283	364879;117243;246263;24962;59265;309301;84470;362375;79242;192360;171410;29130	Isoc1;Acsl6;Acsm2a;Cth;Phlpp1;Rcl1;Gnpat;Lancl2;Hpgd;Eml2;Acsbg1;Syn3	rno-miR-451-5p;rno-miR-206-3p;rno-miR-30c-2-3p;rno-miR-99b-3p;rno-miR-136-5p;rno-miR-221-3p;rno-miR-431;rno-miR-381-3p;rno-miR-133b-3p;rno-miR-1-3p;rno-miR-128-3p;rno-miR-133a-3p;rno-miR-495;rno-miR-200a-3p;rno-miR-326-3p;rno-miR-503-5p	0.50377	0.297768	0.714244
GO:0030515	snoRNA binding	http://amigo.geneontology.org/amigo/term/GO:0030515	3	1988	22	16594	1.13845	94267;317399;361274	Nudt4;Ddx21;Nudt5	rno-miR-10b-5p;rno-miR-183-5p;rno-miR-381-3p;rno-miR-598-3p;rno-miR-221-3p	0.509658	0.292721	0.719334
GO:0042813	Wnt-activated receptor activity	http://amigo.geneontology.org/amigo/term/GO:0042813	3	1988	22	16594	1.13845	362326;58868;89803	Tspan12;Fzd1;Sfrp4	rno-miR-183-5p;rno-miR-30c-2-3p;rno-miR-136-3p;rno-miR-128-3p;rno-miR-543-3p;rno-miR-495;rno-miR-326-3p	0.509658	0.292721	0.719334
GO:0005272	sodium channel activity	http://amigo.geneontology.org/amigo/term/GO:0005272	2	1988	14	16594	1.19263	25122;59324	Scnn1a;Kcnk1	rno-miR-206-3p;rno-miR-30c-2-3p;rno-miR-133b-3p;rno-miR-1-3p;rno-miR-128-3p;rno-miR-133a-3p	0.522941	0.281547	0.719334
GO:0003899	DNA-directed RNA polymerase activity	http://amigo.geneontology.org/amigo/term/GO:0003899	2	1988	14	16594	1.19263	192147;114205	Polr2m;Crcp	rno-miR-543-3p;rno-miR-495;rno-miR-136-5p	0.522941	0.281547	0.719334
GO:0031267	small GTPase binding	http://amigo.geneontology.org/amigo/term/GO:0031267	2	1988	14	16594	1.19263	313729;29662	Errfi1;Gdi2	rno-miR-381-3p;rno-miR-133b-3p;rno-miR-136-3p;rno-miR-128-3p;rno-miR-495;rno-miR-133a-3p	0.522941	0.281547	0.719334
GO:0070679	inositol 1,4,5 trisphosphate binding	http://amigo.geneontology.org/amigo/term/GO:0070679	2	1988	14	16594	1.19263	84587;171039	Plcl1;Rph3a	rno-miR-495;rno-miR-200a-3p;rno-miR-376b-3p	0.522941	0.281547	0.719334
GO:0004702	receptor signaling protein serine/threonine kinase activity	http://amigo.geneontology.org/amigo/term/GO:0004702	2	1988	14	16594	1.19263	25237;81507	Acvrl1;Bmpr1a	rno-miR-206-3p;rno-miR-411-5p;rno-miR-133b-3p;rno-miR-1-3p;rno-miR-495;rno-miR-133a-3p	0.522941	0.281547	0.719334
GO:0015078	hydrogen ion transmembrane transporter activity	http://amigo.geneontology.org/amigo/term/GO:0015078	4	1988	31	16594	1.0772	94170;155205;25708;170667	Atp6v0e1;Slc36a1;Ucp3;Atp6v0c	rno-miR-431;rno-miR-133b-3p;rno-miR-30c-2-3p;rno-miR-128-3p;rno-miR-133a-3p	0.52396	0.280702	0.719334
GO:0004402	histone acetyltransferase activity	http://amigo.geneontology.org/amigo/term/GO:0004402	5	1988	40	16594	1.04349	619436;54244;192218;301164;303470	Med24;Crebbp;Kat5;Kat2b;Kat7	rno-miR-30c-2-3p;rno-miR-99b-3p;rno-miR-431;rno-miR-381-3p;rno-miR-128-3p;rno-miR-543-3p;rno-miR-495	0.534913	0.271717	0.719334
GO:0001046	core promoter sequence-specific DNA binding	http://amigo.geneontology.org/amigo/term/GO:0001046	5	1988	40	16594	1.04349	25149;29657;299691;246297;25664	Esr2;Arntl;Cry1;Myocd;Pparg	rno-miR-206-3p;rno-miR-381-3p;rno-miR-1-3p;rno-miR-128-3p;rno-miR-495;rno-miR-200a-3p	0.534913	0.271717	0.719334
GO:0003823	antigen binding	http://amigo.geneontology.org/amigo/term/GO:0003823	3	1988	23	16594	1.08888	293627;171369;117281	Tspan4;Cd40;Ppp2r1a	rno-miR-183-5p;rno-miR-1-3p;rno-miR-206-3p;rno-miR-136-3p;rno-miR-326-3p	0.536895	0.270111	0.719334
GO:0016746	transferase activity, transferring acyl groups	http://amigo.geneontology.org/amigo/term/GO:0016746	3	1988	23	16594	1.08888	406165;25413;29382	Agpat1;Cpt2;Ctbp1	rno-miR-183-5p;rno-miR-206-3p;rno-miR-221-3p;rno-miR-122-5p;rno-miR-1-3p;rno-miR-543-3p	0.536895	0.270111	0.719334
GO:0071837	HMG box domain binding	http://amigo.geneontology.org/amigo/term/GO:0071837	3	1988	23	16594	1.08888	79237;25509;114090	Hhex;Pax6;Egr2	rno-miR-431;rno-miR-10b-5p;rno-miR-200a-3p;rno-miR-122-5p;rno-miR-376b-3p	0.536895	0.270111	0.719334
GO:0043015	gamma-tubulin binding	http://amigo.geneontology.org/amigo/term/GO:0043015	3	1988	23	16594	1.08888	299923;191575;363062	Ndrg1;Nme1;Dixdc1	rno-miR-206-3p;rno-miR-30c-2-3p;rno-miR-221-3p;rno-miR-411-5p;rno-miR-133b-3p;rno-miR-1-3p;rno-miR-495;rno-miR-200a-3p;rno-miR-133a-3p	0.536895	0.270111	0.719334
GO:0015277	kainate selective glutamate receptor activity	http://amigo.geneontology.org/amigo/term/GO:0015277	1	1988	6	16594	1.39138	24407	Grik5	rno-miR-376b-3p	0.547153	0.261891	0.719334
GO:0043208	glycosphingolipid binding	http://amigo.geneontology.org/amigo/term/GO:0043208	1	1988	6	16594	1.39138	116562	Il2	rno-miR-136-3p	0.547153	0.261891	0.719334
GO:0097100	supercoiled DNA binding	http://amigo.geneontology.org/amigo/term/GO:0097100	1	1988	6	16594	1.39138	313323	Psip1	rno-miR-543-3p;rno-miR-495;rno-miR-136-3p;rno-miR-381-3p;rno-miR-128-3p	0.547153	0.261891	0.719334
GO:0047035	testosterone dehydrogenase (NAD+) activity	http://amigo.geneontology.org/amigo/term/GO:0047035	1	1988	6	16594	1.39138	361802	Hsd17b8	rno-miR-326-3p	0.547153	0.261891	0.719334
GO:0043426	MRF binding	http://amigo.geneontology.org/amigo/term/GO:0043426	1	1988	6	16594	1.39138	54244	Crebbp	rno-miR-543-3p;rno-miR-495;rno-miR-30c-2-3p;rno-miR-381-3p	0.547153	0.261891	0.719334
GO:0003956	NAD(P)+-protein-arginine ADP-ribosyltransferase activity	http://amigo.geneontology.org/amigo/term/GO:0003956	1	1988	6	16594	1.39138	305235	Art3	rno-miR-128-3p	0.547153	0.261891	0.719334
GO:0097027	ubiquitin-protein transferase activator activity	http://amigo.geneontology.org/amigo/term/GO:0097027	1	1988	6	16594	1.39138	309626	Ring1	rno-miR-30c-2-3p	0.547153	0.261891	0.719334
GO:0017034	Rap guanyl-nucleotide exchange factor activity	http://amigo.geneontology.org/amigo/term/GO:0017034	1	1988	6	16594	1.39138	29434	Rasgrp1	rno-miR-200a-3p	0.547153	0.261891	0.719334
GO:0015349	thyroid hormone transmembrane transporter activity	http://amigo.geneontology.org/amigo/term/GO:0015349	1	1988	6	16594	1.39138	170566	Slc16a10	rno-miR-30c-2-3p;rno-miR-381-3p;rno-miR-376b-3p	0.547153	0.261891	0.719334
GO:0016655	oxidoreductase activity, acting on NAD(P)H, quinone or similar compound as acceptor	http://amigo.geneontology.org/amigo/term/GO:0016655	1	1988	6	16594	1.39138	266686	Dhrs4	rno-miR-200a-3p	0.547153	0.261891	0.719334
GO:0005114	type II transforming growth factor beta receptor binding	http://amigo.geneontology.org/amigo/term/GO:0005114	1	1988	6	16594	1.39138	29610	Tgfbr3	rno-miR-206-3p;rno-miR-1-3p	0.547153	0.261891	0.719334
GO:0047499	calcium-independent phospholipase A2 activity	http://amigo.geneontology.org/amigo/term/GO:0047499	1	1988	6	16594	1.39138	360426	Pla2g6	rno-miR-451-5p;rno-miR-326-3p;rno-miR-128-3p	0.547153	0.261891	0.719334
GO:0043140	ATP-dependent 3'-5' DNA helicase activity	http://amigo.geneontology.org/amigo/term/GO:0043140	1	1988	6	16594	1.39138	65137	Ruvbl1	rno-miR-495;rno-miR-200a-3p;rno-miR-136-3p;rno-miR-326-3p	0.547153	0.261891	0.719334
GO:0033265	choline binding	http://amigo.geneontology.org/amigo/term/GO:0033265	1	1988	6	16594	1.39138	85426	Slc5a7	rno-miR-495	0.547153	0.261891	0.719334
GO:0005078	MAP-kinase scaffold activity	http://amigo.geneontology.org/amigo/term/GO:0005078	1	1988	6	16594	1.39138	116457	Mapk8ip1	rno-miR-183-5p;rno-miR-326-3p	0.547153	0.261891	0.719334
GO:0045545	syndecan binding	http://amigo.geneontology.org/amigo/term/GO:0045545	1	1988	6	16594	1.39138	83841	Sdcbp	rno-miR-543-3p;rno-miR-495;rno-miR-206-3p;rno-miR-1-3p	0.547153	0.261891	0.719334
GO:0005375	copper ion transmembrane transporter activity	http://amigo.geneontology.org/amigo/term/GO:0005375	1	1988	6	16594	1.39138	24218	Atp7b	rno-miR-376b-3p	0.547153	0.261891	0.719334
GO:0008312	7S RNA binding	http://amigo.geneontology.org/amigo/term/GO:0008312	1	1988	6	16594	1.39138	116650	Srp54a	rno-miR-30c-2-3p	0.547153	0.261891	0.719334
GO:0046870	cadmium ion binding	http://amigo.geneontology.org/amigo/term/GO:0046870	1	1988	6	16594	1.39138	84550	Slc24a2	rno-miR-495;rno-miR-122-5p	0.547153	0.261891	0.719334
GO:0004703	G-protein coupled receptor kinase activity	http://amigo.geneontology.org/amigo/term/GO:0004703	1	1988	6	16594	1.39138	59076	Grk6	rno-miR-206-3p;rno-miR-1-3p;rno-miR-326-3p	0.547153	0.261891	0.719334
GO:0008508	bile acid:sodium symporter activity	http://amigo.geneontology.org/amigo/term/GO:0008508	1	1988	6	16594	1.39138	24777	Slc10a1	rno-miR-543-3p;rno-miR-376b-3p	0.547153	0.261891	0.719334
GO:0005168	neurotrophin TRKA receptor binding	http://amigo.geneontology.org/amigo/term/GO:0005168	1	1988	6	16594	1.39138	24596	Ngfr	rno-miR-495;rno-miR-122-5p;rno-miR-326-3p;rno-miR-128-3p	0.547153	0.261891	0.719334
GO:0004000	adenosine deaminase activity	http://amigo.geneontology.org/amigo/term/GO:0004000	1	1988	6	16594	1.39138	24165	Ada	rno-miR-136-5p	0.547153	0.261891	0.719334
GO:0005338	nucleotide-sugar transmembrane transporter activity	http://amigo.geneontology.org/amigo/term/GO:0005338	1	1988	6	16594	1.39138	310808	Slc35a3	rno-miR-495;rno-miR-136-5p;rno-miR-326-3p;rno-miR-376b-3p	0.547153	0.261891	0.719334
GO:0004301	epoxide hydrolase activity	http://amigo.geneontology.org/amigo/term/GO:0004301	1	1988	6	16594	1.39138	25315	Ephx1	rno-miR-495	0.547153	0.261891	0.719334
GO:0004945	angiotensin type II receptor activity	http://amigo.geneontology.org/amigo/term/GO:0004945	1	1988	6	16594	1.39138	298646	Agtrap	rno-miR-326-3p	0.547153	0.261891	0.719334
GO:0008035	high-density lipoprotein particle binding	http://amigo.geneontology.org/amigo/term/GO:0008035	1	1988	6	16594	1.39138	29184	Cd36	rno-miR-495;rno-miR-200a-3p;rno-miR-99b-3p;rno-miR-136-5p	0.547153	0.261891	0.719334
GO:1904264	ubiquitin protein ligase activity involved in ERAD pathway	http://amigo.geneontology.org/amigo/term/GO:1904264	1	1988	6	16594	1.39138	360967	Rnf185	rno-miR-200a-3p;rno-miR-30c-2-3p;rno-miR-326-3p	0.547153	0.261891	0.719334
GO:0004075	biotin carboxylase activity	http://amigo.geneontology.org/amigo/term/GO:0004075	1	1988	6	16594	1.39138	294972	Mccc1	rno-miR-411-5p	0.547153	0.261891	0.719334
GO:0070087	chromo shadow domain binding	http://amigo.geneontology.org/amigo/term/GO:0070087	1	1988	6	16594	1.39138	363269	Sp100	rno-miR-128-3p	0.547153	0.261891	0.719334
GO:0010485	H4 histone acetyltransferase activity	http://amigo.geneontology.org/amigo/term/GO:0010485	1	1988	6	16594	1.39138	296501	Hat1	rno-miR-381-3p	0.547153	0.261891	0.719334
GO:0048273	mitogen-activated protein kinase p38 binding	http://amigo.geneontology.org/amigo/term/GO:0048273	1	1988	6	16594	1.39138	60421	Prmt1	rno-miR-200a-3p	0.547153	0.261891	0.719334
GO:0030976	thiamine pyrophosphate binding	http://amigo.geneontology.org/amigo/term/GO:0030976	1	1988	6	16594	1.39138	64524	Tkt	rno-miR-206-3p;rno-miR-1-3p	0.547153	0.261891	0.719334
GO:0004385	guanylate kinase activity	http://amigo.geneontology.org/amigo/term/GO:0004385	1	1988	6	16594	1.39138	116681	Dlgap2	rno-miR-431;rno-miR-495	0.547153	0.261891	0.719334
GO:0044389	ubiquitin-like protein ligase binding	http://amigo.geneontology.org/amigo/term/GO:0044389	1	1988	6	16594	1.39138	24253	Cebpb	rno-miR-543-3p;rno-miR-376b-3p	0.547153	0.261891	0.719334
GO:0032050	clathrin heavy chain binding	http://amigo.geneontology.org/amigo/term/GO:0032050	1	1988	6	16594	1.39138	89816	Picalm	rno-miR-183-5p;rno-miR-495;rno-miR-206-3p;rno-miR-1-3p	0.547153	0.261891	0.719334
GO:0004791	thioredoxin-disulfide reductase activity	http://amigo.geneontology.org/amigo/term/GO:0004791	1	1988	6	16594	1.39138	58819	Txnrd1	rno-miR-543-3p;rno-miR-136-5p;rno-miR-221-3p	0.547153	0.261891	0.719334
GO:0015125	bile acid transmembrane transporter activity	http://amigo.geneontology.org/amigo/term/GO:0015125	1	1988	6	16594	1.39138	24777	Slc10a1	rno-miR-543-3p;rno-miR-376b-3p	0.547153	0.261891	0.719334
GO:0070742	C2H2 zinc finger domain binding	http://amigo.geneontology.org/amigo/term/GO:0070742	2	1988	15	16594	1.11306	25159;116543	Gata2;Ebf1	rno-miR-495;rno-miR-200a-3p;rno-miR-326-3p;rno-miR-128-3p	0.556504	0.254532	0.730605
GO:0043014	alpha-tubulin binding	http://amigo.geneontology.org/amigo/term/GO:0043014	3	1988	24	16594	1.04345	29161;170845;500282	Cav3;Ndel1;Arl8b	rno-miR-543-3p;rno-miR-381-3p;rno-miR-326-3p;rno-miR-128-3p;rno-miR-376b-3p	0.563246	0.249302	0.738425
GO:0008514	organic anion transmembrane transporter activity	http://amigo.geneontology.org/amigo/term/GO:0008514	2	1988	16	16594	1.04343	29509;116721	Slc22a6;Abcc5	rno-miR-10b-5p;rno-miR-128-3p	0.588349	0.230365	0.744524
GO:0004527	exonuclease activity	http://amigo.geneontology.org/amigo/term/GO:0004527	2	1988	16	16594	1.04343	84474;84490	Ddx1;Fen1	rno-miR-200a-3p;rno-miR-128-3p	0.588349	0.230365	0.744524
GO:0010181	FMN binding	http://amigo.geneontology.org/amigo/term/GO:0010181	2	1988	16	16594	1.04343	24599;290947	Nos2;Mtrr	rno-miR-495;rno-miR-136-3p;rno-miR-30c-2-3p;rno-miR-503-5p	0.588349	0.230365	0.744524
GO:0004745	retinol dehydrogenase activity	http://amigo.geneontology.org/amigo/term/GO:0004745	2	1988	16	16594	1.04343	313689;299511	Dhrs3;Rdh16	rno-miR-431;rno-miR-200a-3p	0.588349	0.230365	0.744524
GO:0022891	substrate-specific transmembrane transporter activity	http://amigo.geneontology.org/amigo/term/GO:0022891	2	1988	16	16594	1.04343	171442;63886	Svop;Abcb9	rno-miR-542-5p;rno-miR-128-3p	0.588349	0.230365	0.744524
GO:0030742	GTP-dependent protein binding	http://amigo.geneontology.org/amigo/term/GO:0030742	2	1988	16	16594	1.04343	293344;25482	Arfip2;Mras	rno-miR-133b-3p;rno-miR-122-5p;rno-miR-326-3p;rno-miR-133a-3p	0.588349	0.230365	0.744524
GO:0001106	RNA polymerase II transcription corepressor activity	http://amigo.geneontology.org/amigo/term/GO:0001106	3	1988	25	16594	1.00165	297893;116665;29382	Hdac1;Rere;Ctbp1	rno-miR-543-3p;rno-miR-495;rno-miR-326-3p;rno-miR-128-3p	0.58866	0.230136	0.744524
GO:0043021	ribonucleoprotein complex binding	http://amigo.geneontology.org/amigo/term/GO:0043021	3	1988	25	16594	1.00165	290046;116650;246332	Hnrnpc;Srp54a;Uhmk1	rno-miR-206-3p;rno-miR-30c-2-3p;rno-miR-99b-3p;rno-miR-10b-5p;rno-miR-1-3p;rno-miR-495;rno-miR-200a-3p	0.58866	0.230136	0.744524
GO:0046966	thyroid hormone receptor binding	http://amigo.geneontology.org/amigo/term/GO:0046966	3	1988	25	16594	1.00165	316575;619436;317385	Trip12;Med24;Fus	rno-miR-495;rno-miR-200a-3p;rno-miR-30c-2-3p;rno-miR-381-3p	0.58866	0.230136	0.744524
GO:0003746	translation elongation factor activity	http://amigo.geneontology.org/amigo/term/GO:0003746	3	1988	25	16594	1.00165	171361;287444;25562	Eef1a1;Eif5a;Tceb3	rno-miR-543-3p;rno-miR-133b-3p;rno-miR-10b-5p;rno-miR-495;rno-miR-133a-3p	0.58866	0.230136	0.744524
GO:0004867	serine-type endopeptidase inhibitor activity	http://amigo.geneontology.org/amigo/term/GO:0004867	11	1988	95	16594	0.966318	25377;29345;304917;116589;60325;24617;54281;286888;24153;246333;116459	Ambp;Serpinh1;Serpinc1;Serpinb5;Serpinb2;Serpine1;Furin;Wfdc2;A2m;Pcsk1n;Serpini1	rno-miR-30c-2-3p;rno-miR-136-5p;rno-miR-221-3p;rno-miR-10b-5p;rno-miR-133b-3p;rno-miR-128-3p;rno-miR-543-3p;rno-miR-495;rno-miR-200a-3p;rno-miR-326-3p;rno-miR-133a-3p;rno-miR-376b-3p	0.589325	0.229645	0.744524
GO:0008138	protein tyrosine/serine/threonine phosphatase activity	http://amigo.geneontology.org/amigo/term/GO:0008138	5	1988	43	16594	0.970517	305477;116663;306527;293847;311406	Dusp18;Dusp6;Dusp26;Dusp9;Dusp2	rno-miR-99b-3p;rno-miR-122-5p;rno-miR-133b-3p;rno-miR-136-3p;rno-miR-495;rno-miR-326-3p;rno-miR-133a-3p	0.59418	0.226082	0.744524
GO:0001222	transcription corepressor binding	http://amigo.geneontology.org/amigo/term/GO:0001222	1	1988	7	16594	1.19254	85434	Cdc5l	rno-miR-200a-3p	0.595619	0.225031	0.744524
GO:0015106	bicarbonate transmembrane transporter activity	http://amigo.geneontology.org/amigo/term/GO:0015106	1	1988	7	16594	1.19254	114629	Slc26a3	rno-miR-221-3p	0.595619	0.225031	0.744524
GO:0004033	aldo-keto reductase (NADP) activity	http://amigo.geneontology.org/amigo/term/GO:0004033	1	1988	7	16594	1.19254	29737	Kcnab1	rno-miR-10b-5p;rno-miR-128-3p	0.595619	0.225031	0.744524
GO:0008420	CTD phosphatase activity	http://amigo.geneontology.org/amigo/term/GO:0008420	1	1988	7	16594	1.19254	305120	Rpap2	rno-miR-543-3p	0.595619	0.225031	0.744524
GO:1990405	protein antigen binding	http://amigo.geneontology.org/amigo/term/GO:1990405	1	1988	7	16594	1.19254	25110	Klrd1	rno-miR-200a-3p	0.595619	0.225031	0.744524
GO:0015347	sodium-independent organic anion transmembrane transporter activity	http://amigo.geneontology.org/amigo/term/GO:0015347	1	1988	7	16594	1.19254	29509	Slc22a6	rno-miR-10b-5p	0.595619	0.225031	0.744524
GO:0047498	calcium-dependent phospholipase A2 activity	http://amigo.geneontology.org/amigo/term/GO:0047498	1	1988	7	16594	1.19254	24653	Pla2g4a	rno-miR-543-3p;rno-miR-206-3p;rno-miR-1-3p;rno-miR-381-3p	0.595619	0.225031	0.744524
GO:0004767	sphingomyelin phosphodiesterase activity	http://amigo.geneontology.org/amigo/term/GO:0004767	1	1988	7	16594	1.19254	94338	Smpd3	rno-miR-183-5p;rno-miR-99b-3p;rno-miR-381-3p	0.595619	0.225031	0.744524
GO:0004045	aminoacyl-tRNA hydrolase activity	http://amigo.geneontology.org/amigo/term/GO:0004045	1	1988	7	16594	1.19254	287593	Ptrh2	rno-miR-543-3p	0.595619	0.225031	0.744524
GO:0035591	signaling adaptor activity	http://amigo.geneontology.org/amigo/term/GO:0035591	1	1988	7	16594	1.19254	192126	Dab2ip	rno-miR-381-3p	0.595619	0.225031	0.744524
GO:0004452	isopentenyl-diphosphate delta-isomerase activity	http://amigo.geneontology.org/amigo/term/GO:0004452	1	1988	7	16594	1.19254	89784	Idi1	rno-miR-381-3p	0.595619	0.225031	0.744524
GO:0008509	anion transmembrane transporter activity	http://amigo.geneontology.org/amigo/term/GO:0008509	1	1988	7	16594	1.19254	24781	Slc4a3	rno-miR-122-5p	0.595619	0.225031	0.744524
GO:0030274	LIM domain binding	http://amigo.geneontology.org/amigo/term/GO:0030274	1	1988	7	16594	1.19254	171123	Rph3al	rno-miR-200a-3p	0.595619	0.225031	0.744524
GO:0015321	sodium-dependent phosphate transmembrane transporter activity	http://amigo.geneontology.org/amigo/term/GO:0015321	1	1988	7	16594	1.19254	84395	Slc34a2	rno-miR-543-3p	0.595619	0.225031	0.744524
GO:0050700	CARD domain binding	http://amigo.geneontology.org/amigo/term/GO:0050700	1	1988	7	16594	1.19254	311430	Mavs	rno-miR-542-5p	0.595619	0.225031	0.744524
GO:0030275	LRR domain binding	http://amigo.geneontology.org/amigo/term/GO:0030275	1	1988	7	16594	1.19254	24586	Ncam1	rno-miR-122-5p	0.595619	0.225031	0.744524
GO:0019104	DNA N-glycosylase activity	http://amigo.geneontology.org/amigo/term/GO:0019104	1	1988	7	16594	1.19254	114521	Tdg	rno-miR-221-3p;rno-miR-136-5p;rno-miR-326-3p;rno-miR-128-3p;rno-miR-376b-3p	0.595619	0.225031	0.744524
GO:0031419	cobalamin binding	http://amigo.geneontology.org/amigo/term/GO:0031419	1	1988	7	16594	1.19254	362851	Cd320	rno-miR-122-5p	0.595619	0.225031	0.744524
GO:0004629	phospholipase C activity	http://amigo.geneontology.org/amigo/term/GO:0004629	1	1988	7	16594	1.19254	29290	Adora1	rno-miR-133b-3p;rno-miR-133a-3p	0.595619	0.225031	0.744524
GO:0072341	modified amino acid binding	http://amigo.geneontology.org/amigo/term/GO:0072341	1	1988	7	16594	1.19254	89820	Prmt3	rno-miR-200a-3p	0.595619	0.225031	0.744524
GO:0034711	inhibin binding	http://amigo.geneontology.org/amigo/term/GO:0034711	1	1988	7	16594	1.19254	29200	Inhba	rno-miR-431	0.595619	0.225031	0.744524
GO:0032036	myosin heavy chain binding	http://amigo.geneontology.org/amigo/term/GO:0032036	1	1988	7	16594	1.19254	50685	Myl12b	rno-miR-543-3p	0.595619	0.225031	0.744524
GO:0008028	monocarboxylic acid transmembrane transporter activity	http://amigo.geneontology.org/amigo/term/GO:0008028	1	1988	7	16594	1.19254	29735	Slc16a7	rno-miR-495;rno-miR-200a-3p;rno-miR-221-3p	0.595619	0.225031	0.744524
GO:0005201	extracellular matrix structural constituent	http://amigo.geneontology.org/amigo/term/GO:0005201	4	1988	35	16594	0.953859	25661;84352;83727;25043	Fn1;Col1a2;Fbn1;Eln	rno-miR-206-3p;rno-miR-133b-3p;rno-miR-1-3p;rno-miR-200a-3p;rno-miR-133a-3p;rno-miR-376b-3p	0.61213	0.213156	0.764146
GO:0008528	G-protein coupled peptide receptor activity	http://amigo.geneontology.org/amigo/term/GO:0008528	2	1988	17	16594	0.981992	25360;25449	Tshr;Fshr	rno-miR-200a-3p;rno-miR-381-3p	0.618461	0.208688	0.765947
GO:0070006	metalloaminopeptidase activity	http://amigo.geneontology.org/amigo/term/GO:0070006	2	1988	17	16594	0.981992	80897;64370	Erap1;Metap2	rno-miR-183-5p;rno-miR-128-3p	0.618461	0.208688	0.765947
GO:0017091	AU-rich element binding	http://amigo.geneontology.org/amigo/term/GO:0017091	2	1988	17	16594	0.981992	291877;79426	Nudt21;Zfp36	rno-miR-206-3p;rno-miR-221-3p;rno-miR-411-5p;rno-miR-1-3p;rno-miR-543-3p;rno-miR-200a-3p	0.618461	0.208688	0.765947
GO:0004180	carboxypeptidase activity	http://amigo.geneontology.org/amigo/term/GO:0004180	2	1988	17	16594	0.981992	291394;307212	Cndp2;Cndp1	rno-miR-431;rno-miR-136-5p	0.618461	0.208688	0.765947
GO:0032794	GTPase activating protein binding	http://amigo.geneontology.org/amigo/term/GO:0032794	2	1988	17	16594	0.981992	50664;25643	Gnao1;Gnai3	rno-miR-221-3p;rno-miR-10b-5p;rno-miR-133b-3p;rno-miR-495;rno-miR-326-3p;rno-miR-133a-3p	0.618461	0.208688	0.765947
GO:0017127	cholesterol transporter activity	http://amigo.geneontology.org/amigo/term/GO:0017127	2	1988	17	16594	0.981992	25557;85264	Star;Abcg1	rno-miR-10b-5p;rno-miR-30c-2-3p;rno-miR-122-5p;rno-miR-326-3p;rno-miR-376b-3p	0.618461	0.208688	0.765947
GO:0008146	sulfotransferase activity	http://amigo.geneontology.org/amigo/term/GO:0008146	4	1988	36	16594	0.927307	140568;295934;287466;29633	Chst10;Chst1;Wscd1;Ndst1	rno-miR-183-5p;rno-miR-30c-2-3p;rno-miR-122-5p;rno-miR-128-3p;rno-miR-495;rno-miR-326-3p	0.632525	0.198922	0.770945
GO:0000062	fatty-acyl-CoA binding	http://amigo.geneontology.org/amigo/term/GO:0000062	4	1988	36	16594	0.927307	291075;289312;26759;266770	Eci2;Acbd3;Acot7;Soat2	rno-miR-431;rno-miR-200a-3p;rno-miR-30c-2-3p;rno-miR-326-3p	0.632525	0.198922	0.770945
GO:0005504	fatty acid binding	http://amigo.geneontology.org/amigo/term/GO:0005504	3	1988	27	16594	0.927344	360678;292156;25682	Arhgdia;Sh3glb1;Ppard	rno-miR-543-3p;rno-miR-133b-3p;rno-miR-122-5p;rno-miR-99b-3p;rno-miR-133a-3p	0.636543	0.196172	0.770945
GO:0016706	oxidoreductase activity, acting on paired donors, with incorporation or reduction of molecular oxygen, 2-oxoglutarate as one donor, and incorporation of one atom each of oxygen into both donors	http://amigo.geneontology.org/amigo/term/GO:0016706	3	1988	27	16594	0.927344	308457;303749;54702	Egln2;Ogfod3;Egln3	rno-miR-183-5p;rno-miR-30c-2-3p;rno-miR-326-3p;rno-miR-503-5p	0.636543	0.196172	0.770945
GO:0043023	ribosomal large subunit binding	http://amigo.geneontology.org/amigo/term/GO:0043023	1	1988	8	16594	1.04341	311903	Mrrf	rno-miR-206-3p;rno-miR-1-3p	0.638901	0.194567	0.770945
GO:0019212	phosphatase inhibitor activity	http://amigo.geneontology.org/amigo/term/GO:0019212	1	1988	8	16594	1.04341	361999	Anp32e	rno-miR-122-5p	0.638901	0.194567	0.770945
GO:0036310	annealing helicase activity	http://amigo.geneontology.org/amigo/term/GO:0036310	1	1988	8	16594	1.04341	25380	Anxa1	rno-miR-495;rno-miR-221-3p	0.638901	0.194567	0.770945
GO:0000014	single-stranded DNA endodeoxyribonuclease activity	http://amigo.geneontology.org/amigo/term/GO:0000014	1	1988	8	16594	1.04341	29497	Ptbp1	rno-miR-10b-5p;rno-miR-30c-2-3p;rno-miR-326-3p;rno-miR-133a-3p;rno-miR-133b-3p	0.638901	0.194567	0.770945
GO:0003854	3-beta-hydroxy-delta5-steroid dehydrogenase activity	http://amigo.geneontology.org/amigo/term/GO:0003854	1	1988	8	16594	1.04341	309262	Nsdhl	rno-miR-30c-2-3p;rno-miR-411-5p;rno-miR-376b-3p	0.638901	0.194567	0.770945
GO:0019215	intermediate filament binding	http://amigo.geneontology.org/amigo/term/GO:0019215	1	1988	8	16594	1.04341	191575	Nme1	rno-miR-200a-3p;rno-miR-411-5p	0.638901	0.194567	0.770945
GO:0016175	superoxide-generating NADPH oxidase activity	http://amigo.geneontology.org/amigo/term/GO:0016175	1	1988	8	16594	1.04341	114553	Ncf1	rno-miR-381-3p	0.638901	0.194567	0.770945
GO:0032183	SUMO binding	http://amigo.geneontology.org/amigo/term/GO:0032183	1	1988	8	16594	1.04341	114521	Tdg	rno-miR-221-3p;rno-miR-136-5p;rno-miR-326-3p;rno-miR-128-3p;rno-miR-376b-3p	0.638901	0.194567	0.770945
GO:0071933	Arp2/3 complex binding	http://amigo.geneontology.org/amigo/term/GO:0071933	1	1988	8	16594	1.04341	29474	Coro1b	rno-miR-206-3p;rno-miR-1-3p	0.638901	0.194567	0.770945
GO:0015267	channel activity	http://amigo.geneontology.org/amigo/term/GO:0015267	1	1988	8	16594	1.04341	315435	Panx1	rno-miR-326-3p	0.638901	0.194567	0.770945
GO:0000900	translation repressor activity, nucleic acid binding	http://amigo.geneontology.org/amigo/term/GO:0000900	1	1988	8	16594	1.04341	498407	Purb	rno-miR-133b-3p;rno-miR-133a-3p	0.638901	0.194567	0.770945
GO:0001882	nucleoside binding	http://amigo.geneontology.org/amigo/term/GO:0001882	1	1988	8	16594	1.04341	63836	Actn4	rno-miR-133b-3p;rno-miR-326-3p;rno-miR-133a-3p	0.638901	0.194567	0.770945
GO:0004559	alpha-mannosidase activity	http://amigo.geneontology.org/amigo/term/GO:0004559	1	1988	8	16594	1.04341	282585	Mrfap1	rno-miR-495	0.638901	0.194567	0.770945
GO:0004536	deoxyribonuclease activity	http://amigo.geneontology.org/amigo/term/GO:0004536	1	1988	8	16594	1.04341	191575	Nme1	rno-miR-200a-3p;rno-miR-411-5p	0.638901	0.194567	0.770945
GO:0004568	chitinase activity	http://amigo.geneontology.org/amigo/term/GO:0004568	1	1988	8	16594	1.04341	81652	Ctbs	rno-miR-411-5p	0.638901	0.194567	0.770945
GO:0004862	cAMP-dependent protein kinase inhibitor activity	http://amigo.geneontology.org/amigo/term/GO:0004862	1	1988	8	16594	1.04341	373545	Prkag2	rno-miR-495	0.638901	0.194567	0.770945
GO:0003714	transcription corepressor activity	http://amigo.geneontology.org/amigo/term/GO:0003714	14	1988	126	16594	0.926939	64460;170842;27064;85265;29515;29382;171159;81717;494021;261736;54276;363269;295062;297893	Pex14;Tob1;Ankrd1;Ajuba;Atn1;Ctbp1;Zhx1;Ctbp2;Lmcd1;Cops2;Neurod2;Sp100;Wwtr1;Hdac1	rno-miR-183-5p;rno-miR-206-3p;rno-miR-136-5p;rno-miR-431;rno-miR-10b-5p;rno-miR-122-5p;rno-miR-381-3p;rno-miR-411-5p;rno-miR-133b-3p;rno-miR-1-3p;rno-miR-128-3p;rno-miR-543-3p;rno-miR-495;rno-miR-326-3p;rno-miR-133a-3p	0.646236	0.189609	0.774566
GO:0031210	phosphatidylcholine binding	http://amigo.geneontology.org/amigo/term/GO:0031210	2	1988	18	16594	0.927381	29434;29510	Rasgrp1;Pctp	rno-miR-183-5p;rno-miR-200a-3p	0.646845	0.1892	0.774566
GO:0031489	myosin V binding	http://amigo.geneontology.org/amigo/term/GO:0031489	2	1988	18	16594	0.927381	316620;317385	Mlph;Fus	rno-miR-200a-3p;rno-miR-381-3p;rno-miR-128-3p	0.646845	0.1892	0.774566
GO:0008301	DNA binding, bending	http://amigo.geneontology.org/amigo/term/GO:0008301	2	1988	18	16594	0.927381	297758;79237	Terf1;Hhex	rno-miR-10b-5p;rno-miR-128-3p	0.646845	0.1892	0.774566
GO:0005112	Notch binding	http://amigo.geneontology.org/amigo/term/GO:0005112	2	1988	18	16594	0.927381	114125;29146	Dll3;Jag1	rno-miR-598-3p;rno-miR-381-3p;rno-miR-411-5p;rno-miR-495;rno-miR-200a-3p;rno-miR-326-3p	0.646845	0.1892	0.774566
GO:0008157	protein phosphatase 1 binding	http://amigo.geneontology.org/amigo/term/GO:0008157	2	1988	18	16594	0.927381	24669;84496	Ppp1cc;Stau1	rno-miR-99b-3p;rno-miR-10b-5p;rno-miR-122-5p;rno-miR-381-3p;rno-miR-128-3p;rno-miR-495;rno-miR-376b-3p	0.646845	0.1892	0.774566
GO:0008307	structural constituent of muscle	http://amigo.geneontology.org/amigo/term/GO:0008307	2	1988	19	16594	0.878518	24907;64204	Dmd;Plec	rno-miR-495;rno-miR-30c-2-3p;rno-miR-326-3p	0.673527	0.171645	0.790197
GO:0043325	phosphatidylinositol-3,4-bisphosphate binding	http://amigo.geneontology.org/amigo/term/GO:0043325	2	1988	19	16594	0.878518	25571;114553	Ttpa;Ncf1	rno-miR-200a-3p;rno-miR-381-3p	0.673527	0.171645	0.790197
GO:0003678	DNA helicase activity	http://amigo.geneontology.org/amigo/term/GO:0003678	2	1988	19	16594	0.878518	65137;292907	Ruvbl1;Ruvbl2	rno-miR-381-3p;rno-miR-136-3p;rno-miR-128-3p;rno-miR-495;rno-miR-200a-3p;rno-miR-326-3p	0.673527	0.171645	0.790197
GO:0008601	protein phosphatase type 2A regulator activity	http://amigo.geneontology.org/amigo/term/GO:0008601	2	1988	19	16594	0.878518	315648;117281	Ppp2r1b;Ppp2r1a	rno-miR-183-5p;rno-miR-122-5p	0.673527	0.171645	0.790197
GO:0050786	RAGE receptor binding	http://amigo.geneontology.org/amigo/term/GO:0050786	1	1988	9	16594	0.927417	94195	S100a9	rno-miR-206-3p;rno-miR-1-3p	0.677552	0.169058	0.790197
GO:0008061	chitin binding	http://amigo.geneontology.org/amigo/term/GO:0008061	1	1988	9	16594	0.927417	81652	Ctbs	rno-miR-411-5p	0.677552	0.169058	0.790197
GO:0033130	acetylcholine receptor binding	http://amigo.geneontology.org/amigo/term/GO:0033130	1	1988	9	16594	0.927417	298675	Rer1	rno-miR-451-5p;rno-miR-200a-3p	0.677552	0.169058	0.790197
GO:0004499	N,N-dimethylaniline monooxygenase activity	http://amigo.geneontology.org/amigo/term/GO:0004499	1	1988	9	16594	0.927417	25256	Fmo1	rno-miR-326-3p	0.677552	0.169058	0.790197
GO:0016709	oxidoreductase activity, acting on paired donors, with incorporation or reduction of molecular oxygen, NAD(P)H as one donor, and incorporation of one atom of oxygen	http://amigo.geneontology.org/amigo/term/GO:0016709	1	1988	9	16594	0.927417	290947	Mtrr	rno-miR-495;rno-miR-136-3p;rno-miR-30c-2-3p	0.677552	0.169058	0.790197
GO:0019887	protein kinase regulator activity	http://amigo.geneontology.org/amigo/term/GO:0019887	1	1988	9	16594	0.927417	362957	Ankrd54	rno-miR-30c-2-3p;rno-miR-122-5p	0.677552	0.169058	0.790197
GO:0043169	cation binding	http://amigo.geneontology.org/amigo/term/GO:0043169	1	1988	9	16594	0.927417	54705	Pdp1	rno-miR-543-3p	0.677552	0.169058	0.790197
GO:0008409	5'-3' exonuclease activity	http://amigo.geneontology.org/amigo/term/GO:0008409	1	1988	9	16594	0.927417	84490	Fen1	rno-miR-200a-3p;rno-miR-128-3p	0.677552	0.169058	0.790197
GO:0043566	structure-specific DNA binding	http://amigo.geneontology.org/amigo/term/GO:0043566	1	1988	9	16594	0.927417	114521	Tdg	rno-miR-221-3p;rno-miR-136-5p;rno-miR-326-3p;rno-miR-128-3p;rno-miR-376b-3p	0.677552	0.169058	0.790197
GO:0019869	chloride channel inhibitor activity	http://amigo.geneontology.org/amigo/term/GO:0019869	1	1988	9	16594	0.927417	60466	Stx7	rno-miR-543-3p;rno-miR-128-3p	0.677552	0.169058	0.790197
GO:0003810	protein-glutamine gamma-glutamyltransferase activity	http://amigo.geneontology.org/amigo/term/GO:0003810	1	1988	9	16594	0.927417	56083	Tgm2	rno-miR-543-3p;rno-miR-381-3p;rno-miR-326-3p	0.677552	0.169058	0.790197
GO:0008066	glutamate receptor activity	http://amigo.geneontology.org/amigo/term/GO:0008066	1	1988	9	16594	0.927417	24407	Grik5	rno-miR-376b-3p	0.677552	0.169058	0.790197
GO:0030695	GTPase regulator activity	http://amigo.geneontology.org/amigo/term/GO:0030695	1	1988	9	16594	0.927417	54292	Rgs12	rno-miR-122-5p	0.677552	0.169058	0.790197
GO:0036312	phosphatidylinositol 3-kinase regulatory subunit binding	http://amigo.geneontology.org/amigo/term/GO:0036312	1	1988	9	16594	0.927417	192126	Dab2ip	rno-miR-381-3p	0.677552	0.169058	0.790197
GO:0004415	hyalurononglucosaminidase activity	http://amigo.geneontology.org/amigo/term/GO:0004415	1	1988	9	16594	0.927417	25406	Cd44	rno-miR-495;rno-miR-200a-3p	0.677552	0.169058	0.790197
GO:0032041	NAD-dependent histone deacetylase activity (H3-K14 specific)	http://amigo.geneontology.org/amigo/term/GO:0032041	1	1988	9	16594	0.927417	297893	Hdac1	rno-miR-326-3p	0.677552	0.169058	0.790197
GO:0008140	cAMP response element binding protein binding	http://amigo.geneontology.org/amigo/term/GO:0008140	1	1988	9	16594	0.927417	170818	Icmt	rno-miR-200a-3p;rno-miR-122-5p	0.677552	0.169058	0.790197
GO:0008168	methyltransferase activity	http://amigo.geneontology.org/amigo/term/GO:0008168	6	1988	57	16594	0.878273	298081;299857;89820;81508;304012;295985	Trmt10b;Shmt2;Prmt3;Bhmt;Trmt10c;Mettl15	rno-miR-206-3p;rno-miR-10b-5p;rno-miR-381-3p;rno-miR-411-5p;rno-miR-136-3p;rno-miR-1-3p;rno-miR-128-3p;rno-miR-495;rno-miR-200a-3p;rno-miR-326-3p	0.678831	0.168238	0.790708
GO:0001205	transcriptional activator activity, RNA polymerase II distal enhancer sequence-specific binding	http://amigo.geneontology.org/amigo/term/GO:0001205	3	1988	29	16594	0.863285	29279;25099;298648	Meox2;Foxa2;Tardbp	rno-miR-206-3p;rno-miR-183-5p;rno-miR-136-5p;rno-miR-381-3p;rno-miR-1-3p;rno-miR-543-3p;rno-miR-495;rno-miR-200a-3p	0.680384	0.167246	0.791535
GO:0031369	translation initiation factor binding	http://amigo.geneontology.org/amigo/term/GO:0031369	2	1988	20	16594	0.834542	117019;313264	Eif2b4;Trim32	rno-miR-543-3p;rno-miR-183-5p;rno-miR-411-5p;rno-miR-376b-3p	0.698544	0.155806	0.806058
GO:0001056	RNA polymerase III activity	http://amigo.geneontology.org/amigo/term/GO:0001056	2	1988	20	16594	0.834542	114205;306012	Crcp;Polr3d	rno-miR-543-3p;rno-miR-136-5p	0.698544	0.155806	0.806058
GO:0036459	ubiquitinyl hydrolase activity	http://amigo.geneontology.org/amigo/term/GO:0036459	2	1988	20	16594	0.834542	291796;313387	Usp14;Usp1	rno-miR-431;rno-miR-206-3p;rno-miR-1-3p;rno-miR-381-3p;rno-miR-128-3p	0.698544	0.155806	0.806058
GO:0003756	protein disulfide isomerase activity	http://amigo.geneontology.org/amigo/term/GO:0003756	2	1988	20	16594	0.834542	171562;362751	Ero1a;Tmx1	rno-miR-99b-3p;rno-miR-495;rno-miR-206-3p;rno-miR-1-3p;rno-miR-128-3p	0.698544	0.155806	0.806058
GO:0004540	ribonuclease activity	http://amigo.geneontology.org/amigo/term/GO:0004540	2	1988	20	16594	0.834542	364301;56759	Rnase9;Rnase4	rno-miR-495;rno-miR-30c-2-3p	0.698544	0.155806	0.806058
GO:0000993	RNA polymerase II core binding	http://amigo.geneontology.org/amigo/term/GO:0000993	2	1988	20	16594	0.834542	304832;307545	Cdc73;Elp2	rno-miR-495;rno-miR-136-5p;rno-miR-381-3p;rno-miR-10b-5p	0.698544	0.155806	0.806058
GO:0003774	motor activity	http://amigo.geneontology.org/amigo/term/GO:0003774	5	1988	49	16594	0.851369	24585;58945;140734;83462;298767	Myl3;Dynll1;Dynll2;Dynlt1;Dync2li1	rno-miR-30c-2-3p;rno-miR-136-3p;rno-miR-128-3p;rno-miR-543-3p;rno-miR-495;rno-miR-326-3p	0.698869	0.155604	0.806058
GO:0004222	metalloendopeptidase activity	http://amigo.geneontology.org/amigo/term/GO:0004222	12	1988	114	16594	0.877903	117041;293448;25684;117033;81684;57025;171045;81707;29641;290344;25700;94204	Nln;Uqcrc2;Mep1a;Mmp12;Mipep;Adam15;Mmp3;Mmp14;Adam7;Adam28;Ide;Ece1	rno-miR-183-5p;rno-miR-206-3p;rno-miR-136-5p;rno-miR-30c-2-3p;rno-miR-99b-3p;rno-miR-133b-3p;rno-miR-136-3p;rno-miR-1-3p;rno-miR-128-3p;rno-miR-543-3p;rno-miR-495;rno-miR-200a-3p;rno-miR-133a-3p;rno-miR-376b-3p	0.707703	0.150149	0.807411
GO:0047617	acyl-CoA hydrolase activity	http://amigo.geneontology.org/amigo/term/GO:0047617	1	1988	10	16594	0.834625	26759	Acot7	rno-miR-200a-3p	0.712067	0.147479	0.807411
GO:0003954	NADH dehydrogenase activity	http://amigo.geneontology.org/amigo/term/GO:0003954	1	1988	10	16594	0.834625	360681	Narf	rno-miR-543-3p;rno-miR-136-5p;rno-miR-381-3p	0.712067	0.147479	0.807411
GO:0008327	methyl-CpG binding	http://amigo.geneontology.org/amigo/term/GO:0008327	1	1988	10	16594	0.834625	315936	Zbtb38	rno-miR-495	0.712067	0.147479	0.807411
GO:0051378	serotonin binding	http://amigo.geneontology.org/amigo/term/GO:0051378	1	1988	10	16594	0.834625	25187	Htr2c	rno-miR-10b-5p;rno-miR-200a-3p	0.712067	0.147479	0.807411
GO:0031005	filamin binding	http://amigo.geneontology.org/amigo/term/GO:0031005	1	1988	10	16594	0.834625	50554	Smad4	rno-miR-542-5p;rno-miR-431;rno-miR-128-3p	0.712067	0.147479	0.807411
GO:0008376	acetylgalactosaminyltransferase activity	http://amigo.geneontology.org/amigo/term/GO:0008376	1	1988	10	16594	0.834625	316533	Chpf	rno-miR-503-5p	0.712067	0.147479	0.807411
GO:0004620	phospholipase activity	http://amigo.geneontology.org/amigo/term/GO:0004620	1	1988	10	16594	0.834625	305795	Abhd6	rno-miR-10b-5p;rno-miR-206-3p;rno-miR-1-3p	0.712067	0.147479	0.807411
GO:0030983	mismatched DNA binding	http://amigo.geneontology.org/amigo/term/GO:0030983	1	1988	10	16594	0.834625	114521	Tdg	rno-miR-221-3p;rno-miR-136-5p;rno-miR-326-3p;rno-miR-128-3p;rno-miR-376b-3p	0.712067	0.147479	0.807411
GO:0019841	retinol binding	http://amigo.geneontology.org/amigo/term/GO:0019841	1	1988	10	16594	0.834625	64047	Lrat	rno-miR-200a-3p;rno-miR-122-5p	0.712067	0.147479	0.807411
GO:0008599	protein phosphatase type 1 regulator activity	http://amigo.geneontology.org/amigo/term/GO:0008599	1	1988	10	16594	0.834625	297695	Wbp11	rno-miR-543-3p;rno-miR-183-5p	0.712067	0.147479	0.807411
GO:0030159	receptor signaling complex scaffold activity	http://amigo.geneontology.org/amigo/term/GO:0030159	1	1988	10	16594	0.834625	79257	Axin1	rno-miR-326-3p;rno-miR-381-3p;rno-miR-128-3p	0.712067	0.147479	0.807411
GO:0045499	chemorepellent activity	http://amigo.geneontology.org/amigo/term/GO:0045499	1	1988	10	16594	0.834625	112400	Nrg1	rno-miR-183-5p;rno-miR-30c-2-3p;rno-miR-221-3p;rno-miR-128-3p	0.712067	0.147479	0.807411
GO:0045294	alpha-catenin binding	http://amigo.geneontology.org/amigo/term/GO:0045294	1	1988	10	16594	0.834625	85265	Ajuba	rno-miR-206-3p;rno-miR-1-3p	0.712067	0.147479	0.807411
GO:0042393	histone binding	http://amigo.geneontology.org/amigo/term/GO:0042393	11	1988	106	16594	0.865462	58967;306817;79223;361999;307545;29722;290997;296501;298441;317247;29222	Sfmbt1;Dek;Gk;Anp32e;Elp2;Apbb1;Uimc1;Hat1;Nasp;Nap1l2;Ptma	rno-miR-183-5p;rno-miR-30c-2-3p;rno-miR-206-3p;rno-miR-431;rno-miR-122-5p;rno-miR-381-3p;rno-miR-411-5p;rno-miR-1-3p;rno-miR-128-3p;rno-miR-543-3p;rno-miR-495;rno-miR-200a-3p;rno-miR-376b-3p	0.718982	0.143282	0.814269
GO:0005212	structural constituent of eye lens	http://amigo.geneontology.org/amigo/term/GO:0005212	2	1988	21	16594	0.794754	304024;192245	Cpox;Hspb6	rno-miR-495;rno-miR-30c-2-3p;rno-miR-122-5p;rno-miR-128-3p;rno-miR-376b-3p	0.721949	0.141494	0.815663
GO:0005537	mannose binding	http://amigo.geneontology.org/amigo/term/GO:0005537	2	1988	21	16594	0.794754	64668;25151	Mbl2;Igf2r	rno-miR-495;rno-miR-136-3p	0.721949	0.141494	0.815663
GO:0001104	RNA polymerase II transcription cofactor activity	http://amigo.geneontology.org/amigo/term/GO:0001104	3	1988	32	16594	0.78221	619436;114521;114109	Med24;Tdg;Nkx2-5	rno-miR-30c-2-3p;rno-miR-136-5p;rno-miR-221-3p;rno-miR-128-3p;rno-miR-326-3p;rno-miR-376b-3p	0.738559	0.131615	0.831329
GO:0005126	cytokine receptor binding	http://amigo.geneontology.org/amigo/term/GO:0005126	1	1988	11	16594	0.758704	25670	Il15	rno-miR-451-5p;rno-miR-200a-3p;rno-miR-326-3p	0.74289	0.129075	0.831329
GO:0031748	D1 dopamine receptor binding	http://amigo.geneontology.org/amigo/term/GO:0031748	1	1988	11	16594	0.758704	24213	Atp1a3	rno-miR-30c-2-3p	0.74289	0.129075	0.831329
GO:0048027	mRNA 5'-UTR binding	http://amigo.geneontology.org/amigo/term/GO:0048027	1	1988	11	16594	0.758704	50655	Aco1	rno-miR-200a-3p	0.74289	0.129075	0.831329
GO:0005088	Ras guanyl-nucleotide exchange factor activity	http://amigo.geneontology.org/amigo/term/GO:0005088	1	1988	11	16594	0.758704	29434	Rasgrp1	rno-miR-200a-3p	0.74289	0.129075	0.831329
GO:0043560	insulin receptor substrate binding	http://amigo.geneontology.org/amigo/term/GO:0043560	1	1988	11	16594	0.758704	24954	Insr	rno-miR-99b-3p	0.74289	0.129075	0.831329
GO:0017154	semaphorin receptor activity	http://amigo.geneontology.org/amigo/term/GO:0017154	1	1988	11	16594	0.758704	81527	Nrp2	rno-miR-183-5p	0.74289	0.129075	0.831329
GO:0043522	leucine zipper domain binding	http://amigo.geneontology.org/amigo/term/GO:0043522	1	1988	11	16594	0.758704	85434	Cdc5l	rno-miR-200a-3p	0.74289	0.129075	0.831329
GO:0000980	RNA polymerase II distal enhancer sequence-specific DNA binding	http://amigo.geneontology.org/amigo/term/GO:0000980	7	1988	72	16594	0.810856	29279;310614;25159;292907;290046;29361;297893	Meox2;Gatad2b;Gata2;Ruvbl2;Hnrnpc;Sox10;Hdac1	rno-miR-206-3p;rno-miR-30c-2-3p;rno-miR-99b-3p;rno-miR-122-5p;rno-miR-381-3p;rno-miR-1-3p;rno-miR-128-3p;rno-miR-543-3p;rno-miR-495;rno-miR-200a-3p;rno-miR-326-3p	0.754196	0.122516	0.842978
GO:0003924	GTPase activity	http://amigo.geneontology.org/amigo/term/GO:0003924	22	1988	210	16594	0.873051	290556;315548;308875;64476;65142;50664;85428;25740;117044;24400;25643;362750;64187;117043;171574;81664;24420;296462;171361;116650;362456;114114	Gnl3;Srpr;Rhog;Mfn2;Arl2;Gnao1;Rhoq;Gnaz;Rraga;Gnb1;Gnai3;Atl1;Arl1;RragB;Dnm3;Gnai2;Gspt1;Mtg2;Eef1a1;Srp54a;Arhgdib;Dnm1l	rno-miR-133a-3p;rno-miR-206-3p;rno-miR-30c-2-3p;rno-miR-99b-3p;rno-miR-221-3p;rno-miR-431;rno-miR-10b-5p;rno-miR-381-3p;rno-miR-411-5p;rno-miR-133b-3p;rno-miR-1-3p;rno-miR-128-3p;rno-miR-543-3p;rno-miR-495;rno-miR-200a-3p;rno-miR-326-3p;rno-miR-503-5p;rno-miR-376b-3p	0.756801	0.121018	0.844546
GO:0035064	methylated histone binding	http://amigo.geneontology.org/amigo/term/GO:0035064	5	1988	53	16594	0.786925	294287;362962;362093;317464;360477	Phf1;Cbx7;Wdr5;Msl3;Glyr1	rno-miR-99b-3p;rno-miR-136-5p;rno-miR-128-3p;rno-miR-543-3p;rno-miR-495;rno-miR-376b-3p	0.757396	0.120677	0.844546
GO:0008536	Ran GTPase binding	http://amigo.geneontology.org/amigo/term/GO:0008536	2	1988	23	16594	0.725557	24917;291981	Kpnb1;Nutf2	rno-miR-543-3p;rno-miR-206-3p;rno-miR-1-3p	0.764159	0.116816	0.848992
GO:0051537	2 iron, 2 sulfur cluster binding	http://amigo.geneontology.org/amigo/term/GO:0051537	2	1988	23	16594	0.725557	29189;290985	Fdx1;Isca1	rno-miR-543-3p;rno-miR-326-3p;rno-miR-136-5p;rno-miR-221-3p	0.764159	0.116816	0.848992
GO:0051019	mitogen-activated protein kinase binding	http://amigo.geneontology.org/amigo/term/GO:0051019	2	1988	23	16594	0.725557	353256;311406	Gtf2i;Dusp2	rno-miR-122-5p;rno-miR-381-3p;rno-miR-411-5p	0.764159	0.116816	0.848992
GO:0030971	receptor tyrosine kinase binding	http://amigo.geneontology.org/amigo/term/GO:0030971	4	1988	44	16594	0.758339	170842;81523;25673;25054	Tob1;Myoc;Anxa5;Ntrk2	rno-miR-451-5p;rno-miR-183-5p;rno-miR-206-3p;rno-miR-221-3p;rno-miR-10b-5p;rno-miR-381-3p;rno-miR-1-3p;rno-miR-543-3p;rno-miR-200a-3p;rno-miR-326-3p	0.769757	0.113646	0.848992
GO:0003723	RNA binding	http://amigo.geneontology.org/amigo/term/GO:0003723	44	1988	408	16594	0.897916	305910;296840;170956;83515;301965;24948;29578;313264;305340;84476;287113;84427;361545;309041;306455;25510;291534;25049;362862;64831;246332;117282;291324;84496;245957;286973;291877;114124;84472;245926;29497;27080;498407;140931;79256;29150;298648;29673;309301;117259;363227;58856;287444;50655	Pspc1;Rbm48;Ythdc1;Ptbp3;Tert;Fmr1;Hnrnpa1;Trim32;Rbm47;Strbp;Rnps1;Grb7;Rbm42;Thumpd1;Cdkn2aip;Pcp4;Rnmt;Atxn1;Hsp90b1;Ireb2;Uhmk1;Hnrnpk;Trdmt1;Stau1;Ddx46;Elavl2;Nudt21;Akap1;Ilf3;Scaf8;Ptbp1;Hbp1;Purb;Hnrnph1;Hnrnpd;Matr3;Tardbp;Psma6;Rcl1;Tra2b;Nabp1;Ddx25;Eif5a;Aco1	rno-miR-136-5p;rno-miR-10b-5p;rno-miR-1-3p;rno-miR-503-5p;rno-miR-376b-3p;rno-miR-183-5p;rno-miR-206-3p;rno-miR-122-5p;rno-miR-381-3p;rno-miR-411-5p;rno-miR-133b-3p;rno-miR-136-3p;rno-miR-200a-3p;rno-miR-133a-3p;rno-miR-30c-2-3p;rno-miR-128-3p;rno-miR-543-3p;rno-miR-451-5p;rno-miR-221-3p;rno-miR-99a-5p;rno-miR-495;rno-miR-326-3p	0.770307	0.113336	0.848992
GO:0045295	gamma-catenin binding	http://amigo.geneontology.org/amigo/term/GO:0045295	1	1988	12	16594	0.695437	307505	Ctnna1	rno-miR-200a-3p	0.770415	0.113275	0.848992
GO:0005230	extracellular ligand-gated ion channel activity	http://amigo.geneontology.org/amigo/term/GO:0005230	1	1988	12	16594	0.695437	25450	Gabrb1	rno-miR-128-3p;rno-miR-411-5p	0.770415	0.113275	0.848992
GO:0042054	histone methyltransferase activity	http://amigo.geneontology.org/amigo/term/GO:0042054	1	1988	12	16594	0.695437	60421	Prmt1	rno-miR-200a-3p	0.770415	0.113275	0.848992
GO:0031491	nucleosome binding	http://amigo.geneontology.org/amigo/term/GO:0031491	1	1988	12	16594	0.695437	29274	Rnf4	rno-miR-206-3p;rno-miR-200a-3p;rno-miR-1-3p;rno-miR-326-3p;rno-miR-221-3p	0.770415	0.113275	0.848992
GO:0005319	lipid transporter activity	http://amigo.geneontology.org/amigo/term/GO:0005319	1	1988	12	16594	0.695437	282838	Gm2a	rno-miR-431;rno-miR-206-3p;rno-miR-1-3p;rno-miR-376b-3p	0.770415	0.113275	0.848992
GO:0016740	transferase activity	http://amigo.geneontology.org/amigo/term/GO:0016740	3	1988	34	16594	0.736109	26295;363285;25668	Ogt;Scly;Cd38	rno-miR-543-3p;rno-miR-122-5p;rno-miR-326-3p;rno-miR-411-5p	0.772452	0.112129	0.85024
GO:0003777	microtubule motor activity	http://amigo.geneontology.org/amigo/term/GO:0003777	6	1988	65	16594	0.769805	252902;300053;117548;29564;85248;293502	Dync1li1;Kifc2;Kif1b;Dync1i1;Kif3c;Kif22	rno-miR-451-5p;rno-miR-183-5p;rno-miR-431;rno-miR-10b-5p;rno-miR-381-3p;rno-miR-542-5p;rno-miR-543-3p;rno-miR-495;rno-miR-200a-3p	0.784875	0.105199	0.861349
GO:0000049	tRNA binding	http://amigo.geneontology.org/amigo/term/GO:0000049	3	1988	35	16594	0.715034	171361;313047;301965	Eef1a1;Yars;Tert	rno-miR-30c-2-3p;rno-miR-10b-5p;rno-miR-133b-3p;rno-miR-543-3p;rno-miR-326-3p;rno-miR-133a-3p	0.788001	0.103473	0.861349
GO:0000175	3'-5'-exoribonuclease activity	http://amigo.geneontology.org/amigo/term/GO:0000175	1	1988	13	16594	0.641903	307643	Usb1	rno-miR-326-3p	0.794994	0.099636	0.861349
GO:0031996	thioesterase binding	http://amigo.geneontology.org/amigo/term/GO:0031996	1	1988	13	16594	0.641903	24242	Calm1	rno-miR-206-3p;rno-miR-1-3p;rno-miR-221-3p	0.794994	0.099636	0.861349
GO:0015269	calcium-activated potassium channel activity	http://amigo.geneontology.org/amigo/term/GO:0015269	1	1988	13	16594	0.641903	29747	Kcnmb1	rno-miR-543-3p;rno-miR-495;rno-miR-411-5p	0.794994	0.099636	0.861349
GO:0030676	Rac guanyl-nucleotide exchange factor activity	http://amigo.geneontology.org/amigo/term/GO:0030676	1	1988	13	16594	0.641903	310635	Arhgef2	rno-miR-543-3p	0.794994	0.099636	0.861349
GO:0016298	lipase activity	http://amigo.geneontology.org/amigo/term/GO:0016298	1	1988	13	16594	0.641903	25514	Lypla1	rno-miR-451-5p;rno-miR-200a-3p;rno-miR-495;rno-miR-381-3p	0.794994	0.099636	0.861349
GO:0005243	gap junction channel activity	http://amigo.geneontology.org/amigo/term/GO:0005243	1	1988	13	16594	0.641903	315435	Panx1	rno-miR-326-3p	0.794994	0.099636	0.861349
GO:0000030	mannosyltransferase activity	http://amigo.geneontology.org/amigo/term/GO:0000030	1	1988	13	16594	0.641903	84430	Pomt1	rno-miR-200a-3p	0.794994	0.099636	0.861349
GO:0046933	proton-transporting ATP synthase activity, rotational mechanism	http://amigo.geneontology.org/amigo/term/GO:0046933	1	1988	13	16594	0.641903	83615	Atp6ap1	rno-miR-495	0.794994	0.099636	0.861349
GO:0004089	carbonate dehydratase activity	http://amigo.geneontology.org/amigo/term/GO:0004089	1	1988	13	16594	0.641903	54231	Car2	rno-miR-543-3p;rno-miR-221-3p	0.794994	0.099636	0.861349
GO:0008253	5'-nucleotidase activity	http://amigo.geneontology.org/amigo/term/GO:0008253	1	1988	13	16594	0.641903	316077	Entpd3	rno-miR-543-3p;rno-miR-221-3p	0.794994	0.099636	0.861349
GO:0035497	cAMP response element binding	http://amigo.geneontology.org/amigo/term/GO:0035497	1	1988	13	16594	0.641903	362339	Creb3l2	rno-miR-136-5p	0.794994	0.099636	0.861349
GO:0003684	damaged DNA binding	http://amigo.geneontology.org/amigo/term/GO:0003684	5	1988	56	16594	0.744633	25019;54244;170917;292907;246334	Xrcc6;Crebbp;Cry2;Ruvbl2;Tp63	rno-miR-30c-2-3p;rno-miR-221-3p;rno-miR-431;rno-miR-381-3p;rno-miR-128-3p;rno-miR-543-3p;rno-miR-495;rno-miR-200a-3p	0.795373	0.0994292	0.861349
GO:0003887	DNA-directed DNA polymerase activity	http://amigo.geneontology.org/amigo/term/GO:0003887	2	1988	25	16594	0.667432	294051;289757	Dntt;Polm	rno-miR-543-3p;rno-miR-495;rno-miR-200a-3p	0.800686	0.0965379	0.866104
GO:0005547	phosphatidylinositol-3,4,5-trisphosphate binding	http://amigo.geneontology.org/amigo/term/GO:0005547	3	1988	36	16594	0.69513	26295;289992;64356	Ogt;Fermt2;Nrgn	rno-miR-30c-2-3p;rno-miR-598-3p;rno-miR-221-3p;rno-miR-543-3p;rno-miR-326-3p;rno-miR-376b-3p	0.802657	0.0954702	0.867238
GO:0004725	protein tyrosine phosphatase activity	http://amigo.geneontology.org/amigo/term/GO:0004725	9	1988	96	16594	0.78155	293847;116663;305482;171102;114856;305477;306527;171109;311406	Dusp9;Dusp6;Mtmr3;Cdc25a;Dusp1;Dusp18;Dusp26;Dusp5;Dusp2	rno-miR-99b-3p;rno-miR-431;rno-miR-10b-5p;rno-miR-122-5p;rno-miR-411-5p;rno-miR-99a-5p;rno-miR-133b-3p;rno-miR-136-3p;rno-miR-495;rno-miR-200a-3p;rno-miR-326-3p;rno-miR-133a-3p	0.803965	0.0947626	0.867655
GO:0036094	small molecule binding	http://amigo.geneontology.org/amigo/term/GO:0036094	1	1988	14	16594	0.596017	25377	Ambp	rno-miR-128-3p	0.816943	0.087808	0.8727
GO:0045502	dynein binding	http://amigo.geneontology.org/amigo/term/GO:0045502	1	1988	14	16594	0.596017	292464	Katna1	rno-miR-183-5p;rno-miR-128-3p	0.816943	0.087808	0.8727
GO:0003993	acid phosphatase activity	http://amigo.geneontology.org/amigo/term/GO:0003993	1	1988	14	16594	0.596017	315939	Pxylp1	rno-miR-326-3p;rno-miR-411-5p	0.816943	0.087808	0.8727
GO:0015095	magnesium ion transmembrane transporter activity	http://amigo.geneontology.org/amigo/term/GO:0015095	1	1988	14	16594	0.596017	290783	Tusc3	rno-miR-10b-5p;rno-miR-136-5p;rno-miR-381-3p	0.816943	0.087808	0.8727
GO:0000400	four-way junction DNA binding	http://amigo.geneontology.org/amigo/term/GO:0000400	1	1988	14	16594	0.596017	29417	Men1	rno-miR-495;rno-miR-30c-2-3p	0.816943	0.087808	0.8727
GO:0008324	cation transmembrane transporter activity	http://amigo.geneontology.org/amigo/term/GO:0008324	1	1988	14	16594	0.596017	64469	Slc30a4	rno-miR-543-3p;rno-miR-495;rno-miR-200a-3p;rno-miR-136-5p	0.816943	0.087808	0.8727
GO:0009982	pseudouridine synthase activity	http://amigo.geneontology.org/amigo/term/GO:0009982	1	1988	14	16594	0.596017	315550	Rpusd4	rno-miR-30c-2-3p;rno-miR-136-5p;rno-miR-326-3p	0.816943	0.087808	0.8727
GO:0017128	phospholipid scramblase activity	http://amigo.geneontology.org/amigo/term/GO:0017128	1	1988	14	16594	0.596017	117540	Plscr1	rno-miR-376b-3p	0.816943	0.087808	0.8727
GO:0008199	ferric iron binding	http://amigo.geneontology.org/amigo/term/GO:0008199	2	1988	26	16594	0.641723	24825;29292	Tf;Ftl1	rno-miR-133a-3p;rno-miR-133b-3p;rno-miR-30c-2-3p;rno-miR-128-3p	0.816995	0.0877804	0.8727
GO:0004521	endoribonuclease activity	http://amigo.geneontology.org/amigo/term/GO:0004521	1	1988	15	16594	0.556249	309301	Rcl1	rno-miR-495;rno-miR-128-3p	0.836544	0.0775114	0.888532
GO:0004993	serotonin receptor activity	http://amigo.geneontology.org/amigo/term/GO:0004993	1	1988	15	16594	0.556249	25187	Htr2c	rno-miR-10b-5p;rno-miR-200a-3p	0.836544	0.0775114	0.888532
GO:0043495	protein anchor	http://amigo.geneontology.org/amigo/term/GO:0043495	1	1988	15	16594	0.556249	64553	Akap6	rno-miR-431;rno-miR-495;rno-miR-200a-3p;rno-miR-543-3p;rno-miR-411-5p	0.836544	0.0775114	0.888532
GO:0008574	ATP-dependent microtubule motor activity, plus-end-directed	http://amigo.geneontology.org/amigo/term/GO:0008574	1	1988	15	16594	0.556249	117548	Kif1b	rno-miR-451-5p;rno-miR-381-3p	0.836544	0.0775114	0.888532
GO:0042800	histone methyltransferase activity (H3-K4 specific)	http://amigo.geneontology.org/amigo/term/GO:0042800	1	1988	15	16594	0.556249	362093	Wdr5	rno-miR-128-3p	0.836544	0.0775114	0.888532
GO:0020037	heme binding	http://amigo.geneontology.org/amigo/term/GO:0020037	16	1988	168	16594	0.793297	171015;289217;25377;85382;59108;24451;361940;24693;81805;170520;24599;79107;291948;117254;64001;80773	Cyb5r4;Sdhc;Ambp;Ngb;Mb;Hmox1;Pgrmc2;Ptgs1;Suox;Cygb;Nos2;Duox2;Pgrmc1;Prdx1;Cyb5a;Cyb5b	rno-miR-451-5p;rno-miR-183-5p;rno-miR-206-3p;rno-miR-136-5p;rno-miR-221-3p;rno-miR-598-3p;rno-miR-122-5p;rno-miR-381-3p;rno-miR-542-5p;rno-miR-1-3p;rno-miR-128-3p;rno-miR-543-3p;rno-miR-495;rno-miR-200a-3p;rno-miR-326-3p;rno-miR-503-5p;rno-miR-376b-3p	0.842505	0.0744274	0.893854
GO:0019843	rRNA binding	http://amigo.geneontology.org/amigo/term/GO:0019843	4	1988	50	16594	0.667097	317399;363646;293754;362955	Ddx21;Eral1;Mrpl16;Nol12	rno-miR-200a-3p;rno-miR-10b-5p;rno-miR-183-5p;rno-miR-128-3p	0.843524	0.0739026	0.893926
GO:0004129	cytochrome-c oxidase activity	http://amigo.geneontology.org/amigo/term/GO:0004129	2	1988	28	16594	0.595814	360229;309391	Cox8c;Cox15	rno-miR-543-3p;rno-miR-495;rno-miR-128-3p	0.846067	0.0725952	0.895612
GO:0008375	acetylglucosaminyltransferase activity	http://amigo.geneontology.org/amigo/term/GO:0008375	1	1988	16	16594	0.521452	294673	Hexb	rno-miR-495	0.854046	0.0685187	0.901014
GO:0005229	intracellular calcium activated chloride channel activity	http://amigo.geneontology.org/amigo/term/GO:0005229	1	1988	16	16594	0.521452	362052	Clca2	rno-miR-543-3p;rno-miR-128-3p	0.854046	0.0685187	0.901014
GO:0008430	selenium binding	http://amigo.geneontology.org/amigo/term/GO:0008430	1	1988	16	16594	0.521452	171039	Rph3a	rno-miR-376b-3p	0.854046	0.0685187	0.901014
GO:0004386	helicase activity	http://amigo.geneontology.org/amigo/term/GO:0004386	2	1988	29	16594	0.575234	25380;81674	Anxa1;Gtf2f2	rno-miR-495;rno-miR-136-5p;rno-miR-221-3p	0.85897	0.0660219	0.905193
GO:0030374	ligand-dependent nuclear receptor transcription coactivator activity	http://amigo.geneontology.org/amigo/term/GO:0030374	3	1988	41	16594	0.610174	63836;25664;246047	Actn4;Pparg;Calcoco1	rno-miR-128-3p;rno-miR-133b-3p;rno-miR-30c-2-3p;rno-miR-326-3p;rno-miR-133a-3p	0.863687	0.0636434	0.909145
GO:0070577	lysine-acetylated histone binding	http://amigo.geneontology.org/amigo/term/GO:0070577	1	1988	17	16594	0.490749	294276	Brd2	rno-miR-122-5p	0.869675	0.0606429	0.911365
GO:0004435	phosphatidylinositol phospholipase C activity	http://amigo.geneontology.org/amigo/term/GO:0004435	1	1988	17	16594	0.490749	84587	Plcl1	rno-miR-495;rno-miR-200a-3p;rno-miR-376b-3p	0.869675	0.0606429	0.911365
GO:0008026	ATP-dependent helicase activity	http://amigo.geneontology.org/amigo/term/GO:0008026	1	1988	17	16594	0.490749	84474	Ddx1	rno-miR-200a-3p	0.869675	0.0606429	0.911365
GO:0005086	ARF guanyl-nucleotide exchange factor activity	http://amigo.geneontology.org/amigo/term/GO:0005086	1	1988	17	16594	0.490749	404781	Iqsec3	rno-miR-326-3p	0.869675	0.0606429	0.911365
GO:0009055	electron carrier activity	http://amigo.geneontology.org/amigo/term/GO:0009055	4	1988	53	16594	0.629222	64001;29189;289217;64045	Cyb5a;Fdx1;Sdhc;Glrx	rno-miR-221-3p;rno-miR-200a-3p;rno-miR-136-5p;rno-miR-326-3p	0.872249	0.0593597	0.913044
GO:0008137	NADH dehydrogenase (ubiquinone) activity	http://amigo.geneontology.org/amigo/term/GO:0008137	2	1988	31	16594	0.538057	499529;678759	Ndufs4;Ndufa10	rno-miR-431;rno-miR-10b-5p;rno-miR-128-3p;rno-miR-376b-3p	0.88185	0.0546053	0.919838
GO:0017147	Wnt-protein binding	http://amigo.geneontology.org/amigo/term/GO:0017147	2	1988	31	16594	0.538057	58868;89803	Fzd1;Sfrp4	rno-miR-543-3p;rno-miR-495;rno-miR-183-5p;rno-miR-128-3p	0.88185	0.0546053	0.919838
GO:0016788	hydrolase activity, acting on ester bonds	http://amigo.geneontology.org/amigo/term/GO:0016788	1	1988	18	16594	0.463457	29347	Faah	rno-miR-411-5p	0.883632	0.0537287	0.919838
GO:0001784	phosphotyrosine binding	http://amigo.geneontology.org/amigo/term/GO:0001784	1	1988	18	16594	0.463457	50689	Mapk3	rno-miR-206-3p;rno-miR-1-3p;rno-miR-326-3p	0.883632	0.0537287	0.919838
GO:0017016	Ras GTPase binding	http://amigo.geneontology.org/amigo/term/GO:0017016	1	1988	18	16594	0.463457	170851	Map2k1	rno-miR-30c-2-3p;rno-miR-503-5p;rno-miR-411-5p	0.883632	0.0537287	0.919838
GO:0005200	structural constituent of cytoskeleton	http://amigo.geneontology.org/amigo/term/GO:0005200	4	1988	55	16594	0.606268	24907;24387;81732;64204	Dmd;Gfap;Actr3;Plec	rno-miR-451-5p;rno-miR-30c-2-3p;rno-miR-99b-3p;rno-miR-431;rno-miR-10b-5p;rno-miR-381-3p;rno-miR-495;rno-miR-326-3p	0.888767	0.0512121	0.92416
GO:0004860	protein kinase inhibitor activity	http://amigo.geneontology.org/amigo/term/GO:0004860	1	1988	19	16594	0.439038	64152	Chp1	rno-miR-200a-3p;rno-miR-381-3p	0.896094	0.0476464	0.927675
GO:0008408	3'-5' exonuclease activity	http://amigo.geneontology.org/amigo/term/GO:0008408	1	1988	19	16594	0.439038	363924	Rad9b	rno-miR-200a-3p;rno-miR-128-3p	0.896094	0.0476464	0.927675
GO:0005057	receptor signaling protein activity	http://amigo.geneontology.org/amigo/term/GO:0005057	1	1988	19	16594	0.439038	54292	Rgs12	rno-miR-122-5p	0.896094	0.0476464	0.927675
GO:0003950	NAD+ ADP-ribosyltransferase activity	http://amigo.geneontology.org/amigo/term/GO:0003950	1	1988	19	16594	0.439038	25591	Parp1	rno-miR-543-3p	0.896094	0.0476464	0.927675
GO:0003674	molecular_function	http://amigo.geneontology.org/amigo/term/GO:0003674	238	1988	2149	16594	0.914155	170905;291987;81682;79435;60449;313994;313264;79218;312640;298441;311061;361810;25300;114557;65154;294753;192248;288022;83628;294326;54315;117551;29292;304429;366507;246047;65042;307100;291324;306817;287437;303470;94195;25164;362787;116504;25437;81775;296102;293494;360665;363251;309457;309626;297093;300015;80843;500348;298250;290527;304832;362052;294254;308718;296851;89811;308163;315405;287113;83…	Lfng;Cirh1a;Lum;Ube2d4;Gnb3;Klf11;Trim32;Gng5;Emc3;Nasp;Itgb6;Fkbp5;Cd247;Wif1;Wisp1;Mocs2;Cdh13;Ccdc50;Cd82;RGD1303003;Ucp2;Ccl22;Ftl1;Psph;Lzic;Calcoco1;Sfxn3;Calml3;Trdmt1;Dek;Tnfsf13;Kat7;S100a9;Cdkn2b;Mok;Mprip;Emd;Rps21;Ell3;Ino80e;Jmjd6;Nhej1;Pcgf6;Ring1;Cbx3;Them6;Sec61a1;Bcl2l14;Fggy;Anxa11;Cdc73;Clca2;Hspa1b;Pex7;Pon2;Vegfb;Ccr6;Dcun1d5;Rnps1;Atrn;Mfng;Tmem110;Sdhc;Bmpr1a;Grid2;Ngb;Irak…	rno-miR-136-5p;rno-miR-10b-5p;rno-miR-1-3p;rno-miR-503-5p;rno-miR-376b-3p;rno-miR-183-5p;rno-miR-206-3p;rno-miR-598-3p;rno-miR-122-5p;rno-miR-381-3p;rno-miR-411-5p;rno-miR-542-5p;rno-miR-133b-3p;rno-miR-136-3p;rno-miR-200a-3p;rno-miR-133a-3p;rno-miR-30c-2-3p;rno-miR-128-3p;rno-miR-543-3p;rno-miR-451-5p;rno-miR-99b-3p;rno-miR-221-3p;rno-miR-431;rno-miR-99a-5p;rno-miR-495;rno-miR-326-3p	0.898356	0.0465516	0.928993
GO:0042288	MHC class I protein binding	http://amigo.geneontology.org/amigo/term/GO:0042288	1	1988	20	16594	0.417061	362912	Derl1	rno-miR-431;rno-miR-136-5p	0.907222	0.0422862	0.934052
GO:0016922	ligand-dependent nuclear receptor binding	http://amigo.geneontology.org/amigo/term/GO:0016922	1	1988	20	16594	0.417061	117553	Uba3	rno-miR-543-3p;rno-miR-495;rno-miR-431	0.907222	0.0422862	0.934052
GO:0004806	triglyceride lipase activity	http://amigo.geneontology.org/amigo/term/GO:0004806	1	1988	20	16594	0.417061	24539	Lpl	rno-miR-543-3p	0.907222	0.0422862	0.934052
GO:0004003	ATP-dependent DNA helicase activity	http://amigo.geneontology.org/amigo/term/GO:0004003	1	1988	20	16594	0.417061	25019	Xrcc6	rno-miR-431;rno-miR-128-3p	0.907222	0.0422862	0.934052
GO:0019894	kinesin binding	http://amigo.geneontology.org/amigo/term/GO:0019894	2	1988	34	16594	0.490492	116457;24917	Mapk8ip1;Kpnb1	rno-miR-543-3p;rno-miR-183-5p;rno-miR-326-3p	0.909797	0.0410553	0.934655
GO:0004519	endonuclease activity	http://amigo.geneontology.org/amigo/term/GO:0004519	2	1988	34	16594	0.490492	364301;56759	Rnase9;Rnase4	rno-miR-495;rno-miR-30c-2-3p	0.909797	0.0410553	0.934655
GO:0005089	Rho guanyl-nucleotide exchange factor activity	http://amigo.geneontology.org/amigo/term/GO:0005089	5	1988	70	16594	0.595202	66013;307098;117020;310635;310999	Arhgef9;Net1;Mcf2l;Arhgef2;Plekhg5	rno-miR-543-3p;rno-miR-381-3p;rno-miR-136-5p;rno-miR-128-3p;rno-miR-503-5p	0.91457	0.0387829	0.938533
GO:0030414	peptidase inhibitor activity	http://amigo.geneontology.org/amigo/term/GO:0030414	1	1988	21	16594	0.397177	24867	Vcsa1	rno-miR-128-3p	0.91716	0.0375551	0.940164
GO:0042605	peptide antigen binding	http://amigo.geneontology.org/amigo/term/GO:0042605	3	1988	48	16594	0.52097	84551;50719;29199	Slc7a8;Slc7a5;Hfe	rno-miR-30c-2-3p;rno-miR-411-5p;rno-miR-133b-3p;rno-miR-128-3p;rno-miR-543-3p;rno-miR-495;rno-miR-133a-3p;rno-miR-376b-3p	0.921071	0.0357068	0.942118
GO:0005044	scavenger receptor activity	http://amigo.geneontology.org/amigo/term/GO:0005044	3	1988	48	16594	0.52097	84348;25752;310693	Ackr3;Cd6;Cd5l	rno-miR-543-3p;rno-miR-431;rno-miR-30c-2-3p	0.921071	0.0357068	0.942118
GO:0004623	phospholipase A2 activity	http://amigo.geneontology.org/amigo/term/GO:0004623	1	1988	22	16594	0.379101	24653	Pla2g4a	rno-miR-543-3p;rno-miR-206-3p;rno-miR-1-3p;rno-miR-381-3p	0.926033	0.0333737	0.944111
GO:0018024	histone-lysine N-methyltransferase activity	http://amigo.geneontology.org/amigo/term/GO:0018024	1	1988	22	16594	0.379101	29417	Men1	rno-miR-495;rno-miR-30c-2-3p	0.926033	0.0333737	0.944111
GO:0004181	metallocarboxypeptidase activity	http://amigo.geneontology.org/amigo/term/GO:0004181	1	1988	22	16594	0.379101	83575	Cpz	rno-miR-128-3p	0.926033	0.0333737	0.944111
GO:0005198	structural molecule activity	http://amigo.geneontology.org/amigo/term/GO:0005198	14	1988	169	16594	0.689286	307505;25380;65129;54241;59317;499672;116724;24943;298487;54319;24387;290985;29755;304124	Ctnna1;Anxa1;Cldn1;Cltc;Epb41l1;Cdc42se1;Epb41l3;Plp1;Cldn19;Ezr;Gfap;Isca1;Colq;Cldn8	rno-miR-206-3p;rno-miR-30c-2-3p;rno-miR-99b-3p;rno-miR-221-3p;rno-miR-183-5p;rno-miR-136-5p;rno-miR-431;rno-miR-122-5p;rno-miR-381-3p;rno-miR-1-3p;rno-miR-128-3p;rno-miR-543-3p;rno-miR-495;rno-miR-200a-3p;rno-miR-326-3p;rno-miR-376b-3p	0.933705	0.0297902	0.950902
GO:0004864	protein phosphatase inhibitor activity	http://amigo.geneontology.org/amigo/term/GO:0004864	1	1988	24	16594	0.347467	308291	Phactr2	rno-miR-543-3p	0.941031	0.0263961	0.957326
GO:0005506	iron ion binding	http://amigo.geneontology.org/amigo/term/GO:0005506	15	1988	187	16594	0.66704	303749;54702;85382;308457;59108;309527;29189;24599;290947;64202;29292;317675;114100;170520;360665	Ogfod3;Egln3;Ngb;Egln2;Mb;Ch25h;Fdx1;Nos2;Mtrr;Calr;Ftl1;Tph2;Sc5d;Cygb;Jmjd6	rno-miR-133a-3p;rno-miR-183-5p;rno-miR-30c-2-3p;rno-miR-206-3p;rno-miR-221-3p;rno-miR-122-5p;rno-miR-542-5p;rno-miR-133b-3p;rno-miR-136-3p;rno-miR-1-3p;rno-miR-543-3p;rno-miR-495;rno-miR-326-3p;rno-miR-503-5p;rno-miR-376b-3p	0.954189	0.0203657	0.969662
GO:0008236	serine-type peptidase activity	http://amigo.geneontology.org/amigo/term/GO:0008236	2	1988	44	16594	0.378788	24446;83534	Hgf;Tpp1	rno-miR-200a-3p	0.964418	0.0157348	0.978999
GO:0042974	retinoic acid receptor binding	http://amigo.geneontology.org/amigo/term/GO:0042974	2	1988	47	16594	0.354546	63836;81717	Actn4;Ctbp2	rno-miR-543-3p;rno-miR-133b-3p;rno-miR-326-3p;rno-miR-133a-3p	0.973281	0.0117619	0.98693
GO:0008094	DNA-dependent ATPase activity	http://amigo.geneontology.org/amigo/term/GO:0008094	1	1988	34	16594	0.245123	266713	Mnat1	rno-miR-133b-3p;rno-miR-133a-3p	0.981016	0.00832383	0.993702
GO:0008395	steroid hydroxylase activity	http://amigo.geneontology.org/amigo/term/GO:0008395	1	1988	40	16594	0.208279	309527	Ch25h	rno-miR-495	0.990386	0.00419551	1
GO:0052689	carboxylic ester hydrolase activity	http://amigo.geneontology.org/amigo/term/GO:0052689	1	1988	41	16594	0.203187	26759	Acot7	rno-miR-200a-3p	0.991417	0.00374371	1
GO:0004869	cysteine-type endopeptidase inhibitor activity	http://amigo.geneontology.org/amigo/term/GO:0004869	1	1988	43	16594	0.193713	286888	Wfdc2	rno-miR-136-5p	0.993159	0.00298127	1
GO:0019825	oxygen binding	http://amigo.geneontology.org/amigo/term/GO:0019825	2	1988	62	16594	0.268525	59108;170520	Mb;Cygb	rno-miR-542-5p;rno-miR-122-5p;rno-miR-326-3p	0.993853	0.00267771	1
GO:0005085	guanyl-nucleotide exchange factor activity	http://amigo.geneontology.org/amigo/term/GO:0005085	2	1988	68	16594	0.244743	117019;84005	Eif2b4;Eif2b2	rno-miR-495;rno-miR-183-5p	0.996632	0.00146537	1
GO:0004497	monooxygenase activity	http://amigo.geneontology.org/amigo/term/GO:0004497	1	1988	58	16594	0.143484	25256	Fmo1	rno-miR-326-3p	0.998753	0.000541892	1
GO:0004252	serine-type endopeptidase activity	http://amigo.geneontology.org/amigo/term/GO:0004252	9	1988	197	16594	0.378525	298296;29251;83534;25425;25268;25204;54281;64023;29606	Pcsk9;F2;Tpp1;Ctsh;Proc;Pcsk1;Furin;Masp1;Pcsk7	rno-miR-136-5p;rno-miR-99b-3p;rno-miR-431;rno-miR-122-5p;rno-miR-381-3p;rno-miR-133b-3p;rno-miR-128-3p;rno-miR-543-3p;rno-miR-495;rno-miR-200a-3p;rno-miR-326-3p;rno-miR-133a-3p	0.99969	0.000134517	1
GO:0003676	nucleic acid binding	http://amigo.geneontology.org/amigo/term/GO:0003676	35	1988	566	16594	0.507491	314246;303831;364301;305910;94188;29578;363035;361545;292022;116490;290046;308326;311872;117560;114612;246332;29721;360764;311661;498945;25148;361924;171018;25129;245926;294289;295228;140931;56759;29150;362813;306977;288599;58856;292534	Zbtb1;Eif4a2;Rnase9;Pspc1;Zfp423;Hnrnpa1;Zbtb44;Rbm42;Ddx19a;Snai1;Hnrnpc;Zfp667;Zbtb43;Klf9;Ddx39b;Uhmk1;Hivep2;Zfp655;Zfp64;Zfp90;Egr3;Mynn;Zfp384;Egr4;Scaf8;Zbtb9;Gpatch4;Hnrnph1;Rnase4;Matr3;Nabp2;Zkscan3;Eif4h;Ddx25;Tsen34	rno-miR-136-5p;rno-miR-10b-5p;rno-miR-1-3p;rno-miR-503-5p;rno-miR-376b-3p;rno-miR-183-5p;rno-miR-206-3p;rno-miR-122-5p;rno-miR-381-3p;rno-miR-411-5p;rno-miR-542-5p;rno-miR-133b-3p;rno-miR-136-3p;rno-miR-200a-3p;rno-miR-133a-3p;rno-miR-30c-2-3p;rno-miR-128-3p;rno-miR-543-3p;rno-miR-451-5p;rno-miR-99b-3p;rno-miR-495;rno-miR-326-3p	0.999992	3.47086e-06	1
GO:0004888	transmembrane signaling receptor activity	http://amigo.geneontology.org/amigo/term/GO:0004888	7	1988	263	16594	0.219417	29260;24329;83580;192211;364594;25544;25300	Tlr4;Egfr;Thbd;Prom2;Tlr3;Sele;Cd247	rno-miR-206-3p;rno-miR-30c-2-3p;rno-miR-598-3p;rno-miR-10b-5p;rno-miR-381-3p;rno-miR-542-5p;rno-miR-133b-3p;rno-miR-136-3p;rno-miR-1-3p;rno-miR-128-3p;rno-miR-543-3p;rno-miR-495;rno-miR-200a-3p;rno-miR-326-3p;rno-miR-133a-3p	1	3.7065e-08	1
GO:0003735	structural constituent of ribosome	http://amigo.geneontology.org/amigo/term/GO:0003735	13	1988	371	16594	0.287828	293054;171061;299938;295238;363099;64638;293754;245981;64156;295344;81775;298517;81768	Mrpl46;Mrpl17;Mrpl13;Dap3;Rsl24d1;Rpl28;Mrpl16;Rpl15;Uba52;St7l;Rps21;Mrps15;Rpl22	rno-miR-183-5p;rno-miR-206-3p;rno-miR-136-5p;rno-miR-431;rno-miR-133b-3p;rno-miR-1-3p;rno-miR-128-3p;rno-miR-543-3p;rno-miR-495;rno-miR-200a-3p;rno-miR-326-3p;rno-miR-133a-3p	1	9.7788e-09	1
GO:0004930	G-protein coupled receptor activity	http://amigo.geneontology.org/amigo/term/GO:0004930	27	1988	1629	16594	0.126486	25151;245977;170641;29316;140595;83518;24318;170816;29256;116744;116677;312787;24938;25449;171447;64680;64124;58868;81753;64020;64443;619550;266735;24717;29415;29733;89803	Igf2r;Adgrf5;Adgrl3;Adora2b;Gpr83;Aplnr;Drd2;Olr59;Oprl1;Lpar1;F2rl1;Gpr19;Grpr;Fshr;Adgrl2;Crhr2;Adgrl4;Fzd1;Pth2r;Gpr85;Gpr88;Gpr153;Adgrg2;Rho;S1pr2;S1pr1;Sfrp4	rno-miR-183-5p;rno-miR-30c-2-3p;rno-miR-206-3p;rno-miR-221-3p;rno-miR-136-5p;rno-miR-431;rno-miR-122-5p;rno-miR-381-3p;rno-miR-411-5p;rno-miR-133b-3p;rno-miR-136-3p;rno-miR-1-3p;rno-miR-128-3p;rno-miR-543-3p;rno-miR-495;rno-miR-200a-3p;rno-miR-326-3p;rno-miR-133a-3p;rno-miR-376b-3p	1	0	1
GO:0004984	olfactory receptor activity	http://amigo.geneontology.org/amigo/term/GO:0004984	1	1988	1480	16594	0.00513949	170816	Olr59	rno-miR-543-3p	1	0	1
