# Supplementary material for: Integrative analysis of microRNA and mRNA expression profiles in fetal rat model with anorectal malformation
Source: PeerJ. 2018 Oct 24;6:e5774. doi: 10.7717/peerj.5774 (PMC6203938; doi:10.7717/peerj.5774)
Supplement: Table S6 [file peerj-06-5774-s006.xls]

## Sheet: case VS control 2 Databases_KEG
Term_ID	Term_description	Term_url	ListHit	ListTotal	PopHit	PopTotal	FoldEnrichment	Genes	GeneSymbols	miRNAs	P_value	-log10(pvalue)	FDR_bh
path:rno04066	HIF-1 signaling pathway	http://www.kegg.jp/kegg-bin/show_pathway?rno04066/299618%09yellow/54702%09yellow/24825%09yellow/24451%09yellow/24335%09yellow/54251%09yellow/24329%09yellow/29554%09yellow/29260%09yellow/24617%09yellow/83571%09yellow/25125%09yellow/24599%09yellow/170851%09yellow/64525%09yellow/116551%09yellow/83785%09yellow/308457%09yellow/25438%09yellow/24482%09yellow/50689%09yellow/24602%09yellow/300084%09yellow…	34	1062	109	7808	2.33611	299618;54702;24825;24451;24335;54251;24329;29554;29260;24617;83571;25125;24599;170851;64525;116551;83785;308457;25438;24482;50689;24602;300084;117045;24323;24874;24533;25059;54244;24778;24954;297604;24644;56718	Mknk2;Egln3;Tf;Hmox1;Epo;Flt1;Egfr;Pdha1;Tlr4;Serpine1;Cdkn1b;Stat3;Nos2;Map2k1;Tceb1;Pdk1;Vegfa;Egln2;Eno3;Igf1;Mapk3;Nppa;Rbx1;Eif4e;Edn1;Vhl;Ldha;Hk2;Crebbp;Slc2a1;Insr;Ltbr;Pgk1;Mtor	rno-miR-136-5p;rno-miR-10b-5p;rno-miR-1-3p;rno-miR-503-5p;rno-miR-376b-3p;rno-miR-183-5p;rno-miR-206-3p;rno-miR-122-5p;rno-miR-381-3p;rno-miR-411-5p;rno-miR-133b-3p;rno-miR-200a-3p;rno-miR-133a-3p;rno-miR-30c-2-3p;rno-miR-128-3p;rno-miR-543-3p;rno-miR-99b-3p;rno-miR-221-3p;rno-miR-431;rno-miR-99a-5p;rno-miR-495;rno-miR-326-3p	5.53762e-05	4.25668	0.00887908
path:rno04060	Cytokine-cytokine receptor interaction	http://www.kegg.jp/kegg-bin/show_pathway?rno04060/60427%09yellow/25647%09yellow/171040%09yellow/25205%09yellow/60628%09yellow/89811%09yellow/84475%09yellow/308163%09yellow/24336%09yellow/24335%09yellow/25542%09yellow/25385%09yellow/308977%09yellow/498335%09yellow/245920%09yellow/282832%09yellow/81507%09yellow/54251%09yellow/24329%09yellow/305236%09yellow/171056%09yellow/24835%09yellow/307403%09ye…	55	1062	219	7808	1.89266	60427;25647;171040;25205;60628;89811;84475;308163;24336;24335;25542;25385;308977;498335;245920;282832;81507;54251;24329;305236;171056;24835;307403;117551;140924;64030;24772;29385;24629;252963;89814;84348;25670;287437;83785;24446;171369;89808;116562;114105;25466;25325;117029;29538;24770;365395;360548;444986;246759;29397;25084;24596;297604;298006;287561	Kitlg;Il7;Il11;Il6st;Cxcr4;Vegfb;Cxcr3;Ccr6;Epor;Epo;Ccl3;Faslg;Il21r;Cxcl13;Cxcl10;Ccr9;Bmpr1a;Flt1;Egfr;Cxcl11;Cx3cr1;Tnf;Csf1r;Ccl22;Il2rg;Kit;Cxcl12;Cxcr2;Pdgfrb;Il13ra1;Tnfsf4;Ackr3;Il15;Tnfsf13;Vegfa;Hgf;Cd40;Cx3cl1;Il2;Cxcl2;Il1rap;Il10;Ccr5;Ccl20;Ccl2;Clcf1;Tnfsf12;Il22ra2;Cxcl9;Ccl11;Il4r;Ngfr;Ltbr;Ccl21;Ccl7	rno-miR-136-5p;rno-miR-10b-5p;rno-miR-1-3p;rno-miR-376b-3p;rno-miR-206-3p;rno-miR-183-5p;rno-miR-598-3p;rno-miR-122-5p;rno-miR-381-3p;rno-miR-411-5p;rno-miR-542-5p;rno-miR-133b-3p;rno-miR-136-3p;rno-miR-200a-3p;rno-miR-133a-3p;rno-miR-30c-2-3p;rno-miR-128-3p;rno-miR-543-3p;rno-miR-451-5p;rno-miR-221-3p;rno-miR-431;rno-miR-99a-5p;rno-miR-495;rno-miR-326-3p	6.55695e-05	4.1833	0.00887908
path:rno05200	Pathways in cancer	http://www.kegg.jp/kegg-bin/show_pathway?rno05200/54702%09yellow/83574%09yellow/287942%09yellow/64625%09yellow/60449%09yellow/24577%09yellow/25661%09yellow/79218%09yellow/314322%09yellow/25289%09yellow/25682%09yellow/24400%09yellow/170851%09yellow/64030%09yellow/84488%09yellow/25317%09yellow/29382%09yellow/83785%09yellow/24446%09yellow/24482%09yellow/25164%09yellow/58868%09yellow/300084%09yellow/…	86	1062	400	7808	1.63189	54702;83574;287942;64625;60449;24577;25661;79218;314322;25289;25682;24400;170851;64030;84488;25317;29382;83785;24446;24482;25164;58868;300084;297893;24874;54355;301252;307505;84014;89811;81667;64532;25385;25614;83571;24599;362862;25631;24888;24918;308457;60464;66025;81819;94203;362817;54244;50658;117557;25245;60427;310999;60628;29357;25664;25643;24329;79257;24511;25126;24772;266610;24827;50554;30…	Egln3;Rxrg;Crkl;Bid;Gnb3;Myc;Fn1;Gng5;Fos;Adcy6;Ppard;Gnb1;Map2k1;Kit;Fgf13;Fgf1;Ctbp1;Vegfa;Hgf;Igf1;Cdkn2b;Fzd1;Rbx1;Hdac1;Vhl;Rassf5;Hsp90ab1;Ctnna1;Ralbp1;Vegfb;Gnb2;Adcy5;Faslg;Ptk2;Cdkn1b;Nos2;Hsp90b1;Smad3;Bcl2l1;Stat5a;Egln2;Fgf16;Lpar3;Pax8;Pgf;Cdk2;Crebbp;Mapk9;Tpm3;Bdkrb2;Kitlg;Plekhg5;Cxcr4;Smad2;Pparg;Gnai3;Egfr;Axin1;Itgb1;Stat5b;Cxcl12;Fadd;Tgfa;Smad4;Nkx3-1;Tfg;Slc2a1;Mtor;Rasgrp1…	rno-miR-136-5p;rno-miR-10b-5p;rno-miR-1-3p;rno-miR-503-5p;rno-miR-376b-3p;rno-miR-206-3p;rno-miR-183-5p;rno-miR-122-5p;rno-miR-381-3p;rno-miR-411-5p;rno-miR-542-5p;rno-miR-133b-3p;rno-miR-136-3p;rno-miR-200a-3p;rno-miR-133a-3p;rno-miR-30c-2-3p;rno-miR-128-3p;rno-miR-543-3p;rno-miR-451-5p;rno-miR-221-3p;rno-miR-431;rno-miR-99a-5p;rno-miR-495;rno-miR-326-3p	9.5133e-05	4.02167	0.00887908
path:rno04727	GABAergic synapse	http://www.kegg.jp/kegg-bin/show_pathway?rno04727/60449%09yellow/79218%09yellow/50664%09yellow/81667%09yellow/83612%09yellow/171373%09yellow/25450%09yellow/25289%09yellow/79212%09yellow/64532%09yellow/24400%09yellow/79213%09yellow/29707%09yellow/25643%09yellow/257648%09yellow/24239%09yellow/171086%09yellow/29430%09yellow/24379%09yellow/64670%09yellow/81664%09yellow/29705%09yellow/24380%09yellow/8…	28	1062	91	7808	2.29638	60449;79218;50664;81667;83612;171373;25450;25289;79212;64532;24400;79213;29707;25643;257648;24239;171086;29430;24379;64670;81664;29705;24380;81657;192268;140675;83633;84587	Gnb3;Gng5;Gnao1;Gnb2;Slc32a1;Slc12a5;Gabrb1;Adcy6;Slc6a1;Adcy5;Gnb1;Slc6a11;Gabra5;Gnai3;Cacna1b;Cacna1c;Trak2;Hap1;Gad1;Gabarapl2;Gnai2;Gabra1;Gad2;Gabbr1;Gls2;Gabra4;Gabbr2;Plcl1	rno-miR-183-5p;rno-miR-99b-3p;rno-miR-221-3p;rno-miR-598-3p;rno-miR-136-5p;rno-miR-431;rno-miR-10b-5p;rno-miR-122-5p;rno-miR-381-3p;rno-miR-411-5p;rno-miR-542-5p;rno-miR-133b-3p;rno-miR-128-3p;rno-miR-543-3p;rno-miR-495;rno-miR-200a-3p;rno-miR-326-3p;rno-miR-133a-3p;rno-miR-376b-3p	0.000294752	3.53054	0.0185502
path:rno04024	cAMP signaling pathway	http://www.kegg.jp/kegg-bin/show_pathway?rno04024/365355%09yellow/85257%09yellow/24604%09yellow/314322%09yellow/25289%09yellow/25033%09yellow/24318%09yellow/64532%09yellow/84396%09yellow/24176%09yellow/29555%09yellow/25360%09yellow/25643%09yellow/24782%09yellow/59266%09yellow/24239%09yellow/170851%09yellow/25650%09yellow/25390%09yellow/25050%09yellow/307100%09yellow/24669%09yellow/25449%09yellow/…	48	1062	197	7808	1.82885	365355;85257;24604;314322;25289;25033;24318;64532;84396;24176;29555;25360;25643;24782;59266;24239;170851;25650;25390;25050;307100;24669;25449;81664;25594;24409;24412;25369;50689;81657;24242;24213;24408;83686;29290;29629;54244;83633;362339;50658;64672;29598;29431;25411;25096;24244;24603;25024	Rras2;Cnga3;Npy;Fos;Adcy6;Sstr1;Drd2;Adcy5;Atp1b4;Adrb2;Vipr2;Tshr;Gnai3;Slc9a1;Hcn4;Cacna1c;Map2k1;Atp1b1;Atp1b3;Camk4;Calml3;Ppp1cc;Fshr;Gnai2;Ppp1cb;Grin2a;Grin2d;Adora2a;Mapk3;Gabbr1;Calm1;Atp1a3;Grin1;Cngb1;Adora1;Gria4;Crebbp;Gabbr2;Creb3l2;Mapk9;Pln;Atp2b1;Pak1;Cnga2;Pld1;Calm3;Npr1;Gipr	rno-miR-136-5p;rno-miR-10b-5p;rno-miR-1-3p;rno-miR-503-5p;rno-miR-376b-3p;rno-miR-183-5p;rno-miR-206-3p;rno-miR-598-3p;rno-miR-122-5p;rno-miR-381-3p;rno-miR-411-5p;rno-miR-542-5p;rno-miR-133b-3p;rno-miR-136-3p;rno-miR-200a-3p;rno-miR-133a-3p;rno-miR-30c-2-3p;rno-miR-128-3p;rno-miR-543-3p;rno-miR-99b-3p;rno-miR-221-3p;rno-miR-431;rno-miR-99a-5p;rno-miR-495;rno-miR-326-3p	0.000340556	3.46781	0.0185502
path:rno01130	Biosynthesis of antibiotics	http://www.kegg.jp/kegg-bin/show_pathway?rno01130/170465%09yellow/89784%09yellow/310201%09yellow/170818%09yellow/81726%09yellow/25698%09yellow/29637%09yellow/29221%09yellow/29230%09yellow/24157%09yellow/24184%09yellow/29592%09yellow/292804%09yellow/114096%09yellow/300981%09yellow/25675%09yellow/300035%09yellow/289217%09yellow/25106%09yellow/29554%09yellow/298942%09yellow/293820%09yellow/289827%09…	52	1062	221	7808	1.7675	170465;89784;310201;170818;81726;25698;29637;29221;29230;24157;24184;29592;292804;114096;300981;25675;300035;289217;25106;29554;298942;293820;289827;304429;114508;24159;29562;64203;501157;246302;24962;191575;25438;299201;299857;24689;24849;114100;64313;64524;302972;291211;24533;25059;29540;309262;50655;24644;25014;24645;29223;58835	Acaa2;Idi1;Cmbl;Icmt;Mvd;Ass1;Hmgcs1;Arg1;Sqle;Acaa1a;Ak2;Bcat1;Gpi;Idh3a;Acy1;Hmgcr;Pycrl;Sdhc;Rgn;Pdha1;Dld;Psat1;Ugp2;Psph;Fbp2;Acly;Prps1;Bcat2;Rpe;Pcyox1;Cth;Nme1;Eno3;Dlst;Shmt2;Prps2;Tpi1;Sc5d;Oat;Tkt;Amdhd2;Ggps1;Ldha;Hk2;Hsd17b7;Nsdhl;Aco1;Pgk1;Acat1;Pgm1;Ak4;Phgdh	rno-miR-451-5p;rno-miR-133a-3p;rno-miR-30c-2-3p;rno-miR-136-5p;rno-miR-221-3p;rno-miR-206-3p;rno-miR-598-3p;rno-miR-183-5p;rno-miR-10b-5p;rno-miR-122-5p;rno-miR-381-3p;rno-miR-411-5p;rno-miR-133b-3p;rno-miR-1-3p;rno-miR-128-3p;rno-miR-543-3p;rno-miR-495;rno-miR-200a-3p;rno-miR-326-3p;rno-miR-503-5p;rno-miR-376b-3p	0.000400424	3.39748	0.0185502
path:rno05031	Amphetamine addiction	http://www.kegg.jp/kegg-bin/show_pathway?rno05031/314322%09yellow/24311%09yellow/64532%09yellow/25693%09yellow/24239%09yellow/24898%09yellow/25050%09yellow/307100%09yellow/29190%09yellow/25750%09yellow/24669%09yellow/25594%09yellow/24409%09yellow/25549%09yellow/24412%09yellow/24242%09yellow/24674%09yellow/297893%09yellow/24408%09yellow/29629%09yellow/362339%09yellow/24244%09yellow	22	1062	66	7808	2.48141	314322;24311;64532;25693;24239;24898;25050;307100;29190;25750;24669;25594;24409;25549;24412;24242;24674;297893;24408;29629;362339;24244	Fos;Ddc;Adcy5;Slc18a1;Cacna1c;Slc6a3;Camk4;Calml3;Pdyn;Maob;Ppp1cc;Ppp1cb;Grin2a;Slc18a2;Grin2d;Calm1;Ppp3ca;Hdac1;Grin1;Gria4;Creb3l2;Calm3	rno-miR-183-5p;rno-miR-206-3p;rno-miR-99b-3p;rno-miR-221-3p;rno-miR-30c-2-3p;rno-miR-136-5p;rno-miR-431;rno-miR-10b-5p;rno-miR-122-5p;rno-miR-381-3p;rno-miR-411-5p;rno-miR-99a-5p;rno-miR-1-3p;rno-miR-128-3p;rno-miR-543-3p;rno-miR-495;rno-miR-200a-3p;rno-miR-326-3p;rno-miR-503-5p;rno-miR-376b-3p	0.000528478	3.27697	0.0185502
path:rno04728	Dopaminergic synapse	http://www.kegg.jp/kegg-bin/show_pathway?rno04728/60449%09yellow/79218%09yellow/314322%09yellow/29513%09yellow/50664%09yellow/24311%09yellow/50599%09yellow/81667%09yellow/24318%09yellow/315648%09yellow/64532%09yellow/24400%09yellow/25643%09yellow/81649%09yellow/117281%09yellow/257648%09yellow/25693%09yellow/116560%09yellow/24673%09yellow/24239%09yellow/24898%09yellow/307100%09yellow/25750%09yello…	35	1062	131	7808	1.99718	60449;79218;314322;29513;50664;24311;50599;81667;24318;315648;64532;24400;25643;81649;117281;257648;25693;116560;24673;24239;24898;307100;25750;24669;81664;25594;24409;25549;29657;24674;24242;29629;50658;362339;24244	Gnb3;Gng5;Fos;Mapk13;Gnao1;Ddc;Kcnj3;Gnb2;Drd2;Ppp2r1b;Adcy5;Gnb1;Gnai3;Mapk14;Ppp2r1a;Cacna1b;Slc18a1;Kcnj9;Ppp2cb;Cacna1c;Slc6a3;Calml3;Maob;Ppp1cc;Gnai2;Ppp1cb;Grin2a;Slc18a2;Arntl;Ppp3ca;Calm1;Gria4;Mapk9;Creb3l2;Calm3	rno-miR-136-5p;rno-miR-10b-5p;rno-miR-1-3p;rno-miR-376b-3p;rno-miR-183-5p;rno-miR-206-3p;rno-miR-122-5p;rno-miR-381-3p;rno-miR-411-5p;rno-miR-133b-3p;rno-miR-136-3p;rno-miR-200a-3p;rno-miR-133a-3p;rno-miR-30c-2-3p;rno-miR-128-3p;rno-miR-543-3p;rno-miR-99b-3p;rno-miR-221-3p;rno-miR-431;rno-miR-99a-5p;rno-miR-495;rno-miR-326-3p	0.000530005	3.27572	0.0185502
path:rno04068	FoxO signaling pathway	http://www.kegg.jp/kegg-bin/show_pathway?rno04068/64562%09yellow/29357%09yellow/29513%09yellow/24370%09yellow/25139%09yellow/25385%09yellow/81649%09yellow/24329%09yellow/83722%09yellow/83571%09yellow/83803%09yellow/25125%09yellow/363088%09yellow/170851%09yellow/25631%09yellow/373545%09yellow/60421%09yellow/64670%09yellow/24482%09yellow/25164%09yellow/25325%09yellow/50689%09yellow/50554%09yellow/3…	35	1062	136	7808	1.9225	64562;29357;29513;24370;25139;25385;81649;24329;83722;83571;83803;25125;363088;170851;25631;373545;60421;64670;24482;25164;25325;50689;50554;362817;64033;25467;54244;78975;50658;24954;29517;84480;361321;29733;303565	Prkab2;Smad2;Mapk13;Foxg1;Slc2a4;Faslg;Mapk14;Egfr;Plk2;Cdkn1b;Prkab1;Stat3;Ccnb2;Map2k1;Smad3;Prkag2;Prmt1;Gabarapl2;Igf1;Cdkn2b;Il10;Mapk3;Smad4;Cdk2;Ccnd2;Irs1;Crebbp;Prkaa2;Mapk9;Insr;Sgk1;Bnip3;Atg12;S1pr1;G6pc3	rno-miR-136-5p;rno-miR-10b-5p;rno-miR-1-3p;rno-miR-503-5p;rno-miR-376b-3p;rno-miR-206-3p;rno-miR-183-5p;rno-miR-122-5p;rno-miR-381-3p;rno-miR-411-5p;rno-miR-542-5p;rno-miR-133b-3p;rno-miR-136-3p;rno-miR-200a-3p;rno-miR-133a-3p;rno-miR-30c-2-3p;rno-miR-128-3p;rno-miR-543-3p;rno-miR-99b-3p;rno-miR-221-3p;rno-miR-431;rno-miR-495;rno-miR-326-3p	0.000933677	3.0298	0.0284484
path:rno04920	Adipocytokine signaling pathway	http://www.kegg.jp/kegg-bin/show_pathway?rno04920/117243%09yellow/83574%09yellow/64562%09yellow/24604%09yellow/25139%09yellow/171410%09yellow/289036%09yellow/25288%09yellow/60341%09yellow/83803%09yellow/24835%09yellow/113976%09yellow/25125%09yellow/373545%09yellow/25757%09yellow/114024%09yellow/29184%09yellow/25467%09yellow/50658%09yellow/78975%09yellow/24778%09yellow/56718%09yellow/303565%09yell…	23	1062	75	7808	2.28244	117243;83574;64562;24604;25139;171410;289036;25288;60341;83803;24835;113976;25125;373545;25757;114024;29184;25467;50658;78975;24778;56718;303565	Acsl6;Rxrg;Prkab2;Npy;Slc2a4;Acsbg1;Adipor1;Acsl1;Camkk1;Prkab1;Tnf;Acsl4;Stat3;Prkag2;Cpt1a;Acsl3;Cd36;Irs1;Mapk9;Prkaa2;Slc2a1;Mtor;G6pc3	rno-miR-133a-3p;rno-miR-183-5p;rno-miR-30c-2-3p;rno-miR-136-5p;rno-miR-221-3p;rno-miR-99b-3p;rno-miR-431;rno-miR-10b-5p;rno-miR-122-5p;rno-miR-381-3p;rno-miR-411-5p;rno-miR-542-5p;rno-miR-133b-3p;rno-miR-99a-5p;rno-miR-136-3p;rno-miR-128-3p;rno-miR-543-3p;rno-miR-495;rno-miR-200a-3p;rno-miR-326-3p;rno-miR-503-5p	0.00102962	2.98732	0.0284484
path:rno04710	Circadian rhythm	http://www.kegg.jp/kegg-bin/show_pathway?rno04710/78962%09yellow/361765%09yellow/170917%09yellow/78975%09yellow/63840%09yellow/83803%09yellow/64562%09yellow/300084%09yellow/29657%09yellow/287422%09yellow/287280%09yellow/373545%09yellow/299691%09yellow	13	1062	30	7808	3.21303	78962;361765;170917;78975;63840;83803;64562;300084;29657;287422;287280;373545;299691	Per3;Btrc;Cry2;Prkaa2;Per2;Prkab1;Prkab2;Rbx1;Arntl;Per1;Skp1;Prkag2;Cry1	rno-miR-133a-3p;rno-miR-183-5p;rno-miR-30c-2-3p;rno-miR-598-3p;rno-miR-221-3p;rno-miR-381-3p;rno-miR-133b-3p;rno-miR-136-3p;rno-miR-128-3p;rno-miR-543-3p;rno-miR-495;rno-miR-200a-3p;rno-miR-503-5p;rno-miR-376b-3p	0.00111762	2.95171	0.0284484
path:rno04721	Synaptic vesicle cycle	http://www.kegg.jp/kegg-bin/show_pathway?rno04721/94170%09yellow/54241%09yellow/171574%09yellow/117596%09yellow/297797%09yellow/257648%09yellow/60422%09yellow/84556%09yellow/25693%09yellow/25549%09yellow/299159%09yellow/170667%09yellow/291969%09yellow/24803%09yellow/25558%09yellow/83612%09yellow/299971%09yellow/24923%09yellow/25716%09yellow/84487%09yellow	20	1062	62	7808	2.39799	94170;54241;171574;117596;297797;257648;60422;84556;25693;25549;299159;170667;291969;24803;25558;83612;299971;24923;25716;84487	Atp6v0e1;Cltc;Dnm3;Atp6v1b2;Atp6v1h;Cacna1b;Slc18a3;Rims1;Slc18a1;Slc18a2;Atp6v1d;Atp6v0c;Atp6v0d1;Vamp2;Stxbp1;Slc32a1;Atp6v1c1;Stx1b;Syt1;Slc17a6	rno-miR-206-3p;rno-miR-30c-2-3p;rno-miR-136-5p;rno-miR-221-3p;rno-miR-99b-3p;rno-miR-431;rno-miR-10b-5p;rno-miR-503-5p;rno-miR-381-3p;rno-miR-411-5p;rno-miR-133b-3p;rno-miR-1-3p;rno-miR-128-3p;rno-miR-543-3p;rno-miR-495;rno-miR-200a-3p;rno-miR-133a-3p;rno-miR-376b-3p	0.0012959	2.88743	0.0299174
path:rno04062	Chemokine signaling pathway	http://www.kegg.jp/kegg-bin/show_pathway?rno04062/287942%09yellow/60449%09yellow/60628%09yellow/84475%09yellow/308163%09yellow/79218%09yellow/81667%09yellow/25289%09yellow/25542%09yellow/64532%09yellow/24400%09yellow/498335%09yellow/245920%09yellow/282832%09yellow/25614%09yellow/25643%09yellow/360820%09yellow/305236%09yellow/171056%09yellow/114553%09yellow/25125%09yellow/117551%09yellow/170851%09…	42	1062	179	7808	1.75495	287942;60449;60628;84475;308163;79218;81667;25289;25542;64532;24400;498335;245920;282832;25614;25643;360820;305236;171056;114553;25125;117551;170851;25126;24772;29385;25124;81664;25734;89808;114105;29538;117029;50689;24770;288593;246759;287561;29397;29431;298006;59076	Crkl;Gnb3;Cxcr4;Cxcr3;Ccr6;Gng5;Gnb2;Adcy6;Ccl3;Adcy5;Gnb1;Cxcl13;Cxcl10;Ccr9;Ptk2;Gnai3;Pxn;Cxcl11;Cx3cr1;Ncf1;Stat3;Ccl22;Map2k1;Stat5b;Cxcl12;Cxcr2;Stat1;Gnai2;Hck;Cx3cl1;Cxcl2;Ccl20;Ccr5;Mapk3;Ccl2;Ccl24;Cxcl9;Ccl7;Ccl11;Pak1;Ccl21;Grk6	rno-miR-136-5p;rno-miR-10b-5p;rno-miR-1-3p;rno-miR-503-5p;rno-miR-376b-3p;rno-miR-183-5p;rno-miR-206-3p;rno-miR-122-5p;rno-miR-381-3p;rno-miR-411-5p;rno-miR-542-5p;rno-miR-133b-3p;rno-miR-200a-3p;rno-miR-133a-3p;rno-miR-30c-2-3p;rno-miR-128-3p;rno-miR-543-3p;rno-miR-451-5p;rno-miR-221-3p;rno-miR-431;rno-miR-495;rno-miR-326-3p	0.00146398	2.83447	0.0299174
path:rno05032	Morphine addiction	http://www.kegg.jp/kegg-bin/show_pathway?rno05032/60449%09yellow/140928%09yellow/79218%09yellow/83612%09yellow/50664%09yellow/25450%09yellow/50599%09yellow/25289%09yellow/81667%09yellow/64532%09yellow/309962%09yellow/24400%09yellow/29707%09yellow/25643%09yellow/257648%09yellow/116560%09yellow/81664%09yellow/29705%09yellow/81657%09yellow/63885%09yellow/81742%09yellow/140675%09yellow/29290%09yellow…	26	1062	93	7808	2.08193	60449;140928;79218;83612;50664;25450;50599;25289;81667;64532;309962;24400;29707;25643;257648;116560;81664;29705;81657;63885;81742;140675;29290;83633;81743;59076	Gnb3;Pde11a;Gng5;Slc32a1;Gnao1;Gabrb1;Kcnj3;Adcy6;Gnb2;Adcy5;Pde8b;Gnb1;Gabra5;Gnai3;Cacna1b;Kcnj9;Gnai2;Gabra1;Gabbr1;Pde10a;Pde1c;Gabra4;Adora1;Gabbr2;Pde2a;Grk6	rno-miR-183-5p;rno-miR-30c-2-3p;rno-miR-99b-3p;rno-miR-221-3p;rno-miR-598-3p;rno-miR-136-5p;rno-miR-431;rno-miR-10b-5p;rno-miR-206-3p;rno-miR-381-3p;rno-miR-411-5p;rno-miR-542-5p;rno-miR-133b-3p;rno-miR-136-3p;rno-miR-1-3p;rno-miR-128-3p;rno-miR-543-3p;rno-miR-495;rno-miR-326-3p;rno-miR-133a-3p	0.00154613	2.81075	0.0299174
path:rno04080	Neuroactive ligand-receptor interaction	http://www.kegg.jp/kegg-bin/show_pathway?rno04080/116506%09yellow/25187%09yellow/25041%09yellow/81812%09yellow/29316%09yellow/25450%09yellow/140595%09yellow/25033%09yellow/24831%09yellow/83518%09yellow/260319%09yellow/24807%09yellow/29659%09yellow/24318%09yellow/24176%09yellow/24407%09yellow/29555%09yellow/79557%09yellow/29707%09yellow/79220%09yellow/25360%09yellow/29256%09yellow/25302%09yellow/2…	61	1062	291	7808	1.57415	116506;25187;25041;81812;29316;25450;140595;25033;24831;83518;260319;24807;29659;24318;24176;24407;29555;79557;29707;79220;25360;29256;25302;29413;25029;116744;116677;24174;24938;25449;64680;24409;29251;25265;24412;25369;29705;66025;25505;50577;81657;117264;81753;171044;83567;24408;81668;29597;140675;29290;29629;83633;24953;25103;56813;24808;29415;29733;25245;81739;25024	Calcr;Htr2c;P2rx6;Thra;Adora2b;Gabrb1;Gpr83;Sstr1;Thrb;Aplnr;Brs3;Tacr1;P2rx4;Drd2;Adrb2;Grik5;Vipr2;Chrna1;Gabra5;Grid2;Tshr;Oprl1;Chrna7;Adra1d;Calcrl;Lpar1;F2rl1;Adra2b;Grpr;Fshr;Crhr2;Grin2a;F2;P2ry1;Grin2d;Adora2a;Gabra1;Lpar3;P2rx1;Galr1;Gabbr1;P2ry6;Pth2r;Sstr3;Mchr1;Grin1;Gnrhr;P2ry2;Gabra4;Adora1;Gria4;Gabbr2;Gcgr;Chrnb4;Pth1r;Tacr3;S1pr2;S1pr1;Bdkrb2;P2rx3;Gipr	rno-miR-136-5p;rno-miR-10b-5p;rno-miR-1-3p;rno-miR-503-5p;rno-miR-376b-3p;rno-miR-183-5p;rno-miR-206-3p;rno-miR-598-3p;rno-miR-122-5p;rno-miR-381-3p;rno-miR-411-5p;rno-miR-542-5p;rno-miR-133b-3p;rno-miR-200a-3p;rno-miR-133a-3p;rno-miR-30c-2-3p;rno-miR-128-3p;rno-miR-543-3p;rno-miR-451-5p;rno-miR-99b-3p;rno-miR-221-3p;rno-miR-431;rno-miR-495;rno-miR-326-3p	0.00165664	2.78077	0.0299174
path:rno04668	TNF signaling pathway	http://www.kegg.jp/kegg-bin/show_pathway?rno04668/29513%09yellow/314322%09yellow/245920%09yellow/81649%09yellow/308267%09yellow/114495%09yellow/24253%09yellow/24835%09yellow/170851%09yellow/266610%09yellow/25544%09yellow/25670%09yellow/89808%09yellow/64026%09yellow/114105%09yellow/29538%09yellow/50689%09yellow/25464%09yellow/116596%09yellow/24770%09yellow/24323%09yellow/25402%09yellow/114114%09ye…	29	1062	110	7808	1.96464	29513;314322;245920;81649;308267;114495;24253;24835;170851;266610;25544;25670;89808;64026;114105;29538;50689;25464;116596;24770;24323;25402;114114;362339;50658;288731;171045;81707;25361	Mapk13;Fos;Cxcl10;Mapk14;Tab2;Map2k6;Cebpb;Tnf;Map2k1;Fadd;Sele;Il15;Cx3cl1;Casp7;Cxcl2;Ccl20;Mapk3;Icam1;Map3k8;Ccl2;Edn1;Casp3;Dnm1l;Creb3l2;Mapk9;Pgam5;Mmp3;Mmp14;Vcam1	rno-miR-136-5p;rno-miR-10b-5p;rno-miR-1-3p;rno-miR-503-5p;rno-miR-376b-3p;rno-miR-183-5p;rno-miR-206-3p;rno-miR-381-3p;rno-miR-411-5p;rno-miR-542-5p;rno-miR-133b-3p;rno-miR-136-3p;rno-miR-200a-3p;rno-miR-133a-3p;rno-miR-30c-2-3p;rno-miR-128-3p;rno-miR-543-3p;rno-miR-451-5p;rno-miR-221-3p;rno-miR-431;rno-miR-99a-5p;rno-miR-495;rno-miR-326-3p	0.00182198	2.73946	0.0299174
path:rno04015	Rap1 signaling pathway	http://www.kegg.jp/kegg-bin/show_pathway?rno04015/25482%09yellow/60427%09yellow/287942%09yellow/89811%09yellow/81531%09yellow/29513%09yellow/50664%09yellow/29316%09yellow/25289%09yellow/24318%09yellow/64532%09yellow/81649%09yellow/25643%09yellow/54251%09yellow/24329%09yellow/114495%09yellow/307403%09yellow/116744%09yellow/24511%09yellow/170851%09yellow/64030%09yellow/84488%09yellow/24629%09yellow…	48	1062	216	7808	1.66382	25482;60427;287942;89811;81531;29513;50664;29316;25289;24318;64532;81649;25643;54251;24329;114495;307403;116744;24511;170851;64030;84488;24629;286975;307100;94268;81664;25317;83785;24446;361442;24409;25265;24482;25369;66025;60464;50689;24242;94203;24408;54355;308995;64303;84489;24954;24596;24244	Mras;Kitlg;Crkl;Vegfb;Pfn2;Mapk13;Gnao1;Adora2b;Adcy6;Drd2;Adcy5;Mapk14;Gnai3;Flt1;Egfr;Map2k6;Csf1r;Lpar1;Itgb1;Map2k1;Kit;Fgf13;Pdgfrb;Skap1;Calml3;Efna1;Gnai2;Fgf1;Vegfa;Hgf;Sipa1l2;Grin2a;P2ry1;Igf1;Adora2a;Lpar3;Fgf16;Mapk3;Calm1;Pgf;Grin1;Rassf5;Itgal;Pfn1;Fgfr3;Insr;Ngfr;Calm3	rno-miR-136-5p;rno-miR-10b-5p;rno-miR-1-3p;rno-miR-503-5p;rno-miR-376b-3p;rno-miR-183-5p;rno-miR-206-3p;rno-miR-122-5p;rno-miR-381-3p;rno-miR-411-5p;rno-miR-133b-3p;rno-miR-200a-3p;rno-miR-133a-3p;rno-miR-30c-2-3p;rno-miR-128-3p;rno-miR-543-3p;rno-miR-451-5p;rno-miR-99b-3p;rno-miR-221-3p;rno-miR-431;rno-miR-99a-5p;rno-miR-495;rno-miR-326-3p	0.00185271	2.73219	0.0299174
path:rno04022	cGMP-PKG signaling pathway	http://www.kegg.jp/kegg-bin/show_pathway?rno04022/83529%09yellow/116564%09yellow/54254%09yellow/84583%09yellow/25289%09yellow/64532%09yellow/84396%09yellow/25176%09yellow/24176%09yellow/25643%09yellow/29413%09yellow/353256%09yellow/24239%09yellow/24174%09yellow/29747%09yellow/25650%09yellow/170851%09yellow/25390%09yellow/307100%09yellow/24669%09yellow/282819%09yellow/81664%09yellow/25594%09yellow…	40	1062	171	7808	1.74798	83529;116564;54254;84583;25289;64532;84396;25176;24176;25643;29413;353256;24239;24174;29747;25650;170851;25390;307100;24669;282819;81664;25594;81743;50689;24674;24242;24213;83686;29290;25467;83531;362339;64672;29598;24954;24244;117558;24603;25245	Vdac1;Npr2;Gata4;Rgs2;Adcy6;Adcy5;Atp1b4;Slc25a5;Adrb2;Gnai3;Adra1d;Gtf2i;Cacna1c;Adra2b;Kcnmb1;Atp1b1;Map2k1;Atp1b3;Calml3;Ppp1cc;Ppif;Gnai2;Ppp1cb;Pde2a;Mapk3;Ppp3ca;Calm1;Atp1a3;Cngb1;Adora1;Irs1;Vdac2;Creb3l2;Pln;Atp2b1;Insr;Calm3;Mylk2;Npr1;Bdkrb2	rno-miR-136-5p;rno-miR-10b-5p;rno-miR-1-3p;rno-miR-503-5p;rno-miR-376b-3p;rno-miR-183-5p;rno-miR-206-3p;rno-miR-598-3p;rno-miR-122-5p;rno-miR-381-3p;rno-miR-411-5p;rno-miR-542-5p;rno-miR-133b-3p;rno-miR-136-3p;rno-miR-200a-3p;rno-miR-133a-3p;rno-miR-30c-2-3p;rno-miR-128-3p;rno-miR-543-3p;rno-miR-99b-3p;rno-miR-221-3p;rno-miR-431;rno-miR-99a-5p;rno-miR-495;rno-miR-326-3p	0.00196862	2.70584	0.0299174
path:rno05323	Rheumatoid arthritis	http://www.kegg.jp/kegg-bin/show_pathway?rno05323/171040%09yellow/297797%09yellow/117596%09yellow/314322%09yellow/25542%09yellow/29175%09yellow/54251%09yellow/29260%09yellow/291969%09yellow/170667%09yellow/24835%09yellow/299971%09yellow/24772%09yellow/25670%09yellow/287437%09yellow/83785%09yellow/299159%09yellow/29538%09yellow/25464%09yellow/25660%09yellow/24770%09yellow/94170%09yellow/83615%09ye…	25	1062	90	7808	2.0674	171040;297797;117596;314322;25542;29175;54251;29260;291969;170667;24835;299971;24772;25670;287437;83785;299159;29538;25464;25660;24770;94170;83615;308995;171045	Il11;Atp6v1h;Atp6v1b2;Fos;Ccl3;Ctsk;Flt1;Tlr4;Atp6v0d1;Atp6v0c;Tnf;Atp6v1c1;Cxcl12;Il15;Tnfsf13;Vegfa;Atp6v1d;Ccl20;Icam1;Cd28;Ccl2;Atp6v0e1;Atp6ap1;Itgal;Mmp3	rno-miR-136-5p;rno-miR-10b-5p;rno-miR-1-3p;rno-miR-503-5p;rno-miR-376b-3p;rno-miR-206-3p;rno-miR-122-5p;rno-miR-381-3p;rno-miR-411-5p;rno-miR-542-5p;rno-miR-133b-3p;rno-miR-200a-3p;rno-miR-133a-3p;rno-miR-30c-2-3p;rno-miR-128-3p;rno-miR-543-3p;rno-miR-451-5p;rno-miR-221-3p;rno-miR-431;rno-miR-99a-5p;rno-miR-495;rno-miR-326-3p	0.00203011	2.69248	0.0299174
path:rno04020	Calcium signaling pathway	http://www.kegg.jp/kegg-bin/show_pathway?rno04020/83529%09yellow/54234%09yellow/25187%09yellow/25041%09yellow/29316%09yellow/25505%09yellow/24807%09yellow/29659%09yellow/25176%09yellow/24176%09yellow/24329%09yellow/257648%09yellow/140671%09yellow/29413%09yellow/25302%09yellow/308451%09yellow/24239%09yellow/24599%09yellow/24938%09yellow/24629%09yellow/25050%09yellow/25668%09yellow/307100%09yellow/…	42	1062	186	7808	1.68735	83529;54234;25187;25041;29316;25505;24807;29659;25176;24176;24329;257648;140671;29413;25302;308451;24239;24599;24938;24629;25050;25668;307100;282819;24409;308589;24412;25369;24674;24242;24408;81742;83531;64672;29598;81677;24808;24244;117558;25245;54260;81739	Vdac1;Cacna1e;Htr2c;P2rx6;Adora2b;P2rx1;Tacr1;P2rx4;Slc25a5;Adrb2;Egfr;Cacna1b;Phkg2;Adra1d;Chrna7;Itpkc;Cacna1c;Nos2;Grpr;Pdgfrb;Camk4;Cd38;Calml3;Ppif;Grin2a;Sphk2;Grin2d;Adora2a;Ppp3ca;Calm1;Grin1;Pde1c;Vdac2;Pln;Atp2b1;Itpka;Tacr3;Calm3;Mylk2;Bdkrb2;Itpkb;P2rx3	rno-miR-451-5p;rno-miR-183-5p;rno-miR-206-3p;rno-miR-136-5p;rno-miR-598-3p;rno-miR-30c-2-3p;rno-miR-221-3p;rno-miR-431;rno-miR-10b-5p;rno-miR-122-5p;rno-miR-543-3p;rno-miR-381-3p;rno-miR-542-5p;rno-miR-133b-3p;rno-miR-1-3p;rno-miR-128-3p;rno-miR-133a-3p;rno-miR-495;rno-miR-200a-3p;rno-miR-326-3p;rno-miR-503-5p	0.00270233	2.56826	0.0378326
path:rno04723	Retrograde endocannabinoid signaling	http://www.kegg.jp/kegg-bin/show_pathway?rno04723/60449%09yellow/29347%09yellow/79218%09yellow/29513%09yellow/83612%09yellow/50664%09yellow/25450%09yellow/50599%09yellow/25289%09yellow/81667%09yellow/64532%09yellow/24400%09yellow/29707%09yellow/25643%09yellow/81649%09yellow/257648%09yellow/116560%09yellow/24239%09yellow/81664%09yellow/84556%09yellow/305795%09yellow/29705%09yellow/50689%09yellow/1…	27	1062	104	7808	1.93244	60449;29347;79218;29513;83612;50664;25450;50599;25289;81667;64532;24400;29707;25643;81649;257648;116560;24239;81664;84556;305795;29705;50689;140675;29629;50658;84487	Gnb3;Faah;Gng5;Mapk13;Slc32a1;Gnao1;Gabrb1;Kcnj3;Adcy6;Gnb2;Adcy5;Gnb1;Gabra5;Gnai3;Mapk14;Cacna1b;Kcnj9;Cacna1c;Gnai2;Rims1;Abhd6;Gabra1;Mapk3;Gabra4;Gria4;Mapk9;Slc17a6	rno-miR-183-5p;rno-miR-206-3p;rno-miR-99b-3p;rno-miR-221-3p;rno-miR-598-3p;rno-miR-136-5p;rno-miR-431;rno-miR-10b-5p;rno-miR-30c-2-3p;rno-miR-381-3p;rno-miR-411-5p;rno-miR-133b-3p;rno-miR-136-3p;rno-miR-1-3p;rno-miR-128-3p;rno-miR-543-3p;rno-miR-495;rno-miR-200a-3p;rno-miR-326-3p;rno-miR-133a-3p;rno-miR-376b-3p	0.00308366	2.51093	0.0411154
path:rno04921	Oxytocin signaling pathway	http://www.kegg.jp/kegg-bin/show_pathway?rno04921/24653%09yellow/266766%09yellow/64562%09yellow/116564%09yellow/25297%09yellow/314322%09yellow/50664%09yellow/84583%09yellow/50599%09yellow/25289%09yellow/64532%09yellow/25643%09yellow/60341%09yellow/24329%09yellow/50688%09yellow/116560%09yellow/83803%09yellow/24239%09yellow/171358%09yellow/170851%09yellow/373545%09yellow/25050%09yellow/276720%09yel…	37	1062	161	7808	1.71452	24653;266766;64562;116564;25297;314322;50664;84583;50599;25289;64532;25643;60341;24329;50688;116560;83803;24239;171358;170851;373545;25050;276720;25668;307100;24669;81664;25594;50689;24674;24242;78975;116600;24244;117558;24603;117052	Pla2g4a;Rcan1;Prkab2;Npr2;Cacnb3;Fos;Gnao1;Rgs2;Kcnj3;Adcy6;Adcy5;Gnai3;Camkk1;Egfr;Cacnb1;Kcnj9;Prkab1;Cacna1c;Camk1g;Map2k1;Prkag2;Camk4;Kcnj14;Cd38;Calml3;Ppp1cc;Gnai2;Ppp1cb;Mapk3;Ppp3ca;Calm1;Prkaa2;Cacnb2;Calm3;Mylk2;Npr1;Kcnj12	rno-miR-136-5p;rno-miR-10b-5p;rno-miR-1-3p;rno-miR-503-5p;rno-miR-376b-3p;rno-miR-206-3p;rno-miR-183-5p;rno-miR-122-5p;rno-miR-381-3p;rno-miR-411-5p;rno-miR-133b-3p;rno-miR-136-3p;rno-miR-200a-3p;rno-miR-133a-3p;rno-miR-30c-2-3p;rno-miR-128-3p;rno-miR-543-3p;rno-miR-99b-3p;rno-miR-221-3p;rno-miR-431;rno-miR-99a-5p;rno-miR-495;rno-miR-326-3p	0.00366827	2.43554	0.0466871
path:rno04950	Maturity onset diabetes of the young	http://www.kegg.jp/kegg-bin/show_pathway?rno04950/60329%09yellow/79237%09yellow/24817%09yellow/25099%09yellow/25100%09yellow/25509%09yellow/25231%09yellow/24476%09yellow/29458%09yellow/25351%09yellow/65193%09yellow	11	1062	27	7808	3.01621	60329;79237;24817;25099;25100;25509;25231;24476;29458;25351;65193	Neurog3;Hhex;Hnf1a;Foxa2;Foxa3;Pax6;Onecut1;Iapp;Neurod1;Slc2a2;Nkx6-1	rno-miR-133a-3p;rno-miR-136-5p;rno-miR-431;rno-miR-10b-5p;rno-miR-381-3p;rno-miR-133b-3p;rno-miR-128-3p;rno-miR-543-3p;rno-miR-495;rno-miR-200a-3p;rno-miR-326-3p;rno-miR-503-5p;rno-miR-376b-3p	0.00386423	2.41294	0.0470428
path:rno05142	Chagas disease (American trypanosomiasis)	http://www.kegg.jp/kegg-bin/show_pathway?rno05142/29357%09yellow/29513%09yellow/314322%09yellow/50664%09yellow/25542%09yellow/315648%09yellow/25385%09yellow/25300%09yellow/25643%09yellow/81649%09yellow/29260%09yellow/117281%09yellow/24617%09yellow/24673%09yellow/24835%09yellow/24599%09yellow/266610%09yellow/25631%09yellow/81664%09yellow/116562%09yellow/25325%09yellow/50689%09yellow/64202%09yellow…	27	1062	107	7808	1.87753	29357;29513;314322;50664;25542;315648;25385;25300;25643;81649;29260;117281;24617;24673;24835;24599;266610;25631;81664;116562;25325;50689;64202;24770;50658;301059;25245	Smad2;Mapk13;Fos;Gnao1;Ccl3;Ppp2r1b;Faslg;Cd247;Gnai3;Mapk14;Tlr4;Ppp2r1a;Serpine1;Ppp2cb;Tnf;Nos2;Fadd;Smad3;Gnai2;Il2;Il10;Mapk3;Calr;Ccl2;Mapk9;Myd88;Bdkrb2	rno-miR-136-5p;rno-miR-10b-5p;rno-miR-1-3p;rno-miR-503-5p;rno-miR-376b-3p;rno-miR-206-3p;rno-miR-183-5p;rno-miR-122-5p;rno-miR-381-3p;rno-miR-411-5p;rno-miR-542-5p;rno-miR-133b-3p;rno-miR-136-3p;rno-miR-200a-3p;rno-miR-133a-3p;rno-miR-30c-2-3p;rno-miR-128-3p;rno-miR-543-3p;rno-miR-221-3p;rno-miR-431;rno-miR-99a-5p;rno-miR-495;rno-miR-326-3p	0.00428237	2.36832	0.049961
path:rno04146	Peroxisome	http://www.kegg.jp/kegg-bin/show_pathway?rno04146/117243%09yellow/25284%09yellow/291075%09yellow/266686%09yellow/308718%09yellow/113898%09yellow/24157%09yellow/83519%09yellow/311849%09yellow/25288%09yellow/113976%09yellow/24599%09yellow/85239%09yellow/84470%09yellow/85249%09yellow/297029%09yellow/116718%09yellow/84356%09yellow/114024%09yellow/64460%09yellow/79244%09yellow/117254%09yellow/282634%0…	23	1062	87	7808	1.96457	117243;25284;291075;266686;308718;113898;24157;83519;311849;25288;113976;24599;85239;84470;85249;297029;116718;84356;114024;64460;79244;117254;282634	Acsl6;Amacr;Eci2;Dhrs4;Pex7;Prdx5;Acaa1a;Pex3;Crat;Acsl1;Acsl4;Nos2;Mlycd;Gnpat;Pex11a;Gstk1;Pex12;Abcd2;Acsl3;Pex14;Hsd17b4;Prdx1;Pxmp4	rno-miR-206-3p;rno-miR-30c-2-3p;rno-miR-598-3p;rno-miR-221-3p;rno-miR-183-5p;rno-miR-431;rno-miR-122-5p;rno-miR-381-3p;rno-miR-411-5p;rno-miR-99a-5p;rno-miR-1-3p;rno-miR-128-3p;rno-miR-543-3p;rno-miR-495;rno-miR-200a-3p;rno-miR-326-3p;rno-miR-503-5p;rno-miR-376b-3p	0.00501842	2.29943	0.0562063
path:rno04350	TGF-beta signaling pathway	http://www.kegg.jp/kegg-bin/show_pathway?rno04350/24577%09yellow/29357%09yellow/315648%09yellow/81507%09yellow/117281%09yellow/81516%09yellow/83837%09yellow/24673%09yellow/24835%09yellow/25631%09yellow/361178%09yellow/25164%09yellow/50689%09yellow/300084%09yellow/287280%09yellow/50554%09yellow/29200%09yellow/64549%09yellow/54284%09yellow/54244%09yellow/25671%09yellow/59328%09yellow	22	1062	83	7808	1.96884	24577;29357;315648;81507;117281;81516;83837;24673;24835;25631;361178;25164;50689;300084;287280;50554;29200;64549;54284;54244;25671;59328	Myc;Smad2;Ppp2r1b;Bmpr1a;Ppp2r1a;Smad7;Bambi;Ppp2cb;Tnf;Smad3;Tfdp1;Cdkn2b;Mapk3;Rbx1;Skp1;Smad4;Inhba;Inhbc;Pitx2;Crebbp;Smad1;Smad5	rno-miR-451-5p;rno-miR-183-5p;rno-miR-30c-2-3p;rno-miR-136-5p;rno-miR-206-3p;rno-miR-598-3p;rno-miR-431;rno-miR-122-5p;rno-miR-381-3p;rno-miR-411-5p;rno-miR-542-5p;rno-miR-133b-3p;rno-miR-99a-5p;rno-miR-1-3p;rno-miR-128-3p;rno-miR-543-3p;rno-miR-495;rno-miR-200a-3p;rno-miR-326-3p;rno-miR-133a-3p;rno-miR-376b-3p	0.00583507	2.23395	0.0628392
path:rno04962	Vasopressin-regulated water reabsorption	http://www.kegg.jp/kegg-bin/show_pathway?rno04962/140734%09yellow/252902%09yellow/362456%09yellow/360678%09yellow/362339%09yellow/308961%09yellow/65133%09yellow/24803%09yellow/58945%09yellow/298767%09yellow/25289%09yellow/25293%09yellow/29564%09yellow/84428%09yellow	14	1062	44	7808	2.35722	140734;252902;362456;360678;362339;308961;65133;24803;58945;298767;25289;25293;29564;84428	Dynll2;Dync1li1;Arhgdib;Arhgdia;Creb3l2;Dctn5;Aqp3;Vamp2;Dynll1;Dync2li1;Adcy6;Aqp4;Dync1i1;Dctn4	rno-miR-206-3p;rno-miR-30c-2-3p;rno-miR-136-5p;rno-miR-183-5p;rno-miR-122-5p;rno-miR-503-5p;rno-miR-411-5p;rno-miR-133b-3p;rno-miR-136-3p;rno-miR-1-3p;rno-miR-128-3p;rno-miR-543-3p;rno-miR-495;rno-miR-200a-3p;rno-miR-326-3p;rno-miR-133a-3p	0.00726428	2.13881	0.0753333
path:rno04964	Proximal tubule bicarbonate reclamation	http://www.kegg.jp/kegg-bin/show_pathway?rno04964/54231%09yellow/170943%09yellow/84484%09yellow/25240%09yellow/25650%09yellow/192268%09yellow/25390%09yellow/84396%09yellow/24213%09yellow	9	1062	22	7808	3.02486	54231;170943;84484;25240;25650;192268;25390;84396;24213	Car2;Slc25a10;Slc4a4;Aqp1;Atp1b1;Gls2;Atp1b3;Atp1b4;Atp1a3	rno-miR-30c-2-3p;rno-miR-598-3p;rno-miR-221-3p;rno-miR-136-5p;rno-miR-431;rno-miR-122-5p;rno-miR-381-3p;rno-miR-136-3p;rno-miR-128-3p;rno-miR-543-3p;rno-miR-200a-3p	0.00850699	2.07022	0.0850699
path:rno05206	MicroRNAs in cancer	http://www.kegg.jp/kegg-bin/show_pathway?rno05206/246142%09yellow/116589%09yellow/287942%09yellow/116502%09yellow/24577%09yellow/60434%09yellow/25358%09yellow/24329%09yellow/25405%09yellow/83571%09yellow/29332%09yellow/25125%09yellow/25567%09yellow/170851%09yellow/140942%09yellow/24629%09yellow/117282%09yellow/246334%09yellow/363140%09yellow/83785%09yellow/192268%09yellow/64033%09yellow/25402%09y…	32	1062	143	7808	1.66529	246142;116589;287942;116502;24577;60434;25358;24329;25405;83571;29332;25125;25567;170851;140942;24629;117282;246334;363140;83785;192268;64033;25402;84489;25467;54244;25406;171102;56718;306141;54319;24565	Bmf;Serpinb5;Crkl;Bak1;Myc;Bcl2l2;Timp3;Egfr;Ccng1;Cdkn1b;Stmn1;Stat3;Tnr;Map2k1;Ddit4;Pdgfrb;Hnrnpk;Tp63;Rassf1;Vegfa;Gls2;Ccnd2;Casp3;Fgfr3;Irs1;Crebbp;Cd44;Cdc25a;Mtor;Spry2;Ezr;Abcc1	rno-miR-10b-5p;rno-miR-1-3p;rno-miR-503-5p;rno-miR-376b-3p;rno-miR-206-3p;rno-miR-183-5p;rno-miR-122-5p;rno-miR-381-3p;rno-miR-411-5p;rno-miR-542-5p;rno-miR-133b-3p;rno-miR-136-3p;rno-miR-200a-3p;rno-miR-133a-3p;rno-miR-30c-2-3p;rno-miR-128-3p;rno-miR-543-3p;rno-miR-451-5p;rno-miR-99b-3p;rno-miR-221-3p;rno-miR-431;rno-miR-99a-5p;rno-miR-495;rno-miR-326-3p	0.00911065	2.04045	0.0862104
path:rno04713	Circadian entrainment	http://www.kegg.jp/kegg-bin/show_pathway?rno04713/60449%09yellow/79218%09yellow/314322%09yellow/50664%09yellow/81667%09yellow/50599%09yellow/25289%09yellow/64532%09yellow/24400%09yellow/25643%09yellow/116560%09yellow/63840%09yellow/24239%09yellow/287422%09yellow/307100%09yellow/81664%09yellow/24409%09yellow/24412%09yellow/50689%09yellow/24242%09yellow/24408%09yellow/78962%09yellow/29629%09yellow/…	24	1062	98	7808	1.81904	60449;79218;314322;50664;81667;50599;25289;64532;24400;25643;116560;63840;24239;287422;307100;81664;24409;24412;50689;24242;24408;78962;29629;24244	Gnb3;Gng5;Fos;Gnao1;Gnb2;Kcnj3;Adcy6;Adcy5;Gnb1;Gnai3;Kcnj9;Per2;Cacna1c;Per1;Calml3;Gnai2;Grin2a;Grin2d;Mapk3;Calm1;Grin1;Per3;Gria4;Calm3	rno-miR-183-5p;rno-miR-30c-2-3p;rno-miR-136-5p;rno-miR-221-3p;rno-miR-206-3p;rno-miR-598-3p;rno-miR-431;rno-miR-10b-5p;rno-miR-122-5p;rno-miR-381-3p;rno-miR-133b-3p;rno-miR-136-3p;rno-miR-1-3p;rno-miR-128-3p;rno-miR-543-3p;rno-miR-495;rno-miR-326-3p;rno-miR-133a-3p	0.00923683	2.03448	0.0862104
path:rno04978	Mineral absorption	http://www.kegg.jp/kegg-bin/show_pathway?rno04978/24825%09yellow/114629%09yellow/24451%09yellow/84395%09yellow/79239%09yellow/58976%09yellow/29598%09yellow/24567%09yellow/29292%09yellow/117240%09yellow/25650%09yellow/25390%09yellow/84396%09yellow/24213%09yellow	14	1062	46	7808	2.25415	24825;114629;24451;84395;79239;58976;29598;24567;29292;117240;25650;25390;84396;24213	Tf;Slc26a3;Hmox1;Slc34a2;Hmox2;Slc30a1;Atp2b1;Mt1a;Ftl1;Heph;Atp1b1;Atp1b3;Atp1b4;Atp1a3	rno-miR-30c-2-3p;rno-miR-99b-3p;rno-miR-221-3p;rno-miR-136-5p;rno-miR-598-3p;rno-miR-431;rno-miR-122-5p;rno-miR-381-3p;rno-miR-133b-3p;rno-miR-128-3p;rno-miR-543-3p;rno-miR-495;rno-miR-200a-3p;rno-miR-326-3p;rno-miR-133a-3p	0.00990321	2.00422	0.0894483
path:rno05030	Cocaine addiction	http://www.kegg.jp/kegg-bin/show_pathway?rno05030/29190%09yellow/24408%09yellow/25750%09yellow/81664%09yellow/25643%09yellow/24409%09yellow/25693%09yellow/362339%09yellow/25549%09yellow/24412%09yellow/24898%09yellow/24311%09yellow/24318%09yellow/64532%09yellow	14	1062	47	7808	2.2059	29190;24408;25750;81664;25643;24409;25693;362339;25549;24412;24898;24311;24318;64532	Pdyn;Grin1;Maob;Gnai2;Gnai3;Grin2a;Slc18a1;Creb3l2;Slc18a2;Grin2d;Slc6a3;Ddc;Drd2;Adcy5	rno-miR-183-5p;rno-miR-30c-2-3p;rno-miR-136-5p;rno-miR-221-3p;rno-miR-10b-5p;rno-miR-543-3p;rno-miR-411-5p;rno-miR-133b-3p;rno-miR-128-3p;rno-miR-133a-3p;rno-miR-495;rno-miR-200a-3p;rno-miR-326-3p;rno-miR-503-5p	0.0114779	1.94014	0.0986784
path:rno05133	Pertussis	http://www.kegg.jp/kegg-bin/show_pathway?rno05133/307100%09yellow/25402%09yellow/25643%09yellow/81649%09yellow/81664%09yellow/29260%09yellow/50658%09yellow/24508%09yellow/301059%09yellow/64026%09yellow/24835%09yellow/25325%09yellow/24599%09yellow/314322%09yellow/29513%09yellow/24244%09yellow/50689%09yellow/24511%09yellow/24242%09yellow	19	1062	73	7808	1.93022	307100;25402;25643;81649;81664;29260;50658;24508;301059;64026;24835;25325;24599;314322;29513;24244;50689;24511;24242	Calml3;Casp3;Gnai3;Mapk14;Gnai2;Tlr4;Mapk9;Irf1;Myd88;Casp7;Tnf;Il10;Nos2;Fos;Mapk13;Calm3;Mapk3;Itgb1;Calm1	rno-miR-206-3p;rno-miR-221-3p;rno-miR-431;rno-miR-10b-5p;rno-miR-503-5p;rno-miR-122-5p;rno-miR-411-5p;rno-miR-542-5p;rno-miR-133b-3p;rno-miR-136-3p;rno-miR-99a-5p;rno-miR-1-3p;rno-miR-128-3p;rno-miR-543-3p;rno-miR-495;rno-miR-326-3p;rno-miR-133a-3p	0.01163	1.93442	0.0986784
path:rno04130	SNARE interactions in vesicular transport	http://www.kegg.jp/kegg-bin/show_pathway?rno04130/94189%09yellow/60466%09yellow/116500%09yellow/65134%09yellow/64154%09yellow/24803%09yellow/252853%09yellow/24923%09yellow/25624%09yellow/60562%09yellow/54400%09yellow	11	1062	33	7808	2.46591	94189;60466;116500;65134;64154;24803;252853;24923;25624;60562;54400	Gosr1;Stx7;Snap29;Stx5;Gosr2;Vamp2;Stx17;Stx1b;Vamp1;Stx6;Bet1l	rno-miR-206-3p;rno-miR-30c-2-3p;rno-miR-136-5p;rno-miR-221-3p;rno-miR-183-5p;rno-miR-431;rno-miR-122-5p;rno-miR-381-3p;rno-miR-133b-3p;rno-miR-1-3p;rno-miR-128-3p;rno-miR-543-3p;rno-miR-495;rno-miR-200a-3p;rno-miR-326-3p;rno-miR-133a-3p	0.0126092	1.89931	0.102985
path:rno04070	Phosphatidylinositol signaling system	http://www.kegg.jp/kegg-bin/show_pathway?rno04070/114554%09yellow/50560%09yellow/171458%09yellow/192260%09yellow/497978%09yellow/314641%09yellow/305419%09yellow/89812%09yellow/64161%09yellow/308451%09yellow/83523%09yellow/54259%09yellow/362490%09yellow/307100%09yellow/81925%09yellow/305482%09yellow/24242%09yellow/364298%09yellow/81677%09yellow/81821%09yellow/24244%09yellow/116699%09yellow/54260%0…	23	1062	96	7808	1.77831	114554;50560;171458;192260;497978;314641;305419;89812;64161;308451;83523;54259;362490;307100;81925;305482;24242;364298;81677;81821;24244;116699;54260	Pi4k2a;Ip6k1;Ipmk;Cdipt;Dgke;Pip5k1c;Pi4k2b;Pip4k2b;Pi4ka;Itpkc;Impa1;Inpp5d;Tmem55a;Calml3;Cds1;Mtmr3;Calm1;Tmem55b;Itpka;Dgkz;Calm3;Inpp4b;Itpkb	rno-miR-206-3p;rno-miR-30c-2-3p;rno-miR-598-3p;rno-miR-221-3p;rno-miR-183-5p;rno-miR-136-5p;rno-miR-10b-5p;rno-miR-122-5p;rno-miR-542-5p;rno-miR-133b-3p;rno-miR-99a-5p;rno-miR-1-3p;rno-miR-128-3p;rno-miR-543-3p;rno-miR-495;rno-miR-200a-3p;rno-miR-326-3p;rno-miR-133a-3p	0.0131412	1.88137	0.102985
path:rno00520	Amino sugar and nucleotide sugar metabolism	http://www.kegg.jp/kegg-bin/show_pathway?rno00520/302972%09yellow/294673%09yellow/304805%09yellow/83472%09yellow/25035%09yellow/25059%09yellow/311530%09yellow/24645%09yellow/289827%09yellow/114860%09yellow/292804%09yellow/310935%09yellow/300089%09yellow/171015%09yellow	14	1062	48	7808	2.15967	302972;294673;304805;83472;25035;25059;311530;24645;289827;114860;292804;310935;300089;171015	Amdhd2;Hexb;Cyb5r1;Ugdh;Cyb5r3;Hk2;Nanp;Pgm1;Ugp2;Gale;Gpi;Fpgt;Pmm1;Cyb5r4	rno-miR-183-5p;rno-miR-30c-2-3p;rno-miR-136-5p;rno-miR-431;rno-miR-122-5p;rno-miR-503-5p;rno-miR-381-3p;rno-miR-411-5p;rno-miR-133b-3p;rno-miR-136-3p;rno-miR-128-3p;rno-miR-495;rno-miR-326-3p;rno-miR-133a-3p;rno-miR-376b-3p	0.0132409	1.87808	0.102985
path:rno04971	Gastric acid secretion	http://www.kegg.jp/kegg-bin/show_pathway?rno04971/307100%09yellow/170899%09yellow/25643%09yellow/24782%09yellow/24217%09yellow/81664%09yellow/25650%09yellow/54231%09yellow/24242%09yellow/65272%09yellow/24244%09yellow/117558%09yellow/25289%09yellow/54319%09yellow/64532%09yellow/25390%09yellow/171138%09yellow/84396%09yellow/24213%09yellow	19	1062	75	7808	1.87826	307100;170899;25643;24782;24217;81664;25650;54231;24242;65272;24244;117558;25289;54319;64532;25390;171138;84396;24213	Calml3;Kcnk2;Gnai3;Slc9a1;Atp4b;Gnai2;Atp1b1;Car2;Calm1;Kcnk10;Calm3;Mylk2;Adcy6;Ezr;Adcy5;Atp1b3;Kcne2;Atp1b4;Atp1a3	rno-miR-183-5p;rno-miR-30c-2-3p;rno-miR-206-3p;rno-miR-221-3p;rno-miR-598-3p;rno-miR-136-5p;rno-miR-431;rno-miR-10b-5p;rno-miR-543-3p;rno-miR-122-5p;rno-miR-381-3p;rno-miR-133b-3p;rno-miR-1-3p;rno-miR-128-3p;rno-miR-133a-3p;rno-miR-495;rno-miR-200a-3p;rno-miR-326-3p;rno-miR-503-5p;rno-miR-376b-3p	0.014555	1.83699	0.106527
path:rno04261	Adrenergic signaling in cardiomyocytes	http://www.kegg.jp/kegg-bin/show_pathway?rno04261/25297%09yellow/315611%09yellow/29513%09yellow/25289%09yellow/315648%09yellow/64532%09yellow/84396%09yellow/24176%09yellow/25643%09yellow/24782%09yellow/81649%09yellow/50688%09yellow/117281%09yellow/24673%09yellow/29413%09yellow/24239%09yellow/25650%09yellow/25390%09yellow/307100%09yellow/24669%09yellow/81664%09yellow/25594%09yellow/50689%09yellow/…	32	1062	149	7808	1.59698	25297;315611;29513;25289;315648;64532;84396;24176;25643;24782;81649;50688;117281;24673;29413;24239;25650;25390;307100;24669;81664;25594;50689;24242;24213;24585;362339;64672;116600;29598;117557;24244	Cacnb3;Scn4b;Mapk13;Adcy6;Ppp2r1b;Adcy5;Atp1b4;Adrb2;Gnai3;Slc9a1;Mapk14;Cacnb1;Ppp2r1a;Ppp2cb;Adra1d;Cacna1c;Atp1b1;Atp1b3;Calml3;Ppp1cc;Gnai2;Ppp1cb;Mapk3;Calm1;Atp1a3;Myl3;Creb3l2;Pln;Cacnb2;Atp2b1;Tpm3;Calm3	rno-miR-183-5p;rno-miR-30c-2-3p;rno-miR-598-3p;rno-miR-221-3p;rno-miR-136-5p;rno-miR-99b-3p;rno-miR-431;rno-miR-10b-5p;rno-miR-206-3p;rno-miR-122-5p;rno-miR-381-3p;rno-miR-99a-5p;rno-miR-133b-3p;rno-miR-1-3p;rno-miR-128-3p;rno-miR-543-3p;rno-miR-495;rno-miR-200a-3p;rno-miR-326-3p;rno-miR-133a-3p;rno-miR-376b-3p	0.0147243	1.83196	0.106527
path:rno04151	PI3K-Akt signaling pathway	http://www.kegg.jp/kegg-bin/show_pathway?rno04151/60427%09yellow/25647%09yellow/60449%09yellow/89811%09yellow/24577%09yellow/25661%09yellow/79218%09yellow/24336%09yellow/24335%09yellow/81667%09yellow/311061%09yellow/315648%09yellow/25385%09yellow/24400%09yellow/25614%09yellow/54251%09yellow/24329%09yellow/29260%09yellow/117281%09yellow/83571%09yellow/307403%09yellow/24673%09yellow/84352%09yellow/…	63	1062	340	7808	1.38516	60427;25647;60449;89811;24577;25661;79218;24336;24335;81667;311061;315648;25385;24400;25614;54251;24329;29260;117281;83571;307403;24673;84352;24477;116744;140924;25567;362862;300253;140942;64030;84488;170851;24888;24629;94268;25317;83785;24446;24511;24482;116562;60464;66025;50689;29195;117045;94203;361992;362817;64033;59265;84489;25467;78975;362339;24954;301252;25084;29517;24596;56718;303565	Kitlg;Il7;Gnb3;Vegfb;Myc;Fn1;Gng5;Epor;Epo;Gnb2;Itgb6;Ppp2r1b;Faslg;Gnb1;Ptk2;Flt1;Egfr;Tlr4;Ppp2r1a;Cdkn1b;Csf1r;Ppp2cb;Col1a2;Ibsp;Lpar1;Il2rg;Tnr;Hsp90b1;Eif4b;Ddit4;Kit;Fgf13;Map2k1;Bcl2l1;Pdgfrb;Efna1;Fgf1;Vegfa;Hgf;Itgb1;Igf1;Il2;Fgf16;Lpar3;Mapk3;Chad;Eif4e;Pgf;Them4;Cdk2;Ccnd2;Phlpp1;Fgfr3;Irs1;Prkaa2;Creb3l2;Insr;Hsp90ab1;Il4r;Sgk1;Ngfr;Mtor;G6pc3	rno-miR-136-5p;rno-miR-10b-5p;rno-miR-1-3p;rno-miR-503-5p;rno-miR-376b-3p;rno-miR-206-3p;rno-miR-183-5p;rno-miR-122-5p;rno-miR-381-3p;rno-miR-411-5p;rno-miR-133b-3p;rno-miR-136-3p;rno-miR-200a-3p;rno-miR-133a-3p;rno-miR-30c-2-3p;rno-miR-128-3p;rno-miR-543-3p;rno-miR-451-5p;rno-miR-99b-3p;rno-miR-221-3p;rno-miR-431;rno-miR-99a-5p;rno-miR-495;rno-miR-326-3p	0.0148377	1.82863	0.106527
path:rno05205	Proteoglycans in cancer	http://www.kegg.jp/kegg-bin/show_pathway?rno05205/288077%09yellow/287765%09yellow/25482%09yellow/365355%09yellow/25216%09yellow/81682%09yellow/24483%09yellow/24577%09yellow/29357%09yellow/25661%09yellow/29513%09yellow/25385%09yellow/29161%09yellow/25358%09yellow/25614%09yellow/81649%09yellow/24782%09yellow/24329%09yellow/29260%09yellow/360820%09yellow/24835%09yellow/24771%09yellow/25125%09yellow/…	41	1062	204	7808	1.49682	288077;287765;25482;365355;25216;81682;24483;24577;29357;25661;29513;25385;29161;25358;25614;81649;24782;24329;29260;360820;24835;24771;25125;25615;24511;170851;300253;24669;25594;83785;24446;24482;50689;58868;25402;25406;29431;85489;81521;56718;54319	Hcls1;Ddx5;Mras;Rras2;Sdc1;Lum;Igf2;Myc;Smad2;Fn1;Mapk13;Faslg;Cav3;Timp3;Ptk2;Mapk14;Slc9a1;Egfr;Tlr4;Pxn;Tnf;Sdc4;Stat3;Sdc2;Itgb1;Map2k1;Eif4b;Ppp1cc;Ppp1cb;Vegfa;Hgf;Igf1;Mapk3;Fzd1;Casp3;Cd44;Pak1;Twist1;Msn;Mtor;Ezr	rno-miR-10b-5p;rno-miR-1-3p;rno-miR-503-5p;rno-miR-376b-3p;rno-miR-206-3p;rno-miR-183-5p;rno-miR-598-3p;rno-miR-122-5p;rno-miR-381-3p;rno-miR-411-5p;rno-miR-542-5p;rno-miR-133b-3p;rno-miR-136-3p;rno-miR-200a-3p;rno-miR-133a-3p;rno-miR-30c-2-3p;rno-miR-128-3p;rno-miR-543-3p;rno-miR-451-5p;rno-miR-99b-3p;rno-miR-221-3p;rno-miR-431;rno-miR-99a-5p;rno-miR-495;rno-miR-326-3p	0.0158398	1.80025	0.108226
path:rno05230	Central carbon metabolism in cancer	http://www.kegg.jp/kegg-bin/show_pathway?rno05230/116551%09yellow/84489%09yellow/24533%09yellow/24329%09yellow/25059%09yellow/29554%09yellow/50719%09yellow/24778%09yellow/24577%09yellow/292657%09yellow/24629%09yellow/50689%09yellow/170851%09yellow/64030%09yellow/192268%09yellow/56718%09yellow/25351%09yellow	17	1062	65	7808	1.93789	116551;84489;24533;24329;25059;29554;50719;24778;24577;292657;24629;50689;170851;64030;192268;56718;25351	Pdk1;Fgfr3;Ldha;Egfr;Hk2;Pdha1;Slc7a5;Slc2a1;Myc;Slc1a5;Pdgfrb;Mapk3;Map2k1;Kit;Gls2;Mtor;Slc2a2	rno-miR-451-5p;rno-miR-206-3p;rno-miR-30c-2-3p;rno-miR-221-3p;rno-miR-431;rno-miR-10b-5p;rno-miR-122-5p;rno-miR-503-5p;rno-miR-381-3p;rno-miR-411-5p;rno-miR-99a-5p;rno-miR-133b-3p;rno-miR-1-3p;rno-miR-128-3p;rno-miR-495;rno-miR-200a-3p;rno-miR-326-3p;rno-miR-133a-3p;rno-miR-376b-3p	0.0158474	1.80004	0.108226
path:rno00270	Cysteine and methionine metabolism	http://www.kegg.jp/kegg-bin/show_pathway?rno00270/29443%09yellow/305177%09yellow/24962%09yellow/192172%09yellow/24533%09yellow/81640%09yellow/25274%09yellow/363469%09yellow/298934%09yellow/81508%09yellow/84596%09yellow/81718%09yellow	12	1062	40	7808	2.21943	29443;305177;24962;192172;24533;81640;25274;363469;298934;81508;84596;81718	Ahcy;Enoph1;Cth;Mpst;Ldha;Amd1;Tst;Sms;Adi1;Bhmt;Srm;Cdo1	rno-miR-451-5p;rno-miR-183-5p;rno-miR-206-3p;rno-miR-136-5p;rno-miR-10b-5p;rno-miR-411-5p;rno-miR-133b-3p;rno-miR-136-3p;rno-miR-1-3p;rno-miR-128-3p;rno-miR-543-3p;rno-miR-200a-3p;rno-miR-326-3p;rno-miR-133a-3p	0.0177569	1.75063	0.115627
path:rno05033	Nicotine addiction	http://www.kegg.jp/kegg-bin/show_pathway?rno05033/24408%09yellow/29707%09yellow/140675%09yellow/24409%09yellow/29629%09yellow/257648%09yellow/25302%09yellow/24412%09yellow/29705%09yellow/83612%09yellow/25450%09yellow/84487%09yellow	12	1062	40	7808	2.21943	24408;29707;140675;24409;29629;257648;25302;24412;29705;83612;25450;84487	Grin1;Gabra5;Gabra4;Grin2a;Gria4;Cacna1b;Chrna7;Grin2d;Gabra1;Slc32a1;Gabrb1;Slc17a6	rno-miR-30c-2-3p;rno-miR-598-3p;rno-miR-136-5p;rno-miR-99b-3p;rno-miR-10b-5p;rno-miR-503-5p;rno-miR-381-3p;rno-miR-411-5p;rno-miR-133b-3p;rno-miR-128-3p;rno-miR-543-3p;rno-miR-495;rno-miR-200a-3p;rno-miR-133a-3p;rno-miR-376b-3p	0.0177569	1.75063	0.115627
path:rno01230	Biosynthesis of amino acids	http://www.kegg.jp/kegg-bin/show_pathway?rno01230/501157%09yellow/300035%09yellow/24962%09yellow/25698%09yellow/25438%09yellow/299857%09yellow/24689%09yellow/29221%09yellow/29562%09yellow/293820%09yellow/58835%09yellow/24849%09yellow/50655%09yellow/29592%09yellow/304429%09yellow/24644%09yellow/114096%09yellow/64524%09yellow/300981%09yellow/64203%09yellow	20	1062	83	7808	1.78642	501157;300035;24962;25698;25438;299857;24689;29221;29562;293820;58835;24849;50655;29592;304429;24644;114096;64524;300981;64203	Rpe;Pycrl;Cth;Ass1;Eno3;Shmt2;Prps2;Arg1;Prps1;Psat1;Phgdh;Tpi1;Aco1;Bcat1;Psph;Pgk1;Idh3a;Tkt;Acy1;Bcat2	rno-miR-451-5p;rno-miR-206-3p;rno-miR-30c-2-3p;rno-miR-136-5p;rno-miR-221-3p;rno-miR-10b-5p;rno-miR-122-5p;rno-miR-381-3p;rno-miR-1-3p;rno-miR-128-3p;rno-miR-543-3p;rno-miR-495;rno-miR-200a-3p;rno-miR-326-3p;rno-miR-503-5p;rno-miR-376b-3p	0.0189222	1.72303	0.120414
path:rno04014	Ras signaling pathway	http://www.kegg.jp/kegg-bin/show_pathway?rno04014/84014%09yellow/29434%09yellow/25482%09yellow/24653%09yellow/365355%09yellow/60427%09yellow/60449%09yellow/89811%09yellow/79218%09yellow/81667%09yellow/25385%09yellow/24400%09yellow/54251%09yellow/24329%09yellow/307403%09yellow/170851%09yellow/64030%09yellow/84488%09yellow/24629%09yellow/24888%09yellow/363140%09yellow/307100%09yellow/94268%09yellow…	45	1062	232	7808	1.44492	84014;29434;25482;24653;365355;60427;60449;89811;79218;81667;25385;24400;54251;24329;307403;170851;64030;84488;24629;24888;363140;307100;94268;294283;25317;83785;24446;24409;29433;24482;60464;50689;24242;94203;24408;54355;360426;84489;50658;24954;29431;25096;24596;24244;171455	Ralbp1;Rasgrp1;Mras;Pla2g4a;Rras2;Kitlg;Gnb3;Vegfb;Gng5;Gnb2;Faslg;Gnb1;Flt1;Egfr;Csf1r;Map2k1;Kit;Fgf13;Pdgfrb;Bcl2l1;Rassf1;Calml3;Efna1;Rgl2;Fgf1;Vegfa;Hgf;Grin2a;Pak3;Igf1;Fgf16;Mapk3;Calm1;Pgf;Grin1;Rassf5;Pla2g6;Fgfr3;Mapk9;Insr;Pak1;Pld1;Ngfr;Calm3;Exoc2	rno-miR-136-5p;rno-miR-10b-5p;rno-miR-1-3p;rno-miR-503-5p;rno-miR-376b-3p;rno-miR-206-3p;rno-miR-183-5p;rno-miR-598-3p;rno-miR-122-5p;rno-miR-381-3p;rno-miR-411-5p;rno-miR-133b-3p;rno-miR-136-3p;rno-miR-200a-3p;rno-miR-133a-3p;rno-miR-30c-2-3p;rno-miR-128-3p;rno-miR-543-3p;rno-miR-451-5p;rno-miR-99b-3p;rno-miR-221-3p;rno-miR-431;rno-miR-99a-5p;rno-miR-495;rno-miR-326-3p	0.019526	1.70939	0.121069
path:rno03450	Non-homologous end-joining	http://www.kegg.jp/kegg-bin/show_pathway?rno03450/363251%09yellow/309995%09yellow/294051%09yellow/84490%09yellow/25019%09yellow/289757%09yellow	6	1062	13	7808	3.40691	363251;309995;294051;84490;25019;289757	Nhej1;Xrcc4;Dntt;Fen1;Xrcc6;Polm	rno-miR-206-3p;rno-miR-431;rno-miR-1-3p;rno-miR-128-3p;rno-miR-543-3p;rno-miR-495;rno-miR-200a-3p	0.0198899	1.70137	0.121069
path:rno05211	Renal cell carcinoma	http://www.kegg.jp/kegg-bin/show_pathway?rno05211/24874%09yellow/64525%09yellow/54702%09yellow/24827%09yellow/83785%09yellow/308457%09yellow/287942%09yellow/54244%09yellow/24446%09yellow/29433%09yellow/24778%09yellow/29431%09yellow/25243%09yellow/50689%09yellow/170851%09yellow/300084%09yellow/303185%09yellow	17	1062	68	7808	1.85167	24874;64525;54702;24827;83785;308457;287942;54244;24446;29433;24778;29431;25243;50689;170851;300084;303185	Vhl;Tceb1;Egln3;Tgfa;Vegfa;Egln2;Crkl;Crebbp;Hgf;Pak3;Slc2a1;Pak1;Arnt2;Mapk3;Map2k1;Rbx1;Flcn	rno-miR-133a-3p;rno-miR-183-5p;rno-miR-30c-2-3p;rno-miR-136-5p;rno-miR-221-3p;rno-miR-206-3p;rno-miR-431;rno-miR-10b-5p;rno-miR-122-5p;rno-miR-381-3p;rno-miR-411-5p;rno-miR-133b-3p;rno-miR-1-3p;rno-miR-543-3p;rno-miR-495;rno-miR-200a-3p;rno-miR-326-3p;rno-miR-503-5p;rno-miR-376b-3p	0.0221861	1.65392	0.132172
path:rno04670	Leukocyte transendothelial migration	http://www.kegg.jp/kegg-bin/show_pathway?rno04670/307505%09yellow/60628%09yellow/29513%09yellow/50685%09yellow/25614%09yellow/25643%09yellow/81649%09yellow/300519%09yellow/360820%09yellow/114553%09yellow/24511%09yellow/24772%09yellow/305311%09yellow/65129%09yellow/81664%09yellow/63836%09yellow/83497%09yellow/298487%09yellow/25464%09yellow/304124%09yellow/54355%09yellow/308995%09yellow/81521%09yel…	26	1062	120	7808	1.60785	307505;60628;29513;50685;25614;25643;81649;300519;360820;114553;24511;24772;305311;65129;81664;63836;83497;298487;25464;304124;54355;308995;81521;305341;25361;54319	Ctnna1;Cxcr4;Mapk13;Myl12b;Ptk2;Gnai3;Mapk14;Esam;Pxn;Ncf1;Itgb1;Cxcl12;Txk;Cldn1;Gnai2;Actn4;Ocln;Cldn19;Icam1;Cldn8;Rassf5;Itgal;Msn;Rhoh;Vcam1;Ezr	rno-miR-206-3p;rno-miR-30c-2-3p;rno-miR-136-5p;rno-miR-221-3p;rno-miR-183-5p;rno-miR-431;rno-miR-10b-5p;rno-miR-122-5p;rno-miR-381-3p;rno-miR-411-5p;rno-miR-99a-5p;rno-miR-133b-3p;rno-miR-1-3p;rno-miR-128-3p;rno-miR-543-3p;rno-miR-495;rno-miR-200a-3p;rno-miR-326-3p;rno-miR-133a-3p;rno-miR-376b-3p	0.0239602	1.62051	0.139302
path:rno04915	Estrogen signaling pathway	http://www.kegg.jp/kegg-bin/show_pathway?rno04915/294254%09yellow/314322%09yellow/50664%09yellow/50599%09yellow/25149%09yellow/25289%09yellow/64532%09yellow/361810%09yellow/25643%09yellow/24329%09yellow/116560%09yellow/170851%09yellow/362862%09yellow/307100%09yellow/81664%09yellow/50689%09yellow/81657%09yellow/24242%09yellow/83633%09yellow/362339%09yellow/301252%09yellow/24244%09yellow	22	1062	97	7808	1.68162	294254;314322;50664;50599;25149;25289;64532;361810;25643;24329;116560;170851;362862;307100;81664;50689;81657;24242;83633;362339;301252;24244	Hspa1b;Fos;Gnao1;Kcnj3;Esr2;Adcy6;Adcy5;Fkbp5;Gnai3;Egfr;Kcnj9;Map2k1;Hsp90b1;Calml3;Gnai2;Mapk3;Gabbr1;Calm1;Gabbr2;Creb3l2;Hsp90ab1;Calm3	rno-miR-183-5p;rno-miR-30c-2-3p;rno-miR-136-5p;rno-miR-221-3p;rno-miR-206-3p;rno-miR-431;rno-miR-10b-5p;rno-miR-122-5p;rno-miR-503-5p;rno-miR-381-3p;rno-miR-411-5p;rno-miR-542-5p;rno-miR-133b-3p;rno-miR-136-3p;rno-miR-1-3p;rno-miR-128-3p;rno-miR-543-3p;rno-miR-495;rno-miR-200a-3p;rno-miR-326-3p;rno-miR-133a-3p	0.0243779	1.613	0.139302
path:rno00900	Terpenoid backbone biosynthesis	http://www.kegg.jp/kegg-bin/show_pathway?rno00900/89784%09yellow/246302%09yellow/291211%09yellow/170818%09yellow/81726%09yellow/29637%09yellow/25014%09yellow/25675%09yellow	8	1062	23	7808	2.56909	89784;246302;291211;170818;81726;29637;25014;25675	Idi1;Pcyox1;Ggps1;Icmt;Mvd;Hmgcs1;Acat1;Hmgcr	rno-miR-451-5p;rno-miR-30c-2-3p;rno-miR-136-5p;rno-miR-221-3p;rno-miR-122-5p;rno-miR-381-3p;rno-miR-411-5p;rno-miR-543-3p;rno-miR-495;rno-miR-200a-3p;rno-miR-326-3p	0.0261274	1.5829	0.146314
path:rno05144	Malaria	http://www.kegg.jp/kegg-bin/show_pathway?rno05144/25216%09yellow/308995%09yellow/29260%09yellow/24446%09yellow/171369%09yellow/301059%09yellow/24835%09yellow/25325%09yellow/25615%09yellow/25464%09yellow/364837%09yellow/25544%09yellow/25361%09yellow/24770%09yellow/29184%09yellow	15	1062	59	7808	1.88165	25216;308995;29260;24446;171369;301059;24835;25325;25615;25464;364837;25544;25361;24770;29184	Sdc1;Itgal;Tlr4;Hgf;Cd40;Myd88;Tnf;Il10;Sdc2;Icam1;Gypc;Sele;Vcam1;Ccl2;Cd36	rno-miR-206-3p;rno-miR-30c-2-3p;rno-miR-99b-3p;rno-miR-221-3p;rno-miR-136-5p;rno-miR-431;rno-miR-10b-5p;rno-miR-381-3p;rno-miR-411-5p;rno-miR-542-5p;rno-miR-99a-5p;rno-miR-136-3p;rno-miR-1-3p;rno-miR-128-3p;rno-miR-543-3p;rno-miR-495;rno-miR-200a-3p;rno-miR-326-3p	0.0272893	1.56401	0.14956
path:rno04724	Glutamatergic synapse	http://www.kegg.jp/kegg-bin/show_pathway?rno04724/171093%09yellow/24653%09yellow/60449%09yellow/79218%09yellow/50664%09yellow/81667%09yellow/50599%09yellow/25289%09yellow/64532%09yellow/25550%09yellow/24400%09yellow/24407%09yellow/25643%09yellow/24239%09yellow/81664%09yellow/24409%09yellow/24412%09yellow/50689%09yellow/192268%09yellow/24674%09yellow/29483%09yellow/24408%09yellow/29629%09yellow/25…	25	1062	116	7808	1.59861	171093;24653;60449;79218;50664;81667;50599;25289;64532;25550;24400;24407;25643;24239;81664;24409;24412;50689;192268;24674;29483;24408;29629;25096;84487	Shank2;Pla2g4a;Gnb3;Gng5;Gnao1;Gnb2;Kcnj3;Adcy6;Adcy5;Slc1a1;Gnb1;Grik5;Gnai3;Cacna1c;Gnai2;Grin2a;Grin2d;Mapk3;Gls2;Ppp3ca;Slc1a3;Grin1;Gria4;Pld1;Slc17a6	rno-miR-206-3p;rno-miR-183-5p;rno-miR-30c-2-3p;rno-miR-221-3p;rno-miR-598-3p;rno-miR-136-5p;rno-miR-431;rno-miR-10b-5p;rno-miR-381-3p;rno-miR-133b-3p;rno-miR-136-3p;rno-miR-1-3p;rno-miR-128-3p;rno-miR-543-3p;rno-miR-495;rno-miR-200a-3p;rno-miR-326-3p;rno-miR-133a-3p;rno-miR-376b-3p	0.0277754	1.55634	0.14956
path:rno01212	Fatty acid metabolism	http://www.kegg.jp/kegg-bin/show_pathway?rno01212/170465%09yellow/117243%09yellow/25288%09yellow/54398%09yellow/114024%09yellow/113976%09yellow/84575%09yellow/25757%09yellow/24157%09yellow/171402%09yellow/84013%09yellow/25014%09yellow/171410%09yellow/25413%09yellow	14	1062	54	7808	1.91822	170465;117243;25288;54398;114024;113976;84575;25757;24157;171402;84013;25014;171410;25413	Acaa2;Acsl6;Acsl1;Ppt2;Acsl3;Acsl4;Fads1;Cpt1a;Acaa1a;Elovl6;Hsd17b12;Acat1;Acsbg1;Cpt2	rno-miR-183-5p;rno-miR-30c-2-3p;rno-miR-136-5p;rno-miR-221-3p;rno-miR-431;rno-miR-381-3p;rno-miR-411-5p;rno-miR-99a-5p;rno-miR-128-3p;rno-miR-543-3p;rno-miR-495;rno-miR-200a-3p;rno-miR-326-3p;rno-miR-503-5p	0.028555	1.54432	0.150857
path:rno05216	Thyroid cancer	http://www.kegg.jp/kegg-bin/show_pathway?rno05216/360709%09yellow/83574%09yellow/24577%09yellow/117557%09yellow/50689%09yellow/170851%09yellow/619385%09yellow/81819%09yellow/25664%09yellow	9	1062	29	7808	2.29266	360709;83574;24577;117557;50689;170851;619385;81819;25664	Tfg;Rxrg;Myc;Tpm3;Mapk3;Map2k1;Ncoa4;Pax8;Pparg	rno-miR-451-5p;rno-miR-183-5p;rno-miR-30c-2-3p;rno-miR-206-3p;rno-miR-503-5p;rno-miR-381-3p;rno-miR-411-5p;rno-miR-133b-3p;rno-miR-1-3p;rno-miR-128-3p;rno-miR-543-3p;rno-miR-326-3p;rno-miR-133a-3p	0.0320994	1.4935	0.165408
path:rno04550	Signaling pathways regulating pluripotency of stem cells	http://www.kegg.jp/kegg-bin/show_pathway?rno04550/25205%09yellow/29410%09yellow/24577%09yellow/29357%09yellow/25231%09yellow/29513%09yellow/81507%09yellow/81649%09yellow/59112%09yellow/24817%09yellow/79257%09yellow/25125%09yellow/170851%09yellow/25631%09yellow/25509%09yellow/24482%09yellow/50689%09yellow/58868%09yellow/50554%09yellow/29200%09yellow/83721%09yellow/64549%09yellow/309457%09yellow/29…	29	1062	142	7808	1.51558	25205;29410;24577;29357;25231;29513;81507;81649;59112;24817;79257;25125;170851;25631;25509;24482;50689;58868;50554;29200;83721;64549;309457;293847;84489;25671;59328;124451;114505	Il6st;Neurog1;Myc;Smad2;Onecut1;Mapk13;Bmpr1a;Mapk14;Hand1;Hnf1a;Axin1;Stat3;Map2k1;Smad3;Pax6;Igf1;Mapk3;Fzd1;Smad4;Inhba;Dvl1;Inhbc;Pcgf6;Dusp9;Fgfr3;Smad1;Smad5;Lhx5;Klf4	rno-miR-136-5p;rno-miR-10b-5p;rno-miR-1-3p;rno-miR-503-5p;rno-miR-376b-3p;rno-miR-206-3p;rno-miR-183-5p;rno-miR-598-3p;rno-miR-122-5p;rno-miR-381-3p;rno-miR-411-5p;rno-miR-542-5p;rno-miR-133b-3p;rno-miR-200a-3p;rno-miR-133a-3p;rno-miR-30c-2-3p;rno-miR-128-3p;rno-miR-543-3p;rno-miR-451-5p;rno-miR-221-3p;rno-miR-431;rno-miR-99a-5p;rno-miR-495;rno-miR-326-3p	0.0324908	1.48824	0.165408
path:rno04725	Cholinergic synapse	http://www.kegg.jp/kegg-bin/show_pathway?rno04725/29682%09yellow/60449%09yellow/79218%09yellow/314322%09yellow/50664%09yellow/81667%09yellow/50599%09yellow/25289%09yellow/64532%09yellow/24400%09yellow/25643%09yellow/257648%09yellow/25302%09yellow/24239%09yellow/170851%09yellow/25050%09yellow/276720%09yellow/81664%09yellow/50689%09yellow/60422%09yellow/362339%09yellow/25103%09yellow/85426%09yellow…	24	1062	113	7808	1.57451	29682;60449;79218;314322;50664;81667;50599;25289;64532;24400;25643;257648;25302;24239;170851;25050;276720;81664;50689;60422;362339;25103;85426;117052	Kcnq3;Gnb3;Gng5;Fos;Gnao1;Gnb2;Kcnj3;Adcy6;Adcy5;Gnb1;Gnai3;Cacna1b;Chrna7;Cacna1c;Map2k1;Camk4;Kcnj14;Gnai2;Mapk3;Slc18a3;Creb3l2;Chrnb4;Slc5a7;Kcnj12	rno-miR-183-5p;rno-miR-30c-2-3p;rno-miR-136-5p;rno-miR-221-3p;rno-miR-206-3p;rno-miR-431;rno-miR-10b-5p;rno-miR-503-5p;rno-miR-381-3p;rno-miR-411-5p;rno-miR-133b-3p;rno-miR-136-3p;rno-miR-1-3p;rno-miR-128-3p;rno-miR-543-3p;rno-miR-495;rno-miR-200a-3p;rno-miR-326-3p;rno-miR-133a-3p	0.034785	1.45861	0.173925
path:rno04726	Serotonergic synapse	http://www.kegg.jp/kegg-bin/show_pathway?rno04726/24653%09yellow/65180%09yellow/60449%09yellow/25187%09yellow/24693%09yellow/79218%09yellow/50664%09yellow/81667%09yellow/317675%09yellow/50599%09yellow/25450%09yellow/24311%09yellow/64532%09yellow/24400%09yellow/25643%09yellow/257648%09yellow/25693%09yellow/116560%09yellow/24239%09yellow/170851%09yellow/25750%09yellow/81664%09yellow/25549%09yellow/…	26	1062	126	7808	1.53009	24653;65180;60449;25187;24693;79218;50664;81667;317675;50599;25450;24311;64532;24400;25643;257648;25693;116560;24239;170851;25750;81664;25549;50689;25402;114856	Pla2g4a;Kcnd2;Gnb3;Htr2c;Ptgs1;Gng5;Gnao1;Gnb2;Tph2;Kcnj3;Gabrb1;Ddc;Adcy5;Gnb1;Gnai3;Cacna1b;Slc18a1;Kcnj9;Cacna1c;Map2k1;Maob;Gnai2;Slc18a2;Mapk3;Casp3;Dusp1	rno-miR-206-3p;rno-miR-30c-2-3p;rno-miR-183-5p;rno-miR-221-3p;rno-miR-136-5p;rno-miR-431;rno-miR-10b-5p;rno-miR-503-5p;rno-miR-381-3p;rno-miR-411-5p;rno-miR-133b-3p;rno-miR-136-3p;rno-miR-1-3p;rno-miR-128-3p;rno-miR-543-3p;rno-miR-495;rno-miR-200a-3p;rno-miR-326-3p;rno-miR-133a-3p	0.0375988	1.42483	0.184696
path:rno04620	Toll-like receptor signaling pathway	http://www.kegg.jp/kegg-bin/show_pathway?rno04620/245920%09yellow/25124%09yellow/266610%09yellow/246759%09yellow/81649%09yellow/29260%09yellow/308267%09yellow/114495%09yellow/171369%09yellow/50658%09yellow/301059%09yellow/25542%09yellow/305236%09yellow/24835%09yellow/50689%09yellow/29513%09yellow/314322%09yellow/170851%09yellow/364594%09yellow/29175%09yellow/116596%09yellow	21	1062	97	7808	1.60364	245920;25124;266610;246759;81649;29260;308267;114495;171369;50658;301059;25542;305236;24835;50689;29513;314322;170851;364594;29175;116596	Cxcl10;Stat1;Fadd;Cxcl9;Mapk14;Tlr4;Tab2;Map2k6;Cd40;Mapk9;Myd88;Ccl3;Cxcl11;Tnf;Mapk3;Mapk13;Fos;Map2k1;Tlr3;Ctsk;Map3k8	rno-miR-10b-5p;rno-miR-1-3p;rno-miR-503-5p;rno-miR-376b-3p;rno-miR-183-5p;rno-miR-206-3p;rno-miR-122-5p;rno-miR-381-3p;rno-miR-411-5p;rno-miR-542-5p;rno-miR-133b-3p;rno-miR-136-3p;rno-miR-200a-3p;rno-miR-133a-3p;rno-miR-30c-2-3p;rno-miR-128-3p;rno-miR-543-3p;rno-miR-451-5p;rno-miR-221-3p;rno-miR-431;rno-miR-99a-5p;rno-miR-495;rno-miR-326-3p	0.0397657	1.40049	0.191972
path:rno04930	Type II diabetes mellitus	http://www.kegg.jp/kegg-bin/show_pathway?rno04930/25059%09yellow/54234%09yellow/25467%09yellow/257648%09yellow/50658%09yellow/24835%09yellow/24954%09yellow/24239%09yellow/50689%09yellow/25139%09yellow/83535%09yellow/56718%09yellow/25351%09yellow	13	1062	52	7808	1.84843	25059;54234;25467;257648;50658;24835;24954;24239;50689;25139;83535;56718;25351	Hk2;Cacna1e;Irs1;Cacna1b;Mapk9;Tnf;Insr;Cacna1c;Mapk3;Slc2a4;Kcnj11;Mtor;Slc2a2	rno-miR-183-5p;rno-miR-206-3p;rno-miR-136-5p;rno-miR-221-3p;rno-miR-99b-3p;rno-miR-10b-5p;rno-miR-503-5p;rno-miR-381-3p;rno-miR-411-5p;rno-miR-542-5p;rno-miR-133b-3p;rno-miR-136-3p;rno-miR-99a-5p;rno-miR-1-3p;rno-miR-128-3p;rno-miR-543-3p;rno-miR-495;rno-miR-326-3p;rno-miR-133a-3p	0.0420948	1.37577	0.194802
path:rno04330	Notch signaling pathway	http://www.kegg.jp/kegg-bin/show_pathway?rno04330/315119%09yellow/301164%09yellow/170905%09yellow/29382%09yellow/29146%09yellow/114125%09yellow/54244%09yellow/81751%09yellow/292788%09yellow/29192%09yellow/81717%09yellow/83721%09yellow/297893%09yellow	13	1062	52	7808	1.84843	315119;301164;170905;29382;29146;114125;54244;81751;292788;29192;81717;83721;297893	Mfng;Kat2b;Lfng;Ctbp1;Jag1;Dll3;Crebbp;Psen2;Psenen;Psen1;Ctbp2;Dvl1;Hdac1	rno-miR-451-5p;rno-miR-183-5p;rno-miR-30c-2-3p;rno-miR-598-3p;rno-miR-122-5p;rno-miR-381-3p;rno-miR-411-5p;rno-miR-133b-3p;rno-miR-128-3p;rno-miR-543-3p;rno-miR-495;rno-miR-200a-3p;rno-miR-326-3p;rno-miR-133a-3p	0.0420948	1.37577	0.194802
path:rno00040	Pentose and glucuronate interconversions	http://www.kegg.jp/kegg-bin/show_pathway?rno00040/501157%09yellow/83472%09yellow/24861%09yellow/316067%09yellow/289827%09yellow/396552%09yellow/24788%09yellow/296972%09yellow/24192%09yellow/574523%09yellow	10	1062	36	7808	2.05218	501157;83472;24861;316067;289827;396552;24788;296972;24192;574523	Rpe;Ugdh;Ugt1a1;Xylb;Ugp2;Ugt1a9;Sord;Akr1b10;Akr1b1;Ugt1a5	rno-miR-206-3p;rno-miR-30c-2-3p;rno-miR-598-3p;rno-miR-381-3p;rno-miR-411-5p;rno-miR-1-3p;rno-miR-128-3p;rno-miR-543-3p;rno-miR-495;rno-miR-200a-3p;rno-miR-376b-3p	0.0424391	1.37223	0.194802
path:rno05034	Alcoholism	http://www.kegg.jp/kegg-bin/show_pathway?rno05034/60449%09yellow/79218%09yellow/24604%09yellow/50664%09yellow/29316%09yellow/24311%09yellow/81667%09yellow/24318%09yellow/64532%09yellow/24400%09yellow/25643%09yellow/60341%09yellow/25693%09yellow/24898%09yellow/170851%09yellow/25050%09yellow/307100%09yellow/29190%09yellow/25750%09yellow/24669%09yellow/81664%09yellow/25594%09yellow/25054%09yellow/24…	34	1062	178	7808	1.41772	60449;79218;24604;50664;29316;24311;81667;24318;64532;24400;25643;60341;25693;24898;170851;25050;307100;29190;25750;24669;81664;25594;25054;24409;25549;24412;25369;50689;24242;297893;24408;362339;24244;296501	Gnb3;Gng5;Npy;Gnao1;Adora2b;Ddc;Gnb2;Drd2;Adcy5;Gnb1;Gnai3;Camkk1;Slc18a1;Slc6a3;Map2k1;Camk4;Calml3;Pdyn;Maob;Ppp1cc;Gnai2;Ppp1cb;Ntrk2;Grin2a;Slc18a2;Grin2d;Adora2a;Mapk3;Calm1;Hdac1;Grin1;Creb3l2;Calm3;Hat1	rno-miR-136-5p;rno-miR-10b-5p;rno-miR-1-3p;rno-miR-503-5p;rno-miR-376b-3p;rno-miR-183-5p;rno-miR-206-3p;rno-miR-122-5p;rno-miR-381-3p;rno-miR-411-5p;rno-miR-133b-3p;rno-miR-200a-3p;rno-miR-133a-3p;rno-miR-30c-2-3p;rno-miR-128-3p;rno-miR-543-3p;rno-miR-451-5p;rno-miR-99b-3p;rno-miR-221-3p;rno-miR-431;rno-miR-99a-5p;rno-miR-495;rno-miR-326-3p	0.0451597	1.34525	0.203565
path:rno04514	Cell adhesion molecules (CAMs)	http://www.kegg.jp/kegg-bin/show_pathway?rno04514/116690%09yellow/25216%09yellow/24930%09yellow/25356%09yellow/59318%09yellow/300519%09yellow/315716%09yellow/24771%09yellow/25615%09yellow/24511%09yellow/116647%09yellow/25544%09yellow/65129%09yellow/79559%09yellow/363058%09yellow/171369%09yellow/83497%09yellow/29259%09yellow/298487%09yellow/25464%09yellow/50687%09yellow/25660%09yellow/24932%09yell…	33	1062	172	7808	1.42376	116690;25216;24930;25356;59318;300519;315716;24771;25615;24511;116647;25544;65129;79559;363058;171369;83497;29259;298487;25464;50687;25660;24932;304124;497815;308995;24586;25752;171297;641521;25361;288280;295322	Nfasc;Sdc1;Cd8a;Cntn2;Negr1;Esam;Cd276;Sdc4;Sdc2;Itgb1;Nlgn1;Sele;Cldn1;Alcam;Cadm1;Cd40;Ocln;Sell;Cldn19;Icam1;L1cam;Cd28;Cd4;Cldn8;Nrcam;Itgal;Ncam1;Cd6;Nlgn3;Lrrc4;Vcam1;Ncam2;Vtcn1	rno-miR-136-5p;rno-miR-10b-5p;rno-miR-1-3p;rno-miR-503-5p;rno-miR-376b-3p;rno-miR-183-5p;rno-miR-206-3p;rno-miR-122-5p;rno-miR-381-3p;rno-miR-411-5p;rno-miR-542-5p;rno-miR-133b-3p;rno-miR-136-3p;rno-miR-200a-3p;rno-miR-133a-3p;rno-miR-30c-2-3p;rno-miR-128-3p;rno-miR-543-3p;rno-miR-221-3p;rno-miR-431;rno-miR-99a-5p;rno-miR-495;rno-miR-326-3p	0.045802	1.33912	0.203565
path:rno04115	p53 signaling pathway	http://www.kegg.jp/kegg-bin/show_pathway?rno04115/362817%09yellow/140941%09yellow/64033%09yellow/25402%09yellow/83628%09yellow/301013%09yellow/116589%09yellow/64625%09yellow/24617%09yellow/25405%09yellow/24482%09yellow/362720%09yellow/363088%09yellow/54237%09yellow/140583%09yellow/289508%09yellow	16	1062	70	7808	1.6909	362817;140941;64033;25402;83628;301013;116589;64625;24617;25405;24482;362720;363088;54237;140583;289508	Cdk2;Siah1;Ccnd2;Casp3;Cd82;Shisa5;Serpinb5;Bid;Serpine1;Ccng1;Igf1;Rrm2;Ccnb2;Cdk1;Chek1;Rchy1	rno-miR-206-3p;rno-miR-30c-2-3p;rno-miR-221-3p;rno-miR-10b-5p;rno-miR-122-5p;rno-miR-381-3p;rno-miR-411-5p;rno-miR-133b-3p;rno-miR-1-3p;rno-miR-128-3p;rno-miR-543-3p;rno-miR-495;rno-miR-200a-3p;rno-miR-326-3p;rno-miR-133a-3p;rno-miR-376b-3p	0.0473308	1.32486	0.207072
path:rno04966	Collecting duct acid secretion	http://www.kegg.jp/kegg-bin/show_pathway?rno04966/94170%09yellow/117596%09yellow/24217%09yellow/54231%09yellow/299159%09yellow/291969%09yellow/170667%09yellow/299971%09yellow	8	1062	27	7808	2.18736	94170;117596;24217;54231;299159;291969;170667;299971	Atp6v0e1;Atp6v1b2;Atp4b;Car2;Atp6v1d;Atp6v0d1;Atp6v0c;Atp6v1c1	rno-miR-133a-3p;rno-miR-30c-2-3p;rno-miR-221-3p;rno-miR-431;rno-miR-133b-3p;rno-miR-128-3p;rno-miR-543-3p;rno-miR-200a-3p;rno-miR-326-3p;rno-miR-503-5p	0.0508817	1.29344	0.219183
path:rno04970	Salivary secretion	http://www.kegg.jp/kegg-bin/show_pathway?rno04970/24176%09yellow/307100%09yellow/24782%09yellow/25241%09yellow/25650%09yellow/83629%09yellow/29598%09yellow/29413%09yellow/24242%09yellow/24803%09yellow/24244%09yellow/25289%09yellow/64532%09yellow/25390%09yellow/25668%09yellow/84396%09yellow/24213%09yellow	17	1062	77	7808	1.63334	24176;307100;24782;25241;25650;83629;29598;29413;24242;24803;24244;25289;64532;25390;25668;84396;24213	Adrb2;Calml3;Slc9a1;Aqp5;Atp1b1;Slc12a2;Atp2b1;Adra1d;Calm1;Vamp2;Calm3;Adcy6;Adcy5;Atp1b3;Cd38;Atp1b4;Atp1a3	rno-miR-451-5p;rno-miR-206-3p;rno-miR-30c-2-3p;rno-miR-136-5p;rno-miR-221-3p;rno-miR-183-5p;rno-miR-598-3p;rno-miR-431;rno-miR-10b-5p;rno-miR-122-5p;rno-miR-381-3p;rno-miR-411-5p;rno-miR-133b-3p;rno-miR-1-3p;rno-miR-128-3p;rno-miR-543-3p;rno-miR-495;rno-miR-200a-3p;rno-miR-326-3p;rno-miR-133a-3p	0.0527478	1.2778	0.223779
path:rno04114	Oocyte meiosis	http://www.kegg.jp/kegg-bin/show_pathway?rno04114/25289%09yellow/315648%09yellow/64532%09yellow/192209%09yellow/117281%09yellow/361765%09yellow/24673%09yellow/363088%09yellow/170851%09yellow/307100%09yellow/24669%09yellow/25594%09yellow/24482%09yellow/360643%09yellow/50689%09yellow/287280%09yellow/300084%09yellow/24242%09yellow/24674%09yellow/362817%09yellow/261730%09yellow/24244%09yellow/54237%0…	23	1062	113	7808	1.50745	25289;315648;64532;192209;117281;361765;24673;363088;170851;307100;24669;25594;24482;360643;50689;287280;300084;24242;24674;362817;261730;24244;54237	Adcy6;Ppp2r1b;Adcy5;Spdya;Ppp2r1a;Btrc;Ppp2cb;Ccnb2;Map2k1;Calml3;Ppp1cc;Ppp1cb;Igf1;Cdc27;Mapk3;Skp1;Rbx1;Calm1;Ppp3ca;Cdk2;Aurka;Calm3;Cdk1	rno-miR-183-5p;rno-miR-30c-2-3p;rno-miR-99b-3p;rno-miR-206-3p;rno-miR-221-3p;rno-miR-10b-5p;rno-miR-122-5p;rno-miR-503-5p;rno-miR-381-3p;rno-miR-411-5p;rno-miR-99a-5p;rno-miR-133b-3p;rno-miR-1-3p;rno-miR-128-3p;rno-miR-543-3p;rno-miR-495;rno-miR-200a-3p;rno-miR-326-3p;rno-miR-133a-3p;rno-miR-376b-3p	0.0539048	1.26837	0.225274
path:rno01100	Metabolic pathways	http://www.kegg.jp/kegg-bin/show_pathway?rno01100/499529%09yellow/25284%09yellow/297797%09yellow/29230%09yellow/60670%09yellow/302499%09yellow/24184%09yellow/292804%09yellow/63938%09yellow/192260%09yellow/310935%09yellow/314641%09yellow/298490%09yellow/300035%09yellow/366196%09yellow/25288%09yellow/294753%09yellow/305348%09yellow/29554%09yellow/298942%09yellow/298934%09yellow/304429%09yellow/2956…	197	1062	1294	7808	1.14647	499529;25284;297797;29230;60670;302499;24184;292804;63938;192260;310935;314641;298490;300035;366196;25288;294753;305348;29554;298942;298934;304429;29562;24379;24165;24962;191575;24689;305482;310378;192268;291211;81640;252900;24192;81821;290741;303565;58835;316533;117243;89784;310201;65135;114554;29637;171458;29221;296851;54398;84596;29592;309911;24311;114096;497978;25675;29443;289217;293448;24465…	Ndufs4;Amacr;Atp6v1h;Sqle;Fut4;C1galt1c1;Ak2;Gpi;Hibadh;Cdipt;Fpgt;Pip5k1c;Ppcs;Pycrl;Crls1;Acsl1;Mocs2;Lias;Pdha1;Dld;Adi1;Psph;Prps1;Gad1;Ada;Cth;Nme1;Prps2;Mtmr3;Nnt;Gls2;Ggps1;Amd1;Dgat2;Akr1b1;Dgkz;Dctd;G6pc3;Phgdh;Chpf;Acsl6;Idi1;Cmbl;Dpys;Pi4k2a;Hmgcs1;Ipmk;Arg1;Pon2;Ppt2;Srm;Bcat1;Qrsl1;Ddc;Idh3a;Dgke;Hmgcr;Ahcy;Sdhc;Uqcrc2;Hprt1;Nanp;Psat1;Ugp2;Atp6v0c;Gale;Scly;Itpkc;Cpox;Trak2;Cndp1;No…	rno-miR-136-5p;rno-miR-10b-5p;rno-miR-1-3p;rno-miR-503-5p;rno-miR-376b-3p;rno-miR-183-5p;rno-miR-206-3p;rno-miR-598-3p;rno-miR-122-5p;rno-miR-381-3p;rno-miR-411-5p;rno-miR-542-5p;rno-miR-133b-3p;rno-miR-136-3p;rno-miR-200a-3p;rno-miR-133a-3p;rno-miR-30c-2-3p;rno-miR-128-3p;rno-miR-543-3p;rno-miR-451-5p;rno-miR-99b-3p;rno-miR-221-3p;rno-miR-431;rno-miR-99a-5p;rno-miR-495;rno-miR-326-3p	0.0590702	1.22863	0.240687
path:rno05161	Hepatitis B	http://www.kegg.jp/kegg-bin/show_pathway?rno05161/24577%09yellow/314322%09yellow/114494%09yellow/25385%09yellow/29260%09yellow/83571%09yellow/114090%09yellow/24835%09yellow/25125%09yellow/170851%09yellow/266610%09yellow/25126%09yellow/25124%09yellow/24918%09yellow/25148%09yellow/311430%09yellow/50689%09yellow/367264%09yellow/50554%09yellow/362817%09yellow/25402%09yellow/83615%09yellow/54244%09yel…	27	1062	139	7808	1.43929	24577;314322;114494;25385;29260;83571;114090;24835;25125;170851;266610;25126;25124;24918;25148;311430;50689;367264;50554;362817;25402;83615;54244;362339;50658;301059;364594	Myc;Fos;Ccna2;Faslg;Tlr4;Cdkn1b;Egr2;Tnf;Stat3;Map2k1;Fadd;Stat5b;Stat1;Stat5a;Egr3;Mavs;Mapk3;Stat4;Smad4;Cdk2;Casp3;Atp6ap1;Crebbp;Creb3l2;Mapk9;Myd88;Tlr3	rno-miR-451-5p;rno-miR-206-3p;rno-miR-30c-2-3p;rno-miR-136-5p;rno-miR-221-3p;rno-miR-431;rno-miR-10b-5p;rno-miR-122-5p;rno-miR-381-3p;rno-miR-411-5p;rno-miR-542-5p;rno-miR-99a-5p;rno-miR-136-3p;rno-miR-1-3p;rno-miR-128-3p;rno-miR-543-3p;rno-miR-495;rno-miR-200a-3p;rno-miR-326-3p;rno-miR-503-5p;rno-miR-376b-3p	0.0593123	1.22686	0.240687
path:rno01200	Carbon metabolism	http://www.kegg.jp/kegg-bin/show_pathway?rno01200/58835%09yellow/292804%09yellow/114096%09yellow/289217%09yellow/25106%09yellow/29554%09yellow/298942%09yellow/293820%09yellow/304429%09yellow/114508%09yellow/301384%09yellow/29562%09yellow/361730%09yellow/501157%09yellow/25438%09yellow/299201%09yellow/299857%09yellow/24689%09yellow/24849%09yellow/64524%09yellow/25059%09yellow/24644%09yellow/25014%0…	24	1062	121	7808	1.46888	58835;292804;114096;289217;25106;29554;298942;293820;304429;114508;301384;29562;361730;501157;25438;299201;299857;24689;24849;64524;25059;24644;25014;50655	Phgdh;Gpi;Idh3a;Sdhc;Rgn;Pdha1;Dld;Psat1;Psph;Fbp2;Hibch;Prps1;Tkfc;Rpe;Eno3;Dlst;Shmt2;Prps2;Tpi1;Tkt;Hk2;Pgk1;Acat1;Aco1	rno-miR-451-5p;rno-miR-206-3p;rno-miR-30c-2-3p;rno-miR-136-5p;rno-miR-221-3p;rno-miR-598-3p;rno-miR-122-5p;rno-miR-381-3p;rno-miR-411-5p;rno-miR-1-3p;rno-miR-128-3p;rno-miR-543-3p;rno-miR-495;rno-miR-200a-3p;rno-miR-326-3p;rno-miR-503-5p;rno-miR-376b-3p	0.0612877	1.21263	0.242342
path:rno04976	Bile secretion	http://www.kegg.jp/kegg-bin/show_pathway?rno04976/24904%09yellow/24782%09yellow/24777%09yellow/54231%09yellow/84484%09yellow/25650%09yellow/25390%09yellow/25240%09yellow/24778%09yellow/24213%09yellow/25315%09yellow/25289%09yellow/25293%09yellow/64532%09yellow/84396%09yellow/25675%09yellow	16	1062	73	7808	1.62079	24904;24782;24777;54231;84484;25650;25390;25240;24778;24213;25315;25289;25293;64532;84396;25675	Slc22a1;Slc9a1;Slc10a1;Car2;Slc4a4;Atp1b1;Atp1b3;Aqp1;Slc2a1;Atp1a3;Ephx1;Adcy6;Aqp4;Adcy5;Atp1b4;Hmgcr	rno-miR-183-5p;rno-miR-30c-2-3p;rno-miR-598-3p;rno-miR-221-3p;rno-miR-136-5p;rno-miR-431;rno-miR-122-5p;rno-miR-381-3p;rno-miR-133b-3p;rno-miR-128-3p;rno-miR-543-3p;rno-miR-495;rno-miR-200a-3p;rno-miR-133a-3p;rno-miR-376b-3p	0.0616974	1.20973	0.242342
path:rno03320	PPAR signaling pathway	http://www.kegg.jp/kegg-bin/show_pathway?rno03320/117243%09yellow/83574%09yellow/25288%09yellow/289481%09yellow/79223%09yellow/171410%09yellow/113976%09yellow/24539%09yellow/25757%09yellow/24157%09yellow/29184%09yellow/170922%09yellow/114024%09yellow/94172%09yellow/25682%09yellow/25413%09yellow/25664%09yellow	17	1062	79	7808	1.59158	117243;83574;25288;289481;79223;171410;113976;24539;25757;24157;29184;170922;114024;94172;25682;25413;25664	Acsl6;Rxrg;Acsl1;Gk2;Gk;Acsbg1;Acsl4;Lpl;Cpt1a;Acaa1a;Cd36;Ilk;Acsl3;Slc27a1;Ppard;Cpt2;Pparg	rno-miR-183-5p;rno-miR-30c-2-3p;rno-miR-136-5p;rno-miR-221-3p;rno-miR-99b-3p;rno-miR-431;rno-miR-10b-5p;rno-miR-122-5p;rno-miR-381-3p;rno-miR-411-5p;rno-miR-99a-5p;rno-miR-542-5p;rno-miR-128-3p;rno-miR-543-3p;rno-miR-495;rno-miR-200a-3p;rno-miR-326-3p;rno-miR-503-5p	0.0623165	1.2054	0.242342
path:rno05014	Amyotrophic lateral sclerosis (ALS)	http://www.kegg.jp/kegg-bin/show_pathway?rno05014/24408%09yellow/25402%09yellow/84485%09yellow/81649%09yellow/24409%09yellow/114495%09yellow/64625%09yellow/362912%09yellow/24835%09yellow/24412%09yellow/29513%09yellow/24674%09yellow/24888%09yellow	13	1062	56	7808	1.71551	24408;25402;84485;81649;24409;114495;64625;362912;24835;24412;29513;24674;24888	Grin1;Casp3;Ccs;Mapk14;Grin2a;Map2k6;Bid;Derl1;Tnf;Grin2d;Mapk13;Ppp3ca;Bcl2l1	rno-miR-30c-2-3p;rno-miR-136-5p;rno-miR-431;rno-miR-10b-5p;rno-miR-381-3p;rno-miR-411-5p;rno-miR-542-5p;rno-miR-99a-5p;rno-miR-133b-3p;rno-miR-136-3p;rno-miR-128-3p;rno-miR-543-3p;rno-miR-495;rno-miR-200a-3p;rno-miR-326-3p;rno-miR-133a-3p	0.0636143	1.19645	0.244
path:rno00410	beta-Alanine metabolism	http://www.kegg.jp/kegg-bin/show_pathway?rno00410/65135%09yellow/363469%09yellow/84596%09yellow/85239%09yellow/307212%09yellow/24380%09yellow/291394%09yellow/301384%09yellow/24379%09yellow	9	1062	34	7808	1.95425	65135;363469;84596;85239;307212;24380;291394;301384;24379	Dpys;Sms;Srm;Mlycd;Cndp1;Gad2;Cndp2;Hibch;Gad1	rno-miR-451-5p;rno-miR-136-5p;rno-miR-221-3p;rno-miR-431;rno-miR-381-3p;rno-miR-133b-3p;rno-miR-128-3p;rno-miR-543-3p;rno-miR-495;rno-miR-133a-3p	0.0648623	1.18801	0.245425
path:rno04924	Renin secretion	http://www.kegg.jp/kegg-bin/show_pathway?rno04924/24176%09yellow/307100%09yellow/81742%09yellow/81664%09yellow/25643%09yellow/29290%09yellow/25240%09yellow/24242%09yellow/24239%09yellow/24244%09yellow/25289%09yellow/24603%09yellow/24674%09yellow/64532%09yellow/362052%09yellow	15	1062	68	7808	1.63071	24176;307100;81742;81664;25643;29290;25240;24242;24239;24244;25289;24603;24674;64532;362052	Adrb2;Calml3;Pde1c;Gnai2;Gnai3;Adora1;Aqp1;Calm1;Cacna1c;Calm3;Adcy6;Npr1;Ppp3ca;Adcy5;Clca2	rno-miR-206-3p;rno-miR-183-5p;rno-miR-136-5p;rno-miR-221-3p;rno-miR-30c-2-3p;rno-miR-431;rno-miR-10b-5p;rno-miR-122-5p;rno-miR-381-3p;rno-miR-133b-3p;rno-miR-1-3p;rno-miR-128-3p;rno-miR-543-3p;rno-miR-495;rno-miR-133a-3p	0.0663341	1.17826	0.246516
path:rno00030	Pentose phosphate pathway	http://www.kegg.jp/kegg-bin/show_pathway?rno00030/501157%09yellow/25106%09yellow/24689%09yellow/64524%09yellow/292804%09yellow/114508%09yellow/24645%09yellow/29562%09yellow	8	1062	29	7808	2.03599	501157;25106;24689;64524;292804;114508;24645;29562	Rpe;Rgn;Prps2;Tkt;Gpi;Fbp2;Pgm1;Prps1	rno-miR-451-5p;rno-miR-206-3p;rno-miR-30c-2-3p;rno-miR-136-5p;rno-miR-381-3p;rno-miR-1-3p;rno-miR-128-3p;rno-miR-543-3p;rno-miR-495;rno-miR-326-3p;rno-miR-376b-3p	0.0675429	1.17042	0.246516
path:rno00061	Fatty acid biosynthesis	http://www.kegg.jp/kegg-bin/show_pathway?rno00061/113976%09yellow/117243%09yellow/114024%09yellow/171410%09yellow/25288%09yellow	5	1062	14	7808	2.63346	113976;117243;114024;171410;25288	Acsl4;Acsl6;Acsl3;Acsbg1;Acsl1	rno-miR-30c-2-3p;rno-miR-221-3p;rno-miR-431;rno-miR-381-3p;rno-miR-99a-5p;rno-miR-543-3p;rno-miR-495;rno-miR-200a-3p;rno-miR-326-3p;rno-miR-503-5p	0.067792	1.16882	0.246516
path:rno04152	AMPK signaling pathway	http://www.kegg.jp/kegg-bin/show_pathway?rno04152/64562%09yellow/114494%09yellow/25139%09yellow/290291%09yellow/315648%09yellow/289036%09yellow/25664%09yellow/25675%09yellow/303605%09yellow/60341%09yellow/117281%09yellow/83803%09yellow/24673%09yellow/85239%09yellow/114508%09yellow/373545%09yellow/24482%09yellow/25757%09yellow/29184%09yellow/25467%09yellow/78975%09yellow/362339%09yellow/24954%09ye…	25	1062	129	7808	1.43508	64562;114494;25139;290291;315648;289036;25664;25675;303605;60341;117281;83803;24673;85239;114508;373545;24482;25757;29184;25467;78975;362339;24954;56718;303565	Prkab2;Ccna2;Slc2a4;Cab39l;Ppp2r1b;Adipor1;Pparg;Hmgcr;Strada;Camkk1;Ppp2r1a;Prkab1;Ppp2cb;Mlycd;Fbp2;Prkag2;Igf1;Cpt1a;Cd36;Irs1;Prkaa2;Creb3l2;Insr;Mtor;G6pc3	rno-miR-133a-3p;rno-miR-183-5p;rno-miR-206-3p;rno-miR-136-5p;rno-miR-221-3p;rno-miR-99b-3p;rno-miR-10b-5p;rno-miR-122-5p;rno-miR-381-3p;rno-miR-411-5p;rno-miR-99a-5p;rno-miR-133b-3p;rno-miR-136-3p;rno-miR-1-3p;rno-miR-128-3p;rno-miR-543-3p;rno-miR-495;rno-miR-200a-3p;rno-miR-326-3p;rno-miR-503-5p;rno-miR-376b-3p	0.0688141	1.16232	0.246991
path:rno05145	Toxoplasmosis	http://www.kegg.jp/kegg-bin/show_pathway?rno05145/294254%09yellow/29513%09yellow/50664%09yellow/25643%09yellow/81649%09yellow/308267%09yellow/29260%09yellow/114495%09yellow/24835%09yellow/25125%09yellow/24599%09yellow/63879%09yellow/24511%09yellow/24888%09yellow/25124%09yellow/282819%09yellow/81664%09yellow/171369%09yellow/25325%09yellow/117029%09yellow/50689%09yellow/25402%09yellow/50658%09yello…	24	1062	123	7808	1.44462	294254;29513;50664;25643;81649;308267;29260;114495;24835;25125;24599;63879;24511;24888;25124;282819;81664;171369;25325;117029;50689;25402;50658;301059	Hspa1b;Mapk13;Gnao1;Gnai3;Mapk14;Tab2;Tlr4;Map2k6;Tnf;Stat3;Nos2;Xiap;Itgb1;Bcl2l1;Stat1;Ppif;Gnai2;Cd40;Il10;Ccr5;Mapk3;Casp3;Mapk9;Myd88	rno-miR-451-5p;rno-miR-206-3p;rno-miR-221-3p;rno-miR-10b-5p;rno-miR-503-5p;rno-miR-122-5p;rno-miR-381-3p;rno-miR-411-5p;rno-miR-542-5p;rno-miR-133b-3p;rno-miR-136-3p;rno-miR-99a-5p;rno-miR-1-3p;rno-miR-128-3p;rno-miR-543-3p;rno-miR-495;rno-miR-200a-3p;rno-miR-326-3p;rno-miR-133a-3p	0.0696866	1.15685	0.246991
path:rno04141	Protein processing in endoplasmic reticulum	http://www.kegg.jp/kegg-bin/show_pathway?rno04141/79435%09yellow/294254%09yellow/60331%09yellow/116502%09yellow/29702%09yellow/81920%09yellow/171562%09yellow/290783%09yellow/362862%09yellow/78947%09yellow/312903%09yellow/25617%09yellow/363982%09yellow/366567%09yellow/64202%09yellow/85430%09yellow/287280%09yellow/300084%09yellow/64701%09yellow/314352%09yellow/171129%09yellow/84026%09yellow/64631%0…	31	1062	168	7808	1.36737	79435;294254;60331;116502;29702;81920;171562;290783;362862;78947;312903;25617;363982;366567;64202;85430;287280;300084;64701;314352;171129;84026;64631;50658;362912;301252;54318;360967;361233;80843;192275	Ube2d4;Hspa1b;Atxn3;Bak1;Eif2ak3;Ube2d3;Ero1a;Tusc3;Hsp90b1;Gcs1;Tram1;Hspa5;Yod1;Dnajc5g;Calr;Herpud1;Skp1;Rbx1;Rpn2;Sel1l;Uggt1;Dnaja2;Ube2g1;Mapk9;Derl1;Hsp90ab1;Eif2s1;Rnf185;Ssr1;Sec61a1;Dad1	rno-miR-451-5p;rno-miR-183-5p;rno-miR-30c-2-3p;rno-miR-206-3p;rno-miR-221-3p;rno-miR-136-5p;rno-miR-431;rno-miR-10b-5p;rno-miR-503-5p;rno-miR-122-5p;rno-miR-381-3p;rno-miR-411-5p;rno-miR-133b-3p;rno-miR-1-3p;rno-miR-128-3p;rno-miR-543-3p;rno-miR-495;rno-miR-200a-3p;rno-miR-326-3p;rno-miR-133a-3p;rno-miR-376b-3p	0.0739015	1.13135	0.258655
path:rno04960	Aldosterone-regulated sodium reabsorption	http://www.kegg.jp/kegg-bin/show_pathway?rno04960/25467%09yellow/24482%09yellow/24954%09yellow/29517%09yellow/50689%09yellow/25122%09yellow/25650%09yellow/25390%09yellow/84396%09yellow/24213%09yellow	10	1062	41	7808	1.80075	25467;24482;24954;29517;50689;25122;25650;25390;84396;24213	Irs1;Igf1;Insr;Sgk1;Mapk3;Scnn1a;Atp1b1;Atp1b3;Atp1b4;Atp1a3	rno-miR-136-5p;rno-miR-10b-5p;rno-miR-1-3p;rno-miR-503-5p;rno-miR-376b-3p;rno-miR-183-5p;rno-miR-206-3p;rno-miR-598-3p;rno-miR-122-5p;rno-miR-381-3p;rno-miR-133b-3p;rno-miR-136-3p;rno-miR-200a-3p;rno-miR-133a-3p;rno-miR-30c-2-3p;rno-miR-128-3p;rno-miR-543-3p;rno-miR-99b-3p;rno-miR-221-3p;rno-miR-431;rno-miR-495;rno-miR-326-3p	0.0774437	1.11101	0.265717
path:rno04150	mTOR signaling pathway	http://www.kegg.jp/kegg-bin/show_pathway?rno04150/303605%09yellow/56718%09yellow/83785%09yellow/25467%09yellow/78975%09yellow/24482%09yellow/24835%09yellow/50689%09yellow/117043%09yellow/300253%09yellow/290291%09yellow/140942%09yellow/117044%09yellow/117045%09yellow	14	1062	64	7808	1.61641	303605;56718;83785;25467;78975;24482;24835;50689;117043;300253;290291;140942;117044;117045	Strada;Mtor;Vegfa;Irs1;Prkaa2;Igf1;Tnf;Mapk3;RragB;Eif4b;Cab39l;Ddit4;Rraga;Eif4e	rno-miR-10b-5p;rno-miR-1-3p;rno-miR-503-5p;rno-miR-376b-3p;rno-miR-183-5p;rno-miR-206-3p;rno-miR-122-5p;rno-miR-381-3p;rno-miR-411-5p;rno-miR-542-5p;rno-miR-133b-3p;rno-miR-136-3p;rno-miR-200a-3p;rno-miR-133a-3p;rno-miR-128-3p;rno-miR-543-3p;rno-miR-99b-3p;rno-miR-221-3p;rno-miR-431;rno-miR-99a-5p;rno-miR-495;rno-miR-326-3p	0.0778171	1.10892	0.265717
path:rno04010	MAPK signaling pathway	http://www.kegg.jp/kegg-bin/show_pathway?rno04010/29434%09yellow/299618%09yellow/24653%09yellow/365355%09yellow/25482%09yellow/116457%09yellow/54234%09yellow/287942%09yellow/294254%09yellow/24577%09yellow/81737%09yellow/25297%09yellow/314322%09yellow/29513%09yellow/171109%09yellow/116663%09yellow/311406%09yellow/25385%09yellow/81649%09yellow/308267%09yellow/24329%09yellow/50688%09yellow/257648%09…	45	1062	260	7808	1.28455	29434;299618;24653;365355;25482;116457;54234;287942;294254;24577;81737;25297;314322;29513;171109;116663;311406;25385;81649;308267;24329;50688;257648;114495;29332;24835;24239;170851;84488;24629;65189;25317;25054;60464;50689;64666;24674;116596;293847;25402;84489;50658;116600;29431;114856	Rasgrp1;Mknk2;Pla2g4a;Rras2;Mras;Mapk8ip1;Cacna1e;Crkl;Hspa1b;Myc;Ntf3;Cacnb3;Fos;Mapk13;Dusp5;Dusp6;Dusp2;Faslg;Mapk14;Tab2;Egfr;Cacnb1;Cacna1b;Map2k6;Stmn1;Tnf;Cacna1c;Map2k1;Fgf13;Pdgfrb;Stk3;Fgf1;Ntrk2;Fgf16;Mapk3;Taok2;Ppp3ca;Map3k8;Dusp9;Casp3;Fgfr3;Mapk9;Cacnb2;Pak1;Dusp1	rno-miR-136-5p;rno-miR-10b-5p;rno-miR-1-3p;rno-miR-503-5p;rno-miR-376b-3p;rno-miR-206-3p;rno-miR-183-5p;rno-miR-598-3p;rno-miR-122-5p;rno-miR-381-3p;rno-miR-411-5p;rno-miR-542-5p;rno-miR-133b-3p;rno-miR-136-3p;rno-miR-200a-3p;rno-miR-133a-3p;rno-miR-30c-2-3p;rno-miR-128-3p;rno-miR-543-3p;rno-miR-451-5p;rno-miR-221-3p;rno-miR-431;rno-miR-99a-5p;rno-miR-495;rno-miR-326-3p	0.0787848	1.10356	0.26578
path:rno00071	Fatty acid degradation	http://www.kegg.jp/kegg-bin/show_pathway?rno00071/170465%09yellow/117243%09yellow/25288%09yellow/291075%09yellow/114024%09yellow/113976%09yellow/25757%09yellow/24157%09yellow/25014%09yellow/171410%09yellow/25413%09yellow	11	1062	47	7808	1.72826	170465;117243;25288;291075;114024;113976;25757;24157;25014;171410;25413	Acaa2;Acsl6;Acsl1;Eci2;Acsl3;Acsl4;Cpt1a;Acaa1a;Acat1;Acsbg1;Cpt2	rno-miR-183-5p;rno-miR-30c-2-3p;rno-miR-136-5p;rno-miR-221-3p;rno-miR-431;rno-miR-381-3p;rno-miR-411-5p;rno-miR-99a-5p;rno-miR-543-3p;rno-miR-495;rno-miR-200a-3p;rno-miR-326-3p;rno-miR-503-5p	0.0804196	1.09464	0.268065
path:rno00100	Steroid biosynthesis	http://www.kegg.jp/kegg-bin/show_pathway?rno00100/29230%09yellow/114100%09yellow/266770%09yellow/29540%09yellow/309262%09yellow/64191%09yellow	6	1062	20	7808	2.2125	29230;114100;266770;29540;309262;64191	Sqle;Sc5d;Soat2;Hsd17b7;Nsdhl;Dhcr7	rno-miR-183-5p;rno-miR-30c-2-3p;rno-miR-136-5p;rno-miR-411-5p;rno-miR-133b-3p;rno-miR-543-3p;rno-miR-326-3p;rno-miR-133a-3p;rno-miR-376b-3p	0.0821658	1.08531	0.270569
path:rno05212	Pancreatic cancer	http://www.kegg.jp/kegg-bin/show_pathway?rno05212/84014%09yellow/25124%09yellow/24827%09yellow/83785%09yellow/24329%09yellow/50658%09yellow/29357%09yellow/25125%09yellow/25096%09yellow/50689%09yellow/170851%09yellow/25631%09yellow/50554%09yellow/24888%09yellow	14	1062	65	7808	1.59134	84014;25124;24827;83785;24329;50658;29357;25125;25096;50689;170851;25631;50554;24888	Ralbp1;Stat1;Tgfa;Vegfa;Egfr;Mapk9;Smad2;Stat3;Pld1;Mapk3;Map2k1;Smad3;Smad4;Bcl2l1	rno-miR-451-5p;rno-miR-206-3p;rno-miR-30c-2-3p;rno-miR-136-5p;rno-miR-221-3p;rno-miR-431;rno-miR-10b-5p;rno-miR-122-5p;rno-miR-503-5p;rno-miR-381-3p;rno-miR-411-5p;rno-miR-542-5p;rno-miR-133b-3p;rno-miR-136-3p;rno-miR-1-3p;rno-miR-128-3p;rno-miR-543-3p;rno-miR-495;rno-miR-200a-3p;rno-miR-326-3p;rno-miR-133a-3p	0.0846748	1.07225	0.270569
path:rno04640	Hematopoietic cell lineage	http://www.kegg.jp/kegg-bin/show_pathway?rno04640/171075%09yellow/60427%09yellow/25647%09yellow/171040%09yellow/24930%09yellow/25406%09yellow/294051%09yellow/24835%09yellow/307403%09yellow/25084%09yellow/24336%09yellow/24335%09yellow/25259%09yellow/64030%09yellow/24932%09yellow/25668%09yellow/29184%09yellow	17	1062	83	7808	1.51409	171075;60427;25647;171040;24930;25406;294051;24835;307403;25084;24336;24335;25259;64030;24932;25668;29184	Fcer2;Kitlg;Il7;Il11;Cd8a;Cd44;Dntt;Tnf;Csf1r;Il4r;Epor;Epo;Gp5;Kit;Cd4;Cd38;Cd36	rno-miR-183-5p;rno-miR-30c-2-3p;rno-miR-99b-3p;rno-miR-221-3p;rno-miR-136-5p;rno-miR-431;rno-miR-122-5p;rno-miR-381-3p;rno-miR-411-5p;rno-miR-542-5p;rno-miR-99a-5p;rno-miR-128-3p;rno-miR-543-3p;rno-miR-495;rno-miR-200a-3p;rno-miR-326-3p;rno-miR-376b-3p	0.0848574	1.07131	0.270569
path:rno04919	Thyroid hormone signaling pathway	http://www.kegg.jp/kegg-bin/show_pathway?rno04919/301164%09yellow/83574%09yellow/266766%09yellow/24577%09yellow/81812%09yellow/54254%09yellow/24831%09yellow/84396%09yellow/24782%09yellow/170851%09yellow/25650%09yellow/25390%09yellow/170566%09yellow/25124%09yellow/619436%09yellow/50689%09yellow/297893%09yellow/24213%09yellow/140666%09yellow/54244%09yellow/64672%09yellow/24778%09yellow/56718%09yell…	23	1062	120	7808	1.41822	301164;83574;266766;24577;81812;54254;24831;84396;24782;170851;25650;25390;170566;25124;619436;50689;297893;24213;140666;54244;64672;24778;56718	Kat2b;Rxrg;Rcan1;Myc;Thra;Gata4;Thrb;Atp1b4;Slc9a1;Map2k1;Atp1b1;Atp1b3;Slc16a10;Stat1;Med24;Mapk3;Hdac1;Atp1a3;Rcan2;Crebbp;Pln;Slc2a1;Mtor	rno-miR-451-5p;rno-miR-206-3p;rno-miR-30c-2-3p;rno-miR-598-3p;rno-miR-136-5p;rno-miR-221-3p;rno-miR-431;rno-miR-122-5p;rno-miR-381-3p;rno-miR-411-5p;rno-miR-99a-5p;rno-miR-1-3p;rno-miR-128-3p;rno-miR-543-3p;rno-miR-495;rno-miR-200a-3p;rno-miR-326-3p;rno-miR-503-5p;rno-miR-376b-3p	0.0850358	1.0704	0.270569
path:rno05202	Transcriptional misregulation in cancer	http://www.kegg.jp/kegg-bin/show_pathway?rno05202/287765%09yellow/298894%09yellow/83574%09yellow/24577%09yellow/116663%09yellow/25664%09yellow/79237%09yellow/25614%09yellow/54251%09yellow/362110%09yellow/83571%09yellow/24253%09yellow/63840%09yellow/317385%09yellow/307403%09yellow/79242%09yellow/24888%09yellow/29417%09yellow/171369%09yellow/24482%09yellow/312777%09yellow/25243%09yellow/81819%09yel…	31	1062	171	7808	1.34286	287765;298894;83574;24577;116663;25664;79237;25614;54251;362110;83571;24253;63840;317385;307403;79242;24888;29417;171369;24482;312777;25243;81819;297893;64033;78961;362176;50662;25671;24596;171045	Ddx5;Mycn;Rxrg;Myc;Dusp6;Pparg;Hhex;Ptk2;Flt1;Cdk9;Cdkn1b;Cebpb;Per2;Fus;Csf1r;Hpgd;Bcl2l1;Men1;Cd40;Igf1;Etv6;Arnt2;Pax8;Hdac1;Ccnd2;Golph3;Lmo2;Runx1;Smad1;Ngfr;Mmp3	rno-miR-451-5p;rno-miR-206-3p;rno-miR-30c-2-3p;rno-miR-183-5p;rno-miR-221-3p;rno-miR-10b-5p;rno-miR-122-5p;rno-miR-381-3p;rno-miR-133b-3p;rno-miR-136-3p;rno-miR-1-3p;rno-miR-128-3p;rno-miR-543-3p;rno-miR-495;rno-miR-200a-3p;rno-miR-326-3p;rno-miR-133a-3p;rno-miR-376b-3p	0.0863005	1.06399	0.271507
path:rno04914	Progesterone-mediated oocyte maturation	http://www.kegg.jp/kegg-bin/show_pathway?rno04914/362817%09yellow/192209%09yellow/81664%09yellow/25643%09yellow/81649%09yellow/170851%09yellow/50658%09yellow/24482%09yellow/171102%09yellow/301252%09yellow/360643%09yellow/50689%09yellow/29513%09yellow/114494%09yellow/363088%09yellow/54237%09yellow/25289%09yellow/64532%09yellow	18	1062	90	7808	1.47854	362817;192209;81664;25643;81649;170851;50658;24482;171102;301252;360643;50689;29513;114494;363088;54237;25289;64532	Cdk2;Spdya;Gnai2;Gnai3;Mapk14;Map2k1;Mapk9;Igf1;Cdc25a;Hsp90ab1;Cdc27;Mapk3;Mapk13;Ccna2;Ccnb2;Cdk1;Adcy6;Adcy5	rno-miR-206-3p;rno-miR-30c-2-3p;rno-miR-99b-3p;rno-miR-221-3p;rno-miR-183-5p;rno-miR-10b-5p;rno-miR-503-5p;rno-miR-122-5p;rno-miR-381-3p;rno-miR-411-5p;rno-miR-133b-3p;rno-miR-1-3p;rno-miR-128-3p;rno-miR-543-3p;rno-miR-495;rno-miR-200a-3p;rno-miR-326-3p;rno-miR-133a-3p;rno-miR-376b-3p	0.0905082	1.04331	0.281581
path:rno04720	Long-term potentiation	http://www.kegg.jp/kegg-bin/show_pathway?rno04720/307100%09yellow/24669%09yellow/24408%09yellow/25594%09yellow/24409%09yellow/54244%09yellow/24412%09yellow/24242%09yellow/24239%09yellow/50689%09yellow/24244%09yellow/170851%09yellow/24674%09yellow/25050%09yellow	14	1062	66	7808	1.56703	307100;24669;24408;25594;24409;54244;24412;24242;24239;50689;24244;170851;24674;25050	Calml3;Ppp1cc;Grin1;Ppp1cb;Grin2a;Crebbp;Grin2d;Calm1;Cacna1c;Mapk3;Calm3;Map2k1;Ppp3ca;Camk4	rno-miR-206-3p;rno-miR-30c-2-3p;rno-miR-99b-3p;rno-miR-221-3p;rno-miR-183-5p;rno-miR-122-5p;rno-miR-381-3p;rno-miR-411-5p;rno-miR-99a-5p;rno-miR-1-3p;rno-miR-128-3p;rno-miR-543-3p;rno-miR-495;rno-miR-326-3p;rno-miR-503-5p;rno-miR-376b-3p	0.0919047	1.03666	0.282784
path:rno04122	Sulfur relay system	http://www.kegg.jp/kegg-bin/show_pathway?rno04122/192172%09yellow/84594%09yellow/25274%09yellow/294753%09yellow	4	1062	11	7808	2.67984	192172;84594;25274;294753	Mpst;Nfs1;Tst;Mocs2	rno-miR-543-3p;rno-miR-136-5p;rno-miR-326-3p;rno-miR-128-3p	0.0950684	1.02196	0.286227
path:rno00430	Taurine and hypotaurine metabolism	http://www.kegg.jp/kegg-bin/show_pathway?rno00430/156275%09yellow/81718%09yellow/24379%09yellow/24380%09yellow	4	1062	11	7808	2.67984	156275;81718;24379;24380	Ggt7;Cdo1;Gad1;Gad2	rno-miR-30c-2-3p;rno-miR-136-5p;rno-miR-381-3p;rno-miR-128-3p;rno-miR-543-3p;rno-miR-495;rno-miR-326-3p	0.0950684	1.02196	0.286227
path:rno04142	Lysosome	http://www.kegg.jp/kegg-bin/show_pathway?rno04142/54241%09yellow/25151%09yellow/297797%09yellow/63886%09yellow/79248%09yellow/54398%09yellow/63865%09yellow/29175%09yellow/282838%09yellow/84431%09yellow/315047%09yellow/291969%09yellow/170667%09yellow/315222%09yellow/25425%09yellow/89783%09yellow/298875%09yellow/25424%09yellow/296370%09yellow/294673%09yellow/83689%09yellow/83615%09yellow/83534%09ye…	24	1062	129	7808	1.37635	54241;25151;297797;63886;79248;54398;63865;29175;282838;84431;315047;291969;170667;315222;25425;89783;298875;25424;296370;294673;83689;83615;83534;290923	Cltc;Igf2r;Atp6v1h;Abcb9;Abca2;Ppt2;Lgmn;Ctsk;Gm2a;Asah1;Laptm4b;Atp6v0d1;Atp6v0c;Arsa;Ctsh;Laptm5;Laptm4a;Ctse;Ctsa;Hexb;Cd164;Atp6ap1;Tpp1;Aga	rno-miR-451-5p;rno-miR-206-3p;rno-miR-30c-2-3p;rno-miR-183-5p;rno-miR-221-3p;rno-miR-598-3p;rno-miR-431;rno-miR-10b-5p;rno-miR-503-5p;rno-miR-381-3p;rno-miR-542-5p;rno-miR-133b-3p;rno-miR-136-3p;rno-miR-1-3p;rno-miR-128-3p;rno-miR-495;rno-miR-200a-3p;rno-miR-326-3p;rno-miR-133a-3p;rno-miR-376b-3p	0.0995296	1.00205	0.296471
path:rno04961	Endocrine and other factor-regulated calcium reabsorption	http://www.kegg.jp/kegg-bin/show_pathway?rno04961/83839%09yellow/171574%09yellow/54241%09yellow/25650%09yellow/25390%09yellow/29598%09yellow/56813%09yellow/25289%09yellow/25245%09yellow/84396%09yellow/24213%09yellow	11	1062	50	7808	1.62394	83839;171574;54241;25650;25390;29598;56813;25289;25245;84396;24213	Calb1;Dnm3;Cltc;Atp1b1;Atp1b3;Atp2b1;Pth1r;Adcy6;Bdkrb2;Atp1b4;Atp1a3	rno-miR-206-3p;rno-miR-30c-2-3p;rno-miR-183-5p;rno-miR-221-3p;rno-miR-136-5p;rno-miR-598-3p;rno-miR-431;rno-miR-122-5p;rno-miR-381-3p;rno-miR-411-5p;rno-miR-133b-3p;rno-miR-1-3p;rno-miR-128-3p;rno-miR-543-3p;rno-miR-495;rno-miR-200a-3p;rno-miR-133a-3p	0.106747	0.971646	0.306666
path:rno00562	Inositol phosphate metabolism	http://www.kegg.jp/kegg-bin/show_pathway?rno00562/305419%09yellow/114554%09yellow/89812%09yellow/171458%09yellow/24849%09yellow/305482%09yellow/64161%09yellow/116699%09yellow/308451%09yellow/81677%09yellow/83523%09yellow/54259%09yellow/192260%09yellow/314641%09yellow/54260%09yellow	15	1062	74	7808	1.49733	305419;114554;89812;171458;24849;305482;64161;116699;308451;81677;83523;54259;192260;314641;54260	Pi4k2b;Pi4k2a;Pip4k2b;Ipmk;Tpi1;Mtmr3;Pi4ka;Inpp4b;Itpkc;Itpka;Impa1;Inpp5d;Cdipt;Pip5k1c;Itpkb	rno-miR-206-3p;rno-miR-30c-2-3p;rno-miR-598-3p;rno-miR-221-3p;rno-miR-183-5p;rno-miR-10b-5p;rno-miR-122-5p;rno-miR-381-3p;rno-miR-99a-5p;rno-miR-133b-3p;rno-miR-1-3p;rno-miR-128-3p;rno-miR-543-3p;rno-miR-495;rno-miR-200a-3p;rno-miR-326-3p;rno-miR-133a-3p	0.106861	0.971181	0.306666
path:rno04390	Hippo signaling pathway	http://www.kegg.jp/kegg-bin/show_pathway?rno04390/307505%09yellow/305251%09yellow/24577%09yellow/29357%09yellow/315648%09yellow/64032%09yellow/81507%09yellow/297387%09yellow/361765%09yellow/81516%09yellow/117281%09yellow/24617%09yellow/79257%09yellow/24673%09yellow/25631%09yellow/295062%09yellow/363140%09yellow/24669%09yellow/65189%09yellow/25594%09yellow/85265%09yellow/25317%09yellow/29183%09yel…	28	1062	156	7808	1.32827	307505;305251;24577;29357;315648;64032;81507;297387;361765;81516;117281;24617;79257;24673;25631;295062;363140;24669;65189;25594;85265;25317;29183;58868;50554;83721;64033;25671	Ctnna1;Rassf6;Myc;Smad2;Ppp2r1b;Ctgf;Bmpr1a;Mob1a;Btrc;Smad7;Ppp2r1a;Serpine1;Axin1;Ppp2cb;Smad3;Wwtr1;Rassf1;Ppp1cc;Stk3;Ppp1cb;Ajuba;Fgf1;Areg;Fzd1;Smad4;Dvl1;Ccnd2;Smad1	rno-miR-451-5p;rno-miR-183-5p;rno-miR-30c-2-3p;rno-miR-136-5p;rno-miR-99b-3p;rno-miR-598-3p;rno-miR-206-3p;rno-miR-431;rno-miR-122-5p;rno-miR-381-3p;rno-miR-99a-5p;rno-miR-133b-3p;rno-miR-542-5p;rno-miR-1-3p;rno-miR-128-3p;rno-miR-543-3p;rno-miR-495;rno-miR-200a-3p;rno-miR-326-3p;rno-miR-133a-3p;rno-miR-376b-3p	0.10711	0.97017	0.306666
path:rno04071	Sphingolipid signaling pathway	http://www.kegg.jp/kegg-bin/show_pathway?rno04071/64625%09yellow/29513%09yellow/315648%09yellow/25643%09yellow/81649%09yellow/117281%09yellow/84431%09yellow/24673%09yellow/24835%09yellow/170851%09yellow/353229%09yellow/25316%09yellow/81664%09yellow/310849%09yellow/308589%09yellow/50689%09yellow/29290%09yellow/50658%09yellow/25096%09yellow/29415%09yellow/29733%09yellow/25245%09yellow/24565%09yellow	23	1062	124	7808	1.37176	64625;29513;315648;25643;81649;117281;84431;24673;24835;170851;353229;25316;81664;310849;308589;50689;29290;50658;25096;29415;29733;25245;24565	Bid;Mapk13;Ppp2r1b;Gnai3;Mapk14;Ppp2r1a;Asah1;Ppp2cb;Tnf;Map2k1;Sgms1;Ms4a2;Gnai2;Sgms2;Sphk2;Mapk3;Adora1;Mapk9;Pld1;S1pr2;S1pr1;Bdkrb2;Abcc1	rno-miR-183-5p;rno-miR-30c-2-3p;rno-miR-206-3p;rno-miR-221-3p;rno-miR-136-5p;rno-miR-10b-5p;rno-miR-122-5p;rno-miR-503-5p;rno-miR-381-3p;rno-miR-411-5p;rno-miR-542-5p;rno-miR-133b-3p;rno-miR-99a-5p;rno-miR-136-3p;rno-miR-1-3p;rno-miR-128-3p;rno-miR-495;rno-miR-200a-3p;rno-miR-326-3p;rno-miR-133a-3p;rno-miR-376b-3p	0.107333	0.969266	0.306666
path:rno04630	Jak-STAT signaling pathway	http://www.kegg.jp/kegg-bin/show_pathway?rno04630/305896%09yellow/25647%09yellow/171040%09yellow/25205%09yellow/24577%09yellow/24336%09yellow/24335%09yellow/308977%09yellow/170819%09yellow/25125%09yellow/140924%09yellow/25126%09yellow/24888%09yellow/252963%09yellow/25124%09yellow/25670%09yellow/24918%09yellow/116562%09yellow/25325%09yellow/367264%09yellow/365395%09yellow/64033%09yellow/444986%09y…	26	1062	144	7808	1.33569	305896;25647;171040;25205;24577;24336;24335;308977;170819;25125;140924;25126;24888;252963;25124;25670;24918;116562;25325;367264;365395;64033;444986;54244;25084;306141	Irf9;Il7;Il11;Il6st;Myc;Epor;Epo;Il21r;Il24;Stat3;Il2rg;Stat5b;Bcl2l1;Il13ra1;Stat1;Il15;Stat5a;Il2;Il10;Stat4;Clcf1;Ccnd2;Il22ra2;Crebbp;Il4r;Spry2	rno-miR-451-5p;rno-miR-183-5p;rno-miR-30c-2-3p;rno-miR-206-3p;rno-miR-598-3p;rno-miR-221-3p;rno-miR-431;rno-miR-10b-5p;rno-miR-122-5p;rno-miR-381-3p;rno-miR-542-5p;rno-miR-133b-3p;rno-miR-136-3p;rno-miR-1-3p;rno-miR-128-3p;rno-miR-543-3p;rno-miR-495;rno-miR-200a-3p;rno-miR-326-3p;rno-miR-133a-3p	0.112048	0.950597	0.316903
path:rno04918	Thyroid hormone synthesis	http://www.kegg.jp/kegg-bin/show_pathway?rno04918/25360%09yellow/308129%09yellow/25650%09yellow/362339%09yellow/362862%09yellow/25617%09yellow/79107%09yellow/25289%09yellow/29403%09yellow/64532%09yellow/25390%09yellow/81819%09yellow/84396%09yellow/24213%09yellow	14	1062	70	7808	1.47672	25360;308129;25650;362339;362862;25617;79107;25289;29403;64532;25390;81819;84396;24213	Tshr;Iyd;Atp1b1;Creb3l2;Hsp90b1;Hspa5;Duox2;Adcy6;Asgr2;Adcy5;Atp1b3;Pax8;Atp1b4;Atp1a3	rno-miR-451-5p;rno-miR-206-3p;rno-miR-183-5p;rno-miR-136-5p;rno-miR-221-3p;rno-miR-30c-2-3p;rno-miR-598-3p;rno-miR-431;rno-miR-122-5p;rno-miR-381-3p;rno-miR-133b-3p;rno-miR-1-3p;rno-miR-128-3p;rno-miR-543-3p;rno-miR-495;rno-miR-200a-3p;rno-miR-326-3p;rno-miR-133a-3p	0.124554	0.904642	0.346494
path:rno00260	Glycine, serine and threonine metabolism	http://www.kegg.jp/kegg-bin/show_pathway?rno00260/25750%09yellow/24962%09yellow/299857%09yellow/298942%09yellow/293820%09yellow/81508%09yellow/304429%09yellow/303306%09yellow/58835%09yellow	9	1062	40	7808	1.65983	25750;24962;299857;298942;293820;81508;304429;303306;58835	Maob;Cth;Shmt2;Dld;Psat1;Bhmt;Psph;Srr;Phgdh	rno-miR-451-5p;rno-miR-206-3p;rno-miR-30c-2-3p;rno-miR-136-5p;rno-miR-221-3p;rno-miR-411-5p;rno-miR-99a-5p;rno-miR-1-3p;rno-miR-128-3p;rno-miR-200a-3p	0.124985	0.903141	0.346494
path:rno04512	ECM-receptor interaction	http://www.kegg.jp/kegg-bin/show_pathway?rno04512/25216%09yellow/25592%09yellow/117559%09yellow/25406%09yellow/24771%09yellow/84352%09yellow/25661%09yellow/24477%09yellow/25259%09yellow/29195%09yellow/25567%09yellow/29643%09yellow/24511%09yellow/311061%09yellow/29364%09yellow/117556%09yellow/29184%09yellow	17	1062	89	7808	1.41092	25216;25592;117559;25406;24771;84352;25661;24477;25259;29195;25567;29643;24511;311061;29364;117556;29184	Sdc1;Agrn;Sv2a;Cd44;Sdc4;Col1a2;Fn1;Ibsp;Gp5;Chad;Tnr;Sv2c;Itgb1;Itgb6;Cd47;Sv2b;Cd36	rno-miR-183-5p;rno-miR-30c-2-3p;rno-miR-206-3p;rno-miR-221-3p;rno-miR-99b-3p;rno-miR-136-5p;rno-miR-431;rno-miR-10b-5p;rno-miR-381-3p;rno-miR-411-5p;rno-miR-133b-3p;rno-miR-1-3p;rno-miR-128-3p;rno-miR-543-3p;rno-miR-495;rno-miR-200a-3p;rno-miR-326-3p;rno-miR-133a-3p;rno-miR-376b-3p	0.127513	0.894446	0.350035
path:rno04910	Insulin signaling pathway	http://www.kegg.jp/kegg-bin/show_pathway?rno04910/299618%09yellow/287942%09yellow/64562%09yellow/25139%09yellow/85428%09yellow/83803%09yellow/140671%09yellow/114508%09yellow/170851%09yellow/373545%09yellow/307100%09yellow/24669%09yellow/83764%09yellow/25594%09yellow/50689%09yellow/117045%09yellow/24242%09yellow/25059%09yellow/25467%09yellow/50658%09yellow/78975%09yellow/24954%09yellow/24244%09yel…	25	1062	141	7808	1.31089	299618;287942;64562;25139;85428;83803;140671;114508;170851;373545;307100;24669;83764;25594;50689;117045;24242;25059;25467;50658;78975;24954;24244;56718;303565	Mknk2;Crkl;Prkab2;Slc2a4;Rhoq;Prkab1;Phkg2;Fbp2;Map2k1;Prkag2;Calml3;Ppp1cc;Flot2;Ppp1cb;Mapk3;Eif4e;Calm1;Hk2;Irs1;Mapk9;Prkaa2;Insr;Calm3;Mtor;G6pc3	rno-miR-206-3p;rno-miR-30c-2-3p;rno-miR-136-5p;rno-miR-99b-3p;rno-miR-221-3p;rno-miR-183-5p;rno-miR-122-5p;rno-miR-381-3p;rno-miR-411-5p;rno-miR-99a-5p;rno-miR-136-3p;rno-miR-1-3p;rno-miR-128-3p;rno-miR-543-3p;rno-miR-495;rno-miR-200a-3p;rno-miR-326-3p;rno-miR-503-5p;rno-miR-376b-3p	0.133281	0.87523	0.358253
path:rno05020	Prion diseases	http://www.kegg.jp/kegg-bin/show_pathway?rno05020/24237%09yellow/24586%09yellow/25617%09yellow/24330%09yellow/50689%09yellow/24686%09yellow/170851%09yellow/288280%09yellow	8	1062	35	7808	1.68566	24237;24586;25617;24330;50689;24686;170851;288280	C6;Ncam1;Hspa5;Egr1;Mapk3;Prnp;Map2k1;Ncam2	rno-miR-451-5p;rno-miR-183-5p;rno-miR-206-3p;rno-miR-30c-2-3p;rno-miR-133a-3p;rno-miR-431;rno-miR-122-5p;rno-miR-381-3p;rno-miR-411-5p;rno-miR-133b-3p;rno-miR-1-3p;rno-miR-543-3p;rno-miR-495;rno-miR-326-3p;rno-miR-503-5p;rno-miR-376b-3p	0.135369	0.868481	0.358253
path:rno00860	Porphyrin and chlorophyll metabolism	http://www.kegg.jp/kegg-bin/show_pathway?rno00860/24268%09yellow/24861%09yellow/24451%09yellow/79239%09yellow/396552%09yellow/304024%09yellow/117240%09yellow/574523%09yellow/309391%09yellow	9	1062	41	7808	1.61914	24268;24861;24451;79239;396552;304024;117240;574523;309391	Cp;Ugt1a1;Hmox1;Hmox2;Ugt1a9;Cpox;Heph;Ugt1a5;Cox15	rno-miR-136-5p;rno-miR-221-3p;rno-miR-99b-3p;rno-miR-122-5p;rno-miR-381-3p;rno-miR-128-3p;rno-miR-543-3p;rno-miR-495;rno-miR-200a-3p;rno-miR-326-3p;rno-miR-376b-3p	0.137199	0.862648	0.358253
path:rno04672	Intestinal immune network for IgA production	http://www.kegg.jp/kegg-bin/show_pathway?rno04672/282832%09yellow/25670%09yellow/287437%09yellow/171369%09yellow/60628%09yellow/116562%09yellow/25325%09yellow/297604%09yellow/25660%09yellow/24772%09yellow	10	1062	47	7808	1.56965	282832;25670;287437;171369;60628;116562;25325;297604;25660;24772	Ccr9;Il15;Tnfsf13;Cd40;Cxcr4;Il2;Il10;Ltbr;Cd28;Cxcl12	rno-miR-451-5p;rno-miR-30c-2-3p;rno-miR-136-5p;rno-miR-221-3p;rno-miR-122-5p;rno-miR-381-3p;rno-miR-411-5p;rno-miR-133b-3p;rno-miR-136-3p;rno-miR-128-3p;rno-miR-543-3p;rno-miR-495;rno-miR-200a-3p;rno-miR-326-3p;rno-miR-133a-3p	0.137789	0.860784	0.358253
path:rno04922	Glucagon signaling pathway	http://www.kegg.jp/kegg-bin/show_pathway?rno04922/60421%09yellow/307100%09yellow/373545%09yellow/24533%09yellow/29554%09yellow/54244%09yellow/78975%09yellow/362339%09yellow/83803%09yellow/64562%09yellow/140671%09yellow/24778%09yellow/25757%09yellow/24242%09yellow/24953%09yellow/24244%09yellow/24674%09yellow/25351%09yellow/303565%09yellow	19	1062	103	7808	1.36271	60421;307100;373545;24533;29554;54244;78975;362339;83803;64562;140671;24778;25757;24242;24953;24244;24674;25351;303565	Prmt1;Calml3;Prkag2;Ldha;Pdha1;Crebbp;Prkaa2;Creb3l2;Prkab1;Prkab2;Phkg2;Slc2a1;Cpt1a;Calm1;Gcgr;Calm3;Ppp3ca;Slc2a2;G6pc3	rno-miR-133a-3p;rno-miR-183-5p;rno-miR-30c-2-3p;rno-miR-136-5p;rno-miR-221-3p;rno-miR-206-3p;rno-miR-431;rno-miR-10b-5p;rno-miR-122-5p;rno-miR-381-3p;rno-miR-411-5p;rno-miR-133b-3p;rno-miR-1-3p;rno-miR-128-3p;rno-miR-543-3p;rno-miR-495;rno-miR-200a-3p;rno-miR-503-5p	0.138071	0.859896	0.358253
path:rno04810	Regulation of actin cytoskeleton	http://www.kegg.jp/kegg-bin/show_pathway?rno04810/25482%09yellow/365355%09yellow/287942%09yellow/25661%09yellow/81531%09yellow/311061%09yellow/314641%09yellow/360891%09yellow/50685%09yellow/25614%09yellow/24782%09yellow/24329%09yellow/89812%09yellow/360820%09yellow/24511%09yellow/170851%09yellow/84488%09yellow/24629%09yellow/24669%09yellow/25594%09yellow/25317%09yellow/65172%09yellow/63836%09yell…	37	1062	221	7808	1.23924	25482;365355;287942;25661;81531;311061;314641;360891;50685;25614;24782;24329;89812;360820;24511;170851;84488;24629;24669;25594;25317;65172;63836;29251;29433;60464;50689;29524;64350;308995;64303;84489;29431;117558;81521;25245;54319	Mras;Rras2;Crkl;Fn1;Pfn2;Itgb6;Pip5k1c;Enah;Myl12b;Ptk2;Slc9a1;Egfr;Pip4k2b;Pxn;Itgb1;Map2k1;Fgf13;Pdgfrb;Ppp1cc;Ppp1cb;Fgf1;Limk1;Actn4;F2;Pak3;Fgf16;Mapk3;Limk2;Itgad;Itgal;Pfn1;Fgfr3;Pak1;Mylk2;Msn;Bdkrb2;Ezr	rno-miR-136-5p;rno-miR-10b-5p;rno-miR-1-3p;rno-miR-503-5p;rno-miR-376b-3p;rno-miR-206-3p;rno-miR-183-5p;rno-miR-598-3p;rno-miR-122-5p;rno-miR-381-3p;rno-miR-411-5p;rno-miR-133b-3p;rno-miR-136-3p;rno-miR-133a-3p;rno-miR-30c-2-3p;rno-miR-128-3p;rno-miR-543-3p;rno-miR-451-5p;rno-miR-99b-3p;rno-miR-431;rno-miR-99a-5p;rno-miR-495;rno-miR-326-3p	0.138183	0.859544	0.358253
path:rno00561	Glycerolipid metabolism	http://www.kegg.jp/kegg-bin/show_pathway?rno00561/192270%09yellow/361730%09yellow/289481%09yellow/252900%09yellow/79223%09yellow/24539%09yellow/296972%09yellow/24192%09yellow/81821%09yellow/497978%09yellow/406165%09yellow/305166%09yellow	12	1062	60	7808	1.47581	192270;361730;289481;252900;79223;24539;296972;24192;81821;497978;406165;305166	Ppap2b;Tkfc;Gk2;Dgat2;Gk;Lpl;Akr1b10;Akr1b1;Dgkz;Dgke;Agpat1;Agpat9	rno-miR-206-3p;rno-miR-30c-2-3p;rno-miR-221-3p;rno-miR-10b-5p;rno-miR-122-5p;rno-miR-381-3p;rno-miR-1-3p;rno-miR-128-3p;rno-miR-543-3p;rno-miR-495;rno-miR-200a-3p;rno-miR-503-5p	0.14718	0.832152	0.374639
path:rno04923	Regulation of lipolysis in adipocytes	http://www.kegg.jp/kegg-bin/show_pathway?rno04923/24176%09yellow/25360%09yellow/81664%09yellow/25643%09yellow/29290%09yellow/25467%09yellow/24693%09yellow/24954%09yellow/24604%09yellow/25289%09yellow/24603%09yellow/64532%09yellow	12	1062	60	7808	1.47581	24176;25360;81664;25643;29290;25467;24693;24954;24604;25289;24603;64532	Adrb2;Tshr;Gnai2;Gnai3;Adora1;Irs1;Ptgs1;Insr;Npy;Adcy6;Npr1;Adcy5	rno-miR-183-5p;rno-miR-206-3p;rno-miR-136-5p;rno-miR-221-3p;rno-miR-99b-3p;rno-miR-30c-2-3p;rno-miR-10b-5p;rno-miR-381-3p;rno-miR-133b-3p;rno-miR-136-3p;rno-miR-1-3p;rno-miR-128-3p;rno-miR-543-3p;rno-miR-495;rno-miR-133a-3p	0.14718	0.832152	0.374639
path:rno00770	Pantothenate and CoA biosynthesis	http://www.kegg.jp/kegg-bin/show_pathway?rno00770/29142%09yellow/298490%09yellow/29592%09yellow/65135%09yellow/64203%09yellow	5	1062	19	7808	1.9392	29142;298490;29592;65135;64203	Vnn1;Ppcs;Bcat1;Dpys;Bcat2	rno-miR-30c-2-3p;rno-miR-221-3p;rno-miR-122-5p;rno-miR-495;rno-miR-200a-3p;rno-miR-326-3p;rno-miR-503-5p	0.151592	0.819323	0.378834
path:rno01210	2-Oxocarboxylic acid metabolism	http://www.kegg.jp/kegg-bin/show_pathway?rno01210/114096%09yellow/50655%09yellow/29592%09yellow/300981%09yellow/64203%09yellow	5	1062	19	7808	1.9392	114096;50655;29592;300981;64203	Idh3a;Aco1;Bcat1;Acy1;Bcat2	rno-miR-221-3p;rno-miR-122-5p;rno-miR-381-3p;rno-miR-495;rno-miR-200a-3p;rno-miR-326-3p;rno-miR-503-5p	0.151592	0.819323	0.378834
path:rno05140	Leishmaniasis	http://www.kegg.jp/kegg-bin/show_pathway?rno05140/25124%09yellow/81649%09yellow/29260%09yellow/308267%09yellow/301059%09yellow/114553%09yellow/24835%09yellow/25325%09yellow/24599%09yellow/29513%09yellow/314322%09yellow/50689%09yellow/24511%09yellow/81520%09yellow	14	1062	73	7808	1.41548	25124;81649;29260;308267;301059;114553;24835;25325;24599;29513;314322;50689;24511;81520	Stat1;Mapk14;Tlr4;Tab2;Myd88;Ncf1;Tnf;Il10;Nos2;Mapk13;Fos;Mapk3;Itgb1;Marcksl1	rno-miR-451-5p;rno-miR-206-3p;rno-miR-133a-3p;rno-miR-30c-2-3p;rno-miR-221-3p;rno-miR-431;rno-miR-122-5p;rno-miR-381-3p;rno-miR-411-5p;rno-miR-542-5p;rno-miR-99a-5p;rno-miR-136-3p;rno-miR-133b-3p;rno-miR-1-3p;rno-miR-128-3p;rno-miR-543-3p;rno-miR-495;rno-miR-326-3p;rno-miR-503-5p	0.152887	0.81563	0.378834
path:rno00280	Valine, leucine and isoleucine degradation	http://www.kegg.jp/kegg-bin/show_pathway?rno00280/170465%09yellow/29637%09yellow/298942%09yellow/294972%09yellow/65984%09yellow/301384%09yellow/24157%09yellow/29592%09yellow/63938%09yellow/25014%09yellow/64203%09yellow	11	1062	55	7808	1.47536	170465;29637;298942;294972;65984;301384;24157;29592;63938;25014;64203	Acaa2;Hmgcs1;Dld;Mccc1;Aacs;Hibch;Acaa1a;Bcat1;Hibadh;Acat1;Bcat2	rno-miR-451-5p;rno-miR-183-5p;rno-miR-30c-2-3p;rno-miR-598-3p;rno-miR-221-3p;rno-miR-122-5p;rno-miR-411-5p;rno-miR-136-3p;rno-miR-495;rno-miR-200a-3p;rno-miR-326-3p;rno-miR-503-5p;rno-miR-376b-3p	0.16039	0.794824	0.388237
path:rno04912	GnRH signaling pathway	http://www.kegg.jp/kegg-bin/show_pathway?rno04912/307100%09yellow/24653%09yellow/81668%09yellow/81649%09yellow/24329%09yellow/114495%09yellow/50658%09yellow/25096%09yellow/24242%09yellow/24239%09yellow/29513%09yellow/50689%09yellow/24244%09yellow/170851%09yellow/25289%09yellow/81707%09yellow/64532%09yellow	17	1062	93	7808	1.34954	307100;24653;81668;81649;24329;114495;50658;25096;24242;24239;29513;50689;24244;170851;25289;81707;64532	Calml3;Pla2g4a;Gnrhr;Mapk14;Egfr;Map2k6;Mapk9;Pld1;Calm1;Cacna1c;Mapk13;Mapk3;Calm3;Map2k1;Adcy6;Mmp14;Adcy5	rno-miR-206-3p;rno-miR-183-5p;rno-miR-30c-2-3p;rno-miR-221-3p;rno-miR-122-5p;rno-miR-503-5p;rno-miR-381-3p;rno-miR-411-5p;rno-miR-133b-3p;rno-miR-136-3p;rno-miR-1-3p;rno-miR-128-3p;rno-miR-543-3p;rno-miR-495;rno-miR-200a-3p;rno-miR-326-3p;rno-miR-133a-3p	0.161814	0.790984	0.388237
path:rno00600	Sphingolipid metabolism	http://www.kegg.jp/kegg-bin/show_pathway?rno00600/192270%09yellow/84431%09yellow/310849%09yellow/308589%09yellow/315222%09yellow/83626%09yellow/117185%09yellow/50555%09yellow/94338%09yellow/353229%09yellow	10	1062	49	7808	1.5052	192270;84431;310849;308589;315222;83626;117185;50555;94338;353229	Ppap2b;Asah1;Sgms2;Sphk2;Arsa;Ugcg;Neu3;Ugt8;Smpd3;Sgms1	rno-miR-451-5p;rno-miR-183-5p;rno-miR-136-5p;rno-miR-221-3p;rno-miR-99b-3p;rno-miR-431;rno-miR-503-5p;rno-miR-122-5p;rno-miR-381-3p;rno-miR-133b-3p;rno-miR-128-3p;rno-miR-543-3p;rno-miR-495;rno-miR-200a-3p;rno-miR-326-3p;rno-miR-133a-3p;rno-miR-376b-3p	0.1622	0.78995	0.388237
path:rno00514	Other types of O-glycan biosynthesis	http://www.kegg.jp/kegg-bin/show_pathway?rno00514/315119%09yellow/170905%09yellow/84597%09yellow/26295%09yellow/60670%09yellow/84430%09yellow/140568%09yellow	7	1062	31	7808	1.66455	315119;170905;84597;26295;60670;84430;140568	Mfng;Lfng;Fut9;Ogt;Fut4;Pomt1;Chst10	rno-miR-30c-2-3p;rno-miR-122-5p;rno-miR-381-3p;rno-miR-133b-3p;rno-miR-543-3p;rno-miR-495;rno-miR-200a-3p;rno-miR-326-3p;rno-miR-133a-3p;rno-miR-376b-3p	0.162411	0.789385	0.388237
path:rno00051	Fructose and mannose metabolism	http://www.kegg.jp/kegg-bin/show_pathway?rno00051/25059%09yellow/24849%09yellow/24788%09yellow/296972%09yellow/24192%09yellow/114508%09yellow/310935%09yellow/300089%09yellow	8	1062	37	7808	1.59413	25059;24849;24788;296972;24192;114508;310935;300089	Hk2;Tpi1;Sord;Akr1b10;Akr1b1;Fbp2;Fpgt;Pmm1	rno-miR-183-5p;rno-miR-598-3p;rno-miR-136-5p;rno-miR-431;rno-miR-381-3p;rno-miR-128-3p;rno-miR-543-3p;rno-miR-495;rno-miR-200a-3p;rno-miR-503-5p;rno-miR-376b-3p	0.163614	0.786179	0.388237
path:rno05166	HTLV-I infection	http://www.kegg.jp/kegg-bin/show_pathway?rno05166/83529%09yellow/25482%09yellow/301164%09yellow/365355%09yellow/81710%09yellow/192218%09yellow/24577%09yellow/29357%09yellow/301965%09yellow/314322%09yellow/25289%09yellow/64532%09yellow/79426%09yellow/25176%09yellow/114090%09yellow/24835%09yellow/63879%09yellow/363088%09yellow/140924%09yellow/25126%09yellow/25631%09yellow/140583%09yellow/24629%09ye…	47	1062	294	7808	1.18347	83529;25482;301164;365355;81710;192218;24577;29357;301965;314322;25289;64532;79426;25176;114090;24835;63879;363088;140924;25126;25631;140583;24629;24888;117526;25389;25670;24918;171369;116562;25164;360643;64202;25464;58868;50554;24674;83721;64033;25336;308995;54244;83531;24778;24330;297604;25361	Vdac1;Mras;Kat2b;Rras2;Msx1;Kat5;Myc;Smad2;Tert;Fos;Adcy6;Adcy5;Zfp36;Slc25a5;Egr2;Tnf;Xiap;Ccnb2;Il2rg;Stat5b;Smad3;Chek1;Pdgfrb;Bcl2l1;Tbp;Atf3;Il15;Stat5a;Cd40;Il2;Cdkn2b;Cdc27;Calr;Icam1;Fzd1;Smad4;Ppp3ca;Dvl1;Ccnd2;Nfyb;Itgal;Crebbp;Vdac2;Slc2a1;Egr1;Ltbr;Vcam1	rno-miR-136-5p;rno-miR-10b-5p;rno-miR-1-3p;rno-miR-503-5p;rno-miR-376b-3p;rno-miR-183-5p;rno-miR-206-3p;rno-miR-598-3p;rno-miR-122-5p;rno-miR-381-3p;rno-miR-411-5p;rno-miR-542-5p;rno-miR-133b-3p;rno-miR-136-3p;rno-miR-200a-3p;rno-miR-133a-3p;rno-miR-30c-2-3p;rno-miR-128-3p;rno-miR-543-3p;rno-miR-451-5p;rno-miR-99b-3p;rno-miR-221-3p;rno-miR-431;rno-miR-99a-5p;rno-miR-495;rno-miR-326-3p	0.166829	0.777729	0.392538
path:rno04730	Long-term depression	http://www.kegg.jp/kegg-bin/show_pathway?rno04730/24653%09yellow/81664%09yellow/79220%09yellow/25643%09yellow/117281%09yellow/24673%09yellow/24482%09yellow/25740%09yellow/50689%09yellow/50664%09yellow/170851%09yellow/315648%09yellow	12	1062	62	7808	1.42783	24653;81664;79220;25643;117281;24673;24482;25740;50689;50664;170851;315648	Pla2g4a;Gnai2;Grid2;Gnai3;Ppp2r1a;Ppp2cb;Igf1;Gnaz;Mapk3;Gnao1;Map2k1;Ppp2r1b	rno-miR-206-3p;rno-miR-183-5p;rno-miR-30c-2-3p;rno-miR-221-3p;rno-miR-10b-5p;rno-miR-122-5p;rno-miR-503-5p;rno-miR-381-3p;rno-miR-411-5p;rno-miR-133b-3p;rno-miR-1-3p;rno-miR-543-3p;rno-miR-495;rno-miR-200a-3p;rno-miR-326-3p;rno-miR-133a-3p;rno-miR-376b-3p	0.169525	0.770767	0.395558
path:rno00220	Arginine biosynthesis	http://www.kegg.jp/kegg-bin/show_pathway?rno00220/192268%09yellow/24599%09yellow/29221%09yellow/25698%09yellow/300981%09yellow	5	1062	20	7808	1.84201	192268;24599;29221;25698;300981	Gls2;Nos2;Arg1;Ass1;Acy1	rno-miR-543-3p;rno-miR-200a-3p;rno-miR-30c-2-3p;rno-miR-503-5p	0.171997	0.76448	0.397475
path:rno04110	Cell cycle	http://www.kegg.jp/kegg-bin/show_pathway?rno04110/24577%09yellow/29357%09yellow/114494%09yellow/314949%09yellow/83571%09yellow/363088%09yellow/25631%09yellow/140583%09yellow/361178%09yellow/25164%09yellow/360643%09yellow/287280%09yellow/300084%09yellow/246060%09yellow/308937%09yellow/50554%09yellow/297893%09yellow/362817%09yellow/64033%09yellow/54244%09yellow/171102%09yellow/54237%09yellow	22	1062	127	7808	1.27939	24577;29357;114494;314949;83571;363088;25631;140583;361178;25164;360643;287280;300084;246060;308937;50554;297893;362817;64033;54244;171102;54237	Myc;Smad2;Ccna2;Rad21;Cdkn1b;Ccnb2;Smad3;Chek1;Tfdp1;Cdkn2b;Cdc27;Skp1;Rbx1;Cdkn1c;Wee1;Smad4;Hdac1;Cdk2;Ccnd2;Crebbp;Cdc25a;Cdk1	rno-miR-451-5p;rno-miR-30c-2-3p;rno-miR-136-5p;rno-miR-221-3p;rno-miR-431;rno-miR-10b-5p;rno-miR-122-5p;rno-miR-381-3p;rno-miR-411-5p;rno-miR-542-5p;rno-miR-128-3p;rno-miR-543-3p;rno-miR-495;rno-miR-200a-3p;rno-miR-326-3p;rno-miR-503-5p;rno-miR-376b-3p	0.174462	0.758299	0.397475
path:rno05231	Choline metabolism in cancer	http://www.kegg.jp/kegg-bin/show_pathway?rno05231/29504%09yellow/29726%09yellow/497978%09yellow/24653%09yellow/24904%09yellow/192270%09yellow/56718%09yellow/24329%09yellow/50658%09yellow/25514%09yellow/25096%09yellow/50689%09yellow/314322%09yellow/81821%09yellow/170851%09yellow/85426%09yellow/314641%09yellow/24629%09yellow	18	1062	101	7808	1.31564	29504;29726;497978;24653;24904;192270;56718;24329;50658;25514;25096;50689;314322;81821;170851;85426;314641;24629	Slc22a3;Slc22a5;Dgke;Pla2g4a;Slc22a1;Ppap2b;Mtor;Egfr;Mapk9;Lypla1;Pld1;Mapk3;Fos;Dgkz;Map2k1;Slc5a7;Pip5k1c;Pdgfrb	rno-miR-451-5p;rno-miR-206-3p;rno-miR-30c-2-3p;rno-miR-221-3p;rno-miR-431;rno-miR-10b-5p;rno-miR-503-5p;rno-miR-122-5p;rno-miR-381-3p;rno-miR-411-5p;rno-miR-99a-5p;rno-miR-133b-3p;rno-miR-136-3p;rno-miR-1-3p;rno-miR-128-3p;rno-miR-543-3p;rno-miR-495;rno-miR-200a-3p;rno-miR-326-3p;rno-miR-133a-3p	0.175955	0.7546	0.397475
path:rno05143	African trypanosomiasis	http://www.kegg.jp/kegg-bin/show_pathway?rno05143/25361%09yellow/301059%09yellow/24835%09yellow/25325%09yellow/116677%09yellow/25464%09yellow/25544%09yellow/25385%09yellow	8	1062	38	7808	1.55198	25361;301059;24835;25325;116677;25464;25544;25385	Vcam1;Myd88;Tnf;Il10;F2rl1;Icam1;Sele;Faslg	rno-miR-206-3p;rno-miR-221-3p;rno-miR-431;rno-miR-10b-5p;rno-miR-381-3p;rno-miR-411-5p;rno-miR-542-5p;rno-miR-99a-5p;rno-miR-136-3p;rno-miR-1-3p;rno-miR-543-3p;rno-miR-495;rno-miR-200a-3p;rno-miR-326-3p	0.17868	0.747923	0.397475
path:rno00020	Citrate cycle (TCA cycle)	http://www.kegg.jp/kegg-bin/show_pathway?rno00020/289217%09yellow/29554%09yellow/299201%09yellow/298942%09yellow/24159%09yellow/114096%09yellow/50655%09yellow	7	1062	32	7808	1.61232	289217;29554;299201;298942;24159;114096;50655	Sdhc;Pdha1;Dlst;Dld;Acly;Idh3a;Aco1	rno-miR-30c-2-3p;rno-miR-598-3p;rno-miR-136-5p;rno-miR-122-5p;rno-miR-381-3p;rno-miR-411-5p;rno-miR-200a-3p;rno-miR-503-5p	0.178864	0.747477	0.397475
path:rno00052	Galactose metabolism	http://www.kegg.jp/kegg-bin/show_pathway?rno00052/25059%09yellow/289827%09yellow/114860%09yellow/296972%09yellow/24192%09yellow/24645%09yellow/303565%09yellow	7	1062	32	7808	1.61232	25059;289827;114860;296972;24192;24645;303565	Hk2;Ugp2;Gale;Akr1b10;Akr1b1;Pgm1;G6pc3	rno-miR-30c-2-3p;rno-miR-122-5p;rno-miR-411-5p;rno-miR-133b-3p;rno-miR-128-3p;rno-miR-543-3p;rno-miR-495;rno-miR-326-3p;rno-miR-133a-3p	0.178864	0.747477	0.397475
path:rno05220	Chronic myeloid leukemia	http://www.kegg.jp/kegg-bin/show_pathway?rno05220/24918%09yellow/29382%09yellow/50662%09yellow/297893%09yellow/287942%09yellow/83571%09yellow/24577%09yellow/50689%09yellow/81717%09yellow/170851%09yellow/25126%09yellow/25631%09yellow/50554%09yellow/24888%09yellow	14	1062	76	7808	1.35908	24918;29382;50662;297893;287942;83571;24577;50689;81717;170851;25126;25631;50554;24888	Stat5a;Ctbp1;Runx1;Hdac1;Crkl;Cdkn1b;Myc;Mapk3;Ctbp2;Map2k1;Stat5b;Smad3;Smad4;Bcl2l1	rno-miR-451-5p;rno-miR-206-3p;rno-miR-30c-2-3p;rno-miR-136-5p;rno-miR-221-3p;rno-miR-431;rno-miR-503-5p;rno-miR-411-5p;rno-miR-542-5p;rno-miR-133b-3p;rno-miR-136-3p;rno-miR-1-3p;rno-miR-128-3p;rno-miR-543-3p;rno-miR-495;rno-miR-200a-3p;rno-miR-326-3p;rno-miR-133a-3p	0.184334	0.734395	0.401676
path:rno04917	Prolactin signaling pathway	http://www.kegg.jp/kegg-bin/show_pathway?rno04917/64033%09yellow/25124%09yellow/24918%09yellow/81649%09yellow/50658%09yellow/24508%09yellow/25125%09yellow/25149%09yellow/50689%09yellow/29513%09yellow/314322%09yellow/170851%09yellow/25126%09yellow/25351%09yellow	14	1062	76	7808	1.35908	64033;25124;24918;81649;50658;24508;25125;25149;50689;29513;314322;170851;25126;25351	Ccnd2;Stat1;Stat5a;Mapk14;Mapk9;Irf1;Stat3;Esr2;Mapk3;Mapk13;Fos;Map2k1;Stat5b;Slc2a2	rno-miR-451-5p;rno-miR-206-3p;rno-miR-30c-2-3p;rno-miR-221-3p;rno-miR-431;rno-miR-10b-5p;rno-miR-122-5p;rno-miR-503-5p;rno-miR-381-3p;rno-miR-411-5p;rno-miR-133b-3p;rno-miR-1-3p;rno-miR-128-3p;rno-miR-543-3p;rno-miR-495;rno-miR-200a-3p;rno-miR-326-3p;rno-miR-133a-3p	0.184334	0.734395	0.401676
path:rno04666	Fc gamma R-mediated phagocytosis	http://www.kegg.jp/kegg-bin/show_pathway?rno04666/24653%09yellow/192270%09yellow/360426%09yellow/25734%09yellow/65172%09yellow/287942%09yellow/114553%09yellow/308589%09yellow/29431%09yellow/25096%09yellow/50689%09yellow/54259%09yellow/170851%09yellow/314641%09yellow/29524%09yellow/81520%09yellow	16	1062	89	7808	1.32666	24653;192270;360426;25734;65172;287942;114553;308589;29431;25096;50689;54259;170851;314641;29524;81520	Pla2g4a;Ppap2b;Pla2g6;Hck;Limk1;Crkl;Ncf1;Sphk2;Pak1;Pld1;Mapk3;Inpp5d;Map2k1;Pip5k1c;Limk2;Marcksl1	rno-miR-451-5p;rno-miR-206-3p;rno-miR-30c-2-3p;rno-miR-183-5p;rno-miR-221-3p;rno-miR-10b-5p;rno-miR-122-5p;rno-miR-503-5p;rno-miR-381-3p;rno-miR-411-5p;rno-miR-133b-3p;rno-miR-136-3p;rno-miR-1-3p;rno-miR-128-3p;rno-miR-543-3p;rno-miR-495;rno-miR-326-3p;rno-miR-133a-3p;rno-miR-376b-3p	0.185452	0.731769	0.401676
path:rno00330	Arginine and proline metabolism	http://www.kegg.jp/kegg-bin/show_pathway?rno00330/300035%09yellow/25750%09yellow/81640%09yellow/29221%09yellow/363469%09yellow/84596%09yellow/24599%09yellow/307212%09yellow/291394%09yellow/64313%09yellow	10	1062	51	7808	1.4458	300035;25750;81640;29221;363469;84596;24599;307212;291394;64313	Pycrl;Maob;Amd1;Arg1;Sms;Srm;Nos2;Cndp1;Cndp2;Oat	rno-miR-133a-3p;rno-miR-183-5p;rno-miR-136-5p;rno-miR-431;rno-miR-10b-5p;rno-miR-411-5p;rno-miR-133b-3p;rno-miR-543-3p;rno-miR-200a-3p;rno-miR-326-3p;rno-miR-503-5p	0.188557	0.724558	0.401676
path:rno05132	Salmonella infection	http://www.kegg.jp/kegg-bin/show_pathway?rno05132/252902%09yellow/64303%09yellow/81649%09yellow/29260%09yellow/50658%09yellow/301059%09yellow/114105%09yellow/81531%09yellow/308875%09yellow/24599%09yellow/29513%09yellow/314322%09yellow/50689%09yellow/25542%09yellow/29564%09yellow	15	1062	83	7808	1.33341	252902;64303;81649;29260;50658;301059;114105;81531;308875;24599;29513;314322;50689;25542;29564	Dync1li1;Pfn1;Mapk14;Tlr4;Mapk9;Myd88;Cxcl2;Pfn2;Rhog;Nos2;Mapk13;Fos;Mapk3;Ccl3;Dync1i1	rno-miR-133a-3p;rno-miR-206-3p;rno-miR-30c-2-3p;rno-miR-183-5p;rno-miR-221-3p;rno-miR-431;rno-miR-411-5p;rno-miR-542-5p;rno-miR-133b-3p;rno-miR-136-3p;rno-miR-1-3p;rno-miR-128-3p;rno-miR-543-3p;rno-miR-495;rno-miR-200a-3p;rno-miR-326-3p;rno-miR-503-5p	0.190396	0.720343	0.401676
path:rno05160	Hepatitis C	http://www.kegg.jp/kegg-bin/show_pathway?rno05160/305896%09yellow/29513%09yellow/29702%09yellow/315648%09yellow/81649%09yellow/117281%09yellow/24329%09yellow/24673%09yellow/24835%09yellow/25125%09yellow/65129%09yellow/25124%09yellow/83497%09yellow/311430%09yellow/50689%09yellow/298487%09yellow/304124%09yellow/50658%09yellow/24508%09yellow/287716%09yellow/54318%09yellow/364594%09yellow	22	1062	129	7808	1.25923	305896;29513;29702;315648;81649;117281;24329;24673;24835;25125;65129;25124;83497;311430;50689;298487;304124;50658;24508;287716;54318;364594	Irf9;Mapk13;Eif2ak3;Ppp2r1b;Mapk14;Ppp2r1a;Egfr;Ppp2cb;Tnf;Stat3;Cldn1;Stat1;Ocln;Mavs;Mapk3;Cldn19;Cldn8;Mapk9;Irf1;Psme3;Eif2s1;Tlr3	rno-miR-451-5p;rno-miR-183-5p;rno-miR-30c-2-3p;rno-miR-206-3p;rno-miR-221-3p;rno-miR-10b-5p;rno-miR-122-5p;rno-miR-381-3p;rno-miR-411-5p;rno-miR-542-5p;rno-miR-133b-3p;rno-miR-99a-5p;rno-miR-136-3p;rno-miR-1-3p;rno-miR-128-3p;rno-miR-495;rno-miR-200a-3p;rno-miR-326-3p;rno-miR-133a-3p;rno-miR-376b-3p	0.191227	0.718452	0.401676
path:rno04750	Inflammatory mediator regulation of TRP channels	http://www.kegg.jp/kegg-bin/show_pathway?rno04750/307100%09yellow/24669%09yellow/24653%09yellow/360426%09yellow/29597%09yellow/81649%09yellow/25594%09yellow/114495%09yellow/79123%09yellow/50658%09yellow/25187%09yellow/24482%09yellow/25466%09yellow/24242%09yellow/29513%09yellow/116677%09yellow/24244%09yellow/25289%09yellow/64532%09yellow/25245%09yellow	20	1062	116	7808	1.27275	307100;24669;24653;360426;29597;81649;25594;114495;79123;50658;25187;24482;25466;24242;29513;116677;24244;25289;64532;25245	Calml3;Ppp1cc;Pla2g4a;Pla2g6;P2ry2;Mapk14;Ppp1cb;Map2k6;Asic1;Mapk9;Htr2c;Igf1;Il1rap;Calm1;Mapk13;F2rl1;Calm3;Adcy6;Adcy5;Bdkrb2	rno-miR-451-5p;rno-miR-206-3p;rno-miR-30c-2-3p;rno-miR-99b-3p;rno-miR-221-3p;rno-miR-183-5p;rno-miR-136-5p;rno-miR-10b-5p;rno-miR-122-5p;rno-miR-381-3p;rno-miR-99a-5p;rno-miR-133b-3p;rno-miR-1-3p;rno-miR-128-3p;rno-miR-543-3p;rno-miR-495;rno-miR-200a-3p;rno-miR-326-3p;rno-miR-133a-3p;rno-miR-376b-3p	0.193326	0.713709	0.401676
path:rno04622	RIG-I-like receptor signaling pathway	http://www.kegg.jp/kegg-bin/show_pathway?rno04622/245920%09yellow/81649%09yellow/362007%09yellow/50658%09yellow/24835%09yellow/361321%09yellow/29513%09yellow/311430%09yellow/266764%09yellow/363452%09yellow/266610%09yellow/361730%09yellow	12	1062	64	7808	1.38286	245920;81649;362007;50658;24835;361321;29513;311430;266764;363452;266610;361730	Cxcl10;Mapk14;Sike1;Mapk9;Tnf;Atg12;Mapk13;Mavs;Tbkbp1;Otud5;Fadd;Tkfc	rno-miR-183-5p;rno-miR-206-3p;rno-miR-30c-2-3p;rno-miR-221-3p;rno-miR-10b-5p;rno-miR-381-3p;rno-miR-411-5p;rno-miR-542-5p;rno-miR-133b-3p;rno-miR-99a-5p;rno-miR-136-3p;rno-miR-1-3p;rno-miR-128-3p;rno-miR-543-3p;rno-miR-495;rno-miR-326-3p;rno-miR-133a-3p;rno-miR-376b-3p	0.193433	0.713469	0.401676
path:rno04744	Phototransduction	http://www.kegg.jp/kegg-bin/show_pathway?rno04744/307100%09yellow/83686%09yellow/24717%09yellow/24244%09yellow/24242%09yellow/24400%09yellow	6	1062	27	7808	1.63742	307100;83686;24717;24244;24242;24400	Calml3;Cngb1;Rho;Calm3;Calm1;Gnb1	rno-miR-206-3p;rno-miR-221-3p;rno-miR-431;rno-miR-122-5p;rno-miR-1-3p;rno-miR-543-3p;rno-miR-495;rno-miR-200a-3p	0.196068	0.707593	0.401676
path:rno04310	Wnt signaling pathway	http://www.kegg.jp/kegg-bin/show_pathway?rno04310/83824%09yellow/24577%09yellow/81717%09yellow/25682%09yellow/114557%09yellow/361765%09yellow/83837%09yellow/79257%09yellow/25631%09yellow/65137%09yellow/29382%09yellow/289144%09yellow/29192%09yellow/58868%09yellow/300084%09yellow/287280%09yellow/50554%09yellow/24674%09yellow/83721%09yellow/140941%09yellow/64033%09yellow/54244%09yellow/50658%09yello…	24	1062	143	7808	1.23934	83824;24577;81717;25682;114557;361765;83837;79257;25631;65137;29382;289144;29192;58868;300084;287280;50554;24674;83721;140941;64033;54244;50658;89803	Cxxc4;Myc;Ctbp2;Ppard;Wif1;Btrc;Bambi;Axin1;Smad3;Ruvbl1;Ctbp1;Cacybp;Psen1;Fzd1;Rbx1;Skp1;Smad4;Ppp3ca;Dvl1;Siah1;Ccnd2;Crebbp;Mapk9;Sfrp4	rno-miR-451-5p;rno-miR-183-5p;rno-miR-30c-2-3p;rno-miR-136-5p;rno-miR-221-3p;rno-miR-431;rno-miR-10b-5p;rno-miR-122-5p;rno-miR-381-3p;rno-miR-542-5p;rno-miR-133b-3p;rno-miR-136-3p;rno-miR-128-3p;rno-miR-543-3p;rno-miR-495;rno-miR-200a-3p;rno-miR-326-3p;rno-miR-133a-3p;rno-miR-376b-3p	0.196976	0.705586	0.401676
path:rno05134	Legionellosis	http://www.kegg.jp/kegg-bin/show_pathway?rno05134/171361%09yellow/25402%09yellow/29260%09yellow/294254%09yellow/301059%09yellow/64026%09yellow/24835%09yellow/114105%09yellow/84480%09yellow/64310%09yellow/63868%09yellow	11	1062	58	7808	1.3985	171361;25402;29260;294254;301059;64026;24835;114105;84480;64310;63868	Eef1a1;Casp3;Tlr4;Hspa1b;Myd88;Casp7;Tnf;Cxcl2;Bnip3;Arf1;Hspd1	rno-miR-206-3p;rno-miR-221-3p;rno-miR-10b-5p;rno-miR-381-3p;rno-miR-411-5p;rno-miR-542-5p;rno-miR-133b-3p;rno-miR-136-3p;rno-miR-99a-5p;rno-miR-1-3p;rno-miR-128-3p;rno-miR-543-3p;rno-miR-495;rno-miR-326-3p;rno-miR-133a-3p	0.197969	0.703403	0.401676
path:rno04621	NOD-like receptor signaling pathway	http://www.kegg.jp/kegg-bin/show_pathway?rno04621/81649%09yellow/308267%09yellow/50658%09yellow/24835%09yellow/114105%09yellow/301252%09yellow/50689%09yellow/29513%09yellow/362862%09yellow/24770%09yellow/58923%09yellow	11	1062	58	7808	1.3985	81649;308267;50658;24835;114105;301252;50689;29513;362862;24770;58923	Mapk14;Tab2;Mapk9;Tnf;Cxcl2;Hsp90ab1;Mapk3;Mapk13;Hsp90b1;Ccl2;Mefv	rno-miR-206-3p;rno-miR-221-3p;rno-miR-411-5p;rno-miR-542-5p;rno-miR-99a-5p;rno-miR-136-3p;rno-miR-133b-3p;rno-miR-1-3p;rno-miR-128-3p;rno-miR-543-3p;rno-miR-495;rno-miR-326-3p;rno-miR-133a-3p	0.197969	0.703403	0.401676
path:rno00730	Thiamine metabolism	http://www.kegg.jp/kegg-bin/show_pathway?rno00730/305889%09yellow/84594%09yellow	2	1062	5	7808	2.94453	305889;84594	Thtpa;Nfs1	rno-miR-543-3p;rno-miR-326-3p;rno-miR-128-3p	0.200463	0.697965	0.403811
path:rno04270	Vascular smooth muscle contraction	http://www.kegg.jp/kegg-bin/show_pathway?rno04270/307100%09yellow/24669%09yellow/24653%09yellow/360426%09yellow/170851%09yellow/25594%09yellow/116564%09yellow/29413%09yellow/25029%09yellow/24239%09yellow/25369%09yellow/24242%09yellow/29316%09yellow/29747%09yellow/25289%09yellow/24244%09yellow/24603%09yellow/64532%09yellow/50689%09yellow/25687%09yellow/117558%09yellow	21	1062	124	7808	1.25007	307100;24669;24653;360426;170851;25594;116564;29413;25029;24239;25369;24242;29316;29747;25289;24244;24603;64532;50689;25687;117558	Calml3;Ppp1cc;Pla2g4a;Pla2g6;Map2k1;Ppp1cb;Npr2;Adra1d;Calcrl;Cacna1c;Adora2a;Calm1;Adora2b;Kcnmb1;Adcy6;Calm3;Npr1;Adcy5;Mapk3;Cald1;Mylk2	rno-miR-451-5p;rno-miR-206-3p;rno-miR-30c-2-3p;rno-miR-99b-3p;rno-miR-136-5p;rno-miR-183-5p;rno-miR-133a-3p;rno-miR-221-3p;rno-miR-10b-5p;rno-miR-122-5p;rno-miR-381-3p;rno-miR-411-5p;rno-miR-99a-5p;rno-miR-133b-3p;rno-miR-1-3p;rno-miR-128-3p;rno-miR-543-3p;rno-miR-495;rno-miR-326-3p;rno-miR-503-5p;rno-miR-376b-3p	0.20581	0.686533	0.406824
path:rno05321	Inflammatory bowel disease (IBD)	http://www.kegg.jp/kegg-bin/show_pathway?rno05321/25124%09yellow/29260%09yellow/29357%09yellow/24835%09yellow/25125%09yellow/25084%09yellow/25325%09yellow/116562%09yellow/140924%09yellow/25631%09yellow/367264%09yellow/308977%09yellow	12	1062	65	7808	1.36141	25124;29260;29357;24835;25125;25084;25325;116562;140924;25631;367264;308977	Stat1;Tlr4;Smad2;Tnf;Stat3;Il4r;Il10;Il2;Il2rg;Smad3;Stat4;Il21r	rno-miR-451-5p;rno-miR-206-3p;rno-miR-30c-2-3p;rno-miR-136-5p;rno-miR-221-3p;rno-miR-10b-5p;rno-miR-122-5p;rno-miR-381-3p;rno-miR-411-5p;rno-miR-542-5p;rno-miR-99a-5p;rno-miR-136-3p;rno-miR-1-3p;rno-miR-543-3p;rno-miR-495;rno-miR-200a-3p;rno-miR-326-3p	0.205935	0.68627	0.406824
path:rno04012	ErbB signaling pathway	http://www.kegg.jp/kegg-bin/show_pathway?rno04012/112400%09yellow/25614%09yellow/24918%09yellow/24827%09yellow/24329%09yellow/287942%09yellow/50658%09yellow/29433%09yellow/83571%09yellow/24577%09yellow/29183%09yellow/29431%09yellow/50689%09yellow/170851%09yellow/25126%09yellow/56718%09yellow	16	1062	91	7808	1.29717	112400;25614;24918;24827;24329;287942;50658;29433;83571;24577;29183;29431;50689;170851;25126;56718	Nrg1;Ptk2;Stat5a;Tgfa;Egfr;Crkl;Mapk9;Pak3;Cdkn1b;Myc;Areg;Pak1;Mapk3;Map2k1;Stat5b;Mtor	rno-miR-451-5p;rno-miR-183-5p;rno-miR-30c-2-3p;rno-miR-136-5p;rno-miR-221-3p;rno-miR-206-3p;rno-miR-122-5p;rno-miR-503-5p;rno-miR-381-3p;rno-miR-411-5p;rno-miR-99a-5p;rno-miR-133b-3p;rno-miR-1-3p;rno-miR-128-3p;rno-miR-543-3p;rno-miR-495;rno-miR-200a-3p;rno-miR-326-3p;rno-miR-133a-3p;rno-miR-376b-3p	0.206318	0.685463	0.406824
path:rno05410	Hypertrophic cardiomyopathy (HCM)	http://www.kegg.jp/kegg-bin/show_pathway?rno05410/24585%09yellow/50688%09yellow/78975%09yellow/116600%09yellow/83803%09yellow/64562%09yellow/24835%09yellow/24482%09yellow/117557%09yellow/24239%09yellow/25297%09yellow/25437%09yellow/24511%09yellow/311061%09yellow/373545%09yellow	15	1062	85	7808	1.3017	24585;50688;78975;116600;83803;64562;24835;24482;117557;24239;25297;25437;24511;311061;373545	Myl3;Cacnb1;Prkaa2;Cacnb2;Prkab1;Prkab2;Tnf;Igf1;Tpm3;Cacna1c;Cacnb3;Emd;Itgb1;Itgb6;Prkag2	rno-miR-183-5p;rno-miR-30c-2-3p;rno-miR-206-3p;rno-miR-221-3p;rno-miR-431;rno-miR-10b-5p;rno-miR-122-5p;rno-miR-381-3p;rno-miR-411-5p;rno-miR-542-5p;rno-miR-99a-5p;rno-miR-1-3p;rno-miR-128-3p;rno-miR-543-3p;rno-miR-495;rno-miR-200a-3p;rno-miR-326-3p;rno-miR-503-5p;rno-miR-376b-3p	0.212354	0.67294	0.415797
path:rno00512	Mucin type O-Glycan biosynthesis	http://www.kegg.jp/kegg-bin/show_pathway?rno00512/83627%09yellow/313878%09yellow/302499%09yellow/29750%09yellow/366061%09yellow/311039%09yellow	6	1062	28	7808	1.57873	83627;313878;302499;29750;366061;311039	Galnt5;Galnt14;C1galt1c1;Galnt7;Galnt3;Galnt13	rno-miR-206-3p;rno-miR-136-5p;rno-miR-221-3p;rno-miR-381-3p;rno-miR-411-5p;rno-miR-133b-3p;rno-miR-1-3p;rno-miR-128-3p;rno-miR-543-3p;rno-miR-495;rno-miR-326-3p;rno-miR-133a-3p	0.215753	0.666043	0.416627
path:rno00650	Butanoate metabolism	http://www.kegg.jp/kegg-bin/show_pathway?rno00650/246263%09yellow/29637%09yellow/65984%09yellow/24380%09yellow/25014%09yellow/24379%09yellow	6	1062	28	7808	1.57873	246263;29637;65984;24380;25014;24379	Acsm2a;Hmgcs1;Aacs;Gad2;Acat1;Gad1	rno-miR-451-5p;rno-miR-183-5p;rno-miR-598-3p;rno-miR-221-3p;rno-miR-136-5p;rno-miR-381-3p;rno-miR-411-5p;rno-miR-128-3p;rno-miR-495;rno-miR-200a-3p;rno-miR-326-3p;rno-miR-376b-3p	0.215753	0.666043	0.416627
path:rno04722	Neurotrophin signaling pathway	http://www.kegg.jp/kegg-bin/show_pathway?rno04722/307100%09yellow/81649%09yellow/25054%09yellow/25467%09yellow/360678%09yellow/287942%09yellow/362418%09yellow/50658%09yellow/362456%09yellow/117089%09yellow/81751%09yellow/81737%09yellow/29192%09yellow/50689%09yellow/29513%09yellow/24596%09yellow/24244%09yellow/170851%09yellow/24242%09yellow/25385%09yellow/25050%09yellow	21	1062	126	7808	1.22991	307100;81649;25054;25467;360678;287942;362418;50658;362456;117089;81751;81737;29192;50689;29513;24596;24244;170851;24242;25385;25050	Calml3;Mapk14;Ntrk2;Irs1;Arhgdia;Crkl;Irak2;Mapk9;Arhgdib;Ngfrap1;Psen2;Ntf3;Psen1;Mapk3;Mapk13;Ngfr;Calm3;Map2k1;Calm1;Faslg;Camk4	rno-miR-451-5p;rno-miR-206-3p;rno-miR-183-5p;rno-miR-30c-2-3p;rno-miR-221-3p;rno-miR-431;rno-miR-122-5p;rno-miR-503-5p;rno-miR-411-5p;rno-miR-133b-3p;rno-miR-136-3p;rno-miR-1-3p;rno-miR-128-3p;rno-miR-543-3p;rno-miR-495;rno-miR-200a-3p;rno-miR-326-3p;rno-miR-133a-3p	0.224465	0.648851	0.430481
path:rno04064	NF-kappa B signaling pathway	http://www.kegg.jp/kegg-bin/show_pathway?rno04064/25591%09yellow/29260%09yellow/308267%09yellow/171369%09yellow/301059%09yellow/266806%09yellow/24835%09yellow/114105%09yellow/63879%09yellow/297604%09yellow/25464%09yellow/298006%09yellow/499356%09yellow/24772%09yellow/25361%09yellow/24888%09yellow	16	1062	93	7808	1.26894	25591;29260;308267;171369;301059;266806;24835;114105;63879;297604;25464;298006;499356;24772;25361;24888	Parp1;Tlr4;Tab2;Cd40;Myd88;Erc1;Tnf;Cxcl2;Xiap;Ltbr;Icam1;Ccl21;Blnk;Cxcl12;Vcam1;Bcl2l1	rno-miR-206-3p;rno-miR-30c-2-3p;rno-miR-136-5p;rno-miR-99b-3p;rno-miR-431;rno-miR-122-5p;rno-miR-381-3p;rno-miR-411-5p;rno-miR-542-5p;rno-miR-133b-3p;rno-miR-136-3p;rno-miR-99a-5p;rno-miR-1-3p;rno-miR-128-3p;rno-miR-543-3p;rno-miR-495;rno-miR-326-3p;rno-miR-133a-3p	0.228207	0.641671	0.43468
path:rno04916	Melanogenesis	http://www.kegg.jp/kegg-bin/show_pathway?rno04916/24323%09yellow/307100%09yellow/81664%09yellow/25643%09yellow/60427%09yellow/58868%09yellow/54244%09yellow/362339%09yellow/24242%09yellow/50689%09yellow/50664%09yellow/24244%09yellow/170851%09yellow/25289%09yellow/64030%09yellow/64532%09yellow/83721%09yellow	17	1062	100	7808	1.25393	24323;307100;81664;25643;60427;58868;54244;362339;24242;50689;50664;24244;170851;25289;64030;64532;83721	Edn1;Calml3;Gnai2;Gnai3;Kitlg;Fzd1;Crebbp;Creb3l2;Calm1;Mapk3;Gnao1;Calm3;Map2k1;Adcy6;Kit;Adcy5;Dvl1	rno-miR-206-3p;rno-miR-183-5p;rno-miR-30c-2-3p;rno-miR-221-3p;rno-miR-136-5p;rno-miR-431;rno-miR-10b-5p;rno-miR-122-5p;rno-miR-503-5p;rno-miR-381-3p;rno-miR-411-5p;rno-miR-133b-3p;rno-miR-1-3p;rno-miR-128-3p;rno-miR-543-3p;rno-miR-495;rno-miR-326-3p;rno-miR-133a-3p;rno-miR-376b-3p	0.232136	0.634258	0.439176
path:rno05152	Tuberculosis	http://www.kegg.jp/kegg-bin/show_pathway?rno05152/25337%09yellow/297797%09yellow/64625%09yellow/29513%09yellow/81649%09yellow/29260%09yellow/362418%09yellow/24253%09yellow/291969%09yellow/170667%09yellow/24835%09yellow/24599%09yellow/266610%09yellow/307100%09yellow/25124%09yellow/25599%09yellow/308589%09yellow/25325%09yellow/50689%09yellow/24242%09yellow/24674%09yellow/25336%09yellow/25402%09yell…	29	1062	182	7808	1.17631	25337;297797;64625;29513;81649;29260;362418;24253;291969;170667;24835;24599;266610;307100;25124;25599;308589;25325;50689;24242;24674;25336;25402;83615;54244;50658;301059;24244;63868	Nfyc;Atp6v1h;Bid;Mapk13;Mapk14;Tlr4;Irak2;Cebpb;Atp6v0d1;Atp6v0c;Tnf;Nos2;Fadd;Calml3;Stat1;Cd74;Sphk2;Il10;Mapk3;Calm1;Ppp3ca;Nfyb;Casp3;Atp6ap1;Crebbp;Mapk9;Myd88;Calm3;Hspd1	rno-miR-451-5p;rno-miR-206-3p;rno-miR-30c-2-3p;rno-miR-221-3p;rno-miR-431;rno-miR-10b-5p;rno-miR-503-5p;rno-miR-122-5p;rno-miR-381-3p;rno-miR-411-5p;rno-miR-542-5p;rno-miR-133b-3p;rno-miR-99a-5p;rno-miR-136-3p;rno-miR-1-3p;rno-miR-128-3p;rno-miR-543-3p;rno-miR-495;rno-miR-326-3p;rno-miR-133a-3p;rno-miR-376b-3p	0.239407	0.620863	0.449893
path:rno05168	Herpes simplex infection	http://www.kegg.jp/kegg-bin/show_pathway?rno05168/305896%09yellow/288701%09yellow/314322%09yellow/29702%09yellow/362687%09yellow/25385%09yellow/308267%09yellow/63840%09yellow/24835%09yellow/353256%09yellow/287422%09yellow/266610%09yellow/117282%09yellow/117526%09yellow/25124%09yellow/24669%09yellow/25670%09yellow/25594%09yellow/360704%09yellow/25599%09yellow/494445%09yellow/29657%09yellow/311430%…	34	1062	217	7808	1.15698	305896;288701;314322;29702;362687;25385;308267;63840;24835;353256;287422;266610;117282;117526;25124;24669;25670;25594;360704;25599;494445;29657;311430;287280;24770;362817;78962;25402;54244;50658;301059;54318;54237;364594	Irf9;Srsf9;Fos;Eif2ak3;Srsf7;Faslg;Tab2;Per2;Tnf;Gtf2i;Per1;Fadd;Hnrnpk;Tbp;Stat1;Ppp1cc;Il15;Ppp1cb;Hmgn1;Cd74;Srsf2;Arntl;Mavs;Skp1;Ccl2;Cdk2;Per3;Casp3;Crebbp;Mapk9;Myd88;Eif2s1;Cdk1;Tlr3	rno-miR-10b-5p;rno-miR-1-3p;rno-miR-376b-3p;rno-miR-206-3p;rno-miR-183-5p;rno-miR-598-3p;rno-miR-122-5p;rno-miR-381-3p;rno-miR-411-5p;rno-miR-542-5p;rno-miR-133b-3p;rno-miR-136-3p;rno-miR-200a-3p;rno-miR-133a-3p;rno-miR-30c-2-3p;rno-miR-128-3p;rno-miR-543-3p;rno-miR-451-5p;rno-miR-99b-3p;rno-miR-221-3p;rno-miR-431;rno-miR-99a-5p;rno-miR-495;rno-miR-326-3p	0.244235	0.612192	0.455905
path:rno00564	Glycerophospholipid metabolism	http://www.kegg.jp/kegg-bin/show_pathway?rno00564/81925%09yellow/24653%09yellow/192270%09yellow/360426%09yellow/366196%09yellow/25514%09yellow/60666%09yellow/310773%09yellow/362434%09yellow/25096%09yellow/81821%09yellow/84470%09yellow/192260%09yellow/497978%09yellow/406165%09yellow/305166%09yellow	16	1062	95	7808	1.2419	81925;24653;192270;360426;366196;25514;60666;310773;362434;25096;81821;84470;192260;497978;406165;305166	Cds1;Pla2g4a;Ppap2b;Pla2g6;Crls1;Lypla1;Gpd1;Cept1;Lpcat3;Pld1;Dgkz;Gnpat;Cdipt;Dgke;Agpat1;Agpat9	rno-miR-451-5p;rno-miR-206-3p;rno-miR-30c-2-3p;rno-miR-136-5p;rno-miR-221-3p;rno-miR-10b-5p;rno-miR-122-5p;rno-miR-381-3p;rno-miR-542-5p;rno-miR-136-3p;rno-miR-1-3p;rno-miR-128-3p;rno-miR-543-3p;rno-miR-495;rno-miR-200a-3p;rno-miR-326-3p	0.251031	0.600273	0.465488
path:rno04380	Osteoclast differentiation	http://www.kegg.jp/kegg-bin/show_pathway?rno04380/25124%09yellow/25528%09yellow/113894%09yellow/305896%09yellow/81649%09yellow/308267%09yellow/114495%09yellow/116506%09yellow/50658%09yellow/307403%09yellow/114553%09yellow/24835%09yellow/50689%09yellow/29513%09yellow/314322%09yellow/170851%09yellow/499356%09yellow/29175%09yellow/24674%09yellow/25050%09yellow/25664%09yellow	21	1062	129	7808	1.20084	25124;25528;113894;305896;81649;308267;114495;116506;50658;307403;114553;24835;50689;29513;314322;170851;499356;29175;24674;25050;25664	Stat1;Sirpa;Sqstm1;Irf9;Mapk14;Tab2;Map2k6;Calcr;Mapk9;Csf1r;Ncf1;Tnf;Mapk3;Mapk13;Fos;Map2k1;Blnk;Ctsk;Ppp3ca;Camk4;Pparg	rno-miR-10b-5p;rno-miR-1-3p;rno-miR-503-5p;rno-miR-206-3p;rno-miR-122-5p;rno-miR-381-3p;rno-miR-411-5p;rno-miR-542-5p;rno-miR-133b-3p;rno-miR-136-3p;rno-miR-200a-3p;rno-miR-133a-3p;rno-miR-30c-2-3p;rno-miR-128-3p;rno-miR-543-3p;rno-miR-451-5p;rno-miR-99b-3p;rno-miR-221-3p;rno-miR-431;rno-miR-99a-5p;rno-miR-495;rno-miR-326-3p	0.253795	0.595516	0.467518
path:rno05162	Measles	http://www.kegg.jp/kegg-bin/show_pathway?rno05162/305896%09yellow/294254%09yellow/29702%09yellow/25385%09yellow/24807%09yellow/29260%09yellow/308267%09yellow/83571%09yellow/25125%09yellow/140924%09yellow/25126%09yellow/289508%09yellow/25124%09yellow/24918%09yellow/116562%09yellow/311430%09yellow/25660%09yellow/362817%09yellow/64033%09yellow/301059%09yellow/54318%09yellow/81521%09yellow	22	1062	136	7808	1.19333	305896;294254;29702;25385;24807;29260;308267;83571;25125;140924;25126;289508;25124;24918;116562;311430;25660;362817;64033;301059;54318;81521	Irf9;Hspa1b;Eif2ak3;Faslg;Tacr1;Tlr4;Tab2;Cdkn1b;Stat3;Il2rg;Stat5b;Rchy1;Stat1;Stat5a;Il2;Mavs;Cd28;Cdk2;Ccnd2;Myd88;Eif2s1;Msn	rno-miR-451-5p;rno-miR-183-5p;rno-miR-30c-2-3p;rno-miR-206-3p;rno-miR-221-3p;rno-miR-10b-5p;rno-miR-503-5p;rno-miR-122-5p;rno-miR-381-3p;rno-miR-411-5p;rno-miR-542-5p;rno-miR-133b-3p;rno-miR-136-3p;rno-miR-1-3p;rno-miR-128-3p;rno-miR-543-3p;rno-miR-495;rno-miR-200a-3p;rno-miR-326-3p;rno-miR-133a-3p	0.255751	0.592183	0.467632
path:rno04660	T cell receptor signaling pathway	http://www.kegg.jp/kegg-bin/show_pathway?rno04660/29434%09yellow/81649%09yellow/24930%09yellow/50658%09yellow/29433%09yellow/116596%09yellow/24835%09yellow/116562%09yellow/29431%09yellow/25325%09yellow/50689%09yellow/29513%09yellow/314322%09yellow/170851%09yellow/25660%09yellow/24932%09yellow/24674%09yellow/25300%09yellow	18	1062	109	7808	1.21781	29434;81649;24930;50658;29433;116596;24835;116562;29431;25325;50689;29513;314322;170851;25660;24932;24674;25300	Rasgrp1;Mapk14;Cd8a;Mapk9;Pak3;Map3k8;Tnf;Il2;Pak1;Il10;Mapk3;Mapk13;Fos;Map2k1;Cd28;Cd4;Ppp3ca;Cd247	rno-miR-206-3p;rno-miR-30c-2-3p;rno-miR-136-5p;rno-miR-221-3p;rno-miR-431;rno-miR-122-5p;rno-miR-503-5p;rno-miR-381-3p;rno-miR-411-5p;rno-miR-542-5p;rno-miR-99a-5p;rno-miR-136-3p;rno-miR-133b-3p;rno-miR-1-3p;rno-miR-128-3p;rno-miR-543-3p;rno-miR-495;rno-miR-200a-3p;rno-miR-326-3p;rno-miR-133a-3p;rno-miR-376b-3p	0.257198	0.589733	0.467632
path:rno00340	Histidine metabolism	http://www.kegg.jp/kegg-bin/show_pathway?rno00340/81676%09yellow/291394%09yellow/25750%09yellow/307212%09yellow/24311%09yellow	5	1062	24	7808	1.53422	81676;291394;25750;307212;24311	Hnmt;Cndp2;Maob;Cndp1;Ddc	rno-miR-136-5p;rno-miR-431;rno-miR-411-5p;rno-miR-133b-3p;rno-miR-200a-3p;rno-miR-133a-3p	0.262275	0.581244	0.468555
path:rno04977	Vitamin digestion and absorption	http://www.kegg.jp/kegg-bin/show_pathway?rno04977/29723%09yellow/50621%09yellow/24565%09yellow/64047%09yellow/311536%09yellow	5	1062	24	7808	1.53422	29723;50621;24565;64047;311536	Slc19a1;Slc23a1;Abcc1;Lrat;Slc52a3	rno-miR-136-5p;rno-miR-122-5p;rno-miR-133b-3p;rno-miR-200a-3p;rno-miR-326-3p;rno-miR-133a-3p	0.262275	0.581244	0.468555
path:rno05164	Influenza A	http://www.kegg.jp/kegg-bin/show_pathway?rno05164/83529%09yellow/305896%09yellow/294254%09yellow/85245%09yellow/29513%09yellow/29702%09yellow/25385%09yellow/288064%09yellow/245920%09yellow/81649%09yellow/29260%09yellow/114495%09yellow/24835%09yellow/114612%09yellow/170851%09yellow/25124%09yellow/361749%09yellow/54281%09yellow/311430%09yellow/50689%09yellow/25464%09yellow/24770%09yellow/54244%09ye…	27	1062	171	7808	1.16506	83529;305896;294254;85245;29513;29702;25385;288064;245920;81649;29260;114495;24835;114612;170851;25124;361749;54281;311430;50689;25464;24770;54244;50658;301059;54318;364594	Vdac1;Irf9;Hspa1b;Kpna2;Mapk13;Eif2ak3;Faslg;Kpna1;Cxcl10;Mapk14;Tlr4;Map2k6;Tnf;Ddx39b;Map2k1;Stat1;Il33;Furin;Mavs;Mapk3;Icam1;Ccl2;Crebbp;Mapk9;Myd88;Eif2s1;Tlr3	rno-miR-136-5p;rno-miR-10b-5p;rno-miR-1-3p;rno-miR-503-5p;rno-miR-376b-3p;rno-miR-183-5p;rno-miR-206-3p;rno-miR-122-5p;rno-miR-381-3p;rno-miR-411-5p;rno-miR-542-5p;rno-miR-133b-3p;rno-miR-136-3p;rno-miR-200a-3p;rno-miR-133a-3p;rno-miR-30c-2-3p;rno-miR-128-3p;rno-miR-543-3p;rno-miR-451-5p;rno-miR-221-3p;rno-miR-431;rno-miR-99a-5p;rno-miR-495;rno-miR-326-3p	0.262726	0.580498	0.468555
path:rno04210	Apoptosis	http://www.kegg.jp/kegg-bin/show_pathway?rno04210/25402%09yellow/362418%09yellow/64625%09yellow/301059%09yellow/64026%09yellow/114214%09yellow/25466%09yellow/24835%09yellow/63879%09yellow/266610%09yellow/24674%09yellow/25385%09yellow/83584%09yellow/24888%09yellow	14	1062	83	7808	1.24333	25402;362418;64625;301059;64026;114214;25466;24835;63879;266610;24674;25385;83584;24888	Casp3;Irak2;Bid;Myd88;Casp7;Dffa;Il1rap;Tnf;Xiap;Fadd;Ppp3ca;Faslg;Casp6;Bcl2l1	rno-miR-206-3p;rno-miR-431;rno-miR-10b-5p;rno-miR-381-3p;rno-miR-411-5p;rno-miR-542-5p;rno-miR-99a-5p;rno-miR-136-3p;rno-miR-133b-3p;rno-miR-1-3p;rno-miR-128-3p;rno-miR-543-3p;rno-miR-495;rno-miR-200a-3p;rno-miR-326-3p;rno-miR-133a-3p	0.268166	0.571597	0.47523
path:rno05221	Acute myeloid leukemia	http://www.kegg.jp/kegg-bin/show_pathway?rno05221/24918%09yellow/50662%09yellow/24577%09yellow/25125%09yellow/50689%09yellow/170851%09yellow/25126%09yellow/64030%09yellow/56718%09yellow/25682%09yellow	10	1062	57	7808	1.29261	24918;50662;24577;25125;50689;170851;25126;64030;56718;25682	Stat5a;Runx1;Myc;Stat3;Mapk3;Map2k1;Stat5b;Kit;Mtor;Ppard	rno-miR-451-5p;rno-miR-206-3p;rno-miR-30c-2-3p;rno-miR-221-3p;rno-miR-431;rno-miR-10b-5p;rno-miR-122-5p;rno-miR-381-3p;rno-miR-411-5p;rno-miR-99a-5p;rno-miR-1-3p;rno-miR-128-3p;rno-miR-543-3p;rno-miR-495;rno-miR-200a-3p;rno-miR-326-3p;rno-miR-503-5p;rno-miR-376b-3p	0.277368	0.556943	0.488447
path:rno04973	Carbohydrate digestion and absorption	http://www.kegg.jp/kegg-bin/show_pathway?rno04973/25059%09yellow/25390%09yellow/303565%09yellow/29573%09yellow/25650%09yellow/25351%09yellow/84396%09yellow/24213%09yellow	8	1062	44	7808	1.33931	25059;25390;303565;29573;25650;25351;84396;24213	Hk2;Atp1b3;G6pc3;Slc37a4;Atp1b1;Slc2a2;Atp1b4;Atp1a3	rno-miR-30c-2-3p;rno-miR-598-3p;rno-miR-221-3p;rno-miR-136-5p;rno-miR-431;rno-miR-10b-5p;rno-miR-122-5p;rno-miR-381-3p;rno-miR-133b-3p;rno-miR-543-3p;rno-miR-495;rno-miR-200a-3p;rno-miR-133a-3p	0.279819	0.553124	0.489682
path:rno05340	Primary immunodeficiency	http://www.kegg.jp/kegg-bin/show_pathway?rno05340/24165%09yellow/24930%09yellow/171369%09yellow/140924%09yellow/304577%09yellow/499356%09yellow/24932%09yellow	7	1062	38	7808	1.3567	24165;24930;171369;140924;304577;499356;24932	Ada;Cd8a;Cd40;Il2rg;Ung;Blnk;Cd4	rno-miR-206-3p;rno-miR-136-5p;rno-miR-99b-3p;rno-miR-221-3p;rno-miR-381-3p;rno-miR-1-3p;rno-miR-543-3p;rno-miR-326-3p	0.289642	0.538139	0.503725
path:rno00460	Cyanoamino acid metabolism	http://www.kegg.jp/kegg-bin/show_pathway?rno00460/299857%09yellow/156275%09yellow	2	1062	7	7808	2.1027	299857;156275	Shmt2;Ggt7	rno-miR-200a-3p;rno-miR-30c-2-3p;rno-miR-326-3p	0.294153	0.531427	0.506673
path:rno04144	Endocytosis	http://www.kegg.jp/kegg-bin/show_pathway?rno04144/54241%09yellow/25151%09yellow/294254%09yellow/60628%09yellow/292640%09yellow/29357%09yellow/292156%09yellow/314641%09yellow/81921%09yellow/360834%09yellow/29161%09yellow/24176%09yellow/192204%09yellow/60443%09yellow/300791%09yellow/54251%09yellow/24329%09yellow/307403%09yellow/361120%09yellow/361846%09yellow/140924%09yellow/64310%09yellow/404781%0…	43	1062	287	7808	1.10583	54241;25151;294254;60628;292640;29357;292156;314641;81921;360834;29161;24176;192204;60443;300791;54251;24329;307403;361120;361846;140924;64310;404781;29385;25631;298584;64030;117277;84357;171574;297995;140940;362162;309376;117029;361916;362814;493810;84489;25096;84471;304546;59076	Cltc;Igf2r;Hspa1b;Cxcr4;Vta1;Smad2;Sh3glb1;Pip5k1c;Sh3gl3;Vps4b;Cav3;Adrb2;Ehd4;Epn2;Spg21;Flt1;Egfr;Csf1r;Eps15l1;Vps26a;Il2rg;Arf1;Iqsec3;Cxcr2;Smad3;Capzb;Kit;Epn1;Sh3kbp1;Dnm3;Chmp5;Arf3;Arfgap2;Zfyve27;Ccr5;Chmp4c;Rnf41;Capza2;Fgfr3;Pld1;Snx1;Git2;Grk6	rno-miR-136-5p;rno-miR-10b-5p;rno-miR-1-3p;rno-miR-503-5p;rno-miR-376b-3p;rno-miR-206-3p;rno-miR-183-5p;rno-miR-122-5p;rno-miR-381-3p;rno-miR-411-5p;rno-miR-542-5p;rno-miR-133b-3p;rno-miR-136-3p;rno-miR-200a-3p;rno-miR-133a-3p;rno-miR-30c-2-3p;rno-miR-128-3p;rno-miR-543-3p;rno-miR-99b-3p;rno-miR-221-3p;rno-miR-431;rno-miR-99a-5p;rno-miR-495;rno-miR-326-3p	0.297595	0.526374	0.506673
path:rno00790	Folate biosynthesis	http://www.kegg.jp/kegg-bin/show_pathway?rno00790/64192%09yellow/24312%09yellow/294753%09yellow	3	1062	13	7808	1.69863	64192;24312;294753	Qdpr;Dhfr;Mocs2	rno-miR-183-5p;rno-miR-30c-2-3p;rno-miR-136-5p;rno-miR-128-3p;rno-miR-376b-3p	0.298575	0.524946	0.506673
path:rno00920	Sulfur metabolism	http://www.kegg.jp/kegg-bin/show_pathway?rno00920/25274%09yellow/81805%09yellow/192172%09yellow	3	1062	13	7808	1.69863	25274;81805;192172	Tst;Suox;Mpst	rno-miR-183-5p;rno-miR-136-5p;rno-miR-326-3p	0.298575	0.524946	0.506673
path:rno04120	Ubiquitin mediated proteolysis	http://www.kegg.jp/kegg-bin/show_pathway?rno04120/316575%09yellow/79435%09yellow/313264%09yellow/117553%09yellow/315608%09yellow/81920%09yellow/361765%09yellow/303478%09yellow/63879%09yellow/289508%09yellow/64525%09yellow/360643%09yellow/300084%09yellow/287280%09yellow/117519%09yellow/308384%09yellow/140941%09yellow/24874%09yellow/64631%09yellow/296161%09yellow/363284%09yellow/298317%09yellow	22	1062	141	7808	1.15026	316575;79435;313264;117553;315608;81920;361765;303478;63879;289508;64525;360643;300084;287280;117519;308384;140941;24874;64631;296161;363284;298317	Trip12;Ube2d4;Trim32;Uba3;Ube4a;Ube2d3;Btrc;Ube2z;Xiap;Rchy1;Tceb1;Cdc27;Rbx1;Skp1;Keap1;Sae1;Siah1;Vhl;Ube2g1;Ubox5;Ube2f;Ube2a	rno-miR-206-3p;rno-miR-30c-2-3p;rno-miR-136-5p;rno-miR-221-3p;rno-miR-431;rno-miR-10b-5p;rno-miR-122-5p;rno-miR-381-3p;rno-miR-411-5p;rno-miR-1-3p;rno-miR-128-3p;rno-miR-543-3p;rno-miR-495;rno-miR-200a-3p;rno-miR-326-3p;rno-miR-503-5p;rno-miR-376b-3p	0.306513	0.513551	0.51701
path:rno04510	Focal adhesion	http://www.kegg.jp/kegg-bin/show_pathway?rno04510/287942%09yellow/89811%09yellow/25661%09yellow/311061%09yellow/29161%09yellow/25614%09yellow/54251%09yellow/24329%09yellow/360820%09yellow/84352%09yellow/24477%09yellow/63879%09yellow/25567%09yellow/170851%09yellow/24511%09yellow/24629%09yellow/24669%09yellow/25594%09yellow/83785%09yellow/24446%09yellow/63836%09yellow/29433%09yellow/24482%09yellow/…	32	1062	211	7808	1.11859	287942;89811;25661;311061;29161;25614;54251;24329;360820;84352;24477;63879;25567;170851;24511;24629;24669;25594;83785;24446;63836;29433;24482;50689;29195;94203;64033;50658;29431;117558;50685;170922	Crkl;Vegfb;Fn1;Itgb6;Cav3;Ptk2;Flt1;Egfr;Pxn;Col1a2;Ibsp;Xiap;Tnr;Map2k1;Itgb1;Pdgfrb;Ppp1cc;Ppp1cb;Vegfa;Hgf;Actn4;Pak3;Igf1;Mapk3;Chad;Pgf;Ccnd2;Mapk9;Pak1;Mylk2;Myl12b;Ilk	rno-miR-136-5p;rno-miR-10b-5p;rno-miR-1-3p;rno-miR-503-5p;rno-miR-376b-3p;rno-miR-206-3p;rno-miR-122-5p;rno-miR-381-3p;rno-miR-411-5p;rno-miR-542-5p;rno-miR-133b-3p;rno-miR-200a-3p;rno-miR-133a-3p;rno-miR-30c-2-3p;rno-miR-128-3p;rno-miR-543-3p;rno-miR-451-5p;rno-miR-99b-3p;rno-miR-221-3p;rno-miR-431;rno-miR-99a-5p;rno-miR-495;rno-miR-326-3p	0.308431	0.510843	0.517129
path:rno00500	Starch and sucrose metabolism	http://www.kegg.jp/kegg-bin/show_pathway?rno00500/83472%09yellow/25059%09yellow/24861%09yellow/289827%09yellow/396552%09yellow/292804%09yellow/574523%09yellow/24645%09yellow/303565%09yellow	9	1062	53	7808	1.2506	83472;25059;24861;289827;396552;292804;574523;24645;303565	Ugdh;Hk2;Ugt1a1;Ugp2;Ugt1a9;Gpi;Ugt1a5;Pgm1;G6pc3	rno-miR-30c-2-3p;rno-miR-122-5p;rno-miR-411-5p;rno-miR-128-3p;rno-miR-495;rno-miR-200a-3p;rno-miR-326-3p	0.321781	0.492439	0.536302
path:rno04370	VEGF signaling pathway	http://www.kegg.jp/kegg-bin/show_pathway?rno04370/24653%09yellow/25614%09yellow/81649%09yellow/83785%09yellow/360820%09yellow/308589%09yellow/50689%09yellow/29513%09yellow/170851%09yellow/24674%09yellow	10	1062	60	7808	1.2275	24653;25614;81649;83785;360820;308589;50689;29513;170851;24674	Pla2g4a;Ptk2;Mapk14;Vegfa;Pxn;Sphk2;Mapk3;Mapk13;Map2k1;Ppp3ca	rno-miR-206-3p;rno-miR-30c-2-3p;rno-miR-503-5p;rno-miR-381-3p;rno-miR-411-5p;rno-miR-133b-3p;rno-miR-1-3p;rno-miR-128-3p;rno-miR-543-3p;rno-miR-495;rno-miR-326-3p;rno-miR-133a-3p	0.325803	0.487045	0.539792
path:rno03013	RNA transport	http://www.kegg.jp/kegg-bin/show_pathway?rno03013/303831%09yellow/84005%09yellow/24948%09yellow/298075%09yellow/287113%09yellow/117019%09yellow/116555%09yellow/690244%09yellow/361845%09yellow/114612%09yellow/300253%09yellow/499417%09yellow/297699%09yellow/65160%09yellow/295692%09yellow/117045%09yellow/171361%09yellow/363462%09yellow/301442%09yellow/287436%09yellow/245922%09yellow/291874%09yellow/…	25	1062	164	7808	1.12367	303831;84005;24948;298075;287113;117019;116555;690244;361845;114612;300253;499417;297699;65160;295692;117045;171361;363462;301442;287436;245922;291874;53372;54318;24917	Eif4a2;Eif2b2;Fmr1;Ncbp1;Rnps1;Eif2b4;Nup107;Sumo2;Eif4ebp2;Ddx39b;Eif4b;Sumo3;Strap;Clns1a;Nup35;Eif4e;Eef1a1;Gemin8;Sumo1;Eif4a1;Nupl1;Nup93;Nup54;Eif2s1;Kpnb1	rno-miR-183-5p;rno-miR-206-3p;rno-miR-136-5p;rno-miR-221-3p;rno-miR-431;rno-miR-10b-5p;rno-miR-503-5p;rno-miR-122-5p;rno-miR-381-3p;rno-miR-133b-3p;rno-miR-136-3p;rno-miR-1-3p;rno-miR-128-3p;rno-miR-543-3p;rno-miR-495;rno-miR-200a-3p;rno-miR-326-3p;rno-miR-133a-3p;rno-miR-376b-3p	0.327747	0.484462	0.539818
path:rno05219	Bladder cancer	http://www.kegg.jp/kegg-bin/show_pathway?rno05219/363140%09yellow/84489%09yellow/83785%09yellow/24329%09yellow/24577%09yellow/50689%09yellow/170851%09yellow	7	1062	40	7808	1.28853	363140;84489;83785;24329;24577;50689;170851	Rassf1;Fgfr3;Vegfa;Egfr;Myc;Mapk3;Map2k1	rno-miR-451-5p;rno-miR-206-3p;rno-miR-30c-2-3p;rno-miR-431;rno-miR-503-5p;rno-miR-411-5p;rno-miR-99a-5p;rno-miR-133b-3p;rno-miR-1-3p;rno-miR-495;rno-miR-326-3p;rno-miR-133a-3p	0.329723	0.48185	0.539898
path:rno04260	Cardiac muscle contraction	http://www.kegg.jp/kegg-bin/show_pathway?rno04260/24585%09yellow/24782%09yellow/50688%09yellow/293448%09yellow/116600%09yellow/117557%09yellow/25297%09yellow/24239%09yellow/25650%09yellow/360229%09yellow/25390%09yellow/84396%09yellow/24213%09yellow	13	1062	81	7808	1.18221	24585;24782;50688;293448;116600;117557;25297;24239;25650;360229;25390;84396;24213	Myl3;Slc9a1;Cacnb1;Uqcrc2;Cacnb2;Tpm3;Cacnb3;Cacna1c;Atp1b1;Cox8c;Atp1b3;Atp1b4;Atp1a3	rno-miR-183-5p;rno-miR-30c-2-3p;rno-miR-206-3p;rno-miR-221-3p;rno-miR-598-3p;rno-miR-136-5p;rno-miR-431;rno-miR-122-5p;rno-miR-381-3p;rno-miR-1-3p;rno-miR-128-3p;rno-miR-543-3p;rno-miR-495;rno-miR-200a-3p;rno-miR-326-3p	0.333273	0.4772	0.540217
path:rno02010	ABC transporters	http://www.kegg.jp/kegg-bin/show_pathway?rno02010/85264%09yellow/116721%09yellow/63886%09yellow/79248%09yellow/286970%09yellow/361439%09yellow/84356%09yellow/24565%09yellow	8	1062	47	7808	1.25334	85264;116721;63886;79248;286970;361439;84356;24565	Abcg1;Abcc5;Abcb9;Abca2;Abca5;Abcb10;Abcd2;Abcc1	rno-miR-30c-2-3p;rno-miR-10b-5p;rno-miR-122-5p;rno-miR-503-5p;rno-miR-381-3p;rno-miR-542-5p;rno-miR-133b-3p;rno-miR-128-3p;rno-miR-495;rno-miR-326-3p;rno-miR-133a-3p	0.335238	0.474647	0.540217
path:rno00053	Ascorbate and aldarate metabolism	http://www.kegg.jp/kegg-bin/show_pathway?rno00053/25106%09yellow/83472%09yellow/24861%09yellow/396552%09yellow/574523%09yellow	5	1062	27	7808	1.36322	25106;83472;24861;396552;574523	Rgn;Ugdh;Ugt1a1;Ugt1a9;Ugt1a5	rno-miR-206-3p;rno-miR-30c-2-3p;rno-miR-411-5p;rno-miR-1-3p;rno-miR-128-3p;rno-miR-495;rno-miR-200a-3p	0.335706	0.47404	0.540217
path:rno05215	Prostate cancer	http://www.kegg.jp/kegg-bin/show_pathway?rno05215/362817%09yellow/24827%09yellow/24329%09yellow/54244%09yellow/362339%09yellow/83571%09yellow/24482%09yellow/301252%09yellow/50689%09yellow/170851%09yellow/362862%09yellow/305999%09yellow/56718%09yellow/24629%09yellow	14	1062	89	7808	1.15861	362817;24827;24329;54244;362339;83571;24482;301252;50689;170851;362862;305999;56718;24629	Cdk2;Tgfa;Egfr;Crebbp;Creb3l2;Cdkn1b;Igf1;Hsp90ab1;Mapk3;Map2k1;Hsp90b1;Nkx3-1;Mtor;Pdgfrb	rno-miR-451-5p;rno-miR-206-3p;rno-miR-30c-2-3p;rno-miR-136-5p;rno-miR-221-3p;rno-miR-183-5p;rno-miR-10b-5p;rno-miR-122-5p;rno-miR-503-5p;rno-miR-381-3p;rno-miR-411-5p;rno-miR-99a-5p;rno-miR-133b-3p;rno-miR-1-3p;rno-miR-543-3p;rno-miR-495;rno-miR-200a-3p;rno-miR-326-3p;rno-miR-133a-3p;rno-miR-376b-3p	0.348529	0.457761	0.557647
path:rno00532	Glycosaminoglycan biosynthesis - chondroitin sulfate / dermatan sulfate	http://www.kegg.jp/kegg-bin/show_pathway?rno00532/304322%09yellow/302302%09yellow/286974%09yellow/316533%09yellow	4	1062	21	7808	1.40193	304322;302302;286974;316533	Chst12;Chst7;Chst15;Chpf	rno-miR-495;rno-miR-503-5p;rno-miR-221-3p;rno-miR-128-3p;rno-miR-326-3p	0.350806	0.454933	0.5581
path:rno00640	Propanoate metabolism	http://www.kegg.jp/kegg-bin/show_pathway?rno00640/24533%09yellow/301384%09yellow/25014%09yellow/85239%09yellow/361465%09yellow	5	1062	28	7808	1.31437	24533;301384;25014;85239;361465	Ldha;Hibch;Acat1;Mlycd;Echdc1	rno-miR-451-5p;rno-miR-206-3p;rno-miR-221-3p;rno-miR-10b-5p;rno-miR-411-5p;rno-miR-1-3p;rno-miR-128-3p	0.360642	0.442924	0.570067
path:rno05414	Dilated cardiomyopathy	http://www.kegg.jp/kegg-bin/show_pathway?rno05414/24585%09yellow/50688%09yellow/64672%09yellow/116600%09yellow/24482%09yellow/24835%09yellow/117557%09yellow/25297%09yellow/24239%09yellow/25437%09yellow/24511%09yellow/25289%09yellow/311061%09yellow/64532%09yellow	14	1062	90	7808	1.14559	24585;50688;64672;116600;24482;24835;117557;25297;24239;25437;24511;25289;311061;64532	Myl3;Cacnb1;Pln;Cacnb2;Igf1;Tnf;Tpm3;Cacnb3;Cacna1c;Emd;Itgb1;Adcy6;Itgb6;Adcy5	rno-miR-206-3p;rno-miR-30c-2-3p;rno-miR-183-5p;rno-miR-221-3p;rno-miR-431;rno-miR-10b-5p;rno-miR-122-5p;rno-miR-381-3p;rno-miR-411-5p;rno-miR-542-5p;rno-miR-99a-5p;rno-miR-133b-3p;rno-miR-1-3p;rno-miR-128-3p;rno-miR-543-3p;rno-miR-495;rno-miR-200a-3p;rno-miR-326-3p;rno-miR-133a-3p;rno-miR-376b-3p	0.3624	0.440812	0.570067
path:rno00603	Glycosphingolipid biosynthesis - globo series	http://www.kegg.jp/kegg-bin/show_pathway?rno00603/81919%09yellow/294673%09yellow/84597%09yellow	3	1062	15	7808	1.47177	81919;294673;84597	Fut1;Hexb;Fut9	rno-miR-543-3p;rno-miR-495;rno-miR-381-3p;rno-miR-99b-3p;rno-miR-326-3p	0.367651	0.434565	0.575096
path:rno04612	Antigen processing and presentation	http://www.kegg.jp/kegg-bin/show_pathway?rno04612/25337%09yellow/25336%09yellow/24930%09yellow/294254%09yellow/266759%09yellow/25599%09yellow/25617%09yellow/24835%09yellow/301252%09yellow/287716%09yellow/63865%09yellow/64202%09yellow/25110%09yellow/29630%09yellow/24932%09yellow	15	1062	98	7808	1.12713	25337;25336;24930;294254;266759;25599;25617;24835;301252;287716;63865;64202;25110;29630;24932	Nfyc;Nfyb;Cd8a;Hspa1b;Hspa4;Cd74;Hspa5;Tnf;Hsp90ab1;Psme3;Lgmn;Calr;Klrd1;Psme1;Cd4	rno-miR-451-5p;rno-miR-221-3p;rno-miR-122-5p;rno-miR-381-3p;rno-miR-411-5p;rno-miR-542-5p;rno-miR-99a-5p;rno-miR-543-3p;rno-miR-495;rno-miR-200a-3p;rno-miR-376b-3p	0.375991	0.424822	0.582181
path:rno00010	Glycolysis / Gluconeogenesis	http://www.kegg.jp/kegg-bin/show_pathway?rno00010/25438%09yellow/24533%09yellow/29554%09yellow/25059%09yellow/298942%09yellow/24849%09yellow/24644%09yellow/292804%09yellow/114508%09yellow/24645%09yellow/303565%09yellow	11	1062	70	7808	1.15697	25438;24533;29554;25059;298942;24849;24644;292804;114508;24645;303565	Eno3;Ldha;Pdha1;Hk2;Dld;Tpi1;Pgk1;Gpi;Fbp2;Pgm1;G6pc3	rno-miR-30c-2-3p;rno-miR-136-5p;rno-miR-221-3p;rno-miR-10b-5p;rno-miR-122-5p;rno-miR-381-3p;rno-miR-128-3p;rno-miR-495;rno-miR-326-3p	0.376339	0.424421	0.582181
path:rno00062	Fatty acid elongation	http://www.kegg.jp/kegg-bin/show_pathway?rno00062/170465%09yellow/54398%09yellow/171402%09yellow/26759%09yellow/84013%09yellow	5	1062	29	7808	1.26888	170465;54398;171402;26759;84013	Acaa2;Ppt2;Elovl6;Acot7;Hsd17b12	rno-miR-128-3p;rno-miR-200a-3p;rno-miR-326-3p;rno-miR-503-5p;rno-miR-411-5p	0.385623	0.413837	0.590024
path:rno01040	Biosynthesis of unsaturated fatty acids	http://www.kegg.jp/kegg-bin/show_pathway?rno01040/84575%09yellow/24157%09yellow/26759%09yellow/171402%09yellow/84013%09yellow	5	1062	29	7808	1.26888	84575;24157;26759;171402;84013	Fads1;Acaa1a;Acot7;Elovl6;Hsd17b12	rno-miR-200a-3p;rno-miR-326-3p;rno-miR-128-3p;rno-miR-411-5p	0.385623	0.413837	0.590024
path:rno04974	Protein digestion and absorption	http://www.kegg.jp/kegg-bin/show_pathway?rno04974/84551%09yellow/24213%09yellow/292657%09yellow/170566%09yellow/25043%09yellow/84352%09yellow/25684%09yellow/83509%09yellow/25650%09yellow/155205%09yellow/25550%09yellow/25390%09yellow/84396%09yellow/63883%09yellow	14	1062	92	7808	1.12039	84551;24213;292657;170566;25043;84352;25684;83509;25650;155205;25550;25390;84396;63883	Slc7a8;Atp1a3;Slc1a5;Slc16a10;Eln;Col1a2;Mep1a;Slc7a7;Atp1b1;Slc36a1;Slc1a1;Atp1b3;Atp1b4;Kcne3	rno-miR-206-3p;rno-miR-30c-2-3p;rno-miR-598-3p;rno-miR-221-3p;rno-miR-136-5p;rno-miR-431;rno-miR-122-5p;rno-miR-381-3p;rno-miR-133b-3p;rno-miR-1-3p;rno-miR-128-3p;rno-miR-543-3p;rno-miR-495;rno-miR-200a-3p;rno-miR-133a-3p;rno-miR-376b-3p	0.390381	0.408512	0.594058
path:rno05210	Colorectal cancer	http://www.kegg.jp/kegg-bin/show_pathway?rno05210/25402%09yellow/50658%09yellow/79257%09yellow/24577%09yellow/29357%09yellow/50689%09yellow/314322%09yellow/170851%09yellow/25631%09yellow/50554%09yellow	10	1062	64	7808	1.15019	25402;50658;79257;24577;29357;50689;314322;170851;25631;50554	Casp3;Mapk9;Axin1;Myc;Smad2;Mapk3;Fos;Map2k1;Smad3;Smad4	rno-miR-451-5p;rno-miR-206-3p;rno-miR-30c-2-3p;rno-miR-136-5p;rno-miR-221-3p;rno-miR-431;rno-miR-10b-5p;rno-miR-381-3p;rno-miR-411-5p;rno-miR-542-5p;rno-miR-1-3p;rno-miR-128-3p;rno-miR-543-3p;rno-miR-495;rno-miR-326-3p;rno-miR-503-5p	0.392602	0.406048	0.594208
path:rno04360	Axon guidance	http://www.kegg.jp/kegg-bin/show_pathway?rno04360/94268%09yellow/65208%09yellow/81664%09yellow/25643%09yellow/25614%09yellow/65172%09yellow/60628%09yellow/29433%09yellow/641521%09yellow/29431%09yellow/50689%09yellow/50687%09yellow/24511%09yellow/24772%09yellow/24674%09yellow/54293%09yellow/29524%09yellow/29745%09yellow/25186%09yellow	19	1062	128	7808	1.093	94268;65208;81664;25643;25614;65172;60628;29433;641521;29431;50689;50687;24511;24772;24674;54293;29524;29745;25186	Efna1;Dpysl5;Gnai2;Gnai3;Ptk2;Limk1;Cxcr4;Pak3;Lrrc4;Pak1;Mapk3;L1cam;Itgb1;Cxcl12;Ppp3ca;Rgs3;Limk2;Sema4f;Efnb1	rno-miR-206-3p;rno-miR-30c-2-3p;rno-miR-136-5p;rno-miR-221-3p;rno-miR-10b-5p;rno-miR-122-5p;rno-miR-503-5p;rno-miR-381-3p;rno-miR-411-5p;rno-miR-133b-3p;rno-miR-1-3p;rno-miR-128-3p;rno-miR-543-3p;rno-miR-495;rno-miR-200a-3p;rno-miR-326-3p;rno-miR-133a-3p;rno-miR-376b-3p	0.397378	0.400796	0.598203
path:rno00120	Primary bile acid biosynthesis	http://www.kegg.jp/kegg-bin/show_pathway?rno00120/309527%09yellow/79244%09yellow/25284%09yellow	3	1062	16	7808	1.3796	309527;79244;25284	Ch25h;Hsd17b4;Amacr	rno-miR-431;rno-miR-495;rno-miR-411-5p	0.401819	0.395969	0.601654
path:rno04530	Tight junction	http://www.kegg.jp/kegg-bin/show_pathway?rno04530/307505%09yellow/288077%09yellow/25482%09yellow/29647%09yellow/365355%09yellow/81664%09yellow/25643%09yellow/59317%09yellow/83807%09yellow/63836%09yellow/117281%09yellow/65129%09yellow/116724%09yellow/83497%09yellow/24673%09yellow/58857%09yellow/29365%09yellow/298487%09yellow/50685%09yellow/315648%09yellow/304124%09yellow	21	1062	143	7808	1.0813	307505;288077;25482;29647;365355;81664;25643;59317;83807;63836;117281;65129;116724;83497;24673;58857;29365;298487;50685;315648;304124	Ctnna1;Hcls1;Mras;Cask;Rras2;Gnai2;Gnai3;Epb41l1;Ybx3;Actn4;Ppp2r1a;Cldn1;Epb41l3;Ocln;Ppp2cb;Vapa;Mpdz;Cldn19;Myl12b;Ppp2r1b;Cldn8	rno-miR-451-5p;rno-miR-206-3p;rno-miR-183-5p;rno-miR-598-3p;rno-miR-221-3p;rno-miR-30c-2-3p;rno-miR-431;rno-miR-10b-5p;rno-miR-122-5p;rno-miR-381-3p;rno-miR-133b-3p;rno-miR-136-3p;rno-miR-1-3p;rno-miR-128-3p;rno-miR-543-3p;rno-miR-495;rno-miR-200a-3p;rno-miR-326-3p;rno-miR-133a-3p;rno-miR-376b-3p	0.405898	0.391583	0.601724
path:rno03040	Spliceosome	http://www.kegg.jp/kegg-bin/show_pathway?rno03040/287765%09yellow/499691%09yellow/297695%09yellow/245957%09yellow/287768%09yellow/294254%09yellow/29578%09yellow/288701%09yellow/290046%09yellow/117280%09yellow/494445%09yellow/29678%09yellow/89819%09yellow/114612%09yellow/117259%09yellow/362630%09yellow/298075%09yellow/362687%09yellow/117282%09yellow/85434%09yellow	20	1062	136	7808	1.08276	287765;499691;297695;245957;287768;294254;29578;288701;290046;117280;494445;29678;89819;114612;117259;362630;298075;362687;117282;85434	Ddx5;Prpf38b;Wbp11;Ddx46;Smndc1;Hspa1b;Hnrnpa1;Srsf9;Hnrnpc;Hnrnpu;Srsf2;Sart1;Bud31;Ddx39b;Tra2b;Srsf10;Ncbp1;Srsf7;Hnrnpk;Cdc5l	rno-miR-206-3p;rno-miR-183-5p;rno-miR-99b-3p;rno-miR-221-3p;rno-miR-10b-5p;rno-miR-122-5p;rno-miR-381-3p;rno-miR-411-5p;rno-miR-1-3p;rno-miR-128-3p;rno-miR-543-3p;rno-miR-495;rno-miR-200a-3p;rno-miR-326-3p;rno-miR-376b-3p	0.407623	0.389742	0.601724
path:rno05214	Glioma	http://www.kegg.jp/kegg-bin/show_pathway?rno05214/307100%09yellow/56718%09yellow/24827%09yellow/24329%09yellow/24482%09yellow/50689%09yellow/24244%09yellow/170851%09yellow/24242%09yellow/24629%09yellow	10	1062	65	7808	1.13235	307100;56718;24827;24329;24482;50689;24244;170851;24242;24629	Calml3;Mtor;Tgfa;Egfr;Igf1;Mapk3;Calm3;Map2k1;Calm1;Pdgfrb	rno-miR-451-5p;rno-miR-206-3p;rno-miR-30c-2-3p;rno-miR-221-3p;rno-miR-10b-5p;rno-miR-122-5p;rno-miR-503-5p;rno-miR-381-3p;rno-miR-411-5p;rno-miR-99a-5p;rno-miR-133b-3p;rno-miR-1-3p;rno-miR-543-3p;rno-miR-495;rno-miR-200a-3p;rno-miR-326-3p;rno-miR-133a-3p;rno-miR-376b-3p	0.409479	0.387769	0.601724
path:rno00480	Glutathione metabolism	http://www.kegg.jp/kegg-bin/show_pathway?rno00480/297029%09yellow/24423%09yellow/171341%09yellow/363469%09yellow/25260%09yellow/362720%09yellow/156275%09yellow/84596%09yellow/25458%09yellow	9	1062	58	7808	1.14206	297029;24423;171341;363469;25260;362720;156275;84596;25458	Gstk1;Gstm1;Mgst1;Sms;Gstt1;Rrm2;Ggt7;Srm;Gss	rno-miR-206-3p;rno-miR-30c-2-3p;rno-miR-99b-3p;rno-miR-133b-3p;rno-miR-1-3p;rno-miR-128-3p;rno-miR-543-3p;rno-miR-200a-3p;rno-miR-326-3p;rno-miR-133a-3p	0.410462	0.386727	0.601724
path:rno04911	Insulin secretion	http://www.kegg.jp/kegg-bin/show_pathway?rno04911/25650%09yellow/362339%09yellow/25351%09yellow/24778%09yellow/24239%09yellow/24803%09yellow/29747%09yellow/25289%09yellow/83535%09yellow/64532%09yellow/25390%09yellow/84396%09yellow/24213%09yellow	13	1062	87	7808	1.09982	25650;362339;25351;24778;24239;24803;29747;25289;83535;64532;25390;84396;24213	Atp1b1;Creb3l2;Slc2a2;Slc2a1;Cacna1c;Vamp2;Kcnmb1;Adcy6;Kcnj11;Adcy5;Atp1b3;Atp1b4;Atp1a3	rno-miR-183-5p;rno-miR-206-3p;rno-miR-136-5p;rno-miR-221-3p;rno-miR-30c-2-3p;rno-miR-598-3p;rno-miR-431;rno-miR-10b-5p;rno-miR-122-5p;rno-miR-503-5p;rno-miR-381-3p;rno-miR-411-5p;rno-miR-133b-3p;rno-miR-1-3p;rno-miR-128-3p;rno-miR-543-3p;rno-miR-495;rno-miR-200a-3p;rno-miR-133a-3p	0.420478	0.376256	0.613198
path:rno05310	Asthma	http://www.kegg.jp/kegg-bin/show_pathway?rno05310/29397%09yellow/25325%09yellow/171369%09yellow/25316%09yellow/24835%09yellow	5	1062	31	7808	1.18671	29397;25325;171369;25316;24835	Ccl11;Il10;Cd40;Ms4a2;Tnf	rno-miR-30c-2-3p;rno-miR-221-3p;rno-miR-411-5p;rno-miR-542-5p;rno-miR-99a-5p;rno-miR-128-3p;rno-miR-495;rno-miR-326-3p	0.435322	0.36119	0.629169
path:rno05100	Bacterial invasion of epithelial cells	http://www.kegg.jp/kegg-bin/show_pathway?rno05100/307505%09yellow/288077%09yellow/54241%09yellow/171574%09yellow/25614%09yellow/287942%09yellow/360820%09yellow/25661%09yellow/308875%09yellow/24511%09yellow/170922%09yellow/29161%09yellow	12	1062	81	7808	1.09023	307505;288077;54241;171574;25614;287942;360820;25661;308875;24511;170922;29161	Ctnna1;Hcls1;Cltc;Dnm3;Ptk2;Crkl;Pxn;Fn1;Rhog;Itgb1;Ilk;Cav3	rno-miR-206-3p;rno-miR-30c-2-3p;rno-miR-431;rno-miR-381-3p;rno-miR-542-5p;rno-miR-1-3p;rno-miR-128-3p;rno-miR-543-3p;rno-miR-495;rno-miR-200a-3p;rno-miR-326-3p	0.437734	0.35879	0.629169
path:rno05010	Alzheimer's disease	http://www.kegg.jp/kegg-bin/show_pathway?rno05010/499529%09yellow/678759%09yellow/64625%09yellow/29722%09yellow/29702%09yellow/25700%09yellow/289217%09yellow/293448%09yellow/24835%09yellow/24539%09yellow/24239%09yellow/266610%09yellow/307100%09yellow/24409%09yellow/64026%09yellow/81751%09yellow/24412%09yellow/292788%09yellow/29192%09yellow/50689%09yellow/24242%09yellow/24674%09yellow/24408%09yell…	26	1062	182	7808	1.05157	499529;678759;64625;29722;29702;25700;289217;293448;24835;24539;24239;266610;307100;24409;64026;81751;24412;292788;29192;50689;24242;24674;24408;25402;24244;360229	Ndufs4;Ndufa10;Bid;Apbb1;Eif2ak3;Ide;Sdhc;Uqcrc2;Tnf;Lpl;Cacna1c;Fadd;Calml3;Grin2a;Casp7;Psen2;Grin2d;Psenen;Psen1;Mapk3;Calm1;Ppp3ca;Grin1;Casp3;Calm3;Cox8c	rno-miR-136-5p;rno-miR-10b-5p;rno-miR-1-3p;rno-miR-376b-3p;rno-miR-183-5p;rno-miR-206-3p;rno-miR-122-5p;rno-miR-381-3p;rno-miR-411-5p;rno-miR-542-5p;rno-miR-133b-3p;rno-miR-200a-3p;rno-miR-133a-3p;rno-miR-30c-2-3p;rno-miR-128-3p;rno-miR-543-3p;rno-miR-451-5p;rno-miR-99b-3p;rno-miR-221-3p;rno-miR-431;rno-miR-99a-5p;rno-miR-495;rno-miR-326-3p	0.438589	0.357942	0.629169
path:rno04520	Adherens junction	http://www.kegg.jp/kegg-bin/show_pathway?rno04520/307505%09yellow/24329%09yellow/63836%09yellow/54244%09yellow/29357%09yellow/24954%09yellow/116490%09yellow/50689%09yellow/25631%09yellow/50554%09yellow/308023%09yellow	11	1062	74	7808	1.09386	307505;24329;63836;54244;29357;24954;116490;50689;25631;50554;308023	Ctnna1;Egfr;Actn4;Crebbp;Smad2;Insr;Snai1;Mapk3;Smad3;Smad4;Ssx2ip	rno-miR-206-3p;rno-miR-30c-2-3p;rno-miR-99b-3p;rno-miR-136-5p;rno-miR-431;rno-miR-381-3p;rno-miR-542-5p;rno-miR-133b-3p;rno-miR-1-3p;rno-miR-128-3p;rno-miR-543-3p;rno-miR-495;rno-miR-200a-3p;rno-miR-326-3p;rno-miR-133a-3p	0.440419	0.356134	0.629169
path:rno04972	Pancreatic secretion	http://www.kegg.jp/kegg-bin/show_pathway?rno04972/362052%09yellow/24782%09yellow/54231%09yellow/84484%09yellow/25650%09yellow/114629%09yellow/83629%09yellow/29598%09yellow/25289%09yellow/64532%09yellow/25390%09yellow/25668%09yellow/84396%09yellow/24213%09yellow	14	1062	97	7808	1.06195	362052;24782;54231;84484;25650;114629;83629;29598;25289;64532;25390;25668;84396;24213	Clca2;Slc9a1;Car2;Slc4a4;Atp1b1;Slc26a3;Slc12a2;Atp2b1;Adcy6;Adcy5;Atp1b3;Cd38;Atp1b4;Atp1a3	rno-miR-451-5p;rno-miR-183-5p;rno-miR-30c-2-3p;rno-miR-136-5p;rno-miR-221-3p;rno-miR-598-3p;rno-miR-431;rno-miR-122-5p;rno-miR-381-3p;rno-miR-411-5p;rno-miR-133b-3p;rno-miR-128-3p;rno-miR-543-3p;rno-miR-495;rno-miR-200a-3p;rno-miR-133a-3p	0.460871	0.336421	0.655045
path:rno04320	Dorso-ventral axis formation	http://www.kegg.jp/kegg-bin/show_pathway?rno04320/24329%09yellow/50689%09yellow/170851%09yellow/312777%09yellow	4	1062	25	7808	1.17701	24329;50689;170851;312777	Egfr;Mapk3;Map2k1;Etv6	rno-miR-206-3p;rno-miR-30c-2-3p;rno-miR-503-5p;rno-miR-411-5p;rno-miR-133b-3p;rno-miR-1-3p;rno-miR-326-3p;rno-miR-133a-3p;rno-miR-376b-3p	0.463939	0.333539	0.656076
path:rno00072	Synthesis and degradation of ketone bodies	http://www.kegg.jp/kegg-bin/show_pathway?rno00072/29637%09yellow/25014%09yellow	2	1062	11	7808	1.33739	29637;25014	Hmgcs1;Acat1	rno-miR-451-5p;rno-miR-221-3p;rno-miR-411-5p;rno-miR-495;rno-miR-200a-3p;rno-miR-326-3p	0.472633	0.325476	0.661959
path:rno03050	Proteasome	http://www.kegg.jp/kegg-bin/show_pathway?rno03050/29673%09yellow/287716%09yellow/29671%09yellow/94198%09yellow/29630%09yellow/24967%09yellow/29668%09yellow	7	1062	47	7808	1.09563	29673;287716;29671;94198;29630;24967;29668	Psma6;Psme3;Psma4;Psmb1;Psme1;Psmb9;Psma1	rno-miR-30c-2-3p;rno-miR-221-3p;rno-miR-381-3p;rno-miR-128-3p;rno-miR-495;rno-miR-326-3p;rno-miR-376b-3p	0.472828	0.325297	0.661959
path:rno03060	Protein export	http://www.kegg.jp/kegg-bin/show_pathway?rno03060/116650%09yellow/315548%09yellow/80843%09yellow/25617%09yellow	4	1062	26	7808	1.1316	116650;315548;80843;25617	Srp54a;Srpr;Sec61a1;Hspa5	rno-miR-451-5p;rno-miR-30c-2-3p;rno-miR-431;rno-miR-133b-3p;rno-miR-128-3p;rno-miR-133a-3p;rno-miR-495;rno-miR-326-3p;rno-miR-503-5p	0.491252	0.308696	0.68407
path:rno04611	Platelet activation	http://www.kegg.jp/kegg-bin/show_pathway?rno04611/29434%09yellow/24669%09yellow/24653%09yellow/81664%09yellow/25643%09yellow/81649%09yellow/25594%09yellow/25265%09yellow/24693%09yellow/84352%09yellow/25259%09yellow/50689%09yellow/29513%09yellow/25505%09yellow/117558%09yellow/50685%09yellow/25289%09yellow/24511%09yellow/64532%09yellow	19	1062	136	7808	1.02764	29434;24669;24653;81664;25643;81649;25594;25265;24693;84352;25259;50689;29513;25505;117558;50685;25289;24511;64532	Rasgrp1;Ppp1cc;Pla2g4a;Gnai2;Gnai3;Mapk14;Ppp1cb;P2ry1;Ptgs1;Col1a2;Gp5;Mapk3;Mapk13;P2rx1;Mylk2;Myl12b;Adcy6;Itgb1;Adcy5	rno-miR-206-3p;rno-miR-183-5p;rno-miR-99b-3p;rno-miR-221-3p;rno-miR-30c-2-3p;rno-miR-431;rno-miR-10b-5p;rno-miR-122-5p;rno-miR-381-3p;rno-miR-99a-5p;rno-miR-133b-3p;rno-miR-1-3p;rno-miR-128-3p;rno-miR-543-3p;rno-miR-495;rno-miR-200a-3p;rno-miR-326-3p;rno-miR-133a-3p;rno-miR-376b-3p	0.493508	0.306706	0.68407
path:rno00450	Selenocompound metabolism	http://www.kegg.jp/kegg-bin/show_pathway?rno00450/363285%09yellow/58819%09yellow/24962%09yellow	3	1062	19	7808	1.16132	363285;58819;24962	Scly;Txnrd1;Cth	rno-miR-451-5p;rno-miR-136-5p;rno-miR-221-3p;rno-miR-411-5p;rno-miR-128-3p;rno-miR-543-3p;rno-miR-326-3p	0.500319	0.300753	0.686713
path:rno00511	Other glycan degradation	http://www.kegg.jp/kegg-bin/show_pathway?rno00511/294673%09yellow/117185%09yellow/290923%09yellow	3	1062	19	7808	1.16132	294673;117185;290923	Hexb;Neu3;Aga	rno-miR-200a-3p;rno-miR-495;rno-miR-183-5p;rno-miR-381-3p;rno-miR-326-3p	0.500319	0.300753	0.686713
path:rno04664	Fc epsilon RI signaling pathway	http://www.kegg.jp/kegg-bin/show_pathway?rno04664/25316%09yellow/24653%09yellow/81649%09yellow/114495%09yellow/50658%09yellow/24835%09yellow/50689%09yellow/29513%09yellow/54259%09yellow/170851%09yellow	10	1062	71	7808	1.03585	25316;24653;81649;114495;50658;24835;50689;29513;54259;170851	Ms4a2;Pla2g4a;Mapk14;Map2k6;Mapk9;Tnf;Mapk3;Mapk13;Inpp5d;Map2k1	rno-miR-206-3p;rno-miR-30c-2-3p;rno-miR-183-5p;rno-miR-221-3p;rno-miR-122-5p;rno-miR-503-5p;rno-miR-381-3p;rno-miR-411-5p;rno-miR-542-5p;rno-miR-99a-5p;rno-miR-133b-3p;rno-miR-1-3p;rno-miR-128-3p;rno-miR-543-3p;rno-miR-495;rno-miR-200a-3p;rno-miR-326-3p;rno-miR-133a-3p	0.509865	0.292544	0.696401
path:rno00524	Butirosin and neomycin biosynthesis	http://www.kegg.jp/kegg-bin/show_pathway?rno00524/25059%09yellow	1	1062	5	7808	1.47088	25059	Hk2	rno-miR-495	0.534846	0.271772	0.726975
path:rno04913	Ovarian steroidogenesis	http://www.kegg.jp/kegg-bin/show_pathway?rno04913/25449%09yellow/24653%09yellow/25557%09yellow/29540%09yellow/24482%09yellow/24954%09yellow/25289%09yellow/64532%09yellow	8	1062	58	7808	1.0142	25449;24653;25557;29540;24482;24954;25289;64532	Fshr;Pla2g4a;Star;Hsd17b7;Igf1;Insr;Adcy6;Adcy5	rno-miR-206-3p;rno-miR-183-5p;rno-miR-99b-3p;rno-miR-221-3p;rno-miR-10b-5p;rno-miR-122-5p;rno-miR-381-3p;rno-miR-133b-3p;rno-miR-1-3p;rno-miR-128-3p;rno-miR-543-3p;rno-miR-495;rno-miR-200a-3p;rno-miR-326-3p;rno-miR-133a-3p;rno-miR-376b-3p	0.54192	0.266065	0.728809
path:rno04610	Complement and coagulation cascades	http://www.kegg.jp/kegg-bin/show_pathway?rno04610/24237%09yellow/304917%09yellow/83580%09yellow/24617%09yellow/29251%09yellow/64668%09yellow/25268%09yellow/64023%09yellow/24153%09yellow/25245%09yellow	10	1062	73	7808	1.00721	24237;304917;83580;24617;29251;64668;25268;64023;24153;25245	C6;Serpinc1;Thbd;Serpine1;F2;Mbl2;Proc;Masp1;A2m;Bdkrb2	rno-miR-206-3p;rno-miR-30c-2-3p;rno-miR-598-3p;rno-miR-136-5p;rno-miR-122-5p;rno-miR-381-3p;rno-miR-542-5p;rno-miR-1-3p;rno-miR-128-3p;rno-miR-495;rno-miR-200a-3p;rno-miR-326-3p	0.542334	0.265733	0.728809
path:rno00630	Glyoxylate and dicarboxylate metabolism	http://www.kegg.jp/kegg-bin/show_pathway?rno00630/299857%09yellow/25014%09yellow/50655%09yellow/298942%09yellow	4	1062	28	7808	1.0505	299857;25014;50655;298942	Shmt2;Acat1;Aco1;Dld	rno-miR-200a-3p;rno-miR-30c-2-3p;rno-miR-411-5p	0.544004	0.264398	0.728809
path:rno04540	Gap junction	http://www.kegg.jp/kegg-bin/show_pathway?rno04540/81664%09yellow/25643%09yellow/170851%09yellow/24329%09yellow/25187%09yellow/116744%09yellow/50689%09yellow/54237%09yellow/25289%09yellow/24318%09yellow/64532%09yellow/24629%09yellow	12	1062	89	7808	0.991204	81664;25643;170851;24329;25187;116744;50689;54237;25289;24318;64532;24629	Gnai2;Gnai3;Map2k1;Egfr;Htr2c;Lpar1;Mapk3;Cdk1;Adcy6;Drd2;Adcy5;Pdgfrb	rno-miR-451-5p;rno-miR-206-3p;rno-miR-30c-2-3p;rno-miR-183-5p;rno-miR-221-3p;rno-miR-10b-5p;rno-miR-503-5p;rno-miR-122-5p;rno-miR-381-3p;rno-miR-411-5p;rno-miR-133b-3p;rno-miR-1-3p;rno-miR-128-3p;rno-miR-543-3p;rno-miR-495;rno-miR-200a-3p;rno-miR-326-3p;rno-miR-133a-3p	0.557622	0.25366	0.743495
path:rno00565	Ether lipid metabolism	http://www.kegg.jp/kegg-bin/show_pathway?rno00565/192270%09yellow/24653%09yellow/360426%09yellow/310773%09yellow/25096%09yellow/50555%09yellow	6	1062	44	7808	1.00258	192270;24653;360426;310773;25096;50555	Ppap2b;Pla2g4a;Pla2g6;Cept1;Pld1;Ugt8	rno-miR-451-5p;rno-miR-206-3p;rno-miR-221-3p;rno-miR-122-5p;rno-miR-381-3p;rno-miR-136-3p;rno-miR-1-3p;rno-miR-128-3p;rno-miR-543-3p;rno-miR-495;rno-miR-200a-3p;rno-miR-326-3p	0.562766	0.249672	0.746799
path:rno05213	Endometrial cancer	http://www.kegg.jp/kegg-bin/show_pathway?rno05213/307505%09yellow/24329%09yellow/79257%09yellow/24577%09yellow/50689%09yellow/170851%09yellow/170922%09yellow	7	1062	52	7808	0.989646	307505;24329;79257;24577;50689;170851;170922	Ctnna1;Egfr;Axin1;Myc;Mapk3;Map2k1;Ilk	rno-miR-451-5p;rno-miR-206-3p;rno-miR-30c-2-3p;rno-miR-503-5p;rno-miR-381-3p;rno-miR-411-5p;rno-miR-542-5p;rno-miR-133b-3p;rno-miR-1-3p;rno-miR-128-3p;rno-miR-200a-3p;rno-miR-326-3p;rno-miR-133a-3p	0.570383	0.243833	0.753336
path:rno00360	Phenylalanine metabolism	http://www.kegg.jp/kegg-bin/show_pathway?rno00360/293779%09yellow/25750%09yellow/24311%09yellow	3	1062	22	7808	1.00258	293779;25750;24311	Glyat;Maob;Ddc	rno-miR-200a-3p;rno-miR-206-3p;rno-miR-1-3p;rno-miR-411-5p	0.589862	0.229249	0.772115
path:rno00230	Purine metabolism	http://www.kegg.jp/kegg-bin/show_pathway?rno00230/306012%09yellow/85260%09yellow/140928%09yellow/116564%09yellow/362720%09yellow/24184%09yellow/25289%09yellow/64532%09yellow/309962%09yellow/24465%09yellow/361274%09yellow/29562%09yellow/316077%09yellow/24165%09yellow/191575%09yellow/24689%09yellow/79127%09yellow/63885%09yellow/81742%09yellow/81743%09yellow/24603%09yellow/64467%09yellow/24645%09yel…	24	1062	182	7808	0.968812	306012;85260;140928;116564;362720;24184;25289;64532;309962;24465;361274;29562;316077;24165;191575;24689;79127;63885;81742;81743;24603;64467;24645;29223	Polr3d;Entpd6;Pde11a;Npr2;Rrm2;Ak2;Adcy6;Adcy5;Pde8b;Hprt1;Nudt5;Prps1;Entpd3;Ada;Nme1;Prps2;Dck;Pde10a;Pde1c;Pde2a;Npr1;Entpd2;Pgm1;Ak4	rno-miR-451-5p;rno-miR-183-5p;rno-miR-30c-2-3p;rno-miR-598-3p;rno-miR-221-3p;rno-miR-136-5p;rno-miR-381-3p;rno-miR-411-5p;rno-miR-133b-3p;rno-miR-128-3p;rno-miR-543-3p;rno-miR-495;rno-miR-200a-3p;rno-miR-326-3p;rno-miR-133a-3p;rno-miR-376b-3p	0.590117	0.229062	0.772115
path:rno05012	Parkinson's disease	http://www.kegg.jp/kegg-bin/show_pathway?rno05012/83529%09yellow/499529%09yellow/282819%09yellow/678759%09yellow/25402%09yellow/25643%09yellow/81664%09yellow/289217%09yellow/360229%09yellow/83531%09yellow/293448%09yellow/25693%09yellow/25549%09yellow/117287%09yellow/64631%09yellow/25369%09yellow/24898%09yellow/24318%09yellow/64532%09yellow/25176%09yellow	20	1062	154	7808	0.95396	83529;499529;282819;678759;25402;25643;81664;289217;360229;83531;293448;25693;25549;117287;64631;25369;24898;24318;64532;25176	Vdac1;Ndufs4;Ppif;Ndufa10;Casp3;Gnai3;Gnai2;Sdhc;Cox8c;Vdac2;Uqcrc2;Slc18a1;Slc18a2;Park7;Ube2g1;Adora2a;Slc6a3;Drd2;Adcy5;Slc25a5	rno-miR-183-5p;rno-miR-30c-2-3p;rno-miR-136-5p;rno-miR-221-3p;rno-miR-431;rno-miR-10b-5p;rno-miR-503-5p;rno-miR-122-5p;rno-miR-381-3p;rno-miR-411-5p;rno-miR-542-5p;rno-miR-133b-3p;rno-miR-128-3p;rno-miR-543-3p;rno-miR-495;rno-miR-200a-3p;rno-miR-326-3p;rno-miR-133a-3p;rno-miR-376b-3p	0.613298	0.212329	0.794204
path:rno03015	mRNA surveillance pathway	http://www.kegg.jp/kegg-bin/show_pathway?rno03015/24669%09yellow/24420%09yellow/25594%09yellow/117281%09yellow/291534%09yellow/365407%09yellow/291877%09yellow/24673%09yellow/298075%09yellow/114612%09yellow/287113%09yellow/315648%09yellow	12	1062	93	7808	0.94808	24669;24420;25594;117281;291534;365407;291877;24673;298075;114612;287113;315648	Ppp1cc;Gspt1;Ppp1cb;Ppp2r1a;Rnmt;Cpsf7;Nudt21;Ppp2cb;Ncbp1;Ddx39b;Rnps1;Ppp2r1b	rno-miR-183-5p;rno-miR-99b-3p;rno-miR-221-3p;rno-miR-10b-5p;rno-miR-122-5p;rno-miR-99a-5p;rno-miR-133b-3p;rno-miR-128-3p;rno-miR-543-3p;rno-miR-495;rno-miR-200a-3p;rno-miR-326-3p;rno-miR-133a-3p;rno-miR-376b-3p	0.613909	0.211896	0.794204
path:rno00980	Metabolism of xenobiotics by cytochrome P450	http://www.kegg.jp/kegg-bin/show_pathway?rno00980/25116%09yellow/297029%09yellow/24423%09yellow/24861%09yellow/171341%09yellow/396552%09yellow/25260%09yellow/25315%09yellow/574523%09yellow	9	1062	70	7808	0.944811	25116;297029;24423;24861;171341;396552;25260;25315;574523	Hsd11b1;Gstk1;Gstm1;Ugt1a1;Mgst1;Ugt1a9;Gstt1;Ephx1;Ugt1a5	rno-miR-206-3p;rno-miR-99b-3p;rno-miR-1-3p;rno-miR-128-3p;rno-miR-495;rno-miR-200a-3p;rno-miR-376b-3p	0.615508	0.210766	0.794204
path:rno05218	Melanoma	http://www.kegg.jp/kegg-bin/show_pathway?rno05218/25317%09yellow/24446%09yellow/24329%09yellow/24629%09yellow/24482%09yellow/60464%09yellow/50689%09yellow/170851%09yellow/84488%09yellow	9	1062	71	7808	0.931383	25317;24446;24329;24629;24482;60464;50689;170851;84488	Fgf1;Hgf;Egfr;Pdgfrb;Igf1;Fgf16;Mapk3;Map2k1;Fgf13	rno-miR-451-5p;rno-miR-206-3p;rno-miR-30c-2-3p;rno-miR-221-3p;rno-miR-431;rno-miR-10b-5p;rno-miR-122-5p;rno-miR-503-5p;rno-miR-381-3p;rno-miR-411-5p;rno-miR-133b-3p;rno-miR-1-3p;rno-miR-495;rno-miR-200a-3p;rno-miR-326-3p;rno-miR-133a-3p;rno-miR-376b-3p	0.630989	0.199978	0.806744
path:rno00982	Drug metabolism - cytochrome P450	http://www.kegg.jp/kegg-bin/show_pathway?rno00982/25750%09yellow/297029%09yellow/24423%09yellow/24861%09yellow/171341%09yellow/396552%09yellow/25256%09yellow/25260%09yellow/574523%09yellow	9	1062	71	7808	0.931383	25750;297029;24423;24861;171341;396552;25256;25260;574523	Maob;Gstk1;Gstm1;Ugt1a1;Mgst1;Ugt1a9;Fmo1;Gstt1;Ugt1a5	rno-miR-206-3p;rno-miR-99b-3p;rno-miR-411-5p;rno-miR-1-3p;rno-miR-128-3p;rno-miR-200a-3p;rno-miR-326-3p	0.630989	0.199978	0.806744
path:rno00620	Pyruvate metabolism	http://www.kegg.jp/kegg-bin/show_pathway?rno00620/24533%09yellow/29554%09yellow/302995%09yellow/25014%09yellow/298942%09yellow	5	1062	40	7808	0.918638	24533;29554;302995;25014;298942	Ldha;Pdha1;Haghl;Acat1;Dld	rno-miR-10b-5p;rno-miR-30c-2-3p;rno-miR-381-3p;rno-miR-326-3p;rno-miR-411-5p	0.639582	0.194104	0.813231
path:rno05223	Non-small cell lung cancer	http://www.kegg.jp/kegg-bin/show_pathway?rno05223/363140%09yellow/54355%09yellow/83574%09yellow/24827%09yellow/24329%09yellow/50689%09yellow/170851%09yellow	7	1062	56	7808	0.918483	363140;54355;83574;24827;24329;50689;170851	Rassf1;Rassf5;Rxrg;Tgfa;Egfr;Mapk3;Map2k1	rno-miR-206-3p;rno-miR-30c-2-3p;rno-miR-122-5p;rno-miR-503-5p;rno-miR-411-5p;rno-miR-133b-3p;rno-miR-1-3p;rno-miR-128-3p;rno-miR-543-3p;rno-miR-495;rno-miR-200a-3p;rno-miR-326-3p;rno-miR-133a-3p	0.641871	0.192552	0.813231
path:rno05222	Small cell lung cancer	http://www.kegg.jp/kegg-bin/show_pathway?rno05222/362817%09yellow/25614%09yellow/83574%09yellow/83571%09yellow/24577%09yellow/25661%09yellow/25164%09yellow/24599%09yellow/63879%09yellow/24511%09yellow/24888%09yellow	11	1062	88	7808	0.918173	362817;25614;83574;83571;24577;25661;25164;24599;63879;24511;24888	Cdk2;Ptk2;Rxrg;Cdkn1b;Myc;Fn1;Cdkn2b;Nos2;Xiap;Itgb1;Bcl2l1	rno-miR-451-5p;rno-miR-206-3p;rno-miR-30c-2-3p;rno-miR-133a-3p;rno-miR-221-3p;rno-miR-122-5p;rno-miR-381-3p;rno-miR-411-5p;rno-miR-133b-3p;rno-miR-136-3p;rno-miR-1-3p;rno-miR-543-3p;rno-miR-495;rno-miR-200a-3p;rno-miR-326-3p;rno-miR-503-5p	0.65113	0.186332	0.821245
path:rno00592	alpha-Linolenic acid metabolism	http://www.kegg.jp/kegg-bin/show_pathway?rno00592/24653%09yellow/24157%09yellow/360426%09yellow	3	1062	25	7808	0.881926	24653;24157;360426	Pla2g4a;Acaa1a;Pla2g6	rno-miR-451-5p;rno-miR-206-3p;rno-miR-381-3p;rno-miR-1-3p;rno-miR-128-3p;rno-miR-543-3p;rno-miR-326-3p	0.668368	0.174984	0.839207
path:rno05412	Arrhythmogenic right ventricular cardiomyopathy (ARVC)	http://www.kegg.jp/kegg-bin/show_pathway?rno05412/307505%09yellow/50688%09yellow/63836%09yellow/116600%09yellow/25297%09yellow/24239%09yellow/25437%09yellow/24511%09yellow/311061%09yellow	9	1062	74	7808	0.893278	307505;50688;63836;116600;25297;24239;25437;24511;311061	Ctnna1;Cacnb1;Actn4;Cacnb2;Cacnb3;Cacna1c;Emd;Itgb1;Itgb6	rno-miR-183-5p;rno-miR-221-3p;rno-miR-431;rno-miR-381-3p;rno-miR-133b-3p;rno-miR-543-3p;rno-miR-495;rno-miR-200a-3p;rno-miR-326-3p;rno-miR-133a-3p	0.675338	0.170479	0.844173
path:rno04650	Natural killer cell mediated cytotoxicity	http://www.kegg.jp/kegg-bin/show_pathway?rno04650/25402%09yellow/170851%09yellow/308995%09yellow/64625%09yellow/24835%09yellow/29431%09yellow/50689%09yellow/25464%09yellow/25110%09yellow/24674%09yellow/25385%09yellow/25300%09yellow	12	1062	98	7808	0.899125	25402;170851;308995;64625;24835;29431;50689;25464;25110;24674;25385;25300	Casp3;Map2k1;Itgal;Bid;Tnf;Pak1;Mapk3;Icam1;Klrd1;Ppp3ca;Faslg;Cd247	rno-miR-206-3p;rno-miR-30c-2-3p;rno-miR-431;rno-miR-10b-5p;rno-miR-543-3p;rno-miR-411-5p;rno-miR-542-5p;rno-miR-99a-5p;rno-miR-133b-3p;rno-miR-1-3p;rno-miR-133a-3p;rno-miR-200a-3p;rno-miR-326-3p;rno-miR-503-5p;rno-miR-376b-3p	0.679023	0.168116	0.845006
path:rno04140	Regulation of autophagy	http://www.kegg.jp/kegg-bin/show_pathway?rno04140/64670%09yellow/361321%09yellow/78975%09yellow/171415%09yellow	4	1062	34	7808	0.86445	64670;361321;78975;171415	Gabarapl2;Atg12;Prkaa2;Atg3	rno-miR-183-5p;rno-miR-221-3p;rno-miR-10b-5p;rno-miR-136-3p;rno-miR-128-3p;rno-miR-543-3p;rno-miR-495;rno-miR-200a-3p;rno-miR-376b-3p	0.682989	0.165586	0.846181
path:rno04932	Non-alcoholic fatty liver disease (NAFLD)	http://www.kegg.jp/kegg-bin/show_pathway?rno04932/499529%09yellow/289217%09yellow/678759%09yellow/25402%09yellow/360229%09yellow/25467%09yellow/293448%09yellow/50658%09yellow/78975%09yellow/64625%09yellow/83803%09yellow/64026%09yellow/64562%09yellow/24954%09yellow/24835%09yellow/54318%09yellow/29702%09yellow/373545%09yellow/25385%09yellow/289036%09yellow	20	1062	162	7808	0.905903	499529;289217;678759;25402;360229;25467;293448;50658;78975;64625;83803;64026;64562;24954;24835;54318;29702;373545;25385;289036	Ndufs4;Sdhc;Ndufa10;Casp3;Cox8c;Irs1;Uqcrc2;Mapk9;Prkaa2;Bid;Prkab1;Casp7;Prkab2;Insr;Tnf;Eif2s1;Eif2ak3;Prkag2;Faslg;Adipor1	rno-miR-133a-3p;rno-miR-183-5p;rno-miR-206-3p;rno-miR-136-5p;rno-miR-221-3p;rno-miR-99b-3p;rno-miR-431;rno-miR-10b-5p;rno-miR-411-5p;rno-miR-542-5p;rno-miR-99a-5p;rno-miR-136-3p;rno-miR-133b-3p;rno-miR-1-3p;rno-miR-128-3p;rno-miR-543-3p;rno-miR-495;rno-miR-200a-3p;rno-miR-326-3p;rno-miR-503-5p;rno-miR-376b-3p	0.694189	0.158522	0.856268
path:rno00250	Alanine, aspartate and glutamate metabolism	http://www.kegg.jp/kegg-bin/show_pathway?rno00250/192268%09yellow/24379%09yellow/25698%09yellow/24380%09yellow	4	1062	35	7808	0.839644	192268;24379;25698;24380	Gls2;Gad1;Ass1;Gad2	rno-miR-30c-2-3p;rno-miR-136-5p;rno-miR-381-3p;rno-miR-128-3p;rno-miR-495;rno-miR-200a-3p	0.702999	0.153046	0.863332
path:rno00670	One carbon pool by folate	http://www.kegg.jp/kegg-bin/show_pathway?rno00670/299857%09yellow/24312%09yellow	2	1062	18	7808	0.816562	299857;24312	Shmt2;Dhfr	rno-miR-200a-3p;rno-miR-30c-2-3p;rno-miR-376b-3p	0.709994	0.148745	0.868115
path:rno03410	Base excision repair	http://www.kegg.jp/kegg-bin/show_pathway?rno03410/114521%09yellow/25591%09yellow/84490%09yellow/304577%09yellow	4	1062	37	7808	0.794053	114521;25591;84490;304577	Tdg;Parp1;Fen1;Ung	rno-miR-136-5p;rno-miR-221-3p;rno-miR-128-3p;rno-miR-543-3p;rno-miR-200a-3p;rno-miR-326-3p;rno-miR-376b-3p	0.740234	0.130631	0.901155
path:rno00190	Oxidative phosphorylation	http://www.kegg.jp/kegg-bin/show_pathway?rno00190/94170%09yellow/499529%09yellow/289217%09yellow/678759%09yellow/83615%09yellow/24217%09yellow/297797%09yellow/293448%09yellow/117596%09yellow/361663%09yellow/299159%09yellow/291969%09yellow/170667%09yellow/309391%09yellow/299971%09yellow/360229%09yellow/171028%09yellow	17	1062	144	7808	0.865816	94170;499529;289217;678759;83615;24217;297797;293448;117596;361663;299159;291969;170667;309391;299971;360229;171028	Atp6v0e1;Ndufs4;Sdhc;Ndufa10;Atp6ap1;Atp4b;Atp6v1h;Uqcrc2;Atp6v1b2;Lhpp;Atp6v1d;Atp6v0d1;Atp6v0c;Cox15;Atp6v1c1;Cox8c;Atp12a	rno-miR-133a-3p;rno-miR-183-5p;rno-miR-30c-2-3p;rno-miR-136-5p;rno-miR-221-3p;rno-miR-206-3p;rno-miR-431;rno-miR-10b-5p;rno-miR-381-3p;rno-miR-133b-3p;rno-miR-1-3p;rno-miR-128-3p;rno-miR-543-3p;rno-miR-495;rno-miR-200a-3p;rno-miR-326-3p;rno-miR-503-5p;rno-miR-376b-3p	0.746586	0.12692	0.904953
path:rno00750	Vitamin B6 metabolism	http://www.kegg.jp/kegg-bin/show_pathway?rno00750/293820%09yellow	1	1062	10	7808	0.734967	293820	Psat1	rno-miR-206-3p;rno-miR-1-3p	0.754296	0.122458	0.910358
path:rno00601	Glycosphingolipid biosynthesis - lacto and neolacto series	http://www.kegg.jp/kegg-bin/show_pathway?rno00601/81919%09yellow/60670%09yellow/84597%09yellow	3	1062	30	7808	0.734466	81919;60670;84597	Fut1;Fut4;Fut9	rno-miR-99b-3p;rno-miR-381-3p;rno-miR-133b-3p;rno-miR-543-3p;rno-miR-495;rno-miR-200a-3p;rno-miR-326-3p;rno-miR-133a-3p;rno-miR-376b-3p	0.773654	0.111453	0.92574
path:rno00760	Nicotinate and nicotinamide metabolism	http://www.kegg.jp/kegg-bin/show_pathway?rno00760/499330%09yellow/25668%09yellow/310378%09yellow	3	1062	30	7808	0.734466	499330;25668;310378	Nmrk1;Cd38;Nnt	rno-miR-136-5p;rno-miR-10b-5p;rno-miR-122-5p;rno-miR-381-3p;rno-miR-543-3p;rno-miR-200a-3p	0.773654	0.111453	0.92574
path:rno05203	Viral carcinogenesis	http://www.kegg.jp/kegg-bin/show_pathway?rno05203/301164%09yellow/305896%09yellow/25205%09yellow/116502%09yellow/114494%09yellow/83571%09yellow/360820%09yellow/114090%09yellow/291969%09yellow/25125%09yellow/25126%09yellow/140583%09yellow/117282%09yellow/117526%09yellow/24918%09yellow/63836%09yellow/25148%09yellow/25164%09yellow/117029%09yellow/50689%09yellow/297893%09yellow/362817%09yellow/64033%…	28	1062	236	7808	0.868833	301164;305896;25205;116502;114494;83571;360820;114090;291969;25125;25126;140583;117282;117526;24918;63836;25148;25164;117029;50689;297893;362817;64033;25402;54244;362339;297604;54237	Kat2b;Irf9;Il6st;Bak1;Ccna2;Cdkn1b;Pxn;Egr2;Atp6v0d1;Stat3;Stat5b;Chek1;Hnrnpk;Tbp;Stat5a;Actn4;Egr3;Cdkn2b;Ccr5;Mapk3;Hdac1;Cdk2;Ccnd2;Casp3;Crebbp;Creb3l2;Ltbr;Cdk1	rno-miR-206-3p;rno-miR-30c-2-3p;rno-miR-136-5p;rno-miR-221-3p;rno-miR-10b-5p;rno-miR-122-5p;rno-miR-381-3p;rno-miR-411-5p;rno-miR-133b-3p;rno-miR-1-3p;rno-miR-128-3p;rno-miR-543-3p;rno-miR-495;rno-miR-200a-3p;rno-miR-326-3p;rno-miR-133a-3p;rno-miR-376b-3p	0.78295	0.106266	0.930051
path:rno05204	Chemical carcinogenesis	http://www.kegg.jp/kegg-bin/show_pathway?rno05204/25116%09yellow/297029%09yellow/24423%09yellow/24861%09yellow/171341%09yellow/396552%09yellow/25302%09yellow/25260%09yellow/25315%09yellow/574523%09yellow	10	1062	91	7808	0.806105	25116;297029;24423;24861;171341;396552;25302;25260;25315;574523	Hsd11b1;Gstk1;Gstm1;Ugt1a1;Mgst1;Ugt1a9;Chrna7;Gstt1;Ephx1;Ugt1a5	rno-miR-206-3p;rno-miR-99b-3p;rno-miR-1-3p;rno-miR-128-3p;rno-miR-495;rno-miR-200a-3p;rno-miR-503-5p;rno-miR-376b-3p	0.7839	0.105739	0.930051
path:rno04975	Fat digestion and absorption	http://www.kegg.jp/kegg-bin/show_pathway?rno04975/192270%09yellow/406165%09yellow/252900%09yellow/29184%09yellow	4	1062	40	7808	0.734216	192270;406165;252900;29184	Ppap2b;Agpat1;Dgat2;Cd36	rno-miR-206-3p;rno-miR-99b-3p;rno-miR-221-3p;rno-miR-136-5p;rno-miR-122-5p;rno-miR-381-3p;rno-miR-1-3p;rno-miR-128-3p;rno-miR-543-3p;rno-miR-495;rno-miR-200a-3p;rno-miR-503-5p	0.789281	0.102768	0.932484
path:rno05169	Epstein-Barr virus infection	http://www.kegg.jp/kegg-bin/show_pathway?rno05169/306012%09yellow/294254%09yellow/24577%09yellow/29513%09yellow/114494%09yellow/29702%09yellow/81649%09yellow/308267%09yellow/114495%09yellow/83571%09yellow/25125%09yellow/25668%09yellow/117526%09yellow/316077%09yellow/171369%09yellow/25325%09yellow/25464%09yellow/297893%09yellow/29222%09yellow/362817%09yellow/171075%09yellow/308995%09yellow/54244%0…	26	1062	228	7808	0.834349	306012;294254;24577;29513;114494;29702;81649;308267;114495;83571;25125;25668;117526;316077;171369;25325;25464;297893;29222;362817;171075;308995;54244;50658;25406;54237	Polr3d;Hspa1b;Myc;Mapk13;Ccna2;Eif2ak3;Mapk14;Tab2;Map2k6;Cdkn1b;Stat3;Cd38;Tbp;Entpd3;Cd40;Il10;Icam1;Hdac1;Ptma;Cdk2;Fcer2;Itgal;Crebbp;Mapk9;Cd44;Cdk1	rno-miR-451-5p;rno-miR-183-5p;rno-miR-206-3p;rno-miR-30c-2-3p;rno-miR-221-3p;rno-miR-431;rno-miR-10b-5p;rno-miR-122-5p;rno-miR-381-3p;rno-miR-99a-5p;rno-miR-133b-3p;rno-miR-136-3p;rno-miR-1-3p;rno-miR-128-3p;rno-miR-543-3p;rno-miR-495;rno-miR-200a-3p;rno-miR-326-3p;rno-miR-133a-3p;rno-miR-376b-3p	0.831988	0.0798832	0.978809
path:rno00240	Pyrimidine metabolism	http://www.kegg.jp/kegg-bin/show_pathway?rno00240/316077%09yellow/298410%09yellow/191575%09yellow/65135%09yellow/306012%09yellow/497778%09yellow/85260%09yellow/79127%09yellow/362720%09yellow/58819%09yellow/290741%09yellow	11	1062	107	7808	0.753275	316077;298410;191575;65135;306012;497778;85260;79127;362720;58819;290741	Entpd3;Cmpk1;Nme1;Dpys;Polr3d;Dut;Entpd6;Dck;Rrm2;Txnrd1;Dctd	rno-miR-183-5p;rno-miR-30c-2-3p;rno-miR-99b-3p;rno-miR-221-3p;rno-miR-136-5p;rno-miR-381-3p;rno-miR-411-5p;rno-miR-133b-3p;rno-miR-128-3p;rno-miR-543-3p;rno-miR-495;rno-miR-200a-3p;rno-miR-326-3p;rno-miR-133a-3p	0.850938	0.0701019	0.988396
path:rno00534	Glycosaminoglycan biosynthesis - heparan sulfate / heparin	http://www.kegg.jp/kegg-bin/show_pathway?rno00534/293451%09yellow/29633%09yellow	2	1062	25	7808	0.587396	293451;29633	Hs3st2;Ndst1	rno-miR-99a-5p;rno-miR-30c-2-3p;rno-miR-99b-3p;rno-miR-326-3p;rno-miR-128-3p	0.851073	0.070033	0.988396
path:rno00140	Steroid hormone biosynthesis	http://www.kegg.jp/kegg-bin/show_pathway?rno00140/25116%09yellow/305291%09yellow/361802%09yellow/24861%09yellow/396552%09yellow/29540%09yellow/84013%09yellow/574523%09yellow	8	1062	81	7808	0.724061	25116;305291;361802;24861;396552;29540;84013;574523	Hsd11b1;Srd5a3;Hsd17b8;Ugt1a1;Ugt1a9;Hsd17b7;Hsd17b12;Ugt1a5	rno-miR-206-3p;rno-miR-1-3p;rno-miR-128-3p;rno-miR-200a-3p;rno-miR-326-3p;rno-miR-376b-3p	0.851186	0.0699753	0.988396
path:rno03022	Basal transcription factors	http://www.kegg.jp/kegg-bin/show_pathway?rno03022/117526%09yellow/353256%09yellow/266713%09yellow/81674%09yellow	4	1062	45	7808	0.652216	117526;353256;266713;81674	Tbp;Gtf2i;Mnat1;Gtf2f2	rno-miR-206-3p;rno-miR-136-5p;rno-miR-381-3p;rno-miR-411-5p;rno-miR-133b-3p;rno-miR-1-3p;rno-miR-128-3p;rno-miR-495;rno-miR-133a-3p	0.854257	0.0684116	0.988396
path:rno05150	Staphylococcus aureus infection	http://www.kegg.jp/kegg-bin/show_pathway?rno05150/25464%09yellow/25325%09yellow/64023%09yellow/308995%09yellow/64668%09yellow	5	1062	55	7808	0.66681	25464;25325;64023;308995;64668	Icam1;Il10;Masp1;Itgal;Mbl2	rno-miR-206-3p;rno-miR-30c-2-3p;rno-miR-221-3p;rno-miR-431;rno-miR-10b-5p;rno-miR-122-5p;rno-miR-99a-5p;rno-miR-1-3p;rno-miR-495;rno-miR-326-3p	0.860705	0.0651457	0.990545
path:rno00380	Tryptophan metabolism	http://www.kegg.jp/kegg-bin/show_pathway?rno00380/317675%09yellow/25750%09yellow/25014%09yellow/24311%09yellow	4	1062	46	7808	0.637955	317675;25750;25014;24311	Tph2;Maob;Acat1;Ddc	rno-miR-200a-3p;rno-miR-206-3p;rno-miR-1-3p;rno-miR-411-5p	0.864984	0.062992	0.990545
path:rno00983	Drug metabolism - other enzymes	http://www.kegg.jp/kegg-bin/show_pathway?rno00983/396552%09yellow/24465%09yellow/574523%09yellow/24861%09yellow/65135%09yellow	5	1062	56	7808	0.654818	396552;24465;574523;24861;65135	Ugt1a9;Hprt1;Ugt1a5;Ugt1a1;Dpys	rno-miR-495;rno-miR-200a-3p;rno-miR-128-3p;rno-miR-376b-3p	0.870199	0.0603814	0.990545
path:rno00604	Glycosphingolipid biosynthesis - ganglio series	http://www.kegg.jp/kegg-bin/show_pathway?rno00604/294673%09yellow	1	1062	15	7808	0.489664	294673	Hexb	rno-miR-495	0.870265	0.0603487	0.990545
path:rno00533	Glycosaminoglycan biosynthesis - keratan sulfate	http://www.kegg.jp/kegg-bin/show_pathway?rno00533/295934%09yellow	1	1062	16	7808	0.459001	295934	Chst1	rno-miR-495;rno-miR-30c-2-3p	0.885826	0.0526517	1
path:rno04940	Type I diabetes mellitus	http://www.kegg.jp/kegg-bin/show_pathway?rno04940/24835%09yellow/116562%09yellow/24380%09yellow/25660%09yellow/63868%09yellow/25385%09yellow/24379%09yellow	7	1062	77	7808	0.666178	24835;116562;24380;25660;63868;25385;24379	Tnf;Il2;Gad2;Cd28;Hspd1;Faslg;Gad1	rno-miR-206-3p;rno-miR-136-5p;rno-miR-381-3p;rno-miR-411-5p;rno-miR-542-5p;rno-miR-99a-5p;rno-miR-136-3p;rno-miR-1-3p;rno-miR-128-3p;rno-miR-543-3p;rno-miR-495;rno-miR-200a-3p	0.890042	0.0505895	1
path:rno00350	Tyrosine metabolism	http://www.kegg.jp/kegg-bin/show_pathway?rno00350/25750%09yellow/302980%09yellow/24311%09yellow	3	1062	39	7808	0.56432	25750;302980;24311	Maob;Fahd1;Ddc	rno-miR-495;rno-miR-200a-3p;rno-miR-411-5p	0.89371	0.0488032	1
path:rno05146	Amoebiasis	http://www.kegg.jp/kegg-bin/show_pathway?rno05146/25402%09yellow/25614%09yellow/29260%09yellow/60325%09yellow/63836%09yellow/29221%09yellow/24835%09yellow/84352%09yellow/25661%09yellow/25325%09yellow/24599%09yellow	11	1062	114	7808	0.706378	25402;25614;29260;60325;63836;29221;24835;84352;25661;25325;24599	Casp3;Ptk2;Tlr4;Serpinb2;Actn4;Arg1;Tnf;Col1a2;Fn1;Il10;Nos2	rno-miR-206-3p;rno-miR-221-3p;rno-miR-10b-5p;rno-miR-503-5p;rno-miR-381-3p;rno-miR-411-5p;rno-miR-542-5p;rno-miR-133b-3p;rno-miR-99a-5p;rno-miR-1-3p;rno-miR-543-3p;rno-miR-495;rno-miR-200a-3p;rno-miR-326-3p;rno-miR-133a-3p;rno-miR-376b-3p	0.896654	0.0473753	1
path:rno00510	N-Glycan biosynthesis	http://www.kegg.jp/kegg-bin/show_pathway?rno00510/192275%09yellow/290783%09yellow/64701%09yellow/78947%09yellow	4	1062	50	7808	0.586616	192275;290783;64701;78947	Dad1;Tusc3;Rpn2;Gcs1	rno-miR-136-5p;rno-miR-10b-5p;rno-miR-381-3p;rno-miR-133b-3p;rno-miR-200a-3p;rno-miR-326-3p;rno-miR-133a-3p	0.901368	0.045098	1
path:rno05330	Allograft rejection	http://www.kegg.jp/kegg-bin/show_pathway?rno05330/171369%09yellow/116562%09yellow/24835%09yellow/25325%09yellow/25660%09yellow/25385%09yellow	6	1062	70	7808	0.628084	171369;116562;24835;25325;25660;25385	Cd40;Il2;Tnf;Il10;Cd28;Faslg	rno-miR-221-3p;rno-miR-411-5p;rno-miR-542-5p;rno-miR-99a-5p;rno-miR-136-3p;rno-miR-543-3p;rno-miR-495;rno-miR-200a-3p;rno-miR-326-3p	0.905822	0.0429571	1
path:rno00910	Nitrogen metabolism	http://www.kegg.jp/kegg-bin/show_pathway?rno00910/54231%09yellow	1	1062	18	7808	0.407896	54231	Car2	rno-miR-543-3p;rno-miR-221-3p	0.911577	0.0402068	1
path:rno04145	Phagosome	http://www.kegg.jp/kegg-bin/show_pathway?rno04145/80843%09yellow/94170%09yellow/361289%09yellow/252902%09yellow/83615%09yellow/60466%09yellow/297797%09yellow/29260%09yellow/117596%09yellow/299159%09yellow/64668%09yellow/170667%09yellow/114553%09yellow/65033%09yellow/291969%09yellow/64202%09yellow/24511%09yellow/299971%09yellow/29564%09yellow/29184%09yellow	20	1062	196	7808	0.745427	80843;94170;361289;252902;83615;60466;297797;29260;117596;299159;64668;170667;114553;65033;291969;64202;24511;299971;29564;29184	Sec61a1;Atp6v0e1;Colec12;Dync1li1;Atp6ap1;Stx7;Atp6v1h;Tlr4;Atp6v1b2;Atp6v1d;Mbl2;Atp6v0c;Ncf1;Stx12;Atp6v0d1;Calr;Itgb1;Atp6v1c1;Dync1i1;Cd36	rno-miR-183-5p;rno-miR-30c-2-3p;rno-miR-136-5p;rno-miR-221-3p;rno-miR-99b-3p;rno-miR-431;rno-miR-503-5p;rno-miR-381-3p;rno-miR-411-5p;rno-miR-133b-3p;rno-miR-128-3p;rno-miR-543-3p;rno-miR-495;rno-miR-200a-3p;rno-miR-133a-3p;rno-miR-376b-3p	0.915424	0.0383778	1
path:rno04662	B cell receptor signaling pathway	http://www.kegg.jp/kegg-bin/show_pathway?rno04662/50689%09yellow/314322%09yellow/54259%09yellow/170851%09yellow/499356%09yellow/24674%09yellow	6	1062	72	7808	0.61048	50689;314322;54259;170851;499356;24674	Mapk3;Fos;Inpp5d;Map2k1;Blnk;Ppp3ca	rno-miR-206-3p;rno-miR-183-5p;rno-miR-30c-2-3p;rno-miR-221-3p;rno-miR-99b-3p;rno-miR-431;rno-miR-122-5p;rno-miR-503-5p;rno-miR-411-5p;rno-miR-133b-3p;rno-miR-1-3p;rno-miR-543-3p;rno-miR-326-3p;rno-miR-133a-3p	0.918138	0.0370922	1
path:rno00830	Retinol metabolism	http://www.kegg.jp/kegg-bin/show_pathway?rno00830/313689%09yellow/266686%09yellow/24861%09yellow/396552%09yellow/64047%09yellow/574523%09yellow/299511%09yellow	7	1062	83	7808	0.617541	313689;266686;24861;396552;64047;574523;299511	Dhrs3;Dhrs4;Ugt1a1;Ugt1a9;Lrat;Ugt1a5;Rdh16	rno-miR-431;rno-miR-200a-3p;rno-miR-122-5p;rno-miR-128-3p	0.925945	0.0334147	1
path:rno04614	Renin-angiotensin system	http://www.kegg.jp/kegg-bin/show_pathway?rno04614/296370%09yellow/117041%09yellow	2	1062	32	7808	0.458491	296370;117041	Ctsa;Nln	rno-miR-543-3p;rno-miR-133b-3p;rno-miR-136-5p;rno-miR-128-3p;rno-miR-133a-3p	0.926751	0.0330368	1
path:rno04742	Taste transduction	http://www.kegg.jp/kegg-bin/show_pathway?rno04742/25289%09yellow/257648%09yellow/25122%09yellow/60449%09yellow/24400%09yellow	5	1062	64	7808	0.572375	25289;257648;25122;60449;24400	Adcy6;Cacna1b;Scnn1a;Gnb3;Gnb1	rno-miR-183-5p;rno-miR-30c-2-3p;rno-miR-221-3p;rno-miR-431;rno-miR-381-3p;rno-miR-133b-3p;rno-miR-128-3p;rno-miR-543-3p;rno-miR-495;rno-miR-133a-3p	0.928141	0.0323859	1
path:rno00531	Glycosaminoglycan degradation	http://www.kegg.jp/kegg-bin/show_pathway?rno00531/294673%09yellow	1	1062	21	7808	0.349491	294673	Hexb	rno-miR-495	0.939742	0.0269914	1
path:rno04623	Cytosolic DNA-sensing pathway	http://www.kegg.jp/kegg-bin/show_pathway?rno04623/245920%09yellow/311430%09yellow/306012%09yellow/361749%09yellow	4	1062	56	7808	0.523359	245920;311430;306012;361749	Cxcl10;Mavs;Polr3d;Il33	rno-miR-183-5p;rno-miR-10b-5p;rno-miR-381-3p;rno-miR-411-5p;rno-miR-542-5p;rno-miR-133b-3p;rno-miR-543-3p;rno-miR-326-3p;rno-miR-133a-3p;rno-miR-376b-3p	0.939763	0.0269818	1
path:rno05016	Huntington's disease	http://www.kegg.jp/kegg-bin/show_pathway?rno05016/117526%09yellow/83529%09yellow/24408%09yellow/282819%09yellow/54241%09yellow/678759%09yellow/25402%09yellow/289217%09yellow/499529%09yellow/56083%09yellow/54244%09yellow/83531%09yellow/362339%09yellow/25176%09yellow/297893%09yellow/293448%09yellow/360229%09yellow/84428%09yellow/29430%09yellow/25664%09yellow	20	1062	204	7808	0.715442	117526;83529;24408;282819;54241;678759;25402;289217;499529;56083;54244;83531;362339;25176;297893;293448;360229;84428;29430;25664	Tbp;Vdac1;Grin1;Ppif;Cltc;Ndufa10;Casp3;Sdhc;Ndufs4;Tgm2;Crebbp;Vdac2;Creb3l2;Slc25a5;Hdac1;Uqcrc2;Cox8c;Dctn4;Hap1;Pparg	rno-miR-183-5p;rno-miR-206-3p;rno-miR-30c-2-3p;rno-miR-136-5p;rno-miR-431;rno-miR-10b-5p;rno-miR-122-5p;rno-miR-381-3p;rno-miR-542-5p;rno-miR-133b-3p;rno-miR-136-3p;rno-miR-1-3p;rno-miR-128-3p;rno-miR-543-3p;rno-miR-495;rno-miR-200a-3p;rno-miR-326-3p;rno-miR-133a-3p;rno-miR-376b-3p	0.941262	0.0262895	1
path:rno05320	Autoimmune thyroid disease	http://www.kegg.jp/kegg-bin/show_pathway?rno05320/25360%09yellow/171369%09yellow/116562%09yellow/25325%09yellow/25660%09yellow/25385%09yellow	6	1062	77	7808	0.570469	25360;171369;116562;25325;25660;25385	Tshr;Cd40;Il2;Il10;Cd28;Faslg	rno-miR-221-3p;rno-miR-381-3p;rno-miR-411-5p;rno-miR-136-3p;rno-miR-543-3p;rno-miR-495;rno-miR-200a-3p;rno-miR-326-3p	0.942961	0.0255063	1
path:rno05332	Graft-versus-host disease	http://www.kegg.jp/kegg-bin/show_pathway?rno05332/25660%09yellow/25385%09yellow/24835%09yellow/116562%09yellow/25110%09yellow	5	1062	68	7808	0.538427	25660;25385;24835;116562;25110	Cd28;Faslg;Tnf;Il2;Klrd1	rno-miR-411-5p;rno-miR-99a-5p;rno-miR-542-5p;rno-miR-136-3p;rno-miR-543-3p;rno-miR-200a-3p	0.947383	0.0234742	1
path:rno05416	Viral myocarditis	http://www.kegg.jp/kegg-bin/show_pathway?rno05416/89843%09yellow/25402%09yellow/308995%09yellow/171369%09yellow/64625%09yellow/25464%09yellow/25660%09yellow	7	1062	91	7808	0.562669	89843;25402;308995;171369;64625;25464;25660	Cxadr;Casp3;Itgal;Cd40;Bid;Icam1;Cd28	rno-miR-206-3p;rno-miR-30c-2-3p;rno-miR-431;rno-miR-10b-5p;rno-miR-99a-5p;rno-miR-1-3p;rno-miR-200a-3p;rno-miR-326-3p	0.957685	0.0187775	1
path:rno00591	Linoleic acid metabolism	http://www.kegg.jp/kegg-bin/show_pathway?rno00591/24653%09yellow/360426%09yellow	2	1062	41	7808	0.357432	24653;360426	Pla2g4a;Pla2g6	rno-miR-451-5p;rno-miR-206-3p;rno-miR-381-3p;rno-miR-1-3p;rno-miR-128-3p;rno-miR-543-3p;rno-miR-326-3p	0.971812	0.0124178	1
path:rno00563	Glycosylphosphatidylinositol(GPI)-anchor biosynthesis	http://www.kegg.jp/kegg-bin/show_pathway?rno00563/316400%09yellow	1	1062	27	7808	0.271617	316400	Pgap1	rno-miR-495;rno-miR-200a-3p;rno-miR-326-3p	0.972028	0.0123214	1
path:rno05217	Basal cell carcinoma	http://www.kegg.jp/kegg-bin/show_pathway?rno05217/83721%09yellow/79257%09yellow/58868%09yellow	3	1062	55	7808	0.39933	83721;79257;58868	Dvl1;Axin1;Fzd1	rno-miR-326-3p;rno-miR-183-5p;rno-miR-30c-2-3p;rno-miR-381-3p;rno-miR-128-3p	0.976114	0.0104995	1
path:rno00970	Aminoacyl-tRNA biosynthesis	http://www.kegg.jp/kegg-bin/show_pathway?rno00970/314442%09yellow/313047%09yellow/307491%09yellow/309911%09yellow	4	1062	69	7808	0.424043	314442;313047;307491;309911	Wars;Yars;Hars2;Qrsl1	rno-miR-206-3p;rno-miR-30c-2-3p;rno-miR-122-5p;rno-miR-381-3p;rno-miR-136-3p;rno-miR-1-3p	0.980789	0.0084245	1
path:rno03020	RNA polymerase	http://www.kegg.jp/kegg-bin/show_pathway?rno03020/306012%09yellow	1	1062	32	7808	0.229029	306012	Polr3d	rno-miR-543-3p	0.985249	0.00645381	1
path:rno03420	Nucleotide excision repair	http://www.kegg.jp/kegg-bin/show_pathway?rno03420/300084%09yellow/266713%09yellow	2	1062	47	7808	0.311562	300084;266713	Rbx1;Mnat1	rno-miR-495;rno-miR-133a-3p;rno-miR-133b-3p	0.985373	0.00639935	1
path:rno03008	Ribosome biogenesis in eukaryotes	http://www.kegg.jp/kegg-bin/show_pathway?rno03008/290556%09yellow/499709%09yellow/291987%09yellow/309301%09yellow/291996%09yellow	5	1062	88	7808	0.414982	290556;499709;291987;309301;291996	Gnl3;Gar1;Cirh1a;Rcl1;Nob1	rno-miR-183-5p;rno-miR-495;rno-miR-200a-3p;rno-miR-30c-2-3p;rno-miR-128-3p	0.990254	0.00425341	1
path:rno03030	DNA replication	http://www.kegg.jp/kegg-bin/show_pathway?rno03030/84490%09yellow	1	1062	36	7808	0.203477	84490	Fen1	rno-miR-200a-3p;rno-miR-128-3p	0.991162	0.00385533	1
path:rno00310	Lysine degradation	http://www.kegg.jp/kegg-bin/show_pathway?rno00310/299201%09yellow/25014%09yellow	2	1062	52	7808	0.281422	299201;25014	Dlst;Acat1	rno-miR-598-3p;rno-miR-411-5p	0.991611	0.00365877	1
path:rno03018	RNA degradation	http://www.kegg.jp/kegg-bin/show_pathway?rno03018/25438%09yellow/63868%09yellow/170842%09yellow/361399%09yellow	4	1062	82	7808	0.356217	25438;63868;170842;361399	Eno3;Hspd1;Tob1;Edc4	rno-miR-206-3p;rno-miR-30c-2-3p;rno-miR-10b-5p;rno-miR-381-3p;rno-miR-411-5p;rno-miR-1-3p;rno-miR-543-3p;rno-miR-495	0.994338	0.00246593	1
path:rno04340	Hedgehog signaling pathway	http://www.kegg.jp/kegg-bin/show_pathway?rno04340/361765%09yellow	1	1062	48	7808	0.152372	361765	Btrc	rno-miR-30c-2-3p	0.998102	0.00082514	1
path:rno00590	Arachidonic acid metabolism	http://www.kegg.jp/kegg-bin/show_pathway?rno00590/24653%09yellow/360426%09yellow/24693%09yellow	3	1062	81	7808	0.270241	24653;360426;24693	Pla2g4a;Pla2g6;Ptgs1	rno-miR-451-5p;rno-miR-206-3p;rno-miR-183-5p;rno-miR-381-3p;rno-miR-1-3p;rno-miR-128-3p;rno-miR-543-3p;rno-miR-326-3p	0.998346	0.000718841	1
path:rno05322	Systemic lupus erythematosus	http://www.kegg.jp/kegg-bin/show_pathway?rno05322/24237%09yellow/24409%09yellow/63836%09yellow/171369%09yellow/24835%09yellow/25325%09yellow/25660%09yellow	7	1062	132	7808	0.385839	24237;24409;63836;171369;24835;25325;25660	C6;Grin2a;Actn4;Cd40;Tnf;Il10;Cd28	rno-miR-30c-2-3p;rno-miR-221-3p;rno-miR-381-3p;rno-miR-411-5p;rno-miR-542-5p;rno-miR-133b-3p;rno-miR-99a-5p;rno-miR-495;rno-miR-200a-3p;rno-miR-326-3p;rno-miR-133a-3p	0.998458	0.00067	1
path:rno03460	Fanconi anemia pathway	http://www.kegg.jp/kegg-bin/show_pathway?rno03460/313387%09yellow	1	1062	52	7808	0.140579	313387	Usp1	rno-miR-381-3p;rno-miR-128-3p	0.998864	0.000493711	1
path:rno03010	Ribosome	http://www.kegg.jp/kegg-bin/show_pathway?rno03010/171061%09yellow/299938%09yellow/363099%09yellow/64638%09yellow/245981%09yellow/64156%09yellow/293754%09yellow/81775%09yellow/298517%09yellow/81768%09yellow	10	1062	172	7808	0.422009	171061;299938;363099;64638;245981;64156;293754;81775;298517;81768	Mrpl17;Mrpl13;Rsl24d1;Rpl28;Rpl15;Uba52;Mrpl16;Rps21;Mrps15;Rpl22	rno-miR-183-5p;rno-miR-136-5p;rno-miR-133b-3p;rno-miR-128-3p;rno-miR-543-3p;rno-miR-495;rno-miR-326-3p;rno-miR-133a-3p	0.99907	0.000404106	1
path:rno04740	Olfactory transduction	http://www.kegg.jp/kegg-bin/show_pathway?rno04740/307100%09yellow/25343%09yellow/81742%09yellow/83686%09yellow/85257%09yellow/170816%09yellow/24244%09yellow/24242%09yellow/362052%09yellow	9	1062	1240	7808	0.0452716	307100;25343;81742;83686;85257;170816;24244;24242;362052	Calml3;Pdc;Pde1c;Cngb1;Cnga3;Olr59;Calm3;Calm1;Clca2	rno-miR-206-3p;rno-miR-136-5p;rno-miR-221-3p;rno-miR-122-5p;rno-miR-411-5p;rno-miR-1-3p;rno-miR-128-3p;rno-miR-543-3p;rno-miR-495;rno-miR-200a-3p;rno-miR-376b-3p	1	0	1
