# Supplementary material for: Integrative analysis of microRNA and mRNA expression profiles in fetal rat model with anorectal malformation
Source: PeerJ. 2018 Oct 24;6:e5774. doi: 10.7717/peerj.5774 (PMC6203938; doi:10.7717/peerj.5774)
Supplement: Table S7 [file peerj-06-5774-s007.xls]

## Sheet: case VS control 差异筛选
systematic_name	p	FC (abs)	Regulation	case-1.txt:gTotalProbeSignal(raw)	case-4.txt:gTotalProbeSignal(raw)	case-5.txt:gTotalProbeSignal(raw)	control-2.txt:gTotalProbeSignal(raw)	control-3.txt:gTotalProbeSignal(raw)	control-5.txt:gTotalProbeSignal(raw)	case-1.txt:gTotalProbeSignal(normalized)	case-4.txt:gTotalProbeSignal(normalized)	case-5.txt:gTotalProbeSignal(normalized)	control-2.txt:gTotalProbeSignal(normalized)	control-3.txt:gTotalProbeSignal(normalized)	control-5.txt:gTotalProbeSignal(normalized)	case-1.txt:gFEFlags	case-4.txt:gFEFlags	case-5.txt:gFEFlags	control-2.txt:gFEFlags	control-3.txt:gFEFlags	control-5.txt:gFEFlags	active_sequence	chr	control_type	mirbase accession No	start	stop	strand
rno-miR-1-3p	0.00934145	10.8191	down	29.3972	13.869	22.0636	473.743	394.678	101.616	5.23611	4.08211	4.40774	8.82532	8.47228	6.73489	Detected	Detected	Detected	Detected	Detected	Detected	ATACACACTTCTTTACATTCC	chr18	0	MIMAT0003125	2191745	2191726	+
rno-miR-10b-5p	0.0118857	2.65354	up	219.675	200.714	424.132	131.882	170.827	108.036	8.03464	7.80996	8.75131	6.52057	7.04285	6.80874	Detected	Detected	Detected	Detected	Detected	Detected	ACACAAATTCGGTTCTACAGGG	chr3	0	MIMAT0000783	57340881	57340901	-
rno-miR-122-5p	0.0475257	212.683	down	23.0409	0.1	0.1	155.505	281.5	115.23	4.91167	-3.17599	-3.32191	6.83915	7.7775	6.99481	Detected	Not Detected	Not Detected	Detected	Detected	Detected	CAAACACCATTGTCACACTC	chr18	0	MIMAT0000827	61512764	61512782	-
rno-miR-128-3p	0.0413565	2.56788	down	24.6883	11.5637	23.0819	95.8679	87.1129	31.3664	4.95378	3.78776	4.47035	6.18975	5.94307	5.16081	Detected	Detected	Detected	Detected	Detected	Detected	AAAGAGACCGGTTCACTGTG	chr8	0	MIMAT0000834	116727308	116727289	+
rno-miR-133a-3p	0.0143752	3.40782	down	7.44846	6.8899	10.4073	57.1084	45.6377	15.0692	3.16089	2.92605	3.09369	5.38914	5.09465	4.00338	Detected	Detected	Detected	Detected	Detected	Detected	CAGCTGGTTGAAGGGG	chr18	0	MIMAT0000839	2189288	2189274	+
rno-miR-133a-5p	1.51318e-05	128.189	down	0.1	0.1	0.1	22.5329	17.3748	8.17897	-3.10342	-3.17599	-3.32191	4.25248	3.84094	3.31164	Not Detected	Not Detected	Not Detected	Detected	Detected	Detected	ATTTGGTTCCATTTTACCAG	chr18	0	MIMAT0017124	2189251	2189233	+
rno-miR-133b-3p	0.0146488	6.6637	down	107.867	79.9009	155.102	2060.46	1573.59	395.055	7.1161	6.6212	7.33209	10.4319	10.347	8.49949	Detected	Detected	Detected	Detected	Detected	Detected	TAGCTGGTTGAAGGGGACC	chr9	0	MIMAT0003126	19405921	19405938	-
rno-miR-136-3p	0.00416436	46.2355	down	0.1	0.1	6.04017	13.5425	12.6441	6.86765	-3.10342	-3.17599	-0.359647	3.59524	3.29562	3.06287	Not Detected	Not Detected	Detected	Detected	Detected	Detected	AGACTCATTTGAGACGATGAT	chr6	0	MIMAT0004733	134187027	134187046	-
rno-miR-136-5p	0.00370569	40.9497	down	0.1	0.1	5.72476	9.59009	10.3903	6.92644	-3.10342	-3.17599	-0.498639	3.16089	3.0347	3.09369	Not Detected	Not Detected	Detected	Detected	Detected	Detected	TCCATCATCAAAACAAATGGAGT	chr6	0	MIMAT0000842	134186992	134187013	-
rno-miR-144-5p	0.00242807	43.3229	down	0.1	0.1	0.1	10.63	8.01917	6.20238	-3.10342	-3.17599	-3.32191	3.26033	0.669686	2.77983	Not Detected	Not Detected	Not Detected	Detected	Detected	Detected	ACTTACAGTATATGATGATATCC	chr10	0	MIMAT0017130	64129359	64129380	-
rno-miR-183-5p	0.0201226	2.30527	up	37.9723	42.7432	37.8896	16.4462	36.1713	21.3869	5.61955	5.85598	5.29169	3.84094	4.75475	4.55673	Detected	Detected	Detected	Detected	Detected	Detected	AGTGAATTCTACCAGTGCC	chr4	0	MIMAT0000860	57075141	57075124	+
rno-miR-1b	0.0192008	2.77892	down	47.3281	40.4376	50.83	241.226	210.09	87.0055	5.98665	5.71495	5.65026	7.74087	7.51399	6.52057	Detected	Detected	Detected	Detected	Detected	Detected	ATACATACTTCTTTACATTCC		0	MIMAT0037263
rno-miR-200a-3p	0.026601	2.15319	up	76.9557	101.194	73.6296	40.4816	72.2506	59.0558	6.69206	6.9058	6.31041	4.98984	5.74302	5.85598	Detected	Detected	Detected	Detected	Detected	Detected	ACATCGTTACCAGACAGT	chr5	0	MIMAT0000874	172898294	172898278	+
rno-miR-206-3p	0.0300174	17.3444	down	123.273	13.165	110.614	2717.37	1987.91	432.912	7.31572	3.94554	6.83915	10.9972	10.6271	8.82532	Detected	Detected	Detected	Detected	Detected	Detected	CCACACACTTCCTTAC	chr9	0	MIMAT0000879	19402042	19402056	-
rno-miR-221-3p	0.00447496	2.836	up	16.1727	16.076	17.2468	6.99642	8.44492	7.10888	4.32101	4.30497	3.91186	2.4313	2.47297	3.12199	Detected	Detected	Detected	Detected	Detected	Detected	GAAACCCAGCAGACAATGTA	chrX	0	MIMAT0000890	14935685	14935703	-
rno-miR-3084a-3p	0.0259551	13.5133	up	5.47939	6.66651	8.01145	5.58746	6.84503	0.1	2.90874	2.75544	2.63264	-0.359647	0.490979	-3.10342	Detected	Detected	Detected	Detected	Detected	Not Detected	TGTCTGAAGGGGACTG		0	MIMAT0035740
rno-miR-30c-2-3p	0.000621459	45.8971	down	0.1	0.1	4.93491	8.36686	10.5685	6.49132	-3.10342	-3.17599	-1.46023	2.80161	3.09369	2.92605	Not Detected	Not Detected	Detected	Detected	Detected	Detected	AGAGTAAACAGCCTTCTCC	chr9	0	MIMAT0005442	22162687	22162704	-
rno-miR-326-3p	0.012917	40.91	up	9.03737	11.0205	10.4875	0.1	7.40187	0.1	3.44147	3.69714	3.12199	-3.24737	0.548254	-3.10342	Detected	Detected	Detected	Not Detected	Detected	Not Detected	ACTGGAGGAAGGGCCCA	chr1	0	MIMAT0000560	156887577	156887592	-
rno-miR-347	0.0183844	2.5578	down	8.03354	9.99447	11.0572	39.3482	47.2458	15.4192	3.31164	3.53052	3.1928	4.94515	5.12325	4.03128	Detected	Detected	Detected	Detected	Detected	Detected	TGGGCGACCCAGA		0	MIMAT0000598
rno-miR-3559-5p	0.0352678	2.11632	up	24.6563	17.3858	20.2316	8.80605	12.6746	13.9258	4.94515	4.37744	4.18027	3.0347	3.31164	3.91186	Detected	Detected	Detected	Detected	Detected	Detected	TCATGTAGTACTAAGTCTGTC		0	MIMAT0017827
rno-miR-376b-3p	0.00429563	2.16011	down	20.7921	17.6608	27.1413	78.9407	74.3266	38.5715	4.73028	4.39537	4.782	5.98665	5.77412	5.48019	Detected	Detected	Detected	Detected	Detected	Detected	AAGTGGATGTTCCTCTAT		0	MIMAT0003196
rno-miR-381-3p	0.0194486	2.41587	down	18.9299	13.2027	19.1481	72.8461	68.118	28.6012	4.58506	3.96561	4.0695	5.80404	5.70544	4.92832	Detected	Detected	Detected	Detected	Detected	Detected	AGAGCTTGCCCTTGTA	chr6	0	MIMAT0003199	134407744	134407758	-
rno-miR-411-5p	0.0353433	2.03196	down	17.5812	10.775	22.6341	58.1477	52.4013	28.2312	4.45866	3.59524	4.45866	5.43991	5.23611	4.90514	Detected	Detected	Detected	Detected	Detected	Detected	CGTACGCTATACGGTCTA	chr6	0	MIMAT0005312	134389361	134389377	-
rno-miR-431	0.0424624	2.37872	down	57.7384	49.8109	71.9849	307.761	234.664	98.9974	6.21632	6.04143	6.27155	8.03464	7.624	6.6212	Detected	Detected	Detected	Detected	Detected	Detected	TGCATGACGGCCTGC		0	MIMAT0001626
rno-miR-451-5p	0.0172119	2.8691	down	49.3857	88.1814	88.8396	388.926	308.922	176.591	6.0099	6.80874	6.6212	8.55815	7.9295	7.51399	Detected	Detected	Detected	Detected	Detected	Detected	AACTCAGTAATGGTAACGGTT	chr10	0	MIMAT0001633	64129536	64129555	-
rno-miR-486	0.00530757	3.11855	down	19.0956	22.784	20.2113	134.751	95.5809	50.6413	4.60508	4.74214	4.1653	6.55216	6.16804	5.71495	Detected	Detected	Detected	Detected	Detected	Detected	CTCGGGGCAGCTCA		0	MIMAT0037265
rno-miR-495	0.0248404	2.75813	down	12.6349	9.33217	13.821	64.4232	58.4813	19.4133	4.03128	3.4228	3.62205	5.61955	5.43991	4.40774	Detected	Detected	Detected	Detected	Detected	Detected	AAGAAGTGCACCATGTTTGT		0	MIMAT0005320
rno-miR-503-5p	0.0199771	2.71988	down	54.0452	29.669	61.6102	232.877	190.696	105.29	6.13697	5.18078	5.94307	7.624	7.21353	6.75392	Detected	Detected	Detected	Detected	Detected	Detected	CTGCAGTACTGTTCCC	chrX	0	MIMAT0003213	139999897	139999883	+
rno-miR-542-5p	0.00548746	2.07012	down	18.0135	14.3944	24.8298	71.5509	55.6785	33.6109	4.49558	4.19067	4.60508	5.77412	5.34549	5.32086	Detected	Detected	Detected	Detected	Detected	Detected	TCGTGACATGATGATCCC		0	MIMAT0003178
rno-miR-543-3p	0.00349516	67.5727	down	0.1	0.1	5.8213	26.7284	17.61	7.60449	-3.10342	-3.17599	-0.390163	4.47035	3.86773	3.22744	Not Detected	Not Detected	Detected	Detected	Detected	Detected	AGAAGTGCACCGCGAATGT	chr6	0	MIMAT0003175	134397209	134397226	-
rno-miR-598-3p	0.0495043	7.12912	up	6.75229	23.1429	30.4574	6.67981	7.27156	6.88203	3.08099	4.782	4.96038	0.716393	0.524813	3.08099	Detected	Detected	Detected	Detected	Detected	Detected	TAACGATGACGACGATGACGT		0	MIMAT0005325
rno-miR-99a-5p	0.020991	2.147	down	231.468	161.724	226.389	644.304	408.815	452.321	8.10063	7.46721	7.80996	9.31558	8.49949	8.86971	Detected	Detected	Detected	Detected	Detected	Detected	CACAAGATCGGATCTACGGG	chr11	0	MIMAT0000820	16397559	16397577	-
rno-miR-99b-3p	0.0490884	12.2877	down	3.92336	4.45659	4.57266	25.3671	39.3628	9.78022	2.77983	0.669686	-1.49374	4.40774	4.87494	3.53052	Detected	Detected	Detected	Detected	Detected	Detected	CGGACCCACAGACAC	chr1	0	MIMAT0004725	56487021	56487034	-
